# Supplementary material for: Time-course transcriptomics reveals the impact of Treponema pallidum on microvascular endothelial cell function and phenotype
Source: Front Microbiol. 2025 Oct 6;16:1649738. doi: 10.3389/fmicb.2025.1649738 (PMC12535989; doi:10.3389/fmicb.2025.1649738)
Supplement: Supplementary file 4 [file Table_4.XLSX]

## Sheet: Supplementary Table 4
Supplementary Table 4. Chea3 transcription factor enrichment analysis of the DE genes at the 12-hour timepoint. Transcription factors were ranked using the integrated mean ranking algorithm. Overlapping genes are genes identified to be targeted by the respective transcription factor.
Rank	TF	Score	Library	Overlapping_Genes
1	FOSB	5	ARCHS4 Coexpression,3;Enrichr Queries,8;GTEx Coexpression,4	CSRNP1,BTG2,CD83,TNFAIP6,SERPINE1,TNC,ATP2A3,NRARP,CXCL1,AHR,CXCL3,CXCL2,CTSS,MEDAG,AKAP12,THBD,ZFP36,RGS2,CA2,ENC1,PDK4,CYP1B1,PMEPA1,JUNB,PHLDA1,IER2,KDM6B,DUSP2,EDN1,SERPINB2,IGFBP5,RSAD2,DUSP1,IGFBP3,FOS,WNT16,RHOB,TGFBR3,ELF3,CRISPLD2,GAS1,SIK1,ANGPTL4,SGK1,CRYAB,ATF3,JDP2,BIRC3,PPP1R15A,PTGER4,PFKFB3,CEBPD,NEDD9,NDRG1,THBS1,SOCS2,GNA15,RASD1,SERTAD1,HAS1,CCL2,HMOX1,GBP2,SLC25A25,SLC19A2,PLK…
2	NR4A3	7.667	ARCHS4 Coexpression,9;Enrichr Queries,1;GTEx Coexpression,13	MYLK2,CD83,SERPINE1,TNC,RORA,AHR,ZC3H12D,ZFP36,RGS2,PDK4,DPF3,CYP1B1,JUNB,PHLDA1,IER2,ICOSLG,IGFBP5,RSAD2,IGFBP3,VASH1,CRISPLD2,SIK1,ATF3,PFKFB3,LPAR1,PDGFB,NDRG1,RASGRP1,SAMSN1,SOCS2,BCL2L11,SOCS1,HMOX1,SLC19A2,PLK3,EGR1,JUN,VCAM1,GADD45B,PLK2,SMAD7,NR4A2,NR4A1,CXCL10,RGCC,HOOK2,BHLHE40,SNAI1,NABP1,MAFK,IL7R,CSRNP1,BTG2,TNFAIP6,CXCL1,CXCL3,CXCL2,MYPN,MYOM3,MEDAG,AKAP12,THBD,DUSP10,CA2,ENC1,ITGB8…
3	EGR2	8.667	ARCHS4 Coexpression,10;Enrichr Queries,2;GTEx Coexpression,14	CD83,SERPINE1,TNC,AHR,RGS4,ZFP36,RGS2,PDK4,CYP1B1,JUNB,PHLDA1,IER2,ICOSLG,GAS2L3,IGFBP5,RSAD2,IGFBP3,VASH1,ABCA10,COL4A1,KCTD11,SIK1,ATF3,PTGFR,PFKFB3,LPAR1,PDGFB,NDRG1,SOCS2,PDZD2,SOCS1,RDH10,HMOX1,TNFSF18,EGR1,PLK3,JUN,VCAM1,GADD45B,ABCA6,PLK2,TNFRSF9,TRPV3,SMAD7,NR4A2,NR4A1,CXCL10,RGCC,NR4A3,HOOK2,COL5A1,LPAR5,BHLHE40,IL7R,TOP2A,CSRNP1,BTG2,TNFAIP6,CXCL1,CXCL3,CXCL2,CTSS,AKAP12,THBD,DUSP10,CA2…
4	SNAI1	10.67	ARCHS4 Coexpression,16;Enrichr Queries,6;GTEx Coexpression,10	CSRNP1,BTG2,TNFAIP6,ITGB3,SERPINE1,TNC,CXCL1,CXCL3,CXCL2,MEDAG,RND1,AKAP12,THBD,ZFP36,RGS2,DUSP10,ENC1,CYP1B1,PMEPA1,JUNB,PHLDA1,IER2,KDM6B,IL15RA,DUSP2,EDN1,SERPINB2,VWF,IGFBP5,UNC5B,IGFBP3,FOS,TGFBR2,RHOB,COL4A1,CRISPLD2,CCNE1,SIK1,ANGPTL4,SGK1,ATF3,PPP1R15A,PFKFB3,CEBPD,BCL2A1,ADCY4,LPAR1,NEDD9,TWIST1,HIF1A,NDRG1,THBS1,SOCS2,APOL6,SOCS1,RASD1,SERTAD1,HAS1,CCL2,HMOX1,MEST,APOL3,PLK3,EGR1,COL4A2…
5	BCL6B	13	ARCHS4 Coexpression,14;Enrichr Queries,18;GTEx Coexpression,7	FLT1,SERPINE1,TNC,TCF21,CLEC14A,NRARP,AKAP12,THBD,ZFP36,CA2,TNFSF10,PDK4,GRB10,CYP1B1,JUNB,PHLDA1,TNS1,PPP1R16B,IL15RA,EDN1,VWF,IGFBP5,RSAD2,UNC5B,IGFBP3,EBF1,FOS,VASH1,TGFBR2,RHOB,COL4A1,CRISPLD2,ANGPTL4,SGK1,RAPGEF5,ATF3,CEBPD,PDGFB,ADCY4,NEDD9,PCDH12,THSD1,NDRG1,THBS1,RASGRP3,SOCS2,LINC01929,DLL4,PALMD,PODXL,HMOX1,CCL2,PCDH1,GBP2,N4BP3,MEST,APOL3,GBP4,EGR1,JUN,GADD45B,CAVIN2,LUM,PLK2,SPRY4,KLF…
6	FOS	18.2	ARCHS4 Coexpression,32;ENCODE ChIP-seq,14;Enrichr Queries,33;ReMap ChIP-seq,1;GTEx Coexpression,11	MAP10,SLC46A3,EHF,ZNF571,CD83,CSF2,SERPINE1,TNC,DDX60L,JADE2,CLDN1,ZFP36,RGS2,HTR7,SESN2,PDK4,CYP1B1,JUNB,PHLDA1,IER2,TP63,IL15RA,IGFBP5,XXYLT1-AS2,IGFBP3,ENKUR,COL4A1,LINC01619,ZNF713,SIK1,KCTD11,ATF3,SLC26A2,PFKFB3,PDGFB,NDRG1,HIF1A,SAMSN1,HSD11B1,SOCS2,NUAK2,PDZD2,CHST11,HMOX1,N4BP3,FAM83A,LINC00313,PLK3,EGR1,JUN,GADD45B,PLK2,HTR1D,NFATC2,SMAD7,EFNA1,NR4A2,NR4A1,CXCL10,KIF18A,DAB2,CXCL11,DNMBP…
7	CSRNP1	20.5	ARCHS4 Coexpression,4;GTEx Coexpression,37	PPP1R15A,PTGER4,BTG2,PFKFB3,CD83,CEBPD,BCL2A1,SH2D2A,NEDD9,AHR,SAMSN1,CTSS,THBD,ZFP36,GNA15,SOCS1,SERTAD1,PTK2B,GBP2,JUNB,IER2,SLC25A25,KDM6B,PLK3,JUN,GADD45B,DUSP1,NFATC2,FOS,KLF2,RHOB,SMAD7,NR4A2,NR4A1,RGCC,NR4A3,BHLHE40,SNAI1,FOSB,MAFK,SGK1,ATF3
8	ZNF331	23.33	ARCHS4 Coexpression,33;Enrichr Queries,17;GTEx Coexpression,20	CSRNP1,BTG2,ZNF571,CD83,SERPINE1,RORA,MT1X,CXCL2,AKAP12,THBD,ZFP36,RGS2,DUSP10,CA2,PDK4,CYP1B1,JUNB,PHLDA1,IER2,ICOSLG,KDM6B,DUSP2,IGFBP5,DUSP1,IGFBP3,FOS,RHOB,TGFBR3,RNF125,CRISPLD2,ZNF713,SIK1,SGK1,ATF3,BIRC3,PPP1R15A,PTGER4,PFKFB3,CEBPD,BCL2A1,NEDD9,HIF1A,SAMSN1,NDRG1,THBS1,SOCS2,RASD1,HAS1,HMOX1,CCL2,CGA,SLC25A25,SLC19A2,EGR1,PLK3,JUN,GADD45B,CCL20,PLK2,SPRY4,KLF2,VEGFA,SMAD7,NR4A2,NR4A1,CXCL…
9	NR4A1	26.5	ARCHS4 Coexpression,1;Enrichr Queries,11;ReMap ChIP-seq,86;GTEx Coexpression,8	VLDLR-AS1,CD83,NRK,SERPINE1,TNC,ZFP36,RGS2,PDK4,CYP1B1,JUNB,PHLDA1,IER2,ICOSLG,MAP3K5,TNS1,IGFBP5,CISH,XXYLT1-AS2,IGFBP3,VASH1,ABCA10,RNF125,COL4A1,CRISPLD2,SIK1,ATF3,PFKFB3,LPAR1,PDGFB,MIR3142HG,NDRG1,SOCS2,HMOX1,ZNF821,EGR1,PLK3,JUN,VCAM1,GADD45B,ABCA6,TNFRSF9,CBX2,PLK2,GREB1,SMAD7,NR4A2,CXCL10,NR4A3,RGCC,MIR221,HOOK2,BHLHE40,NABP1,MAFK,IL7R,ADORA2A-AS1,INKA1,CSRNP1,BTG2,CXCL1,OPLAH,CXCL2,AKAP1…
10	JUN	32	Literature ChIP-seq,31;ARCHS4 Coexpression,12;ENCODE ChIP-seq,13;Enrichr Queries,87;ReMap ChIP-seq,46;GTEx Coexpression,3	KCNG1,MYLK2,EHF,SAMD9L,CD83,SERPINE1,TNC,DDX60L,AHR,JADE2,MFSD13A,ZFP36,RGS2,HTR7,SESN2,CYP1B1,JUNB,PHLDA1,IER2,PPP1R16B,IL15RA,GAS2L3,IGFBP5,XXYLT1-AS2,IGFBP3,EBF1,RUNX2,ENKUR,ABCA10,COL4A1,SIK1,ATF3,PFKFB3,SH2D2A,PDGFB,LPAR1,GMPR,PCDH12,HIF1A,NDRG1,RASGRP3,SOCS2,PDZD2,SLAMF9,HMOX1,ZNF821,FAM83A,SLC19A2,TMEM184A,TNFSF18,EGR1,PLK3,JUN,GADD45B,PLK2,NFATC2,POU2F2,SMAD7,NR4A2,NR4A1,CXCL10,DAB2,OCLN,…
11	SOX18	39.33	ARCHS4 Coexpression,36;Enrichr Queries,66;GTEx Coexpression,16	BTG2,FLT1,SERPINE1,TNC,CLEC14A,NRARP,AKAP12,THBD,ZFP36,RGS2,PDK4,CYP1B1,JUNB,PHLDA1,TNS1,IL15RA,EDN1,VWF,IGFBP5,UNC5B,IGFBP3,EBF1,FOS,VASH1,TGFBR2,RHOB,TGFBR3,COL4A1,CRISPLD2,ANGPTL4,SGK1,CRYAB,ATF3,CEBPD,PDGFB,ADCY4,NEDD9,PCDH12,THSD1,THBS1,RASGRP3,LINC01929,DLL4,RASD1,PALMD,PODXL,CCL2,GBP2,PCDH1,APOL3,GBP4,EGR1,JUN,GADD45B,CAVIN2,LUM,SPRY4,IGF2,KLF2,EFNA1,CXCL10,NR4A1,RGCC,TCIM,HOOK2,COL5A1,MGP…
12	ATF3	42.83	Literature ChIP-seq,28;ARCHS4 Coexpression,2;ENCODE ChIP-seq,102;Enrichr Queries,12;ReMap ChIP-seq,111;GTEx Coexpression,2	MAP10,MYLK2,ZNF571,CD83,SERPINE1,TNC,OLFML2A,HNMT,PVR,RGS4,MFSD13A,ZFP36,RGS2,ZNF608,SESN2,PDK4,CYP1B1,CHAC1,JUNB,PHLDA1,IER2,IL15RA,RSAD2,ZFP3,IGFBP3,RFX2,ZSCAN22,SIK1,ATF3,PFKFB3,TWIST1,NDRG1,PCDH18,SOCS2,NUAK2,HMOX1,ZNF546,LINC00313,SLC19A2,TMEM184A,PLK3,EGR1,JUN,GADD45B,UBE2C,PLK2,TNFRSF9,HTR1D,SMAD7,EFNA1,NR4A2,NR4A1,CXCL10,OCLN,NR4A3,RGCC,HOOK2,RCAN2,BHLHE40,SNAI1,NABP1,MAFK,IL7R,ADORA2A-AS…
13	NFIL3	44.67	ARCHS4 Coexpression,50;Enrichr Queries,32;GTEx Coexpression,52	TOP2A,CSRNP1,BTG2,CD83,TNFAIP6,SERPINE1,TNC,CXCL1,AHR,CXCL2,CTSS,MEDAG,AKAP12,THBD,ZFP36,RGS2,DUSP10,SESN2,ENC1,PDK4,PDK3,CYP1B1,CHAC1,JUNB,PHLDA1,IER2,KDM6B,DUSP1,IGFBP3,FOS,RHOB,CRISPLD2,SIK1,ANGPTL4,SGK1,ATF3,JDP2,BIRC3,PPP1R15A,PTGER4,PFKFB3,CEBPD,NEDD9,SAMSN1,HIF1A,NDRG1,THBS1,SOCS2,SERTAD1,CHST11,HMOX1,CCL2,GBP2,PLK3,EGR1,JUN,GADD45B,PLK2,KLF2,VEGFA,SMAD7,NR4A2,CXCL10,NR4A1,NR4A3,HOOK2,BHLH…
14	ARID5A	45	ARCHS4 Coexpression,25;GTEx Coexpression,65	PPP1R15A,CSRNP1,PFKFB3,CD83,TNFAIP6,BCL2A1,SAMSN1,TNFSF13B,ZFP36,SOCS1,SERTAD1,IL21R,PDK3,PTK2B,GBP2,JUNB,IER2,APOL3,KDM6B,PPP1R16B,PLK3,IL15RA,COL4A2-AS1,DUSP2,GADD45B,KLF2,PIK3IP1,MAFK,GRAP,EVI2B
15	CENPA	47.5	ARCHS4 Coexpression,29;GTEx Coexpression,66	TOP2A,PIF1,GAS2L3,UBE2C,KIF23,AURKA,CENPE,ASPM,CENPF,CCNB1,KIF18A,PSRC1,CCNE1,DEPDC1,FAM72D,FAM83D,DTL,FAM72C,FAM72B,ZNF695,FAM72A,E2F8
16	SOX17	49	Literature ChIP-seq,63;ARCHS4 Coexpression,18;Enrichr Queries,106;GTEx Coexpression,9	EHF,SERPINE1,TNC,PVR,RGS4,MFSD13A,ZFP36,RGS2,SESN2,PDK4,CYP1B1,JUNB,PHLDA1,IER2,TNS1,PPP1R16B,COL27A1,IGFBP5,CISH,UNC5B,IGFBP3,EBF1,BTC,ABCA10,RNF125,COL4A1,KCTD11,ATF3,ABHD4,PDGFB,PCDH12,FBLN5,ADAMTS10,SOCS2,LINC01929,BCL2L11,PODXL,CGA,TNFSF18,EGR1,JUN,GADD45B,ABCA6,TNFRSF9,IGF2,NFATC2,NR4A2,CXCL10,NR4A1,DAB2,RGCC,DNMBP,HOOK2,COL5A1,BHLHE40,SNAI1,BTG2,FLT1,TCF21,CLEC14A,OPLAH,CXCL5,RND1,AKAP12,T…
17	SOX7	49	ARCHS4 Coexpression,76;Enrichr Queries,30;GTEx Coexpression,41	EHF,BTG2,FLT1,SERPINE1,TNC,NRARP,CLEC14A,AKAP12,THBD,ZFP36,CA2,PDK4,TNFSF10,CYP1B1,JUNB,PHLDA1,TP63,TNS1,EDN1,IGFBP5,VWF,RSAD2,IGFBP3,EBF1,TMC7,FOS,TGFBR2,TGFBR3,CRISPLD2,COL4A1,ZNF713,ANGPTL4,SGK1,CRYAB,MDFI,ATF3,CEBPD,PDGFB,ADCY4,PCDH12,NDRG1,THBS1,THSD1,RASGRP3,DLL4,GNA15,NUAK2,PALMD,PODXL,HMOX1,CCL2,HES1,PCDH1,N4BP3,GBP2,MEST,FAM83A,TMEM184A,EGR1,JUN,GADD45B,CAVIN2,PLK2,IGF2,KLF2,NR4A2,EFNA1,…
18	JUNB	52.5	ARCHS4 Coexpression,19;Enrichr Queries,90;ReMap ChIP-seq,96;GTEx Coexpression,5	MAP10,CSRNP1,BTG2,EHF,RAB3A,CD83,ITGB3,SERPINE1,MIR1260B,BICDL2,CXCL1,CXCL2,CTSS,MEDAG,THBD,ZFP36,RGS2,DUSP10,SESN2,CYP1B1,PMEPA1,JUNB,PHLDA1,IER2,KDM6B,DUSP2,EDN1,DUSP1,XXYLT1-AS2,ZFP3,IGFBP3,TEX14,FOS,RHOB,ITPKB,COL4A1,BHLHE40-AS1,SIK1,ANGPTL4,SGK1,ATF3,BIRC3,PPP1R15A,PTGER4,PFKFB3,CEBPD,BCL2A1,PDGFB,HIF1A,NDRG1,THBS1,HSD11B1,SOCS2,SOCS1,SERTAD1,HAS1,IL21R,CCL2,E2F2,HMOX1,HES1,GBP2,SLC25A25,PLK…
19	KLF9	53.5	ARCHS4 Coexpression,56;Enrichr Queries,43;ReMap ChIP-seq,31;GTEx Coexpression,84	MYLK2,SERPINE1,RORA,AHR,ZFP36,RGS2,ZNF608,DPF1,PDK4,CYP1B1,JUNB,PHLDA1,IER2,TNS1,HES6,IGFBP5,IGFBP3,EBF1,CRISPLD2,COL4A1,SIK1,ATF3,PFKFB3,FOXG1,PDGFB,LPAR1,NDRG1,SOCS2,HMOX1,N4BP3,SLC19A2,TMEM184A,EGR1,JUN,GADD45B,ABCA6,CBX2,PLK2,ZFHX4,SMAD7,EFNA1,NR4A2,NR4A1,CXCL10,DAB2,SLC6A8,RGCC,NR4A3,HOOK2,BHLHE40,MAFK,RCOR2,FGFR3,CSRNP1,BTG2,SYNM,NRARP,BICDL2,MYPN,AKAP12,CA2,ENC1,PMEPA1,FBXL19-AS1,KDM6B,IL1…
20	RFX8	54	ARCHS4 Coexpression,89;GTEx Coexpression,19	PRDM8,TNFAIP6,BCL2A1,SERPINE1,LPAR1,TWIST1,CXCL3,HIF1A,CENPA,PCDH18,CXCL5,MEDAG,CCNB1,GNA15,CHST11,LINC02015,CPA3,SERPINB2,TRPA1,KIF23,PDCD1LG2,RUNX2,VASN,CENPE,ASPM,CENPF,KIF18A,MIR221,LINC00607,DEPDC1,FOSB,PTX3,ANGPTL4,STEAP1
21	EGR1	54.83	Literature ChIP-seq,49;ARCHS4 Coexpression,78;ENCODE ChIP-seq,63;Enrichr Queries,22;ReMap ChIP-seq,116;GTEx Coexpression,1	ZNF571,CD83,CHRM4,SERPINE1,TNC,JADE2,ZFP36,RGS2,PDK4,CYP1B1,CHAC1,JUNB,PHLDA1,IER2,ICOSLG,CISH,IGFBP5,IGFBP3,SLC11A2,RFX2,COL4A1,SIK1,KCTD11,ATF3,PFKFB3,SDC2,HIF1A,NDRG1,SOCS2,HMOX1,N4BP3,TMEM184A,PLK3,EGR1,JUN,GADD45B,CBX2,PLK2,TRPV3,EFNA1,NR4A2,NR4A1,CXCL10,OCLN,NR4A3,RGCC,LPAR5,HOOK2,BHLHE40,SNAI1,RCOR2,TP73,TOP2A,CSRNP1,BTG2,NRARP,BICDL2,CXCL1,CXCL2,CTSS,AKAP12,THBD,CA2,ENC1,ZNF280C,PMEPA1,IT…
22	BATF3	55.33	ARCHS4 Coexpression,24;Enrichr Queries,107;GTEx Coexpression,35	RTP4,SAMD9L,BTG2,CD83,TNFAIP6,SERPINE1,TNC,DDX60L,CXCL2,CTSS,MEDAG,TNFSF13B,ZC3H12D,ZFP36,RGS2,CA2,TNFSF10,CYP1B1,JUNB,PHLDA1,TRIM22,KDM6B,IL15RA,DUSP2,CISH,RSAD2,XXYLT1-AS2,PDCD1LG2,FOS,COL4A1,GRAPL,SGK1,ATF3,BIRC3,PTGER4,PFKFB3,CEBPD,BCL2A1,SP140,SH2D2A,LPAR1,MIR3142HG,SAMSN1,RASGRP1,THBS1,PTGS1,SOCS2,SOCS1,BCL2L11,IL21R,CCL2,HMOX1,GBP2,GBP4,EGR1,COL4A2-AS1,JUN,VCAM1,GADD45B,TNFRSF9,GREB1,POU2F…
23	BHLHE40	55.5	ARCHS4 Coexpression,13;ENCODE ChIP-seq,35;ReMap ChIP-seq,112;GTEx Coexpression,62	RTP4,CSRNP1,BTG2,EHF,RAB3A,CSF2,CRYBG1,SERPINE1,NRARP,BICDL2,JADE2,AHR,HNMT,CXCL5,MEDAG,MFSD13A,ZFP36,FBXL19-AS1,CHAC1,JUNB,TP63,IER2,KDM6B,PPP1R16B,DUSP2,CISH,DUSP1,VASH2,FOS,PGM2L1,RHOB,ZMIZ1-AS1,NR5A2,ELF3,BHLHE40-AS1,ARHGEF4,SIK1,KCTD11,ATF3,MDFI,CERS1,OSBP2,BIRC3,PPP1R15A,HDAC5,PFKFB3,SH2D2A,HIF1A,SAMSN1,NDRG1,FSTL3,AURKA,DLL4,SOCS2,GNA15,SOCS1,BCL2L11,SERTAD1,CHST11,SH3TC2,SLAMF9,IL21R,PTK2…
24	ETV3L	57.33	ARCHS4 Coexpression,67;Enrichr Queries,47;GTEx Coexpression,58	CSRNP1,BTG2,CSF3,FLT1,CD83,TNFAIP6,ITGB3,SERPINE1,RORA,CXCL1,CXCL3,CXCL2,ZC3H12D,RGS2,DUSP10,ZNF608,KYNU,CYP1B1,ITGB8,PMEPA1,PHLDA1,TNS1,KDM6B,IL15RA,DUSP2,EDN1,SERPINB2,IGFBP5,RSAD2,XXYLT1-AS2,VASH2,EBF1,NRG1,EREG,LINC01619,ANGPTL4,GRAPL,FAM72D,SGK1,DTL,FAM72B,ATF3,BIRC3,FAM72A,PPP1R15A,PTGER4,PIF1,CEMIP,PFKFB3,BCL2A1,LPAR1,CENPA,MIR3142HG,THBS1,SAMSN1,RASGRP3,SLAMF9,IL21R,CCL2,GBP2,EGR1,JUN,TSL…
25	PRDM1	58.6	ARCHS4 Coexpression,55;ENCODE ChIP-seq,30;Enrichr Queries,4;ReMap ChIP-seq,13;GTEx Coexpression,191	PRDM8,EHF,SAMD9L,CD83,CHRM4,SERPINE1,TNC,RORA,AHR,HNMT,CLDN1,ZC3H12D,MFSD13A,RGS2,ZFP36,PDK4,TNFSF10,CYP1B1,CHAC1,JUNB,PHLDA1,TRIM22,IL15RA,CISH,RSAD2,IGFBP3,EBF1,RUNX2,EREG,ABCA10,CCNE2,COL4A1,LINC01619,ATF3,PFKFB3,TTYH2,SH2D2A,SP140,MIR3142HG,HIF1A,SAMSN1,NDRG1,RASGRP1,HSD11B1,NUAK2,BCL2L11,SOCS1,CHST11,RDH10,HMOX1,N4BP3,FAM83A,SLC19A2,LINC00313,TMEM184A,EGR1,JUN,VCAM1,GADD45B,LRRN3,PLK2,CBX2,T…
26	HMGA2	58.67	ARCHS4 Coexpression,44;Enrichr Queries,117;GTEx Coexpression,15	TOP2A,SERPINE1,TNC,CXCL5,AKAP12,RGS2,SALL2,ENC1,GRB10,CYP1B1,PMEPA1,PHLDA1,EDN1,IGFBP5,IGFBP3,KIF23,NRG1,FOS,RUNX2,EREG,RHOB,TGFBR2,ASPM,CCNE2,NAV3,COL4A1,LINC00607,DEPDC1,STEAP1,SGK1,DTL,ATF3,GRAMD1B,CEBPD,LPAR1,TWIST1,HIF1A,CENPA,PCDH18,NDRG1,THBS1,AURKA,SOCS2,CCNB1,PODXL,HMOX1,CCL2,PTK2B,LINC02015,MEST,EGR1,JUN,TRPA1,GADD45B,UBE2C,PLK2,CBX2,SPRY4,GDF5,VEGFA,CENPE,CENPF,KIF18A,DNMBP,MIR221,HOOK…
27	FOXF1	59	ARCHS4 Coexpression,70;Enrichr Queries,40;GTEx Coexpression,67	PRDM8,SYNM,FLT1,SERPINE1,DIXDC1,TNC,TCF21,CXCL2,AKAP12,RGS4,THBD,RGS2,ZFP36,LBH,CYP1B1,JUNB,PHLDA1,TNS1,IL11,EDN1,PTGIS,IGFBP5,IGFBP3,EBF1,WNT9A,FOS,RGMB,WNT16,MID1,RHOB,BTC,TGFBR3,CRISPLD2,COL4A1,GAS1,SGK1,CRYAB,ANGPTL1,ATF3,CEMIP,PNCK,CEBPD,LPAR1,TWIST1,PRICKLE1,THBS1,PCDH18,FBLN5,PTGS1,DLL4,PODXL,CCL2,FAM83D,GBP2,EGR1,JUN,VCAM1,GADD45B,TRPA1,CAVIN2,LUM,IGF2,KLF2,VASN,VEGFA,SMAD7,NR4A2,CXCL10,K…
28	TWIST2	60	ARCHS4 Coexpression,73;GTEx Coexpression,47	PTGFR,CEMIP,TNC,LPAR1,TWIST1,HIF1A,PCDH18,THBS1,FBLN5,MEDAG,LINC02015,PTGIS,IGFBP5,IGFBP3,GDF5,RUNX2,VASN,DAB2,MIR221,COL5A1,LINC00607,MFAP2,GAS1,PTX3,SIM1,STEAP1
29	KLF6	60.5	ARCHS4 Coexpression,5;Enrichr Queries,101;ReMap ChIP-seq,68;GTEx Coexpression,68	CSRNP1,BTG2,CD83,SERPINE1,AHR,JADE2,CLDN1,CXCL2,CTSS,AKAP12,ZFP36,RGS2,DUSP10,DPYSL4,ENC1,PMEPA1,CYP1B1,JUNB,PHLDA1,IER2,TRIM22,EDN1,DUSP1,XXYLT1-AS2,DNMBP-AS1,IGFBP3,FOS,RUNX2,EREG,RHOB,TGFBR2,ZMIZ1-AS1,RNF125,ELF3,COL4A1,BHLHE40-AS1,SIK1,SGK1,ATF3,BIRC3,PTGER4,PPP1R15A,PFKFB3,ABHD4,CEBPD,PDGFB,ADCY4,NEDD9,HIF1A,NDRG1,THBS1,SAMSN1,NKILA,SOCS2,NUAK2,SERTAD1,P2RY2,PTK2B,HMOX1,CCL2,HES1,PCDH1,GBP2,…
30	EPAS1	61.5	ARCHS4 Coexpression,161;Enrichr Queries,39;ReMap ChIP-seq,34;GTEx Coexpression,12	CASC8,SERPINE1,TNC,AHR,PVR,ZFP36,RGS2,TNFSF10,PDK4,CYP1B1,JUNB,PHLDA1,TNS1,IL15RA,IGFBP5,XXYLT1-AS2,DNMBP-AS1,IGFBP3,ENKUR,COL4A1,CRISPLD2,LINC01619,ATF3,PFKFB3,PDGFB,PCDH12,MIR3142HG,NDRG1,HIF1A,FBLN5,SOCS2,NUAK2,PODXL,HMOX1,N4BP3,EGR1,JUN,GADD45B,PLK2,NR4A2,CXCL10,NR4A1,DAB2,RGCC,NR4A3,HOOK2,COL5A1,BHLHE40,IL7R,CSRNP1,BTG2,FLT1,TCF21,CLEC14A,AKAP12,THBD,LBH,CA2,ENC1,PMEPA1,CA9,EDN1,VWF,FOS,TGFB…
31	ZNF267	64.33	ARCHS4 Coexpression,17;Enrichr Queries,58;GTEx Coexpression,118	CSRNP1,BTG2,SAMD9L,CD83,TNFAIP6,DDX60L,CXCL1,AHR,CXCL3,CXCL2,CTSS,TNFSF13B,ZC3H12D,ZFP36,RGS2,DUSP10,KYNU,TNFSF10,CYP1B1,JUNB,PHLDA1,TRIM22,KDM6B,IL15RA,DUSP2,SERPINB2,RSAD2,FOS,SGK1,ATF3,BIRC3,PPP1R15A,PTGER4,PFKFB3,BCL2A1,CEBPD,SP140,SAMSN1,HIF1A,THBS1,APOL6,SOCS1,IL21R,HMOX1,CCL2,GBP2,GBP4,EGR1,JUN,GADD45B,CCL20,TNFRSF9,PLK2,POU2F2,KLF2,VEGFA,SMAD7,NR4A2,CXCL10,NR4A1,NR4A3,EVI2A,HOOK2,TNIP3,BH…
32	FOSL2	68.4	ARCHS4 Coexpression,114;ENCODE ChIP-seq,32;Enrichr Queries,25;ReMap ChIP-seq,51;GTEx Coexpression,120	SERPINE1,TNC,ABAT,DDX60L,JADE2,AHR,ZFP36,RGS2,HTR7,CYP1B1,JUNB,PHLDA1,IER2,TNS1,IGFBP5,IGFBP3,CRISPLD2,COL4A1,SIK1,ATF3,PFKFB3,ABHD4,HIF1A,NDRG1,RASGRP3,SOCS2,HMOX1,TMEM184A,PLK3,EGR1,JUN,GADD45B,PLK2,NFATC2,SMAD7,EFNA1,NR4A2,CXCL10,NR4A1,DAB2,NR4A3,DNMBP,HOOK2,COL5A1,BHLHE40,NABP1,MAFK,IL7R,CSRNP1,BTG2,BICDL2,CXCL1,CXCL2,MYPN,CTSS,AKAP12,THBD,DUSP10,KYNU,ENC1,PMEPA1,CA9,KDM6B,IL11,GPR39,EDN1,DUS…
33	EGR3	70	ARCHS4 Coexpression,11;Enrichr Queries,3;GTEx Coexpression,196	CSRNP1,BTG2,CD83,SERPINE1,TNC,RORA,CXCL1,NRARP,AHR,CLDN1,CXCL2,AKAP12,RGS4,THBD,ZFP36,RGS2,DUSP10,CA2,ENC1,PDK4,CYP1B1,PMEPA1,CHAC1,JUNB,PHLDA1,IER2,TP63,ICOSLG,KDM6B,DUSP2,EDN1,SERPINB2,IGFBP5,DUSP1,IGFBP3,EBF1,FOS,VASH1,WNT16,DUSP8,RHOB,TGFBR3,SIK1,ANGPTL4,SGK1,ATF3,JDP2,PPP1R15A,PTGER4,PFKFB3,CEBPD,BCL2A1,LPAR1,PDGFB,NEDD9,NDRG1,RASGRP1,THBS1,SOCS2,RASD1,SERTAD1,HMOX1,CCL2,GBP2,MEST,TNFSF18,PL…
34	MSC	70.67	ARCHS4 Coexpression,40;Enrichr Queries,31;GTEx Coexpression,141	BTG2,CSF3,CD83,TNFAIP6,SERPINE1,TNC,CXCL1,CXCL3,CXCL2,AKAP12,RGS4,RGS2,DUSP10,KYNU,ENC1,CYP1B1,PMEPA1,CHAC1,JUNB,PHLDA1,TNS1,IL15RA,EDN1,PTGIS,SERPINB2,IGFBP5,RSAD2,XXYLT1-AS2,IGFBP3,PDCD1LG2,FOS,CRISPLD2,COL4A1,ANGPTL4,FAM72D,SGK1,FAM72B,ATF3,BIRC3,PPP1R15A,PTGER4,PIF1,PFKFB3,CEBPD,BCL2A1,LPAR1,MIR3142HG,NDRG1,THBS1,SAMSN1,FBLN5,SERTAD1,IL21R,HMOX1,CCL2,GBP2,EGR1,JUN,VCAM1,GADD45B,TSLP,CCL20,LUM…
35	ETS2	76.75	Literature ChIP-seq,154;ARCHS4 Coexpression,42;Enrichr Queries,41;GTEx Coexpression,70	CSRNP1,BTG2,CD83,SERPINE1,RORA,CXCL1,AHR,CLDN1,CXCL2,AKAP12,THBD,ZFP36,RGS2,DUSP10,CA2,ENC1,CYP1B1,PMEPA1,JUNB,PHLDA1,TP63,IER2,TNS1,KDM6B,IL15RA,EDN1,IGFBP3,ANO9,FOS,WNT16,RHOB,TGFBR2,ETV7,TGFBR3,ELF3,COL4A1,SIK1,SGK1,ATF3,BIRC3,PPP1R15A,PFKFB3,CEBPD,NEDD9,HIF1A,NDRG1,THBS1,SOCS2,GNA15,HMOX1,CCL2,HES1,GBP2,EGR1,JUN,GADD45B,PLK2,KLF2,VEGFA,SMAD7,PER2,EFNA1,NR4A2,CXCL10,NR4A1,SNRK,DNMBP,HOOK2,BHLH…
36	TWIST1	78	ARCHS4 Coexpression,82;Enrichr Queries,88;ReMap ChIP-seq,55;GTEx Coexpression,87	MYLK2,SERPINE1,TNC,JADE2,AHR,RGS4,RGS2,CYP1B1,JUNB,PHLDA1,IER2,TNS1,IGFBP5,UNC5B,XXYLT1-AS2,IGFBP3,EBF1,RUNX2,CRISPLD2,COL4A1,STEAP1,ATF3,PTGFR,CEMIP,TTYH2,SH2D2A,SDC2,LPAR1,HIF1A,PCDH18,NDRG1,FBLN5,SOCS2,TMEM184A,EGR1,JUN,VCAM1,GADD45B,PLK2,IGF2,GDF5,ZFHX4,VASN,SMAD7,NR4A2,CXCL10,DAB2,NR4A3,MIR221,COL5A1,HOOK2,BHLHE40,SNAI1,MAFK,SIM1,RCOR2,INKA1,TOP2A,CSRNP1,BTG2,TNFAIP6,MEDAG,AKAP12,ENC1,PMEPA1…
37	HIC1	78	ARCHS4 Coexpression,159;Enrichr Queries,19;GTEx Coexpression,56	BTG2,FLT1,ITGB3,SERPINE1,TNC,CLEC14A,OLFML2A,AKAP12,THBD,ZFP36,GRB10,CYP1B1,PMEPA1,JUNB,PHLDA1,IER2,ICOSLG,TNS1,PPP1R16B,EDN1,VWF,IGFBP5,UNC5B,IGFBP3,EBF1,ANO9,FOS,RUNX2,RHOB,TGFBR3,ABCA10,CRISPLD2,COL4A1,GAS1,ANGPTL4,SGK1,ATF3,CEBPD,PDGFB,ADCY4,LPAR1,TWIST1,PCDH12,NDRG1,THBS1,FBLN5,DLL4,IL21R,CCL2,PTK2B,APOL3,EGR1,JUN,VCAM1,GADD45B,ABCA6,CAVIN2,LUM,PLK2,SPRY4,IGF2,KLF2,VASN,VEGFA,SMAD7,NR4A2,CXC…
38	GATA2	79	Literature ChIP-seq,12;ARCHS4 Coexpression,317;ENCODE ChIP-seq,3;Enrichr Queries,49;ReMap ChIP-seq,67;GTEx Coexpression,26	PRDM8,EHF,CSF3,CSF2,CD83,SERPINE1,DDX60L,RORA,HNMT,RGS4,ZFP36,RGS2,HTR7,ZNF608,SESN2,DPF1,NPPA,TNFSF10,GRB10,CYP1B1,DPF3,JUNB,PHLDA1,TRIM22,IER2,TNS1,MAP3K5,CPA3,PPP1R16B,IL15RA,COL27A1,CISH,RSAD2,IGFBP5,XXYLT1-AS2,IGFBP3,DNMBP-AS1,SLC11A2,EBF1,RFX2,MID1,COL4A1,CRISPLD2,LINC01619,ATF3,SLC26A2,SLC45A1,PDGFB,GMPR,TWIST1,PCDH12,HIF1A,NDRG1,SAMSN1,SLC5A3,RASGRP1,SOCS2,CHST11,PODXL,RDH10,SLAMF9,HMOX1,…
39	ETS1	84.33	Literature ChIP-seq,160;ARCHS4 Coexpression,27;ENCODE ChIP-seq,8;Enrichr Queries,127;ReMap ChIP-seq,157;GTEx Coexpression,27	SLC46A3,SAMD9L,EHF,ZNF571,CD83,SERPINE1,TNC,RORA,JADE2,AHR,ZC3H12D,ZFP36,RGS2,SESN2,CYP1B1,JUNB,PHLDA1,TRIM22,IER2,CPA3,PPP1R16B,IL15RA,CISH,RSAD2,IGFBP3,SLC11A2,EBF1,RUNX2,RNF125,COL4A1,ZSCAN22,SIK1,KCTD11,GRAPL,ATF3,BRSK1,PIF1,PFKFB3,SP140,PDGFB,PCDH12,HIF1A,NDRG1,SAMSN1,RASGRP1,ADAMTS10,BCL2L11,SOCS1,CHST11,HMOX1,ZNF546,FAM83D,TMEM184A,PLK3,EGR1,JUN,VCAM1,GADD45B,PLK2,NFATC2,SMAD7,NR4A2,EFNA1,…
40	PLSCR1	93	ARCHS4 Coexpression,30;GTEx Coexpression,156	RTP4,SAMD9L,CD83,CEBPD,TNFAIP6,BCL2A1,DDX60L,CXCL3,SAMSN1,CXCL2,CTSS,TNFSF13B,APOL6,KYNU,TNFSF10,GBP2,APOL3,TRIM22,IL15RA,SERPINB2,RSAD2,CCL20,CXCL10,TNIP3,NABP1,IL18R1
41	PPARG	98	Literature ChIP-seq,32;ARCHS4 Coexpression,295;Enrichr Queries,92;ReMap ChIP-seq,33;GTEx Coexpression,38	MYLK2,EHF,SAMD9L,SERPINE1,TNC,DIXDC1,AHR,JADE2,HNMT,OLFML2A,PVR,ZC3H12D,ZFP36,RGS2,HTR7,LURAP1L,DPYSL4,SALL2,SESN2,PDK4,CYP1B1,JUNB,PHLDA1,IER2,MAP3K5,TNS1,CPA3,COL27A1,IGFBP5,CISH,IGFBP3,ZFP3,EBF1,MID1,PRLR,RUNX2,RNF125,COL4A1,LINC01619,ATF3,PIF1,PFKFB3,TTYH2,SLC45A1,SP140,PDGFB,LPAR1,GMPR,TWIST1,HIF1A,NDRG1,PCDH18,LINC01929,HSD11B1,SOCS2,BCL2L11,SOCS1,PDZD2,CHST11,RDH10,HMOX1,SLC19A2,FAM83A,TME…
42	ZNF469	98.5	ARCHS4 Coexpression,152;GTEx Coexpression,45	CEMIP,SERPINE1,TNC,LPAR1,TWIST1,HIF1A,PCDH18,THBS1,FBLN5,LINC02015,IGFBP5,TRPA1,GDF6,MEIS3,GDF5,VASN,MIR221,COL5A1,NAV3,COL4A1,LINC00607,MFAP2,PTX3,MAFK,STEAP1,FJX1
43	FOSL1	98.8	ARCHS4 Coexpression,376;ENCODE ChIP-seq,27;Enrichr Queries,10;ReMap ChIP-seq,4;GTEx Coexpression,77	KCNG1,EHF,CSF2,SERPINE1,TNC,DDX60L,JADE2,PVR,ZFP36,RGS2,EVA1A,CYP1B1,CHAC1,PHLDA1,JUNB,IER2,IL15RA,XXYLT1-AS2,IGFBP3,PRLR,EREG,ENKUR,COL4A1,STEAP1,ATF3,SLC26A2,PFKFB3,TWIST1,GMPR,HIF1A,NDRG1,HSD11B1,CCNB1,CHST11,HMOX1,FAM83A,TMEM184A,PLK3,EGR1,JUN,GADD45B,UBE2C,PLK2,CBX2,NFATC2,POU2F2,VASN,SMAD7,NR4A2,CXCL10,NR4A1,DNMBP,NR4A3,MIR221,HOOK2,BHLHE40,NABP1,MAFK,IL7R,ADORA2A-AS1,TOP2A,CSRNP1,BTG2,TNFA…
44	STAT1	102.2	Literature ChIP-seq,130;ARCHS4 Coexpression,34;ENCODE ChIP-seq,21;Enrichr Queries,287;ReMap ChIP-seq,38;GTEx Coexpression,103	MYLK2,SAMD9L,EHF,CD83,SERPINE1,TNC,DDX60L,JADE2,PVR,MFSD13A,ZFP36,RGS2,TNFSF10,CYP1B1,JUNB,PHLDA1,TRIM22,IER2,ICOSLG,PPP1R16B,CISH,RSAD2,XXYLT1-AS2,SLC11A2,ENKUR,LINC01619,ATF3,PIF1,PFKFB3,SP140,MIR3142HG,HIF1A,NDRG1,HSD11B1,SOCS1,HMOX1,LINC00313,PLK3,EGR1,JUN,VCAM1,GADD45B,NR4A2,CXCL10,NR4A1,CXCL11,DAB2,NR4A3,HOOK2,BHLHE40,SNAI1,NABP1,NOX4,GRAP,IL7R,SIM1,TOP2A,RTP4,CSRNP1,BTG2,IL24,CXCL1,CXCL2,C…
45	REL	102.3	ARCHS4 Coexpression,88;Enrichr Queries,37;GTEx Coexpression,182	CSRNP1,BTG2,SAMD9L,CD83,SERPINE1,RORA,CXCL1,AHR,CXCL3,CXCL2,CTSS,ZC3H12D,ZFP36,RGS2,DUSP10,KYNU,JUNB,PHLDA1,IER2,ICOSLG,KDM6B,DUSP2,RSAD2,FOS,RHOB,SIK1,SGK1,ATF3,BIRC3,PPP1R15A,PTGER4,PFKFB3,BCL2A1,CEBPD,SP140,NEDD9,SAMSN1,HIF1A,NDRG1,RASGRP1,THBS1,RASGRP3,BCL2L11,SOCS1,APOL6,IL21R,HMOX1,CCL2,GBP2,PLK3,EGR1,JUN,GADD45B,TNFRSF9,PLK2,POU2F2,KLF2,VEGFA,SMAD7,NR4A2,CXCL10,NR4A1,NR4A3,HOOK2,BHLHE40,FO…
46	IRF4	102.6	ARCHS4 Coexpression,41;ENCODE ChIP-seq,103;Enrichr Queries,132;ReMap ChIP-seq,158;GTEx Coexpression,79	ZNF571,CD83,RORA,JADE2,CLDN1,ZC3H12D,ZFP36,RGS2,TNFSF10,CYP1B1,JUNB,IER2,ICOSLG,MAP3K5,PPP1R16B,RSAD2,XXYLT1-AS2,VASH2,EBF1,FOXP3,RUNX2,ZSCAN22,GRAPL,STEAP1,ATF3,PIF1,TTYH2,SP140,SH2D2A,MIR3142HG,SAMSN1,NDRG1,RASGRP1,RASGRP3,SOCS1,NUAK2,BCL2L11,HMOX1,PLK3,EGR1,JUN,VCAM1,GADD45B,TNFRSF9,GREB1,TRPV3,POU2F2,NR4A2,CXCL10,NR4A1,NR4A3,HOOK2,BHLHE40,NABP1,GRAP,IL7R,BTG2,CRYBG1,CXCL2,CTSS,TNFSF13B,SHF,DU…
47	CEBPD	103.4	Literature ChIP-seq,48;ARCHS4 Coexpression,123;ENCODE ChIP-seq,54;ReMap ChIP-seq,192;GTEx Coexpression,100	CSRNP1,SERPINE1,TNC,BICDL2,AHR,OPLAH,CXCL2,CTSS,CXCL5,ZFP36,SESN2,FBXL19-AS1,JUNB,IER2,KDM6B,CISH,DUSP1,NRG1,FOS,MID1,TGFBR2,RHOB,TGFBR3,ZMIZ1-AS1,CRISPLD2,BHLHE40-AS1,SGK1,ATF3,JDP2,RAPGEF4,PTGER4,HDAC5,PFKFB3,SDC2,FIGN,SAMSN1,PCDH18,FSTL3,AURKA,SOCS2,SOCS1,SERTAD1,SH3TC2,RDH10,HAS1,GCNT2,E2F2,HES1,CSMD3,ZNF467,APOL3,KCNJ2,FAM83A,RUNX1T1,PLK3,JUN,GADD45B,HSPA1L,ANGPT1,ABCA6,CBX2,SPRY4,IGF2,EFR3B…
48	SOX13	104.8	ARCHS4 Coexpression,139;Enrichr Queries,147;ReMap ChIP-seq,69;GTEx Coexpression,64	SERPINE1,AHR,HNMT,RGS2,LURAP1L,SALL2,GRB10,CYP1B1,PHLDA1,JUNB,IER2,TNS1,COL27A1,CISH,IGFBP5,XXYLT1-AS2,UNC5B,IGFBP3,EBF1,VASH2,ABCA10,COL4A1,ATF3,PFKFB3,PDGFB,MIR3142HG,NDRG1,ADAMTS10,BCL2L11,SOCS1,NUAK2,PODXL,HMOX1,N4BP3,TMEM184A,EGR1,JUN,GADD45B,ABCA6,CBX2,GREB1,IGF2,SMAD7,EFNA1,NR4A2,NR4A1,HOOK2,COL5A1,BHLHE40,MAFK,FGFR3,RCOR2,BTG2,CLEC14A,BICDL2,RND1,SHF,AKAP12,DUSP10,CA2,KYNU,ENC1,PMEPA1,MAN…
49	FOXC2	106.3	ARCHS4 Coexpression,72;Enrichr Queries,112;GTEx Coexpression,135	FLT1,ITGB3,SERPINE1,TNC,RORA,CLEC14A,PVR,MEDAG,AKAP12,RGS4,THBD,EVA1A,ENC1,PMEPA1,CYP1B1,JUNB,PHLDA1,TNS1,IL11,EDN1,PTGIS,IGFBP5,VWF,UNC5B,IGFBP3,EBF1,FOS,PDCD1LG2,RHOB,CRISPLD2,COL4A1,LINC01139,GAS1,ANGPTL4,SGK1,ATF3,CEBPD,LPAR1,TWIST1,THBS1,ADAMTS10,FBLN5,FSTL3,CCL2,MEST,EGR1,JUN,GADD45B,CAVIN2,LUM,IGF2,VASN,KLF2,SMAD7,VEGFA,NR4A2,CXCL10,NR4A1,DAB2,HOOK2,COL5A1,RCAN2,MGP,BHLHE40,SNAI1,NOX4,FOSB…
50	KLF4	106.4	Literature ChIP-seq,23;ARCHS4 Coexpression,8;Enrichr Queries,9;ReMap ChIP-seq,115;GTEx Coexpression,377	CD83,SERPINE1,RORA,JADE2,AHR,OLFML2A,CLDN1,ZFP36,RGS2,EVA1A,DPYSL4,PDK4,CYP1B1,JUNB,PHLDA1,TP63,IER2,CPA3,IGFBP5,RSAD2,IGFBP3,EBF1,PRLR,ERN2,RNF125,CCNE2,CRISPLD2,COL4A1,SIK1,KCTD11,ATF3,PFKFB3,TTYH2,FOXG1,LPAR1,NDRG1,HIF1A,SOCS2,CCNB1,NUAK2,BCL2L11,PODXL,RDH10,HMOX1,N4BP3,TMEM184A,PLK3,EGR1,JUN,GADD45B,UBE2C,PLK2,CBX2,IGF2,TRPV3,SMAD7,EFNA1,NR4A2,CXCL10,NR4A1,DNMBP,RGCC,NR4A3,HOOK2,COL5A1,BHLHE4…
51	ATOH8	109.3	ARCHS4 Coexpression,181;Enrichr Queries,21;GTEx Coexpression,126	CSRNP1,BTG2,SERPINE1,TNC,CLEC14A,AKAP12,THBD,ZFP36,RGS2,ENC1,PDK4,CYP1B1,PMEPA1,JUNB,PHLDA1,TNS1,EDN1,IGFBP5,IL15,UNC5B,IGFBP3,EBF1,FOS,TGFBR2,RHOB,TGFBR3,MRAS,CRISPLD2,COL4A1,GAS1,ANGPTL4,SGK1,CRYAB,ATF3,CEBPD,SDC2,LPAR1,ADCY4,NEDD9,FIGN,PCDH18,NDRG1,THBS1,FBLN5,SOCS2,TBC1D8-AS1,RASD1,PALMD,HMOX1,CCL2,EGR1,JUN,GADD45B,ABCA6,CAVIN2,PLK2,SPRY4,KLF2,VASN,SMAD7,CXCL10,NR4A1,DAB2,NR4A3,HOOK2,COL5A1,R…
52	FOXO1	109.8	Literature ChIP-seq,70;ARCHS4 Coexpression,22;Enrichr Queries,114;ReMap ChIP-seq,32;GTEx Coexpression,311	CD83,SERPINE1,DIXDC1,MT1X,DDX60L,RORA,JADE2,AHR,ZC3H12D,ZFP36,RGS2,ZNF608,SESN2,PDK4,CYP1B1,PDK3,DPF3,JUNB,PHLDA1,IER2,MAP3K5,TNS1,PPP1R16B,IGFBP5,IGFBP3,EBF1,PAX8-AS1,FOXP3,RNF125,CCNE2,COL4A1,CCNE1,LINC01619,SIK1,ATF3,BRSK1,PFKFB3,ABHD4,SLC45A1,LPAR1,HIF1A,NDRG1,RASGRP1,SOCS2,NUAK2,BCL2L11,SOCS1,CLTCL1,HMOX1,FAM83D,SLC19A2,EGR1,JUN,GADD45B,ABCA6,PLK2,HTR1D,NFATC2,SMAD7,NR4A2,NR4A1,RGCC,DNMBP,NR…
53	TCF21	110	Literature ChIP-seq,4;ARCHS4 Coexpression,127;Enrichr Queries,226;GTEx Coexpression,83	SLC46A3,SAMD9L,EHF,RAB3A,SERPINE1,TNC,JADE2,OLFML2A,PVR,RGS2,ZNF608,TNFSF10,PDK4,CYP1B1,JUNB,PHLDA1,TNS1,CPA3,IL15RA,COL27A1,IGFBP5,CISH,IGFBP3,EBF1,CRISPLD2,COL4A1,ATF3,CEMIP,LPAR1,PCDH12,PCDH18,HIF1A,NDRG1,RASGRP1,FBLN5,SOCS2,CHST11,PODXL,SLAMF9,HMOX1,SLC19A2,TMEM184A,EGR1,PLK3,JUN,VCAM1,GADD45B,TSLP,ABCA6,HTR1D,NFATC2,TRPV3,POU2F2,VASN,CXCL10,NR4A1,DAB2,RGCC,DNMBP,NR4A3,COL5A1,HOOK2,BHLHE40,MA…
54	HEY1	112	ARCHS4 Coexpression,58;Enrichr Queries,20;GTEx Coexpression,258	BTG2,FLT1,TNFAIP6,SERPINE1,TNC,ABAT,CXCL3,AKAP12,RGS4,THBD,RGS2,CA2,ENC1,GRB10,PDK4,CYP1B1,PMEPA1,ITGB8,JUNB,PHLDA1,PPP1R16B,EDN1,SERPINB2,IGFBP5,TMEM178B,UNC5B,IGFBP3,EBF1,FOS,DUSP8,RHOB,C1QL1,TGFBR3,MRAS,PSRC1,LRRC7,COL4A1,ANGPTL4,SGK1,CRYAB,ATF3,CERS1,CEBPD,FOXG1,LPAR1,NEDD9,PRICKLE1,NDRG1,THBS1,THSD1,LMF1,SOCS2,DLL4,HMOX1,CCL2,HES1,GBP2,MEST,EGR1,JUN,VCAM1,GADD45B,CAVIN2,LUM,PLK2,SPRY4,CABLES…
55	SOX9	114.2	Literature ChIP-seq,55;ARCHS4 Coexpression,110;Enrichr Queries,72;ReMap ChIP-seq,119;GTEx Coexpression,215	EHF,SERPINE1,TNC,ABAT,RORA,JADE2,CLDN1,ZFP36,RGS2,CYP1B1,JUNB,PHLDA1,IER2,TNS1,COL27A1,CISH,IGFBP5,IGFBP3,SHISA3,MID1,ENKUR,COL4A1,LINC01619,ATF3,FOXG1,PDGFB,LPAR1,GMPR,HIF1A,NDRG1,PDZD2,CHST11,HMOX1,N4BP3,SLC19A2,FAM83A,TMEM184A,PLK3,EGR1,JUN,VCAM1,GADD45B,PLK2,IGF2,POU2F2,SMAD7,NR4A2,EFNA1,CXCL10,HOOK2,COL5A1,BHLHE40,NABP1,MAFK,GRAP,FGFR3,TOP2A,CSRNP1,BTG2,ATP2A3,NRARP,BICDL2,OPLAH,AKAP12,LBH,E…
56	NFKB2	117	ARCHS4 Coexpression,220;Enrichr Queries,116;ReMap ChIP-seq,9;GTEx Coexpression,123	PRDM8,CSRNP1,SAMD9L,BTG2,CSF2,CD83,SERPINE1,TNC,MIR1260B,CXCL1,JADE2,AHR,OLFML2A,CXCL2,CTSS,ZC3H12D,ZFP36,RGS2,SESN2,TNFSF10,CYP1B1,JUNB,PHLDA1,TRIM22,IER2,KDM6B,IL15RA,DUSP2,CHST6,EDN1,CISH,XXYLT1-AS2,VASH2,PDCD1LG2,FOS,RHOB,TGFBR2,ITPKB,ETV7,BHLHE40-AS1,KCTD11,ALDOC,SGK1,ATF3,BIRC3,PTGER4,PPP1R15A,PIF1,PFKFB3,BCL2A1,CEBPD,SP140,SH2D2A,PDGFB,NEDD9,MIR3142HG,HIF1A,NDRG1,THBS1,GNA15,SOCS1,NUAK2,SL…
57	SNAI2	117.5	ARCHS4 Coexpression,99;Enrichr Queries,80;ReMap ChIP-seq,152;GTEx Coexpression,139	BTG2,SERPINE1,TNC,NRARP,BICDL2,CLDN1,AKAP12,MFSD13A,THBD,ZFP36,RGS2,EVA1A,SESN2,ENC1,PMEPA1,CYP1B1,CHAC1,JUNB,PHLDA1,IER2,TP63,KDM6B,HES6,EDN1,IGFBP5,DNMBP-AS1,IGFBP3,ANO9,FOS,RUNX2,RHOB,TGFBR2,TGFBR3,CRISPLD2,COL4A1,BHLHE40-AS1,ARHGEF4,GAS1,KCTD11,ANGPTL4,STEAP1,SGK1,CRYAB,ATF3,LTK,CEMIP,CEBPD,SDC2,PDGFB,LPAR1,TWIST1,HIF1A,PCDH18,NDRG1,THBS1,FBLN5,NKILA,DLL4,NUAK2,HMOX1,CCL2,LINC02015,TMEM184A,P…
58	ESR1	119.2	Literature ChIP-seq,5;ARCHS4 Coexpression,374;ENCODE ChIP-seq,9;Enrichr Queries,178;ReMap ChIP-seq,40;GTEx Coexpression,109	KCNG1,EHF,SERPINE1,TNC,ABAT,RORA,AHR,RGS4,ZFP36,LURAP1L,GRB10,CYP1B1,JUNB,IER2,TNS1,COL27A1,IGFBP5,CISH,IGFBP3,SLC11A2,EBF1,PRLR,RUNX2,CRISPLD2,KCTD11,SIK1,ATF3,CEMIP,PDGFB,LPAR1,HIF1A,NDRG1,SOCS2,NUAK2,PODXL,N4BP3,FAM83A,SLC19A2,TMEM184A,EGR1,JUN,VCAM1,GADD45B,LRRN3,GREB1,VASN,SMAD7,EFNA1,NR4A2,CXCL10,NR4A1,DAB2,DNMBP,NR4A3,COL5A1,HOOK2,BHLHE40,MAFK,FGFR3,TOP2A,CSRNP1,BTG2,FLT1,IL24,ATP2A3,TCF21…
59	OSR2	120	ARCHS4 Coexpression,46;Enrichr Queries,55;GTEx Coexpression,259	KCNG1,TOP2A,BTG2,TNFAIP6,SERPINE1,TNC,TCF21,MEDAG,AKAP12,THBD,ZFP36,RGS2,PDK4,CYP1B1,PMEPA1,JUNB,PHLDA1,EDN1,PTGIS,IGFBP5,IGFBP3,EBF1,FOS,PRLR,RHOB,TGFBR3,CRISPLD2,COL4A1,GAS1,SGK1,ATF3,JDP2,PTGER4,CEMIP,CEBPD,LPAR1,TWIST1,NDRG1,THBS1,PCDH18,FBLN5,CCL2,GBP2,EGR1,JUN,VCAM1,GADD45B,CAVIN2,LUM,PLK2,GREB1,KLF2,VASN,NR4A2,CXCL10,NR4A1,DAB2,RGCC,NR4A3,COL5A1,HOOK2,MFAP2,MGP,BHLHE40,FOSB,PTX3
60	ERG	121.6	Literature ChIP-seq,109;ARCHS4 Coexpression,59;Enrichr Queries,191;ReMap ChIP-seq,231;GTEx Coexpression,18	SERPINE1,TNC,RORA,ZFP36,TNFSF10,CYP1B1,JUNB,IER2,TNS1,CISH,IGFBP5,IGFBP3,EBF1,VASH1,RUNX2,COL4A1,ATF3,PDGFB,LPAR1,PCDH12,SAMSN1,NDRG1,ADAMTS10,FBLN5,RASGRP3,SOCS2,NUAK2,PODXL,PLK3,EGR1,JUN,GADD45B,CBX2,PLK2,SMAD7,NR4A2,EFNA1,NR4A1,CXCL10,DAB2,COL5A1,BHLHE40,SNAI1,NOX4,MAFK,NACAD,RCOR2,INKA1,CXCL6,FLT1,ITGB3,ATP2A3,CLEC14A,NRARP,BICDL2,OPLAH,CXCL3,CXCL2,MEDAG,TNFSF13B,AKAP12,THBD,LBH,ITGB8,FBXL19-…
61	ZNF792	121.7	ARCHS4 Coexpression,131;Enrichr Queries,183;GTEx Coexpression,51	SLC46A3,CSRNP1,BTG2,ITGB3,ATP2A3,DDX60L,CLEC14A,RORA,AKAP12,RGS2,DUSP10,ZNF608,SALL2,ENC1,TNFSF10,CYP1B1,MAN1A1,JUNB,PHLDA1,MAP3K5,IL15RA,EDN1,VWF,FOS,ELOVL7,RUNX2,TGFBR2,RHOB,ENKUR,ITPKB,RNF125,ARHGEF4,KCTD11,SGK1,FJX1,BIRC3,PPP1R15A,CEBPD,PDGFB,ADCY4,NEDD9,GMPR,PCDH12,NDRG1,THBS1,PTGS1,APOL6,PODXL,HMOX1,E2F2,CCL2,GBP2,APOL3,GBP4,MPP2,EGR1,JUN,CAVIN2,PLK2,NFATC2,RAB27B,VEGFA,SMAD7,EFNA1,CXCL10,S…
62	MEOX1	123.7	ARCHS4 Coexpression,179;Enrichr Queries,135;GTEx Coexpression,57	TNFAIP6,SERPINE1,TNC,CLEC14A,AKAP12,THBD,RGS2,PDK4,CYP1B1,PHLDA1,TNS1,EDN1,PTGIS,VWF,IGFBP5,UNC5B,IGFBP3,EBF1,FOS,TGFBR2,TGFBR3,ABCA10,RNF125,MRAS,CRISPLD2,COL4A1,GAS1,ANGPTL4,SGK1,CRYAB,ATF3,PFKFB3,CEBPD,PDGFB,ADCY4,LPAR1,NEDD9,TWIST1,PCDH12,THSD1,THBS1,FBLN5,LINC01929,DLL4,PALMD,ATOH8,CCL2,GBP2,MEST,APOL3,EGR1,VCAM1,ANGPT1,CAVIN2,LUM,IGF2,CXCL10,SNRK,DAB2,HOOK2,COL5A1,MGP,MFAP2,BHLHE40,FOSB,PTX3
63	MEOX2	124	ARCHS4 Coexpression,150;Enrichr Queries,192;GTEx Coexpression,30	SYNM,SERPINE1,TNC,CLEC14A,AHR,AKAP12,THBD,PDK4,CYP1B1,TNS1,GAS2L3,PTGIS,VWF,IGFBP5,IGFBP3,EBF1,FOS,TGFBR2,TGFBR3,ABCA10,MRAS,CRISPLD2,COL4A1,GAS1,CRYAB,ATF3,ANGPTL1,PTGFR,ADCY4,LPAR1,NEDD9,TWIST1,FIGN,PRICKLE1,THSD1,PCDH18,THBS1,FBLN5,DLL4,PALMD,CCL2,MEST,APOL3,RUNX1T1,EGR1,VCAM1,ANGPT1,ABCA6,CAVIN2,LUM,SPRY4,IGF2,ZFHX4,KLF2,NR4A2,CXCL10,SNRK,DAB2,COL5A1,MGP,BHLHE40,FOSB,PTX3
64	AHR	125	Literature ChIP-seq,16;ARCHS4 Coexpression,120;Enrichr Queries,89;ReMap ChIP-seq,155;GTEx Coexpression,245	MAP10,EHF,CD83,SERPINE1,TNC,ABAT,DDX60L,ZFP36,RGS2,ZNF608,LURAP1L,SALL2,FAM186B,TNFSF10,CYP1B1,JUNB,PHLDA1,ICOSLG,TNS1,GAS2L3,IGFBP5,XXYLT1-AS2,IGFBP3,SLC11A2,EBF1,RUNX2,ABCA10,PSMD6-AS2,COL4A1,CRISPLD2,ATF3,PTGFR,CEMIP,PFKFB3,ABHD4,LPO,HIF1A,NDRG1,SOCS2,CHST11,RDH10,HMOX1,N4BP3,FAM83A,EGR1,JUN,VCAM1,GADD45B,ABCA6,PLK2,SMAD7,EFNA1,NR4A2,CXCL10,NR4A1,DAB2,DNMBP,HOOK2,BHLHE40,SNAI1,NABP1,CSRNP1,BTG…
65	RUNX2	131.2	Literature ChIP-seq,24;ARCHS4 Coexpression,433;Enrichr Queries,99;ReMap ChIP-seq,3;GTEx Coexpression,97	EHF,SAMD9L,CHRM4,SERPINE1,TNC,DDX60L,RORA,JADE2,AHR,OLFML2A,PVR,RGS4,ZFP36,RGS2,DPF1,SESN2,GRB10,TNFSF10,CYP1B1,JUNB,PHLDA1,IER2,TRIM22,TNS1,CISH,IGFBP5,DNMBP-AS1,IGFBP3,EBF1,CRISPLD2,COL4A1,STEAP1,ATF3,PTGFR,PIF1,SLC26A2,PFKFB3,ABHD4,LPAR1,TWIST1,HIF1A,PCDH18,NDRG1,SAMSN1,SOCS2,BCL2L11,SOCS1,CHST11,SLAMF9,HMOX1,FAM83A,PLK3,EGR1,JUN,VCAM1,GADD45B,CBX2,PLK2,HTR1D,NFATC2,RAB27B,POU2F2,GDF5,ZFHX4,VA…
66	PRRX2	133.3	ARCHS4 Coexpression,60;Enrichr Queries,204;GTEx Coexpression,136	TNFAIP6,ITGB3,SERPINE1,TNC,RORA,MEDAG,EVA1A,CYP1B1,PMEPA1,PHLDA1,PTGIS,IGFBP5,IGFBP3,EBF1,FOS,CRISPLD2,COL4A1,LINC00607,GAS1,ANGPTL4,STEAP1,SGK1,ATF3,CEMIP,CEBPD,LPAR1,TWIST1,THBS1,PCDH18,FBLN5,ATOH8,HMOX1,CCL2,GBP2,MEST,EGR1,VCAM1,ANGPT1,LUM,IGF2,VASN,KLF2,SMAD7,CXCL10,NR4A1,DAB2,HOOK2,COL5A1,MGP,MFAP2,BHLHE40,SNAI1,NOX4,FOSB,PTX3
67	IKZF2	133.7	ARCHS4 Coexpression,132;Enrichr Queries,189;GTEx Coexpression,80	BTG2,SAMD9L,CRYBG1,CD83,TNC,RORA,AHR,JADE2,RGS2,DUSP10,TNFSF10,CYP1B1,ITGB8,PMEPA1,PHLDA1,TRIM22,TNS1,MAP3K5,PPP1R16B,IGFBP5,RSAD2,XXYLT1-AS2,IGFBP3,VASH2,FOS,RUNX2,TGFBR2,TGFBR3,ASPM,FAM72D,SGK1,GRAPL,DTL,FAM72B,ATF3,FAM72A,BIRC3,PTGER4,PIF1,SP140,NEDD9,CENPA,MIR3142HG,NDRG1,RASGRP1,THBS1,RASGRP3,SOCS2,BCL2L11,IL21R,PTK2B,GBP2,GBP4,E2F8,EGR1,JUN,GADD45B,UBE2C,NFATC2,RAB27B,VEGFA,NR4A2,CENPE,CXCL…
68	HEYL	134	ARCHS4 Coexpression,142;Enrichr Queries,187;GTEx Coexpression,73	BTG2,FLT1,SERPINE1,TNC,NRARP,OLFML2A,MYOM3,AKAP12,RGS4,THBD,PMEPA1,CYP1B1,JUNB,TNS1,PTGIS,IGFBP5,UNC5B,IGFBP3,EBF1,FOS,RHOB,TGFBR3,MRAS,COL4A1,CRISPLD2,GAS1,ANGPTL4,CRYAB,ATF3,LPAR1,PCDH18,THBS1,THSD1,ADAMTS10,FBLN5,FSTL3,CCL2,HES1,EGR1,COL4A2-AS1,JUN,VCAM1,LUM,SPRY4,IGF2,KLF2,SMAD7,CXCL10,NR4A1,DPY19L2,ACTC1,HOOK2,COL5A1,RCAN2,MGP,MFAP2,BHLHE40,NOX4,FOSB,MAFK
69	NFATC2	134.3	ARCHS4 Coexpression,45;Enrichr Queries,65;GTEx Coexpression,293	CSRNP1,BTG2,FLT1,CD83,ITGB3,IL24,SERPINE1,ATP2A3,TNC,RORA,AHR,JADE2,CTSS,ZC3H12D,RGS2,DUSP10,ENC1,PMEPA1,JUNB,TRIM22,TNS1,KDM6B,PPP1R16B,IGFBP5,IGFBP3,EBF1,FOS,RUNX2,TGFBR2,ITPKB,TGFBR3,RNF125,COL4A1,SGK1,ATF3,PTGER4,PFKFB3,SH2D2A,SP140,PDGFB,LPAR1,NEDD9,NDRG1,RASGRP1,THBS1,PTGS1,BCL2L11,APOL6,CHST11,HMOX1,CCL2,PTK2B,GBP2,APOL3,PLK3,EGR1,JUN,VCAM1,GADD45B,PLK2,KLF2,VEGFA,SMAD7,NR4A2,CXCL10,NR4A1,…
70	KLF2	137.8	Literature ChIP-seq,37;ARCHS4 Coexpression,477;Enrichr Queries,16;GTEx Coexpression,21	CSRNP1,BTG2,SAMD9L,CD83,SERPINE1,ATP2A3,CLEC14A,JADE2,CXCL2,CTSS,AKAP12,THBD,ZFP36,RGS2,DPYSL4,ENC1,PDK4,CYP1B1,JUNB,PHLDA1,IER2,TNS1,DUSP2,EDN1,IGFBP5,DUSP1,IGFBP3,EBF1,TEX14,FOS,RHOB,TGFBR2,TGFBR3,ABCA10,RNF125,CRISPLD2,COL4A1,SIK1,ANGPTL4,SGK1,ATF3,BIRC3,PPP1R15A,PTGER4,PFKFB3,CEBPD,ADCY4,NEDD9,NDRG1,THBS1,ADAMTS10,SOCS2,HMOX1,CCL2,PTK2B,GBP2,ZNF467,APOL3,PLK3,EGR1,JUN,GADD45B,CAVIN2,PLK2,KLF2…
71	TET1	141.3	Literature ChIP-seq,83;ARCHS4 Coexpression,162;GTEx Coexpression,179	KCNG1,FLT1,ITGB3,SERPINE1,DIXDC1,ATP2A3,NRARP,AHR,OPLAH,PVR,ZFP36,ZNF608,SALL2,ENC1,ICOSLG,RALGPS2,PPP1R16B,KDM6B,GAS2L3,VASH2,KIF23,ELOVL7,PGM2L1,ABCA10,NR5A2,NAV3,COL4A1,KCTD11,STEAP1,CRYAB,MDFI,PTGFR,GRAMD1B,PFKFB3,PDGFB,CRMP1,FIGN,PRICKLE1,PCDH12,PCDH18,SOCS2,GNA15,BCL2L11,CHST11,PODXL,GCNT2,PCDH1,RUNX1T1,ATF7IP,ZNF462,MPP2,JUN,ABCA6,CBX2,SPRY4,NFATC2,MEIS3,ZFHX4,SMAD7,EFNA1,CENPE,CENPF,NR4A3…
72	TBX18	144	ARCHS4 Coexpression,100;Enrichr Queries,195;GTEx Coexpression,137	FLT1,SERPINE1,TNC,RORA,PVR,AKAP12,THBD,CYP1B1,TNS1,PTGIS,IGFBP5,IGFBP3,EBF1,NRG1,FOS,RUNX2,TGFBR2,TGFBR3,CRISPLD2,COL4A1,LINC00607,LINC01139,GAS1,SGK1,PTGFR,CEMIP,LPAR1,TWIST1,PCDH18,THBS1,ADAMTS10,FBLN5,CCL2,MEST,RUNX1T1,EGR1,VCAM1,ANGPT1,CAVIN2,LUM,IGF2,ZFHX4,VASN,SMAD7,NR4A2,CXCL10,DAB2,HOOK2,COL5A1,MFAP2,MGP,BHLHE40,NOX4,PTX3
73	NR4A2	145.5	Literature ChIP-seq,121;ARCHS4 Coexpression,7;Enrichr Queries,5;GTEx Coexpression,449	CSRNP1,BTG2,RAB3A,CD83,TNFAIP6,SERPINE1,TNC,RORA,CXCL1,AHR,CXCL2,AKAP12,ZC3H12D,THBD,ZFP36,RGS2,DUSP10,CA2,DPF1,ENC1,PDK4,GRB10,CYP1B1,PMEPA1,JUNB,PHLDA1,IER2,ICOSLG,KDM6B,DUSP2,EDN1,IGFBP5,RSAD2,DUSP1,IGFBP3,FOS,EREG,RHOB,TGFBR3,RNF125,ZNF713,ALDOC,SIK1,ANGPTL4,SGK1,ATF3,BIRC3,PPP1R15A,PTGER4,BRSK1,PFKFB3,CEBPD,FOXG1,LPAR1,NEDD9,HIF1A,NDRG1,THBS1,SAMSN1,SOCS2,RASD1,SERTAD1,IL21R,HMOX1,CCL2,CSMD3…
74	FOXQ1	146.7	ARCHS4 Coexpression,90;Enrichr Queries,67;GTEx Coexpression,283	EHF,BTG2,SERPINE1,TNC,CXCL1,CLDN1,CXCL2,PVR,AKAP12,THBD,ZFP36,RGS2,EVA1A,CA2,ENC1,PDK4,CYP1B1,PMEPA1,CA9,JUNB,PHLDA1,TP63,EDN1,COL27A1,IGFBP5,IGFBP3,FOS,EREG,RHOB,ELF3,COL4A1,CHMP4C,SIK1,ANGPTL4,SGK1,ATF3,CEBPD,LPAR1,NDRG1,THBS1,SOCS2,PODXL,HMOX1,CCL2,HES1,GBP2,PCDH1,TMEM184A,EGR1,JUN,GADD45B,PLK2,IGF2,RAB27B,KLF2,RFLNA,VEGFA,NR4A2,EFNA1,CXCL10,NR4A1,SH3RF2,DNMBP,HOOK2,COL5A1,BHLHE40,FOSB,MAFK,FG…
75	ELK3	148.3	Literature ChIP-seq,44;ARCHS4 Coexpression,118;Enrichr Queries,300;GTEx Coexpression,131	PRDM8,CSF3,RAB3A,CHRM4,SERPINE1,TNC,AHR,JADE2,PVR,ZFP36,RGS2,ZNF608,SESN2,CYP1B1,JUNB,PHLDA1,IER2,TNS1,UNC5B,IGFBP3,EBF1,RUNX2,ENKUR,RNF125,COL4A1,CCNE1,STEAP1,ATF3,PTGFR,PFKFB3,LPAR1,PDGFB,TWIST1,GMPR,HIF1A,PCDH18,NDRG1,CHST11,HMOX1,SLC19A2,EGR1,JUN,GADD45B,PLK2,RAB27B,GDF6,GDF5,SMAD7,NR4A2,EFNA1,DAB2,OCLN,DNMBP,NR4A3,HOOK2,COL5A1,BHLHE40,SNAI1,MAFK,CPEB2,RCOR2,CSRNP1,BTG2,ITGB3,CLEC14A,NRARP,AK…
76	FOXS1	151.3	ARCHS4 Coexpression,153;Enrichr Queries,45;GTEx Coexpression,256	KCNG1,BTG2,TNFAIP6,ITGB3,SERPINE1,TNC,OLFML2A,RGS4,THBD,ENC1,PDK4,PMEPA1,CYP1B1,JUNB,PHLDA1,TNS1,EDN1,PTGIS,IGFBP5,UNC5B,IGFBP3,EBF1,FOS,RHOB,CRISPLD2,COL4A1,LINC01139,ANGPTL4,SGK1,CRYAB,ATF3,CEBPD,PDGFB,LPAR1,PCDH18,THBS1,ADAMTS10,FBLN5,FSTL3,ATOH8,HMOX1,CCL2,HES1,GBP2,EGR1,JUN,VCAM1,GADD45B,CAVIN2,LUM,PLK2,KLF2,VASN,SMAD7,CXCL10,NR4A1,HOOK2,COL5A1,RCAN2,MGP,MFAP2,BHLHE40,SNAI1,NOX4,FOSB,PTX3
77	JUND	151.7	Literature ChIP-seq,40;ARCHS4 Coexpression,37;ENCODE ChIP-seq,28;Enrichr Queries,663;ReMap ChIP-seq,109;GTEx Coexpression,33	MAP10,KCNG1,MYLK2,EHF,SAMD9L,RAB3A,SERPINE1,TNC,DDX60L,JADE2,ZFP36,RGS2,HTR7,SESN2,JUNB,PHLDA1,IER2,GAS2L3,ZFP3,RUNX2,SIK1,ATF3,PIF1,LPAR1,GMPR,HIF1A,NDRG1,RASGRP3,PDZD2,CHST11,RDH10,HMOX1,N4BP3,SLC19A2,TMEM184A,TNFSF18,PLK3,EGR1,JUN,GADD45B,TSLP,PLK2,TNFRSF9,HTR1D,NFATC2,SMAD7,EFNA1,NR4A2,NR4A1,DNMBP,MIR221,HOOK2,COL5A1,BHLHE40,NABP1,MAFK,IL7R,CPEB2,CSRNP1,BTG2,FLT1,CRYBG1,ITGB3,IL24,ATP2A3,BICD…
78	FOXA1	152.7	Literature ChIP-seq,29;ARCHS4 Coexpression,144;ENCODE ChIP-seq,22;Enrichr Queries,524;ReMap ChIP-seq,43;GTEx Coexpression,154	EHF,RAB3A,SERPINE1,DIXDC1,ABAT,AHR,JADE2,HNMT,CLDN1,RGS4,RGS2,ZNF608,LURAP1L,GRB10,PDK4,TNFSF10,CYP1B1,PHLDA1,JUNB,IER2,MAP3K5,HES6,IGFBP5,IGFBP3,SLC11A2,PRLR,BTC,ERN2,RNF125,CCNE2,COL4A1,CRISPLD2,ZSCAN22,LINC01619,CHMP4C,SIK1,STEAP1,ATF3,PIF1,PTGFR,SLC26A2,CEMIP,ABHD4,FOXG1,PDGFB,LPAR1,TWIST1,HIF1A,NDRG1,RASGRP3,SOCS2,NUAK2,BCL2L11,N4BP3,SLC19A2,FAM83A,TMEM184A,EGR1,PLK3,JUN,GADD45B,PLK2,GREB1,R…
79	NFKB1	153.8	ARCHS4 Coexpression,26;Enrichr Queries,265;ReMap ChIP-seq,127;GTEx Coexpression,197	CSRNP1,BTG2,SAMD9L,RAB3A,CSF2,CD83,SERPINE1,TNC,CXCL1,DDX60L,JADE2,AHR,CXCL3,CXCL2,CTSS,ZC3H12D,ZFP36,RGS2,CYP1B1,FBXL19-AS1,JUNB,PHLDA1,TRIM22,IER2,KDM6B,IL15RA,DUSP2,EDN1,SERPINB2,CISH,RSAD2,XXYLT1-AS2,FOS,FOXP3,RHOB,TGFBR2,ITPKB,ETV7,ZMIZ1-AS1,BHLHE40-AS1,KCTD11,ALDOC,FAM72D,SGK1,FAM72B,ATF3,BIRC3,FAM72A,PPP1R15A,PTGER4,PIF1,PFKFB3,CEBPD,BCL2A1,SH2D2A,PDGFB,MIR3142HG,HIF1A,NDRG1,THBS1,SAMSN1,F…
80	ELF3	155.3	ARCHS4 Coexpression,215;Enrichr Queries,211;ReMap ChIP-seq,6;GTEx Coexpression,189	EHF,CSF2,SERPINE1,TNC,JADE2,HNMT,CLDN1,ZFP36,RGS2,ZNF608,LURAP1L,PDK4,TNFSF10,DPF3,CYP1B1,JUNB,PHLDA1,IER2,IGFBP5,XXYLT1-AS2,DNMBP-AS1,IGFBP3,PAX8-AS1,EREG,ERN2,LINC01619,CHMP4C,ATF3,PFKFB3,MIR3142HG,NDRG1,HSD11B1,NUAK2,RDH10,HMOX1,TMEM184A,TNFSF18,EGR1,JUN,GADD45B,PLK2,RAB27B,SMAD7,EFNA1,CXCL10,NR4A1,OCLN,LPAR5,MIR221,HOOK2,BHLHE40,NABP1,TOP2A,CXCL6,BTG2,ITGB3,IL24,MIR1260B,BICDL2,CXCL1,CXCL3,CX…
81	FOXF2	155.7	ARCHS4 Coexpression,209;Enrichr Queries,64;GTEx Coexpression,194	PRDM8,SYNM,FLT1,SERPINE1,DIXDC1,TNC,TCF21,CXCL1,NRARP,AKAP12,THBD,RGS2,SESN2,CYP1B1,PMEPA1,PHLDA1,EDN1,IGFBP5,IGFBP3,EBF1,NRG1,FOS,RGMB,RUNX2,RHOB,BTC,TGFBR3,CRISPLD2,COL4A1,GAS1,SGK1,CRYAB,ANGPTL1,ATF3,CEMIP,PNCK,CEBPD,LPAR1,TWIST1,PRICKLE1,THBS1,PCDH18,FBLN5,PTGS1,SOCS2,PODXL,CCL2,HES1,FAM83D,MEST,EGR1,JUN,VCAM1,CAVIN2,LUM,PLK2,CBX2,IGF2,KLF2,VASN,VEGFA,NR4A2,CXCL10,KITLG,DAB2,HOOK2,COL5A1,MGP,…
82	BATF	158.2	ARCHS4 Coexpression,28;ENCODE ChIP-seq,34;Enrichr Queries,436;ReMap ChIP-seq,50;GTEx Coexpression,243	RTP4,VLDLR-AS1,CSRNP1,EHF,BTG2,CD83,SERPINE1,MIR1260B,CXCL1,CXCL2,CTSS,TNFSF13B,ZC3H12D,SHF,ZFP36,RGS2,DUSP10,KYNU,ENC1,TNFSF10,ITGB8,JUNB,TP63,TRIM22,MAP3K5,PPP1R16B,KDM6B,IL15RA,DUSP2,CISH,RSAD2,IL15,VASH2,PDCD1LG2,FOS,FOXP3,ITPKB,BHLHE40-AS1,LINC01619,SGK1,GRAPL,ATF3,BIRC3,PPP1R15A,PTGER4,PFKFB3,BCL2A1,CEBPD,SP140,SH2D2A,NEDD9,SAMSN1,MIR3142HG,THBS1,GNA15,SOCS1,IL21R,HMOX1,CCL2,GBP2,GBP4,APOL3…
83	FOXL1	159.3	ARCHS4 Coexpression,102;Enrichr Queries,264;GTEx Coexpression,112	BTG2,FLT1,ITGB3,SERPINE1,TNC,TCF21,PVR,THBD,ENC1,PMEPA1,CYP1B1,JUNB,PHLDA1,IL11,EDN1,PTGIS,IGFBP5,IGFBP3,EBF1,NRG1,FOS,WNT16,RUNX2,RHOB,TGFBR2,CRISPLD2,COL4A1,LINC00607,GAS1,SGK1,ATF3,CEBPD,LPAR1,TWIST1,NDRG1,THBS1,PCDH18,FBLN5,EGR1,COL4A2-AS1,JUN,ANGPT1,GADD45B,TRPA1,SPRY4,NFATC2,VASN,SMAD7,NR4A2,CXCL10,HOOK2,COL5A1,RCAN2,MGP,MFAP2,BHLHE40,SNAI1,NOX4,FOSB,IL7R
84	TAL1	162.8	Literature ChIP-seq,81;ARCHS4 Coexpression,165;ENCODE ChIP-seq,51;Enrichr Queries,405;ReMap ChIP-seq,23;GTEx Coexpression,252	SERPINE1,DDX60L,RORA,ZFP36,RGS2,SESN2,TNFSF10,GRB10,CYP1B1,JUNB,PHLDA1,IER2,TNS1,PPP1R16B,IL15RA,CISH,RSAD2,IGFBP5,XXYLT1-AS2,EBF1,RFX2,MID1,ENKUR,COL4A1,CCNE1,ATF3,OSBP2,PFKFB3,PDGFB,GMPR,PCDH12,HIF1A,SLC5A3,SAMSN1,BCL2L11,SOCS1,CHST11,PODXL,FAM83D,FAM83A,PLK3,EGR1,JUN,VCAM1,UBE2C,NFATC2,TRPV3,RAB27B,SMAD7,EFNA1,NR4A2,CXCL10,NR4A1,RGCC,LPAR5,HOOK2,BHLHE40,NABP1,MAFK,INKA1,BTG2,FLT1,CRYBG1,ITGB3,…
85	DDIT3	165	ARCHS4 Coexpression,193;Enrichr Queries,119;GTEx Coexpression,183	CSRNP1,BTG2,CD83,SERPINE1,CXCL2,ZFP36,RGS2,DUSP10,SESN2,CYP1B1,CHAC1,JUNB,PHLDA1,IER2,KDM6B,EDN1,RSAD2,DUSP1,IGFBP3,FOS,RHOB,ANGPTL4,SGK1,ATF3,JDP2,BIRC3,PPP1R15A,PFKFB3,BCL2A1,CEBPD,SH2D2A,HIF1A,NDRG1,THBS1,SOCS2,SERTAD1,HMOX1,CCL2,GBP2,PLK3,EGR1,JUN,GADD45B,PLK2,KLF2,VEGFA,SMAD7,NR4A2,EFNA1,CXCL10,NR4A1,NR4A3,HOOK2,BHLHE40,FOSB
86	STAT5A	166.2	Literature ChIP-seq,39;ARCHS4 Coexpression,276;ENCODE ChIP-seq,79;Enrichr Queries,214;ReMap ChIP-seq,191;GTEx Coexpression,198	CD83,SERPINE1,TNC,AHR,ZFP36,RGS2,TNFSF10,CYP1B1,DPF3,JUNB,PHLDA1,IER2,TNS1,IL15RA,CISH,EBF1,PRLR,RNF125,COL4A1,LINC01619,ATF3,BRSK1,PFKFB3,PDGFB,LPO,PCDH12,MIR3142HG,HIF1A,NDRG1,RASGRP1,SOCS2,SOCS1,CHST11,HMOX1,N4BP3,FAM83A,TMEM184A,EGR1,JUN,GADD45B,TNFRSF9,PLK2,GDF5,SMAD7,NR4A2,CXCL10,NR4A1,DAB2,HOOK2,BHLHE40,IL7R,BTG2,ATP2A3,MIR1260B,CXCL1,OPLAH,CXCL2,CTSS,THBD,TRIM6,DUSP10,ENC1,MAN1A1,KDM6B,DU…
87	OVOL1	166.3	ARCHS4 Coexpression,137;Enrichr Queries,109;GTEx Coexpression,253	CSRNP1,EHF,BTG2,CRYBG1,SERPINE1,TNC,NRARP,BICDL2,CXCL1,CLDN1,CXCL2,ZFP36,RGS2,CA2,TNFSF10,CYP1B1,CHAC1,JUNB,PHLDA1,TP63,DUSP2,EDN1,SERPINB2,IGFBP3,FOS,EREG,ELF3,CCNE1,CHMP4C,KCTD11,SGK1,ATF3,PPP1R15A,CEBPD,ATP2C2,NDRG1,THBS1,GNA15,NUAK2,HMOX1,N4BP3,PCDH1,CGA,TMEM184A,PLK3,EGR1,JUN,GADD45B,GALNT3,PLK2,SPRY4,NR4A2,EFNA1,CXCL10,NR4A1,OCLN,KRT17,HOOK2,BHLHE40,FOSB,FGFR3,TJP2
88	CEBPB	167	Literature ChIP-seq,89;ARCHS4 Coexpression,355;ENCODE ChIP-seq,20;Enrichr Queries,284;ReMap ChIP-seq,7;GTEx Coexpression,247	EHF,SERPINE1,DIXDC1,TNC,DDX60L,HNMT,ZFP36,RGS2,LURAP1L,SESN2,CYP1B1,CHAC1,JUNB,PHLDA1,IER2,MAP3K5,IL15RA,GAS2L3,COL27A1,CISH,IGFBP3,SLC11A2,RFX2,VASH2,ENKUR,COL4A1,LINC01619,STEAP1,ATF3,SLC26A2,PFKFB3,SH2D2A,SP140,SAMSN1,HIF1A,NDRG1,CCNB1,NUAK2,CHST11,RDH10,SLAMF9,HMOX1,SLC19A2,FAM83A,PLK3,EGR1,JUN,GADD45B,PLK2,VASN,SMAD7,CXCL10,NR4A1,NR4A3,HOOK2,BHLHE40,NABP1,MAFK,CSRNP1,BTG2,FLT1,TNFAIP6,MIR126…
89	PGR	169.8	ARCHS4 Coexpression,372;Enrichr Queries,199;ReMap ChIP-seq,17;GTEx Coexpression,91	KCNG1,TOP2A,CSRNP1,EHF,BTG2,FLT1,SERPINE1,DIXDC1,TNC,ABAT,RORA,JADE2,AHR,OPLAH,ZFP36,EVA1A,LURAP1L,CA2,PMEPA1,CYP1B1,CA9,MAN1A1,JUNB,TNS1,EDN1,COL27A1,PTGIS,IGFBP5,CISH,DUSP1,IGFBP3,EBF1,KIF23,FOS,PRLR,RUNX2,RHOB,TGFBR2,ZMIZ1-AS1,NR5A2,NAV3,CRISPLD2,LURAP1L-AS1,BHLHE40-AS1,LINC01139,GAS1,SGK1,CRYAB,FJX1,SOCS2-AS1,ATF3,ACOT4,SLC26A2,PDGFB,LPAR1,TWIST1,NDRG1,HIF1A,THBS1,ADAMTS10,NKILA,P2RY2,ATOH8,H…
90	ARNTL2	170.7	ARCHS4 Coexpression,92;Enrichr Queries,91;GTEx Coexpression,329	TOP2A,EHF,CRYBG1,TNFAIP6,SERPINE1,TNC,CXCL1,AHR,CLDN1,PVR,AKAP12,RGS2,KYNU,ENC1,PMEPA1,PHLDA1,TP63,EDN1,SERPINB2,IGFBP3,KIF23,FOS,PDCD1LG2,EREG,ASPM,COL4A1,DEPDC1,ANGPTL4,SGK1,STEAP1,DTL,ATF3,BIRC3,LPAR1,THBS1,AURKA,SOCS2,GNA15,CCNB1,CHST11,HMOX1,CCL2,N4BP3,FAM83D,GBP2,FAM83A,E2F8,TMEM184A,EGR1,JUN,GALNT3,UBE2C,PLK2,VEGFA,CENPE,CXCL10,EPGN,CENPF,LPAR5,HOOK2,COL5A1,KRT17,BHLHE40,NABP1,PTX3,IL7R,TJ…
91	EBF1	171.2	ARCHS4 Coexpression,196;ENCODE ChIP-seq,90;Enrichr Queries,283;ReMap ChIP-seq,78;GTEx Coexpression,209	SLC46A3,ZNF571,SAMD9L,CD83,TNC,RORA,JADE2,HNMT,OLFML2A,ZC3H12D,ZFP36,RGS2,ZNF608,DPYSL4,SESN2,PDK4,CYP1B1,JUNB,IER2,TNS1,PPP1R16B,CISH,IGFBP5,IGFBP3,ZFP3,RFX2,EBF1,COL4A1,CHMP4C,KCTD11,ATF3,ACOT4,PIF1,PFKFB3,SH2D2A,SP140,PDGFB,LPAR1,MIR3142HG,PCDH18,SAMSN1,RASGRP1,ADAMTS10,FBLN5,RASGRP3,SOCS2,CCNB1,SOCS1,PDZD2,HMOX1,EGR1,JUN,VCAM1,GADD45B,LRRN3,ABCA6,UBE2C,POU2F2,ZFHX4,SMAD7,NR4A2,NR4A1,CXCL10,DA…
92	TCF7	171.6	Literature ChIP-seq,134;ARCHS4 Coexpression,156;Enrichr Queries,153;ReMap ChIP-seq,228;GTEx Coexpression,187	CD83,SERPINE1,RORA,JADE2,PVR,ZC3H12D,ZFP36,RGS2,JUNB,PHLDA1,TP63,IER2,MAP3K5,TNS1,PPP1R16B,HES6,IGFBP3,SLC11A2,EBF1,FOXP3,RUNX2,CRISPLD2,ATF3,SH2D2A,SP140,PDGFB,GMPR,NDRG1,RASGRP1,FBLN5,SOCS2,BCL2L11,PDZD2,CHST11,HMOX1,ZNF821,FAM83A,TMEM184A,PLK3,EGR1,JUN,LRRN3,GADD45B,TNFRSF9,NFATC2,POU2F2,SMAD7,NR4A2,CXCL10,NR4A1,RGCC,HOOK2,BHLHE40,SNAI1,NACAD,GRAP,IL7R,BTG2,IL24,ATP2A3,CTSS,MYOM3,AKAP12,DUSP10…
93	KLF7	173.3	ARCHS4 Coexpression,216;Enrichr Queries,162;GTEx Coexpression,142	CSRNP1,BTG2,SERPINE1,TNC,RORA,AHR,AKAP12,ZFP36,RGS2,DUSP10,ZNF608,DPYSL4,ENC1,PMEPA1,JUNB,PHLDA1,TNS1,KDM6B,EDN1,VWF,IGFBP5,IGFBP3,EBF1,FOS,RGMB,MID1,PGM2L1,TGFBR2,RHOB,TGFBR3,COL4A1,SGK1,JDP2,ATF3,PPP1R15A,PFKFB3,CEBPD,FOXG1,ADCY4,NEDD9,CRMP1,HIF1A,NDRG1,THBS1,SOCS2,HMOX1,GBP2,APOL3,RUNX1T1,EGR1,COL4A2-AS1,JUN,GADD45B,CAVIN2,PLK2,SPRY4,EFR3B,ZFHX4,KLF2,VEGFA,SMAD7,NR4A2,HOOK2,COL5A1,BHLHE40,NABP1
94	NR1H3	175.4	Literature ChIP-seq,66;ARCHS4 Coexpression,213;Enrichr Queries,270;ReMap ChIP-seq,253;GTEx Coexpression,75	SLC46A3,TOP2A,BTG2,CD83,SERPINE1,CLEC14A,MT1X,HNMT,CTSS,THBD,ZFP36,RGS2,CA2,KYNU,PDK4,TNFSF10,CYP1B1,MAN1A1,PHLDA1,JUNB,GAS2L3,EDN1,DUSP2,VWF,RSAD2,DUSP1,IGFBP3,EBF1,RFX2,PAX8-AS1,FOS,TGFBR2,ABCA10,RNF125,MRAS,COL4A1,ALDOC,ANGPTL4,SGK1,ACOT4,JDP2,ATF3,BIRC3,BRSK1,PTGFR,CEMIP,PNCK,PFKFB3,CEBPD,SDC2,ADCY4,LPAR1,FIGN,PCDH18,HIF1A,NDRG1,THBS1,HSD11B1,GNA15,APOL6,PALMD,CHST11,P2RY2,HMOX1,CCL2,GBP2,MES…
95	IRF1	175.5	Literature ChIP-seq,98;ARCHS4 Coexpression,265;ENCODE ChIP-seq,101;Enrichr Queries,77;ReMap ChIP-seq,21;GTEx Coexpression,491	SLC46A3,EHF,SAMD9L,ZNF571,RAB3A,CD83,SERPINE1,TNC,DDX60L,ABAT,HNMT,MFSD13A,ZFP36,RGS2,SESN2,TNFSF10,PDK3,JUNB,PHLDA1,IER2,TRIM22,TP63,PPP1R16B,IL15RA,HES6,RSAD2,XXYLT1-AS2,UNC5B,IGFBP3,SLC11A2,EREG,LINC01619,STEAP1,ATF3,SLC26A2,PFKFB3,ABHD4,SH2D2A,SDC2,GMPR,HIF1A,NDRG1,PCDH18,SOCS1,NUAK2,HMOX1,N4BP3,FAM83D,EGR1,JUN,VCAM1,GADD45B,VASN,NR4A2,CXCL10,NR4A1,KIF18A,NR4A3,MIR221,HOOK2,BHLHE40,NABP1,IL7R…
96	GATA3	175.7	Literature ChIP-seq,45;ARCHS4 Coexpression,513;ENCODE ChIP-seq,2;Enrichr Queries,84;ReMap ChIP-seq,8;GTEx Coexpression,402	EHF,CSF3,CSF2,NRK,SERPINE1,TNC,RORA,ABAT,DDX60L,JADE2,AHR,HNMT,OLFML2A,CLDN1,RGS4,ZC3H12D,ZFP36,RGS2,ZNF608,HTR7,LURAP1L,TNFSF10,CYP1B1,JUNB,PHLDA1,TP63,IER2,ICOSLG,TNS1,CPA3,CISH,IGFBP5,RSAD2,UNC5B,IGFBP3,DNMBP-AS1,SLC11A2,EBF1,PRLR,RUNX2,COL4A1,LINC01619,SIK1,ATF3,PIF1,CEMIP,ABHD4,LPAR1,HIF1A,NDRG1,RASGRP1,PCDH18,RASGRP3,SOCS2,NUAK2,PDZD2,PODXL,HMOX1,N4BP3,CGA,FAM83A,SLC19A2,TMEM184A,TNFSF18,EG…
97	LHX6	176.7	ARCHS4 Coexpression,410;Enrichr Queries,95;GTEx Coexpression,25	FLT1,RAB3A,SERPINE1,TNC,CLEC14A,RORA,AKAP12,THBD,ENC1,DPF1,GRB10,PDK4,CYP1B1,PMEPA1,JUNB,TNS1,PPP1R16B,EDN1,VWF,IGFBP5,IGFBP3,EBF1,FOS,TGFBR2,TGFBR3,RNF125,NR5A2,COL4A1,LRRC7,ANGPTL4,SGK1,ATF3,FOXG1,PDGFB,ADCY4,LPAR1,NEDD9,CRMP1,THSD1,NDRG1,THBS1,PTGS1,DLL4,SOCS2,PALMD,CNR1,CCL2,ZNF821,PCDH1,MEST,APOL3,RUNX1T1,EGR1,MPP2,JUN,GADD45B,CAVIN2,PLK2,SPRY4,IGF2,NR4A2,CXCL10,NR4A1,NR4A3,HOOK2,COL5A1,MGP,…
98	NFATC1	179.2	ARCHS4 Coexpression,69;ENCODE ChIP-seq,118;Enrichr Queries,70;ReMap ChIP-seq,258;GTEx Coexpression,381	MYLK2,CSRNP1,BTG2,CD83,SERPINE1,TNC,ATP2A3,NRARP,RORA,MYPN,ZC3H12D,ZFP36,RGS2,GRB10,PMEPA1,FBXL19-AS1,PHLDA1,JUNB,IER2,ICOSLG,TNS1,KDM6B,PPP1R16B,DUSP2,IGFBP3,EBF1,FOS,PDCD1LG2,RUNX2,RHOB,TGFBR2,ITPKB,TGFBR3,PSMD6-AS2,COL4A1,BHLHE40-AS1,ZSCAN22,LINC01619,SGK1,ATF3,SMTNL1,BIRC3,PFKFB3,CEBPD,SH2D2A,PDGFB,GMPR,NEDD9,HIF1A,SLC5A3,MIR3142HG,NDRG1,THBS1,SOCS2,BCL2L11,SOCS1,SERTAD1,CHST11,CLTCL1,IL21R,H…
99	EBF3	179.7	ARCHS4 Coexpression,171;Enrichr Queries,318;GTEx Coexpression,50	FLT1,TNC,CLEC14A,RORA,AKAP12,RGS4,THBD,RGS2,ZNF608,DPYSL4,ENC1,GRB10,CYP1B1,PMEPA1,TNS1,VWF,IGFBP5,TMEM178B,UNC5B,IGFBP3,EBF1,SHISA3,FOS,DUSP8,RGMB,PGM2L1,TGFBR2,TGFBR3,ABCA10,RNF125,COL4A1,GAS1,SGK1,PDGFB,ADCY4,LPAR1,NEDD9,TWIST1,CRMP1,PRICKLE1,THSD1,PCDH18,THBS1,DLL4,PALMD,APOL3,RUNX1T1,EGR1,ANGPT1,ABCA6,CAVIN2,IGF2,ZFHX4,NR4A2,CXCL10,SNRK,KITLG,HOOK2,COL5A1,BHLHE40,PTX3,NACAD,RCOR2
100	SOX2	180.4	Literature ChIP-seq,7;ARCHS4 Coexpression,146;Enrichr Queries,490;ReMap ChIP-seq,52;GTEx Coexpression,207	EHF,SERPINE1,TNC,DIXDC1,ABAT,DDX60L,MT1X,AHR,OLFML2A,HNMT,CLDN1,PVR,RGS2,ZFP36,ZNF608,SALL2,DPYSL4,EVA1A,SESN2,PDK4,TNFSF10,CYP1B1,PDK3,CHAC1,PHLDA1,IER2,HES6,IL15RA,IGFBP5,IGFBP3,SLC11A2,VASH2,SHISA3,MID1,RUNX2,ENKUR,EREG,BTC,PSMD6-AS2,CCNE2,COL4A1,CCNE1,LINC01619,STEAP1,ATF3,PIF1,CEMIP,SLC26A2,FOXG1,SDC2,LPAR1,PCDH18,HIF1A,SOCS2,NUAK2,CHST11,PODXL,FAM83A,PLK3,EGR1,JUN,LRRN3,GADD45B,CBX2,PLK2,GR…
101	RUNX1	184.6	Literature ChIP-seq,69;ARCHS4 Coexpression,502;Enrichr Queries,123;ReMap ChIP-seq,148;GTEx Coexpression,81	SERPINE1,TNC,RORA,AHR,JADE2,ZFP36,RGS2,SALL2,GRB10,CYP1B1,JUNB,PHLDA1,IER2,TNS1,MAP3K5,GAS2L3,CISH,IGFBP5,IGFBP3,RUNX2,COL4A1,SIK1,STEAP1,ATF3,PTGFR,PFKFB3,SLC45A1,LPAR1,PDGFB,TWIST1,LPO,HIF1A,PCDH18,NDRG1,ADAMTS10,CHST11,HMOX1,TMEM184A,PLK3,EGR1,JUN,VCAM1,GADD45B,PLK2,POU2F2,GDF5,SMAD7,NR4A2,NR4A1,CXCL10,DAB2,LPAR5,HOOK2,COL5A1,BHLHE40,NABP1,NOX4,MAFK,BTG2,ITGB3,ATP2A3,BICDL2,OPLAH,CTSS,DUSP10,E…
102	TFCP2L1	185.3	ARCHS4 Coexpression,119;Enrichr Queries,206;GTEx Coexpression,231	EHF,BTG2,CRYBG1,SERPINE1,BICDL2,CLDN1,AKAP12,ZFP36,RGS2,CA2,ENC1,PDK4,CYP1B1,PMEPA1,JUNB,PHLDA1,TP63,TNS1,EDN1,IGFBP5,IGFBP3,SLC11A2,TMEM171,FOS,RHOB,TGFBR3,ERN2,ELF3,COL4A1,CHMP4C,ANGPTL4,SGK1,ATF3,SLC26A2,CEBPD,LPAR1,ATP2C2,ATP2C2-AS1,NDRG1,THBS1,SOCS2,PODXL,HMOX1,PCDH1,EGR1,JUN,GALNT3,GADD45B,VEGFA,NR4A2,CXCL10,NR4A1,OCLN,SLC6A8,HOOK2,COL5A1,KRT17,BHLHE40,FOSB,FGFR3,TJP2
103	OSR1	185.5	ARCHS4 Coexpression,149;GTEx Coexpression,222	COL4A2-AS1,CEMIP,PTGIS,IGFBP5,ITGB3,LPAR1,IGF2,TCF21,PCDH18,ADAMTS10,FBLN5,VASN,MEDAG,COL5A1,MFAP2,NOX4,PMEPA1,GAS1,TNS1
104	GRHL1	185.7	ARCHS4 Coexpression,184;Enrichr Queries,143;GTEx Coexpression,230	EHF,BTG2,CRYBG1,ITGB3,SERPINE1,TNC,RORA,AHR,CLDN1,ZFP36,RGS2,CA2,GRB10,PDK4,CYP1B1,ITGB8,PMEPA1,JUNB,PHLDA1,TP63,EDN1,SERPINB2,IGFBP5,IGFBP3,ELOVL7,FOS,ENKUR,TGFBR3,ELF3,CHMP4C,SGK1,ATF3,CEBPD,GMPR,NDRG1,RASGRP1,THBS1,PTGS1,SOCS2,GNA15,SH3TC2,HMOX1,N4BP3,FAM83A,TMEM184A,EGR1,JUN,GADD45B,CAVIN2,PLK2,RAB27B,VEGFA,SMAD7,NR4A2,EFNA1,CXCL10,NR4A1,NR4A3,HOOK2,BHLHE40,FOSB,FGFR3
105	ZBTB16	189.5	ARCHS4 Coexpression,170;Enrichr Queries,27;ReMap ChIP-seq,287;GTEx Coexpression,274	MAP10,TOP2A,CSRNP1,MYLK2,BTG2,SYNM,RAB3A,CD83,TNFAIP6,SERPINE1,MT1X,RORA,MYPN,MYOM3,AKAP12,THBD,ZFP36,RGS2,CA2,ENC1,PDK4,CYP1B1,JUNB,PHLDA1,TNS1,KDM6B,IGFBP5,VWF,DUSP1,IGFBP3,EBF1,FOS,RHOB,TGFBR3,ABCA10,CRISPLD2,COL4A1,SIK1,ANGPTL4,SGK1,CRYAB,ANGPTL1,ATF3,SMTNL1,PFKFB3,CEBPD,LPAR1,CENPA,NDRG1,THBS1,HSD11B1,SOCS2,PDZD2,RASD1,SERTAD1,ATOH8,HMOX1,CCL2,PCDH1,SLC25A25,SLC19A2,RIBC2,EGR1,COL4A2-AS1,JUN…
106	KLF5	190.6	Literature ChIP-seq,36;ARCHS4 Coexpression,112;Enrichr Queries,73;ReMap ChIP-seq,245;GTEx Coexpression,487	TOP2A,BTG2,EHF,CRYBG1,CD83,SERPINE1,TNC,NRARP,BICDL2,JADE2,AHR,CLDN1,AKAP12,ZFP36,RGS2,DUSP10,DPYSL4,CA2,ENC1,CYP1B1,ITGB8,PMEPA1,JUNB,PHLDA1,TP63,IER2,KDM6B,EDN1,IGFBP5,IGFBP3,ANO9,TEX14,FOS,RHOB,ERN2,ELF3,COL4A1,BHLHE40-AS1,CHMP4C,SGK1,ATF3,BIRC3,PPP1R15A,CEBPD,NEDD9,ATP2C2,HIF1A,NDRG1,THBS1,SOCS2,SERTAD1,HMOX1,CCL2,PCDH1,TMEM184A,PLK3,EGR1,COL4A2-AS1,JUN,GADD45B,GALNT3,UBE2C,PLK2,RAB27B,KLF2,S…
107	PRRX1	193.7	ARCHS4 Coexpression,57;Enrichr Queries,313;GTEx Coexpression,211	PTGFR,CEMIP,TNFAIP6,SDC2,SERPINE1,TNC,LPAR1,TWIST1,PCDH18,THBS1,FBLN5,MEDAG,AKAP12,RGS4,CYP1B1,PMEPA1,CCL2,TNS1,EGR1,JUN,VCAM1,PTGIS,ANGPT1,IGFBP5,LUM,IGFBP3,EBF1,FOS,ZFHX4,VASN,TGFBR2,TGFBR3,CXCL10,DAB2,HOOK2,COL5A1,CRISPLD2,COL4A1,MFAP2,MGP,BHLHE40,GAS1,PTX3,SIM1,SGK1,CRYAB,ATF3
108	NR2F2	194.6	ARCHS4 Coexpression,443;ENCODE ChIP-seq,64;Enrichr Queries,225;ReMap ChIP-seq,88;GTEx Coexpression,153	CSRNP1,BTG2,RAB3A,CHRM4,SERPINE1,TNC,BICDL2,AHR,JADE2,OPLAH,AKAP12,ZFP36,RGS2,ENC1,CYP1B1,JUNB,PHLDA1,IER2,TNS1,KDM6B,GAS2L3,IGFBP5,CISH,DUSP1,IGFBP3,SLC11A2,EBF1,FOS,TGFBR2,RHOB,TGFBR3,ABCA10,ZMIZ1-AS1,ELF3,COL4A1,BHLHE40-AS1,LINC01139,GAS1,ANGPTL4,SGK1,ATF3,ANGPTL1,PPP1R15A,PTGFR,CEBPD,BCL2A1,LPAR1,NEDD9,FIGN,PRICKLE1,CENPA,PCDH18,NDRG1,THBS1,SERTAD1,PODXL,PTK2B,HES1,N4BP3,MEST,SLC25A25,FAM83A,…
109	E2F7	195.6	Literature ChIP-seq,104;ARCHS4 Coexpression,189;Enrichr Queries,602;ReMap ChIP-seq,49;GTEx Coexpression,34	TOP2A,CSRNP1,BTG2,SERPINE1,BICDL2,ZFP36,DUSP10,ZNF608,CA9,JUNB,PHLDA1,IER2,KDM6B,GAS2L3,IGFBP5,XXYLT1-AS2,DUSP1,KIF23,FOS,RGMB,ASPM,PSRC1,CCNE2,CCNE1,BHLHE40-AS1,DEPDC1,ANGPTL4,FAM72D,SGK1,DTL,FJX1,FAM72B,SOCS2-AS1,ATF3,FAM72A,PPP1R15A,PIF1,HDAC5,CENPA,MIR3142HG,THBS1,AURKA,SOCS2,CCNB1,APOL6,NUAK2,SERTAD1,IL21R,HMOX1,E2F2,ZNF467,FAM83D,E2F8,TMEM184A,PLK3,EGR1,JUN,UBE2C,PLK2,RGMB-AS1,SMAD7,CENPE,C…
110	NKX62	196	ARCHS4 Coexpression,126;GTEx Coexpression,266	BRSK1,RAB3A,TTYH2,LPAR1,TMC7,DUSP8,PEX5L,EVI2A,PSRC1,SH3TC2,ARHGEF4,NACAD,ALDOC,RAPGEF5,CRYAB,CERS1,RAPGEF4
111	KLF3	199.8	ARCHS4 Coexpression,107;Enrichr Queries,368;ReMap ChIP-seq,82;GTEx Coexpression,242	MAP10,BTG2,CRYBG1,TNC,TCF21,RORA,AHR,OLFML2A,CLDN1,CXCL5,CTSS,AKAP12,ZFP36,RGS2,ZNF608,CA2,DPF1,ENC1,JUNB,PHLDA1,TP63,IER2,TNS1,RALGPS2,IGFBP5,DUSP1,SLC11A2,ANO9,FOS,RGMB,WNT16,EREG,RHOB,TGFBR2,TGFBR3,RNF125,CLDN14,BHLHE40-AS1,LINC01619,CHMP4C,GAS1,SIK1,ANGPTL4,SGK1,FJX1,SOCS2-AS1,ATF3,OSBP2,PPP1R15A,PFKFB3,CEBPD,FOXG1,PDGFB,NEDD9,GMPR,PRICKLE1,HIF1A,NDRG1,THBS1,SOCS2,GNA15,APOL6,BCL2L11,CHST11,E…
112	MEIS1	200.2	Literature ChIP-seq,56;ARCHS4 Coexpression,245;Enrichr Queries,279;ReMap ChIP-seq,107;GTEx Coexpression,314	DIXDC1,TNC,RORA,RGS2,TNFSF10,CYP1B1,PHLDA1,JUNB,IER2,TNS1,MAP3K5,PPP1R16B,HES6,IGFBP5,XXYLT1-AS2,IGFBP3,EBF1,VASH2,MID1,RUNX2,ENKUR,BTC,COL4A1,ZSCAN22,ATF3,ACOT4,OSBP2,BRSK1,ABHD4,LPAR1,GMPR,LPO,MIR3142HG,NDRG1,RASGRP3,SOCS2,BCL2L11,HMOX1,FAM83D,EGR1,JUN,PLK2,TNFRSF9,RAB27B,ZFHX4,SMAD7,NR4A2,CXCL10,DAB2,KIF18A,COL5A1,LPAR5,HOOK2,BHLHE40,NABP1,NACAD,MAFK,GRAP,IL7R,RCOR2,ADORA2A-AS1,INKA1,SYNM,BTG2…
113	RELB	200.3	ARCHS4 Coexpression,141;Enrichr Queries,15;ReMap ChIP-seq,20;GTEx Coexpression,625	SAMD9L,CD83,SERPINE1,TNC,JADE2,AHR,OLFML2A,ZFP36,RGS2,TNFSF10,CYP1B1,CHAC1,JUNB,PHLDA1,IER2,MAP3K5,IL15RA,CISH,RSAD2,IGFBP3,VASH2,CCNE1,KCTD11,ACOT4,ATF3,PFKFB3,SP140,HIF1A,NDRG1,SOCS2,SOCS1,PDZD2,HMOX1,PLK3,EGR1,JUN,VCAM1,GADD45B,TNFRSF9,PLK2,TRPV3,SMAD7,NR4A2,CXCL10,NR4A1,CXCL11,NR4A3,HOOK2,BHLHE40,GRAP,SIM1,IL7R,TP73,RTP4,CSRNP1,BTG2,TNFAIP6,IL24,MIR1260B,NRARP,CXCL1,CXCL3,CXCL2,CTSS,TRIM6,ENC…
114	MYRF	200.5	ARCHS4 Coexpression,313;GTEx Coexpression,88	BRSK1,RAB3A,TTYH2,LPAR1,TMC7,SSTR1,DUSP8,RFLNA,PEX5L,EVI2A,PSRC1,SLC6A8,SH3TC2,CA2,ARHGEF4,NACAD,CA9,RAPGEF5,FGFR3,ICOSLG,RAPGEF4
115	EHF	201	ARCHS4 Coexpression,175;Enrichr Queries,240;ReMap ChIP-seq,282;GTEx Coexpression,107	CSF3,BTG2,CRYBG1,SERPINE1,TNC,BICDL2,CXCL1,CLDN1,CXCL2,RGS2,CA2,KYNU,ENC1,PDK4,TNFSF10,CYP1B1,ITGB8,PMEPA1,PHLDA1,JUNB,TP63,NKX3-1,EDN1,SERPINB2,IGFBP5,IGFBP3,FOS,EREG,ELF3,CHMP4C,SGK1,ATF3,BIRC3,CEBPD,ATP2C2,NDRG1,THBS1,GNA15,CCL2,N4BP3,GBP2,PCDH1,FAM83A,TMEM184A,EGR1,JUN,GALNT3,CCL20,PLK2,RAB27B,VEGFA,NR4A2,CXCL10,EPGN,LPAR5,KRT17,HOOK2,BHLHE40,TJP2
116	MAFB	202.3	ARCHS4 Coexpression,174;Enrichr Queries,36;ReMap ChIP-seq,125;GTEx Coexpression,474	BTG2,CD83,SERPINE1,TNC,RORA,CLDN1,CXCL2,CTSS,RGS4,THBD,ZFP36,RGS2,ZNF608,LURAP1L,CA2,SESN2,ENC1,PDK4,TNFSF10,CYP1B1,PMEPA1,JUNB,PHLDA1,TP63,IER2,TNS1,COL27A1,IGFBP5,RSAD2,DUSP1,IGFBP3,SLC11A2,FOS,VASH1,WNT16,RHOB,TGFBR2,TGFBR3,PSMD6-AS2,CRISPLD2,COL4A1,LURAP1L-AS1,CHMP4C,SIK1,ANGPTL4,SGK1,ATF3,JDP2,PTGER4,PFKFB3,TTYH2,CEBPD,LPAR1,NDRG1,THBS1,PTGS1,GNA15,NUAK2,RASD1,RDH10,HMOX1,CCL2,GBP2,SLC25A25,…
117	RUNX3	205.6	ARCHS4 Coexpression,281;ENCODE ChIP-seq,85;Enrichr Queries,220;ReMap ChIP-seq,118;GTEx Coexpression,324	CD83,CSF2,SERPINE1,TNC,RORA,JADE2,CLDN1,ZC3H12D,ZFP36,RGS2,ZNF608,CYP1B1,JUNB,IER2,TP63,MAP3K5,PPP1R16B,VASH2,RUNX2,LINC01619,STEAP1,ATF3,PFKFB3,SH2D2A,SP140,LPAR1,MIR3142HG,SAMSN1,NDRG1,RASGRP1,HSD11B1,SOCS2,CCNB1,SOCS1,CHST11,HMOX1,EGR1,JUN,VCAM1,GADD45B,UBE2C,TNFRSF9,NFATC2,POU2F2,SMAD7,NR4A2,CXCL10,NR4A1,NR4A3,HOOK2,BHLHE40,NOX4,GRAP,IL7R,BTG2,IL24,ATP2A3,CTSS,DUSP10,LBH,ENC1,MAN1A1,DUSP2,IL1…
118	HIF1A	209.8	Literature ChIP-seq,17;ARCHS4 Coexpression,306;Enrichr Queries,609;ReMap ChIP-seq,27;GTEx Coexpression,90	TOP2A,CSRNP1,BTG2,CHRM4,SERPINE1,TNC,BICDL2,AHR,CLDN1,CXCL2,PVR,AKAP12,ZFP36,RGS2,GRB10,CYP1B1,FBXL19-AS1,CA9,JUNB,PHLDA1,IER2,TNS1,KDM6B,EDN1,PTGIS,DUSP1,XXYLT1-AS2,IGFBP3,KIF23,FOS,PDCD1LG2,RUNX2,RHOB,TGFBR2,ZMIZ1-AS1,ELF3,COL4A1,CLDN14,LURAP1L-AS1,BHLHE40-AS1,ALDOC,ANGPTL4,STEAP1,SGK1,ATF3,BIRC3,GRAMD1B,CEMIP,PFKFB3,TTYH2,CEBPD,PDGFB,TWIST1,ATP2C2,PCDH18,THBS1,NDRG1,PTGS1,LMF1,P2RY2,HMOX1,CCL2…
119	ELF5	210.8	Literature ChIP-seq,101;ARCHS4 Coexpression,101;Enrichr Queries,388;ReMap ChIP-seq,260;GTEx Coexpression,204	EHF,BTG2,SYNM,ATP2A3,DIXDC1,RORA,BICDL2,NRARP,HNMT,CLDN1,RND1,AKAP12,RGS2,ZNF608,LURAP1L,CA2,KYNU,TNFSF10,PDK4,CYP1B1,PMEPA1,PHLDA1,JUNB,IER2,TNS1,EDN1,IGFBP5,CISH,IGFBP3,SLC11A2,EBF1,RFX2,FOS,PRLR,MID1,RUNX2,TGFBR3,ITPKB,ELF3,ZNF713,CHMP4C,ANGPTL4,SGK1,CRYAB,ATF3,ACOT4,SMTNL1,CEMIP,PFKFB3,CEBPD,LPO,PCDH12,ATP2C2,NDRG1,THBS1,SOCS2,RDH10,PTK2B,PCDH1,MEST,TMEM184A,EGR1,JUN,GALNT3,GREB1,NFATC2,TRPV3…
120	TFAP2C	211.2	Literature ChIP-seq,64;ARCHS4 Coexpression,254;ENCODE ChIP-seq,62;Enrichr Queries,253;ReMap ChIP-seq,57;GTEx Coexpression,577	EHF,NRK,SERPINE1,TNC,RORA,JADE2,AHR,CLDN1,ZFP36,RGS2,EVA1A,FAM186B,CYP1B1,JUNB,PHLDA1,TP63,IER2,ICOSLG,MAP3K5,IL15RA,GAS2L3,CISH,IGFBP5,IGFBP3,SLC11A2,PRLR,BTC,CRISPLD2,COL4A1,CCNE1,CHMP4C,KCTD11,ATF3,SLC26A2,CEMIP,PFKFB3,LPAR1,TWIST1,GMPR,PCDH12,NDRG1,SOCS2,NUAK2,PODXL,HMOX1,ZNF546,N4BP3,CGA,FAM83A,SLC19A2,LINC00313,TMEM184A,PLK3,EGR1,JUN,GADD45B,CBX2,PLK2,GREB1,GDF6,VASN,EFNA1,NR4A2,NR4A1,DAB2,…
121	PAX5	212.2	ARCHS4 Coexpression,52;ENCODE ChIP-seq,44;Enrichr Queries,672;ReMap ChIP-seq,211;GTEx Coexpression,82	BTG2,RAB3A,CD83,ATP2A3,RORA,JADE2,ZC3H12D,AKAP12,SHF,ZFP36,HTR7,CYP1B1,JUNB,PHLDA1,IER2,ICOSLG,MAP3K5,RALGPS2,KDM6B,PPP1R16B,DUSP2,XXYLT1-AS2,IL15,ZFP3,VASH2,EBF1,FOS,RUNX2,TGFBR2,BHLHE40-AS1,KCTD11,SIK1,FAM72D,SGK1,GRAPL,DTL,FAM72B,ATF3,BIRC3,FAM72A,PPP1R15A,PIF1,SP140,LPAR1,GMPR,MIR3142HG,HIF1A,RASGRP1,THBS1,FSTL3,RASGRP3,SOCS1,BCL2L11,SERTAD1,IL21R,E2F2,PTK2B,HES1,ZNF821,N4BP3,SLC25A25,E2F8,PL…
122	FLI1	212.8	Literature ChIP-seq,138;ARCHS4 Coexpression,396;ENCODE ChIP-seq,117;Enrichr Queries,172;ReMap ChIP-seq,172;GTEx Coexpression,282	SAMD9L,SERPINE1,TNC,DDX60L,RORA,JADE2,MFSD13A,ZFP36,RGS2,CYP1B1,JUNB,TRIM22,IER2,MAP3K5,TNS1,PPP1R16B,HES6,GAS2L3,CISH,IGFBP5,IGFBP3,ZFP3,EBF1,RUNX2,COL4A1,ATF3,ABHD4,SP140,LPO,SAMSN1,NDRG1,ADAMTS10,RASGRP3,CHST11,RDH10,SLAMF9,TMEM184A,PLK3,EGR1,JUN,VCAM1,GADD45B,CBX2,POU2F2,SMAD7,NR4A1,CXCL10,DAB2,KIF18A,OCLN,HOOK2,COL5A1,LPAR5,BHLHE40,MAFK,GRAP,IL7R,TOP2A,BTG2,FLT1,ATP2A3,NRARP,BICDL2,OPLAH,CXC…
123	BNC1	213.7	ARCHS4 Coexpression,147;Enrichr Queries,176;GTEx Coexpression,318	CRYBG1,FLT1,SERPINE1,TNC,CXCL1,CLDN1,CXCL2,PVR,AKAP12,RGS4,THBD,RGS2,PDK4,CYP1B1,PHLDA1,TP63,RALGPS2,EDN1,SERPINB2,PTGIS,IGFBP5,UNC5B,IGFBP3,NRG1,FOS,EREG,TGFBR3,COL4A1,GAS1,KCTD11,ANGPTL4,SGK1,MDFI,ATF3,CEMIP,LPAR1,TWIST1,THBS1,NDRG1,FSTL3,SOCS2,CCL2,MEST,EGR1,JUN,GALNT3,CAVIN2,LUM,CBX2,SH3RF2,CXCL10,EPGN,KRT17,HOOK2,COL5A1,BHLHE40,FOSB,PTX3,SLC28A3,TJP2
124	BCL6	214.6	Literature ChIP-seq,76;ARCHS4 Coexpression,278;Enrichr Queries,48;ReMap ChIP-seq,87;GTEx Coexpression,584	MAP10,CD83,CSF2,SERPINE1,DDX60L,RORA,JADE2,AHR,ZC3H12D,ZFP36,RGS2,ZNF608,HTR7,PDK4,TNFSF10,CYP1B1,DPF3,JUNB,PHLDA1,IER2,ICOSLG,TNS1,CISH,IGFBP5,IGFBP3,EBF1,LINC01619,ATF3,BRSK1,PIF1,PFKFB3,TTYH2,SAMSN1,HIF1A,NDRG1,RASGRP1,SOCS2,HSD11B1,BCL2L11,SOCS1,NUAK2,RDH10,CLTCL1,HMOX1,N4BP3,PLK3,EGR1,JUN,GADD45B,CBX2,PLK2,TNFRSF9,POU2F2,VASN,SMAD7,NR4A2,EFNA1,NR4A1,CXCL10,DAB2,RGCC,NR4A3,HOOK2,COL5A1,BHLHE4…
125	GLIS1	215.3	ARCHS4 Coexpression,185;Enrichr Queries,372;GTEx Coexpression,89	SERPINE1,TNC,RORA,OLFML2A,MEDAG,SHF,GRB10,CYP1B1,PMEPA1,NKX3-1,TNS1,EDN1,COL27A1,IGFBP5,UNC5B,EBF1,NRG1,FOS,RUNX2,TGFBR3,CRISPLD2,COL4A1,GAS1,STEAP1,SGK1,FJX1,SOCS2-AS1,ATF3,CEMIP,LPAR1,TWIST1,PCDH18,THBS1,FBLN5,CHST11,ATOH8,RUNX1T1,EGR1,JUN,GADD45B,IGF2,NFATC2,VASN,SMAD7,NR4A2,CXCL10,MIR221,COL5A1,HOOK2,RCAN2,MFAP2,BHLHE40,PTX3
126	NFE2L2	216	Literature ChIP-seq,13;ARCHS4 Coexpression,21;Enrichr Queries,526;ReMap ChIP-seq,222;GTEx Coexpression,298	EHF,CD83,SERPINE1,TNC,AHR,HNMT,RGS4,ZFP36,RGS2,HTR7,SALL2,GRB10,CYP1B1,JUNB,PHLDA1,TP63,IER2,IL15RA,UNC5B,IGFBP3,MID1,BTC,COL4A1,ATF3,SLC26A2,PFKFB3,TWIST1,HIF1A,NDRG1,SAMSN1,RASGRP3,CHST11,HMOX1,FAM83A,TMEM184A,PLK3,EGR1,JUN,GADD45B,CBX2,RAB27B,VASN,SMAD7,NR4A2,NR4A1,DAB2,PEX5L,RGCC,NR4A3,LPAR5,HOOK2,COL5A1,RCAN2,TMEM117,BHLHE40,MAFK,SIM1,RCOR2,RTP4,BTG2,CRYBG1,NRARP,BICDL2,CTSS,CXCL5,THBD,LBH,E…
127	SPDEF	217	ARCHS4 Coexpression,202;Enrichr Queries,357;GTEx Coexpression,92	PRDM8,TOP2A,EHF,ATP2A3,BICDL2,CXCL2,ZFP36,RGS2,PMEPA1,CYP1B1,CHAC1,JUNB,PHLDA1,NKX3-1,EDN1,IGFBP5,IGFBP3,FOS,PRLR,RHOB,TGFBR2,ERN2,ELF3,SGK1,SOCS2-AS1,ATF3,CEBPD,LPO,ATP2C2,ATP2C2-AS1,HIF1A,NDRG1,THBS1,SOCS2,GCNT2,HMOX1,E2F2,N4BP3,MEST,TMEM184A,EGR1,JUN,GALNT3,GADD45B,UBE2C,GREB1,RAB27B,EFNA1,CENPE,CXCL10,HOOK2,BHLHE40
128	ETV3	218	ARCHS4 Coexpression,20;Enrichr Queries,133;GTEx Coexpression,501	CSRNP1,BTG2,CD83,SERPINE1,RORA,DDX60L,AHR,CXCL3,CLDN1,CTSS,THBD,ZFP36,RGS2,DUSP10,KYNU,CYP1B1,JUNB,PHLDA1,TP63,IER2,KDM6B,IL15RA,DUSP2,SERPINB2,RSAD2,FOS,WNT16,RHOB,EREG,SIK1,SGK1,ATF3,BIRC3,PPP1R15A,PTGER4,PFKFB3,BCL2A1,NEDD9,HIF1A,NDRG1,THBS1,SAMSN1,BCL2L11,APOL6,SERTAD1,HMOX1,PLK3,EGR1,JUN,GADD45B,PLK2,NFATC2,KLF2,VEGFA,SMAD7,NR4A2,CXCL10,NR4A1,DNMBP,NR4A3,HOOK2,TNIP3,BHLHE40,FOSB,NABP1,IL7R,C…
129	TEAD2	219	ARCHS4 Coexpression,262;Enrichr Queries,420;ReMap ChIP-seq,92;GTEx Coexpression,102	SLC46A3,TOP2A,SYNM,EHF,SAMD9L,BTG2,CSF2,TNFAIP6,ITGB3,SERPINE1,TNC,MIR1260B,BICDL2,OPLAH,CXCL2,AKAP12,MFSD13A,ZFP36,SALL2,ENC1,GRB10,DPF3,CYP1B1,PMEPA1,JUNB,PHLDA1,IER2,PTGIS,IGFBP5,XXYLT1-AS2,IGFBP3,TEX14,KIF23,PDCD1LG2,FOS,TGFBR2,ZMIZ1-AS1,ELF3,CRISPLD2,COL4A1,BHLHE40-AS1,LINC00607,ARHGEF4,ANGPTL4,SGK1,ANGPTL1,ATF3,MDFI,PPP1R15A,GMPR,RASGRP1,CENPA,THBS1,FSTL3,CCNB1,SERTAD1,SH3TC2,PODXL,PTK2B,CC…
130	HNF1B	219	ARCHS4 Coexpression,169;Enrichr Queries,446;ReMap ChIP-seq,42	CXCL6,EHF,BTG2,FLT1,ITGB3,MIR1260B,CXCL1,JADE2,CXCL3,CXCL2,CLDN1,CXCL5,RND1,RGS2,ZNF608,LURAP1L,CA2,KYNU,ENC1,CYP1B1,PMEPA1,JUNB,RALGPS2,TNS1,GPR39,EDN1,DUSP1,DNMBP-AS1,IGFBP3,FOS,EREG,RHOB,TGFBR2,NR5A2,ELF3,COL4A1,LURAP1L-AS1,LINC01619,CHMP4C,SGK1,ATF3,BIRC3,ABHD4,LPAR1,HIF1A,NDRG1,THBS1,NKILA,FSTL3,HSD11B1,RDH10,CCL2,HES1,PCDH1,TNFSF18,EGR1,JUN,VCAM1,GADD45B,PLK2,CABLES1,NFATC2,VEGFA,SMAD7,NR4A…
131	ZNF503	220	ARCHS4 Coexpression,414;Enrichr Queries,69;GTEx Coexpression,177	SYNM,BTG2,NRK,SERPINE1,TNC,NRARP,AKAP12,RGS4,THBD,RGS2,ZFP36,CA2,ENC1,CYP1B1,PMEPA1,JUNB,PHLDA1,TNS1,PTGIS,IGFBP5,IGFBP3,FOS,RGMB,MID1,RHOB,BTC,TGFBR3,CRISPLD2,COL4A1,GAS1,ANGPTL4,SGK1,FJX1,ANGPTL1,ATF3,PFKFB3,CEBPD,LPAR1,NEDD9,TWIST1,PRICKLE1,NDRG1,THBS1,SOCS2,RDH10,HMOX1,CCL2,HES1,GBP2,EGR1,JUN,GADD45B,LUM,PLK2,CBX2,IGF2,KLF2,VASN,VEGFA,SMAD7,CXCL10,KITLG,RGCC,COL5A1,HOOK2,BHLHE40,FOSB
132	ZBED2	220.3	ARCHS4 Coexpression,39;Enrichr Queries,34;GTEx Coexpression,588	TOP2A,CSRNP1,EHF,SERPINE1,CXCL1,CXCL3,CLDN1,CXCL2,AKAP12,ZC3H12D,ZFP36,RGS2,LBH,CA2,TNFSF10,CYP1B1,PMEPA1,JUNB,PHLDA1,TP63,PPP1R16B,EDN1,SERPINB2,RSAD2,CISH,IL15,IGFBP3,PAX8-AS1,FOS,FOXP3,EREG,TGFBR3,ASPM,ANGPTL4,SGK1,CRYAB,DTL,ATF3,BIRC3,CEMIP,CEBPD,BCL2A1,SDC2,SH2D2A,SP140,NDRG1,THBS1,SAMSN1,RASGRP1,AURKA,SOCS2,CCNB1,GNA15,SOCS1,IL21R,HMOX1,CCL2,FAM83D,GBP2,E2F8,FAM83A,EGR1,JUN,CCL20,CAVIN2,UBE…
133	NKX12	220.5	ARCHS4 Coexpression,282;GTEx Coexpression,159	TMEM184A,EHF,SERPINB2,CRYBG1,CBX2,SPRY4,VASH2,RAB27B,EPGN,GNA15,CCNB1,HTR7,SALL2,PODXL,ARHGEF4,N4BP3,PCDH1,FGFR3,DTL,RCOR2,TP63,FAM83A
134	SPIB	220.8	ARCHS4 Coexpression,188;Enrichr Queries,438;ReMap ChIP-seq,130;GTEx Coexpression,127	RTP4,EHF,BTG2,CD83,ATP2A3,CTSS,ZC3H12D,ZFP36,RGS2,CA2,KYNU,TNFSF10,JUNB,TRIM22,ICOSLG,MAP3K5,RALGPS2,KDM6B,PPP1R16B,DUSP2,EDN1,RSAD2,XXYLT1-AS2,EBF1,PDCD1LG2,FOS,TGFBR2,BHLHE40-AS1,LINC01619,ZNF713,FAM72D,FAM72B,ATF3,BIRC3,PIF1,BRSK1,PFKFB3,BCL2A1,SP140,NEDD9,MIR3142HG,RASGRP1,THBS1,RASGRP3,LINC01929,NUAK2,IL21R,HMOX1,E2F2,CCL2,GBP2,SLC25A25,GBP4,PLK3,EGR1,JUN,VCAM1,GADD45B,ABCA6,PLCL2,POU2F2,KLF…
135	HEY2	221	ARCHS4 Coexpression,205;Enrichr Queries,104;GTEx Coexpression,354	BTG2,FLT1,SERPINE1,TNC,OLFML2A,AKAP12,ZFP36,RGS2,SALL2,CA2,PDK4,PMEPA1,CYP1B1,JUNB,PHLDA1,TNS1,EDN1,PTGIS,IGFBP5,UNC5B,IGFBP3,EBF1,VASH2,FOS,RHOB,TGFBR3,CRISPLD2,COL4A1,LINC01139,GAS1,ANGPTL4,SGK1,ATF3,CEBPD,LPAR1,TWIST1,PRICKLE1,NDRG1,THBS1,PCDH18,SOCS2,DLL4,CCL2,PTK2B,HES1,EGR1,JUN,GADD45B,PLK2,SPRY4,SMAD7,VEGFA,NR4A2,EFNA1,CXCL10,NR4A1,HOOK2,RCAN2,MGP,BHLHE40,MFAP2,NOX4,FOSB,FGFR3
136	AHRR	222	ARCHS4 Coexpression,421;GTEx Coexpression,23	TOP2A,PIF1,CEMIP,CENPA,MIR3142HG,THBS1,AURKA,CCNB1,CHST11,IL21R,CYP1B1,HMOX1,XXYLT1-AS2,UBE2C,VASH2,KIF23,VASN,CENPE,ASPM,CENPF,KIF18A,DAB2,COL5A1,DEPDC1,FAM72D,DTL,FAM72B,ZNF695,FAM72A
137	DACH1	225	Literature ChIP-seq,147;ARCHS4 Coexpression,283;Enrichr Queries,245	TOP2A,BTG2,CSF3,SYNM,TNC,ABAT,RORA,OPLAH,CLDN1,PVR,AKAP12,THBD,RGS2,ZNF608,DPYSL4,CA2,ENC1,PDK4,CYP1B1,ITGB8,JUNB,PHLDA1,IGFBP5,TMEM178B,DUSP1,IGFBP3,EBF1,FOS,RGMB,TGFBR3,COL4A1,KCTD11,SGK1,ATF3,CCDC40,FOXG1,LPAR1,NEDD9,CRMP1,FIGN,THBS1,NDRG1,AURKA,SOCS2,DLL4,CHST11,PODXL,CCL2,HES1,FAM83D,MEST,SLC25A25,RUNX1T1,EGR1,JUN,ANGPT1,GADD45B,PLK2,ZFHX4,GDF5,VEGFA,NR4A2,CXCL10,NR4A1,EEPD1,KITLG,NR4A3,DNMB…
138	ETV7	225.3	ARCHS4 Coexpression,48;Enrichr Queries,122;GTEx Coexpression,506	RTP4,CSRNP1,SAMD9L,CD83,TNFAIP6,SERPINE1,RORA,DDX60L,CXCL1,CLDN1,CXCL2,CTSS,TNFSF13B,ZFP36,RGS2,TNFSF10,TP63,TRIM22,IL15RA,EDN1,RSAD2,IL15,ANO9,FOS,PDCD1LG2,WNT16,FOXP3,CHMP4C,ANGPTL4,ATF3,BIRC3,BCL2A1,SP140,GMPR,THBS1,RASGRP3,APOL6,SOCS1,IL21R,HMOX1,CCL2,GBP2,APOL3,GBP4,EGR1,JUN,GADD45B,CCL20,TNFRSF9,CXCL10,CXCL11,NR4A3,HOOK2,TNIP3,BHLHE40,FOSB,IL7R,INKA1
139	PRDM8	226	ARCHS4 Coexpression,452;Enrichr Queries,97;GTEx Coexpression,129	CSRNP1,SYNM,BTG2,RAB3A,SERPINE1,DIXDC1,TNC,RORA,RGS4,AKAP12,THBD,RGS2,ENC1,CYP1B1,PMEPA1,JUNB,PHLDA1,NKX3-1,TNS1,KDM6B,EDN1,IGFBP5,IGFBP3,EBF1,NRG1,FOS,RGMB,DUSP8,RUNX2,BTC,TGFBR3,CRISPLD2,SGK1,ATF3,PTGER4,BRSK1,PNCK,PFKFB3,SLC45A1,LPAR1,NDRG1,THBS1,SOCS2,GNA15,PDZD2,CCL2,PTK2B,GBP2,GBP4,EGR1,JUN,ANGPT1,CAVIN2,MEIS3,ZFHX4,KLF2,VEGFA,NR4A2,CXCL10,NR4A1,KITLG,NR4A3,HOOK2,COL5A1,BHLHE40,FOSB,PTX3,IL…
140	GFI1	226.3	ARCHS4 Coexpression,255;Enrichr Queries,94;GTEx Coexpression,330	TOP2A,BTG2,CD83,IL24,ATP2A3,RORA,ZC3H12D,RGS2,CA2,TNFSF10,CYP1B1,JUNB,PPP1R16B,KDM6B,DUSP2,RSAD2,CISH,IL15,FOS,RUNX2,TGFBR3,SGK1,ATF3,BIRC3,PTGER4,BCL2A1,CEBPD,SH2D2A,SP140,LPAR1,SAMSN1,HIF1A,NDRG1,RASGRP1,THBS1,SOCS2,GNA15,SOCS1,CHST11,P2RY2,IL21R,E2F2,CCL2,PTK2B,GBP2,GBP4,EGR1,JUN,VCAM1,GADD45B,TNFRSF9,NFATC2,KLF2,SMAD7,NR4A2,CXCL10,NR4A1,NR4A3,HOOK2,BHLHE40,FOSB,IL7R,IL18R1
141	MYOD1	227.4	ARCHS4 Coexpression,133;ENCODE ChIP-seq,7;Enrichr Queries,517;ReMap ChIP-seq,25;GTEx Coexpression,455	MYLK2,RAB3A,SERPINE1,TNC,OLFML2A,PVR,ZFP36,LURAP1L,PDK4,CHAC1,JUNB,IER2,TNS1,HES6,IGFBP5,RSAD2,IGFBP3,ZFP3,SLC11A2,VASH2,EBF1,PRLR,RUNX2,COL4A1,ATF3,SLC26A2,PFKFB3,TTYH2,FOXG1,PDGFB,LPAR1,GMPR,TWIST1,HIF1A,NDRG1,SOCS2,CLTCL1,HMOX1,TMEM184A,EGR1,JUN,GADD45B,IGF2,NFATC2,RGMB-AS1,VASN,NR4A2,NR4A1,CXCL10,NR4A3,COL5A1,HOOK2,BHLHE40,SNAI1,MAFK,TP73,CSRNP1,BTG2,MYPN,MYOM3,PMEPA1,GPR39,IL11,PTGIS,DUSP1,K…
142	IRF7	228	ARCHS4 Coexpression,330;Enrichr Queries,188;GTEx Coexpression,166	RTP4,CSRNP1,SAMD9L,BTG2,CD83,SERPINE1,DDX60L,CXCL1,CXCL2,CTSS,TNFSF13B,ZC3H12D,ZFP36,RGS2,KYNU,TNFSF10,JUNB,TRIM22,RSAD2,IL15,IGFBP3,FOS,RHOB,ANGPTL4,SGK1,ATF3,BIRC3,PPP1R15A,BCL2A1,CEBPD,SP140,NDRG1,THBS1,APOL6,SOCS1,IL21R,HMOX1,CCL2,PTK2B,GBP2,ZNF467,GBP4,APOL3,EGR1,JUN,VCAM1,GADD45B,TNFRSF9,POU2F2,KLF2,VEGFA,CXCL10,NR4A1,HOOK2,BHLHE40,FOSB,GRAP,IL7R
143	EBF2	228.5	ARCHS4 Coexpression,425;GTEx Coexpression,32	PTGFR,PDGFB,ADCY4,NEDD9,CRMP1,FIGN,CLEC14A,AHR,PRICKLE1,DLL4,ZNF608,PALMD,DPYSL4,CYP1B1,ITGB8,DPF3,APOL3,RUNX1T1,GAS2L3,VWF,ABCA6,EBF1,IGF2,RGMB,TGFBR2,ABCA10,RCOR2
144	HLF	229.3	ARCHS4 Coexpression,158;Enrichr Queries,173;GTEx Coexpression,357	PRDM8,SYNM,BTG2,RAB3A,DIXDC1,RORA,ABAT,HNMT,RGS4,AKAP12,ZFP36,RGS2,CA2,ENC1,PDK4,PMEPA1,MAN1A1,JUNB,TNS1,PPP1R16B,COL27A1,IGFBP5,IGFBP3,EBF1,FOS,RGMB,RHOB,BTC,TGFBR3,SGK1,RAPGEF5,ATF3,RAPGEF4,BRSK1,PNCK,CEBPD,SLC45A1,LPAR1,NDRG1,RASGRP1,THBS1,FBLN5,SOCS2,PDZD2,RUNX1T1,EGR1,JUN,GADD45B,CAVIN2,PLK2,IGF2,VEGFA,PER2,NR4A2,CXCL10,NR4A1,PEX5L,NR4A3,HOOK2,RCAN2,BHLHE40,FOSB,FGFR3
145	AEBP1	231	ARCHS4 Coexpression,319;GTEx Coexpression,143	COL4A2-AS1,CEMIP,PTGIS,UNC5B,ITGB3,SPRY4,TNC,ADAMTS10,FBLN5,VASN,MEDAG,SMAD7,COL5A1,MGP,MFAP2,NOX4,PMEPA1,GAS1,TNS1
146	PBX4	233	ARCHS4 Coexpression,35;Enrichr Queries,61;GTEx Coexpression,603	CSRNP1,BTG2,CD83,ITGB3,SERPINE1,RORA,CXCL2,ZC3H12D,ZFP36,RGS2,CA2,TNFSF10,PMEPA1,JUNB,PHLDA1,KDM6B,DUSP2,EDN1,RSAD2,IL15,IGFBP3,NRG1,PAX8-AS1,FOS,ELOVL7,ENKUR,TGFBR3,ANGPTL4,SGK1,ATF3,BIRC3,PPP1R15A,PTGER4,PFKFB3,CEBPD,SDC2,SH2D2A,LPAR1,NDRG1,THBS1,SAMSN1,PTGS1,SOCS2,BCL2L11,IL21R,HMOX1,GBP2,PLK3,EGR1,JUN,GADD45B,CCL20,CAVIN2,KLF2,VEGFA,SMAD7,NR4A2,CXCL10,NR4A1,CENPF,RGCC,NR4A3,HOOK2,COL5A1,PIK3I…
147	NR3C1	233.3	Literature ChIP-seq,18;ARCHS4 Coexpression,15;ENCODE ChIP-seq,11;Enrichr Queries,523;ReMap ChIP-seq,15;GTEx Coexpression,818	KCNG1,MAP10,SLC46A3,EHF,CSF3,CD83,SERPINE1,DIXDC1,TNC,RORA,MT1X,DDX60L,JADE2,AHR,ZFP36,RGS2,ZNF608,SALL2,PDK4,GRB10,JUNB,PHLDA1,IER2,TRIM22,TP63,TNS1,MAP3K5,PPP1R16B,RSAD2,IGFBP3,DNMBP-AS1,EBF1,CRISPLD2,CCNE1,ZSCAN22,SIK1,GRAPL,ATF3,SLC26A2,PFKFB3,LPAR1,MIR3142HG,HIF1A,NDRG1,SAMSN1,RASGRP1,ADAMTS10,SOCS2,NUAK2,SOCS1,PDZD2,HMOX1,ZNF546,SLC19A2,LINC00313,TMEM184A,PLK3,EGR1,JUN,GADD45B,PLK2,CBX2,NFA…
148	SP100	233.3	ARCHS4 Coexpression,38;Enrichr Queries,429;GTEx Coexpression,233	RTP4,SAMD9L,SERPINE1,TNC,DDX60L,CTSS,TNFSF13B,ZC3H12D,ZFP36,TNFSF10,JUNB,TRIM22,IL15RA,RSAD2,IL15,FOS,TGFBR2,RNF125,ARHGEF4,SGK1,ATF3,BIRC3,PFKFB3,SP140,NDRG1,THBS1,SAMSN1,RASGRP3,APOL6,SOCS1,HMOX1,CCL2,GBP2,GBP4,APOL3,KCNJ2,MPP2,EGR1,JUN,GADD45B,CBX2,CXCL10,DAB2,HOOK2,BHLHE40,NABP1,GRAP,IL7R,EVI2B
149	TCF7L2	234	Literature ChIP-seq,128;ARCHS4 Coexpression,363;ENCODE ChIP-seq,29;Enrichr Queries,598;ReMap ChIP-seq,22;GTEx Coexpression,264	KCNG1,EHF,SERPINE1,TNC,DDX60L,RORA,MT1X,JADE2,HNMT,OLFML2A,MFSD13A,ZFP36,RGS2,ZNF608,LURAP1L,SALL2,GRB10,PDK4,CYP1B1,DPF3,JUNB,PHLDA1,IER2,TNS1,MAP3K5,PPP1R16B,COL27A1,CISH,SLC11A2,EBF1,SHISA3,MID1,RUNX2,BTC,RNF125,COL4A1,CRISPLD2,CHMP4C,ATF3,PFKFB3,TTYH2,PDGFB,LPAR1,TWIST1,HIF1A,NDRG1,ADAMTS10,SOCS2,HSD11B1,NUAK2,CHST11,PODXL,HMOX1,FAM83D,SLC19A2,EGR1,JUN,GADD45B,GREB1,RGMB-AS1,SMAD7,NR4A2,EFNA1…
150	MECOM	234.3	Literature ChIP-seq,30;ARCHS4 Coexpression,528;GTEx Coexpression,145	SLC46A3,BTG2,ONECUT3,ITGB3,ATP2A3,TCF21,JADE2,CXCL3,CXCL2,TNFSF13B,MFSD13A,RGS2,LBH,CA2,KYNU,TNFSF10,CA9,JUNB,IER2,MAP3K5,TNS1,PPP1R16B,GPR39,DUSP2,GAS2L3,SERPINB2,CISH,TMEM171,KIF23,SSTR1,VASH1,PGM2L1,FAM177B,ERN2,RNF125,ELF3,NAV3,ANGPTL4,SGK1,JDP2,BIRC3,PPP1R15A,PTGER4,GRAMD1B,PIF1,HDAC5,ABHD4,CEBPD,NEDD9,SAMSN1,CENPA,NDRG1,PTGS1,GNA15,SOCS1,NUAK2,CHST11,SERTAD1,SLAMF9,GCNT2,IL21R,FAM83D,KCNJ2,…
151	TCF4	237.2	Literature ChIP-seq,72;ARCHS4 Coexpression,588;Enrichr Queries,397;ReMap ChIP-seq,12;GTEx Coexpression,117	MAP10,SLC46A3,EHF,CASC8,TNC,RORA,DDX60L,AHR,HNMT,OLFML2A,ZFP36,RGS2,ZNF608,EVA1A,JUNB,PHLDA1,IER2,TNS1,MAP3K5,PPP1R16B,IL15RA,GAS2L3,COL27A1,IGFBP5,UNC5B,DNMBP-AS1,IGFBP3,EBF1,RFX2,RUNX2,EREG,BTC,COL4A1,CRISPLD2,LINC01619,SIK1,ATF3,OSBP2,PIF1,SLC26A2,FOXG1,PDGFB,LPAR1,LPO,PCDH12,HIF1A,NDRG1,RASGRP3,SOCS2,NUAK2,TBC1D8-AS1,SOCS1,PDZD2,CHST11,PODXL,SLAMF9,CGA,FAM83D,EGR1,JUN,PLK2,TNFRSF9,HTR1D,IGF2,…
152	NR1D1	237.3	ARCHS4 Coexpression,294;Enrichr Queries,96;GTEx Coexpression,322	CSRNP1,BTG2,RAB3A,SERPINE1,TNC,RORA,CLDN1,CXCL2,AKAP12,ZFP36,RGS2,CA2,PDK4,PMEPA1,CHAC1,JUNB,PHLDA1,TP63,IER2,TNS1,KDM6B,IGFBP5,IGFBP3,FOS,WNT16,DUSP8,RHOB,ELF3,SIK1,ANGPTL4,SGK1,CRYAB,ATF3,PPP1R15A,BRSK1,PFKFB3,CEBPD,NDRG1,THBS1,SOCS2,HMOX1,CCL2,HES1,PLK3,EGR1,JUN,GADD45B,KCNJ12,PLK2,TRPV3,KLF2,VEGFA,SMAD7,PER2,NR4A2,CXCL10,NR4A1,DNMBP,NR4A3,HOOK2,RCAN2,MGP,BHLHE40,FOSB,INKA1
153	KLF10	238.3	ARCHS4 Coexpression,6;Enrichr Queries,93;GTEx Coexpression,616	MYLK2,CSRNP1,BTG2,CD83,SERPINE1,MT1X,AHR,CXCL2,CLDN1,AKAP12,ZFP36,RGS2,DUSP10,SALL2,CA2,ENC1,PDK4,CYP1B1,PMEPA1,JUNB,PHLDA1,IER2,KDM6B,DUSP1,IGFBP3,WNT9A,FOS,RHOB,ELF3,SIK1,ANGPTL4,SGK1,ATF3,PPP1R15A,BRSK1,PFKFB3,CEBPD,NEDD9,HIF1A,NDRG1,THBS1,SOCS2,SERTAD1,HMOX1,CCL2,SLC25A25,SLC19A2,PLK3,EGR1,JUN,GADD45B,PLK2,KLF2,VEGFA,SMAD7,NR4A2,PER2,EFNA1,EEPD1,CXCL10,NR4A1,NR4A3,HOOK2,BHLHE40,FOSB
154	ARNTL	239.3	ARCHS4 Coexpression,61;Enrichr Queries,82;ReMap ChIP-seq,272;GTEx Coexpression,542	CXCL6,CSRNP1,BTG2,ITGB3,SERPINE1,TNC,MT1X,RORA,AHR,OPLAH,CTSS,AKAP12,ZFP36,RGS2,DUSP10,CA2,DPF1,ENC1,PDK4,GRB10,CYP1B1,PMEPA1,JUNB,PHLDA1,TRIM22,PPP1R16B,PTGIS,IGFBP3,TEX14,VASH1,FOS,RHOB,TGFBR2,TGFBR3,PSMD6-AS2,RNF125,COL4A1,BHLHE40-AS1,ZNF713,ANGPTL4,SGK1,ATF3,BRSK1,PFKFB3,CEBPD,SH2D2A,LPAR1,NEDD9,HIF1A,CENPA,NDRG1,THBS1,SAMSN1,SOCS2,HMOX1,CCL2,PTK2B,HES1,GBP2,APOL3,SLC19A2,TMEM184A,EGR1,JUN,GA…
155	NPAS2	243.3	ARCHS4 Coexpression,430;Enrichr Queries,137;GTEx Coexpression,163	EHF,BTG2,CRYBG1,ITGB3,SERPINE1,TNC,BICDL2,RORA,AHR,CLDN1,PVR,RGS4,RGS2,EVA1A,ENC1,GRB10,PDK4,CYP1B1,PMEPA1,JUNB,PHLDA1,TNS1,EDN1,SERPINB2,COL27A1,IGFBP5,IGFBP3,FOS,RHOB,TGFBR2,COL4A1,CHMP4C,ANGPTL4,SGK1,ATF3,CEBPD,LPAR1,NEDD9,NDRG1,THBS1,RASGRP3,SOCS2,PDZD2,CCL2,PCDH1,N4BP3,FAM83A,TMEM184A,EGR1,JUN,GADD45B,PLK2,SPRY4,RAB27B,VEGFA,PER2,NR4A2,CXCL10,NR4A1,EPGN,NR4A3,HOOK2,COL5A1,BHLHE40,MAFK,FGFR3
156	MAFF	245.6	ARCHS4 Coexpression,941;ENCODE ChIP-seq,100;Enrichr Queries,7;ReMap ChIP-seq,174;GTEx Coexpression,6	CD83,SERPINE1,TNC,MT1X,JADE2,HNMT,ZC3H12D,ZFP36,RGS2,SESN2,PDK4,CYP1B1,CHAC1,JUNB,PHLDA1,IER2,TNS1,IL15RA,RSAD2,IGFBP3,EBF1,EREG,COL4A1,SIK1,KCTD11,ATF3,PFKFB3,NDRG1,HIF1A,SOCS2,HMOX1,ZNF821,FAM83D,SLC19A2,LINC00313,TMEM184A,PLK3,EGR1,JUN,GADD45B,PLK2,SMAD7,NR4A2,EFNA1,NR4A1,CXCL10,NR4A3,RGCC,HOOK2,BHLHE40,SNAI1,NABP1,MAFK,CSRNP1,BTG2,NRARP,CXCL1,CXCL3,CXCL2,MEDAG,RND1,TNFSF13B,AKAP12,THBD,DUSP10…
157	MYCN	246.4	Literature ChIP-seq,112;ARCHS4 Coexpression,431;Enrichr Queries,156;ReMap ChIP-seq,244;GTEx Coexpression,289	TOP2A,BTG2,CHRM4,SERPINE1,TNC,NRARP,JADE2,AKAP12,RGS4,ZFP36,RGS2,SALL2,CA2,ENC1,ITGB8,CYP1B1,FBXL19-AS1,JUNB,PHLDA1,IER2,TNS1,KDM6B,IGFBP5,UNC5B,IGFBP3,TMC7,FOS,RUNX2,C1QL1,RHOB,PSRC1,ZMIZ1-AS1,CCNE1,COL4A1,RAPGEF5,SGK1,DTL,ATF3,FAM72A,TTYH2,LPAR1,TWIST1,PCDH12,NDRG1,THBS1,FSTL3,DLL4,SOCS2,CCNB1,SH3TC2,SERTAD1,PODXL,HES1,MEST,RUNX1T1,TMEM184A,PLK3,ZNF462,EGR1,JUN,GADD45B,UBE2C,CBX2,PLK2,SPRY4,CAB…
158	BHLHE41	246.5	ARCHS4 Coexpression,53;GTEx Coexpression,440	MPP2,MYLK2,PFKFB3,CD83,TTYH2,KCNJ12,PDGFB,CABLES1,VASH1,EFR3B,RHOB,P2RX7,PEX5L,MRAS,NR4A3,SALL2,LPAR5,CCL2,NACAD,RAPGEF5,SGK1,CRYAB,JDP2,SMTNL1
159	MKX	247	ARCHS4 Coexpression,43;Enrichr Queries,285;GTEx Coexpression,413	PRDM8,SERPINE1,DIXDC1,TNC,AKAP12,RGS4,RGS2,ENC1,CYP1B1,ITGB8,PMEPA1,CHAC1,PHLDA1,TNS1,EDN1,PTGIS,IGFBP5,UNC5B,IGFBP3,NRG1,FOS,SSTR1,CRISPLD2,COL4A1,GAS1,SGK1,ANGPTL1,ATF3,CEMIP,LPAR1,TWIST1,PRICKLE1,THBS1,PCDH18,FBLN5,CCL2,EGR1,VCAM1,ANGPT1,LUM,PLK2,ZFHX4,VASN,NR4A2,CXCL10,KITLG,DAB2,HOOK2,COL5A1,MFAP2,MGP,BHLHE40,PTX3
160	POU3F1	247	Literature ChIP-seq,113;ARCHS4 Coexpression,279;Enrichr Queries,275;GTEx Coexpression,321	CSRNP1,BTG2,CRYBG1,TCF21,RORA,NRARP,CLDN1,PVR,RGS2,ZNF608,DPYSL4,SALL2,CA2,KYNU,ENC1,DPF1,CYP1B1,PMEPA1,ITGB8,JUNB,PHLDA1,TP63,IER2,RALGPS2,PPP1R16B,CPA3,KDM6B,IGFBP5,UNC5B,IL15,IGFBP3,ZFP3,EBF1,VASH2,NRG1,FOS,SSTR1,WNT16,DUSP8,RGMB,MRAS,NR5A2,NAV3,ELF3,SIK1,KCTD11,SGK1,ATF3,ACOT4,GRAMD1B,FOXG1,LPAR1,CRMP1,TWIST1,NDRG1,THBS1,SAMSN1,FBLN5,SOCS1,SH3TC2,PCDH1,SLC19A2,RIBC2,EGR1,JUN,GADD45B,GALNT3,AB…
161	GATA6	247	Literature ChIP-seq,52;ARCHS4 Coexpression,651;Enrichr Queries,23;ReMap ChIP-seq,97;GTEx Coexpression,412	MAP10,SLC46A3,VLDLR-AS1,EHF,CSF3,CASC8,NRK,SERPINE1,TNC,RORA,AHR,HNMT,CLDN1,PVR,MFSD13A,ZFP36,RGS2,ZNF608,GRB10,CYP1B1,JUNB,PHLDA1,IER2,MAP3K5,TNS1,IGFBP5,CISH,IGFBP3,DNMBP-AS1,ERN2,COL4A1,CCNE1,ATF3,ABHD4,LPAR1,PDGFB,TWIST1,MIR3142HG,NDRG1,HIF1A,RASGRP3,SOCS2,HSD11B1,NUAK2,SLAMF9,HMOX1,SLC19A2,EGR1,PLK3,JUN,VCAM1,GADD45B,PLK2,IGF2,RAB27B,SMAD7,EFNA1,NR4A2,CXCL10,NR4A1,DAB2,HOOK2,COL5A1,BHLHE40,S…
162	NFIB	248	Literature ChIP-seq,35;ARCHS4 Coexpression,475;Enrichr Queries,387;GTEx Coexpression,95	TOP2A,PRDM8,BTG2,EHF,SYNM,CD83,CHRM4,TNC,TCF21,CLEC14A,RORA,AKAP12,ENC1,DPF1,GRB10,CYP1B1,ITGB8,PMEPA1,PHLDA1,TNS1,PTGIS,VWF,IGFBP5,IGFBP3,EBF1,FOS,TGFBR2,RHOB,TGFBR3,CCNE1,COL4A1,LRRC7,SIK1,SGK1,CRYAB,JDP2,PPP1R15A,SLC45A1,SDC2,FOXG1,PDGFB,ADCY4,LPAR1,PRICKLE1,THSD1,NDRG1,THBS1,FBLN5,DLL4,SOCS2,BCL2L11,SOCS1,PALMD,CNR1,ATOH8,CCL2,CSMD3,APOL3,RUNX1T1,ZNF462,EGR1,JUN,ABCA6,CAVIN2,PLK2,EFR3B,VEGFA,…
163	IRF8	248.8	Literature ChIP-seq,47;ARCHS4 Coexpression,273;Enrichr Queries,485;GTEx Coexpression,190	RTP4,SAMD9L,BTG2,CD83,IL24,ATP2A3,CXCL2,CTSS,TNFSF13B,ZC3H12D,ZFP36,RGS2,KYNU,TNFSF10,JUNB,TRIM22,ICOSLG,PPP1R16B,RSAD2,FOS,RUNX2,PGM2L1,BTC,SGK1,ATF3,JDP2,BIRC3,PTGER4,LTK,PFKFB3,CEBPD,SP140,MIR3142HG,SAMSN1,THBS1,GNA15,SOCS1,IL21R,HMOX1,CCL2,PTK2B,GBP2,GBP4,EGR1,JUN,VCAM1,GADD45B,POU2F2,ZFHX4,KLF2,CXCL10,EVI2A,HOOK2,BHLHE40,NABP1,GRAP,EVI2B,IL7R,IL18R1
164	EGR4	250.7	ARCHS4 Coexpression,173;Enrichr Queries,102;GTEx Coexpression,477	CSRNP1,PTPRR,BTG2,CHRM4,SERPINE1,SHF,RGS4,ZFP36,RGS2,DUSP10,SALL2,ENC1,PDK4,PMEPA1,MAN1A1,JUNB,PHLDA1,IER2,KDM6B,DUSP2,EDN1,EBF1,FOS,SSTR1,DUSP8,SIK1,SGK1,FJX1,ATF3,PPP1R15A,CEBPD,FOXG1,LPAR1,CRMP1,THBS1,RASD1,SERTAD1,HMOX1,CCL2,PCDH1,EGR1,PLK3,JUN,GADD45B,PLK2,SPRY4,EFR3B,KLF2,VEGFA,SMAD7,NR4A2,PER2,CXCL10,NR4A1,RGCC,NR4A3,HOOK2,RCAN2,BHLHE40,FOSB,SIM1
165	TCF7L1	253.7	ARCHS4 Coexpression,280;Enrichr Queries,349;GTEx Coexpression,132	FLT1,TNC,CLEC14A,RORA,AKAP12,RGS2,SALL2,ENC1,GRB10,CYP1B1,PMEPA1,PHLDA1,TNS1,PTGIS,IGFBP5,IGFBP3,EBF1,VASH2,FOS,TGFBR2,RHOB,TGFBR3,COL4A1,GAS1,SGK1,ANGPTL1,ATF3,PIF1,SDC2,ADCY4,LPAR1,PRICKLE1,NDRG1,THBS1,ADAMTS10,SOCS2,PODXL,PTK2B,PCDH1,RUNX1T1,EGR1,ZNF462,COL4A2-AS1,JUN,GADD45B,CBX2,VEGFA,SMAD7,CXCL10,HOOK2,COL5A1,BHLHE40,MFAP2,MAFK,FGFR3,RCOR2
166	ZNF878	254	ARCHS4 Coexpression,402;GTEx Coexpression,106	PIF1,XXYLT1-AS2,UBE2C,VASH2,KIF23,POU2F2,CENPA,MIR3142HG,ZC3H12D,CENPE,CCNB1,SALL2,CCNE1,IL21R,FAM72D,DTL,FAM72B,ZNF695,BIRC3,FAM72A
167	STAT3	256.2	Literature ChIP-seq,15;ARCHS4 Coexpression,349;ENCODE ChIP-seq,15;Enrichr Queries,703;ReMap ChIP-seq,47;GTEx Coexpression,408	KCNG1,MYLK2,CSF3,RAB3A,CD83,SERPINE1,TNC,DDX60L,JADE2,AHR,HNMT,PVR,ZC3H12D,ZFP36,ZNF608,HTR7,DPF1,PDK4,TNFSF10,CYP1B1,CHAC1,JUNB,IER2,IL15RA,IGFBP3,SLC11A2,RNF125,CRISPLD2,COL4A1,LINC01619,ATF3,BRSK1,SLC26A2,PFKFB3,SLC45A1,NDRG1,HIF1A,RASGRP1,ADAMTS10,HSD11B1,NUAK2,CHST11,HMOX1,FAM83A,SLC19A2,LINC00313,TNFSF18,PLK3,EGR1,JUN,GADD45B,LRRN3,TSLP,PLK2,HTR1D,GREB1,RAB27B,GDF6,SMAD7,NR4A2,EFNA1,CXCL10,…
168	LEF1	257	ARCHS4 Coexpression,164;Enrichr Queries,79;ReMap ChIP-seq,247;GTEx Coexpression,538	TOP2A,BTG2,FLT1,SERPINE1,TNC,ATP2A3,BICDL2,RORA,JADE2,OLFML2A,CTSS,CXCL5,AKAP12,MFSD13A,ZFP36,RGS2,DUSP10,ZNF608,LBH,CA2,ENC1,CYP1B1,PMEPA1,JUNB,PHLDA1,IGFBP5,IGFBP3,EBF1,FOS,RGMB,FOXP3,RUNX2,TGFBR2,TGFBR3,ITPKB,COL4A1,SGK1,ATF3,CEBPD,SH2D2A,LPAR1,PCDH18,NDRG1,RASGRP1,THBS1,RASGRP3,SOCS2,NUAK2,CHST11,PODXL,E2F2,CCL2,N4BP3,GBP2,MEST,APOL3,EGR1,JUN,LRRN3,GADD45B,NFATC2,RGMB-AS1,KLF2,SMAD7,VEGFA,NR4…
169	HIVEP3	257	ARCHS4 Coexpression,23;Enrichr Queries,307;GTEx Coexpression,441	CSRNP1,BTG2,CD83,SERPINE1,TNC,RORA,CLDN1,AKAP12,ZC3H12D,RGS2,DUSP10,FAM186B,ENC1,PMEPA1,JUNB,PHLDA1,TP63,ICOSLG,TNS1,KDM6B,FOS,VASH1,WNT16,RUNX2,RHOB,ETV7,ITPKB,TGFBR3,SGK1,ATF3,PTGER4,PPP1R15A,PFKFB3,LPAR1,NEDD9,RASGRP1,NDRG1,THBS1,CHST11,IL21R,CCL2,PTK2B,N4BP3,GBP2,EGR1,PLK3,JUN,GADD45B,PLK2,NFATC2,SMAD7,P2RX7,CXCL10,NR4A1,NR4A3,HOOK2,COL5A1,TNIP3,BHLHE40,TP73
170	IKZF3	257	ARCHS4 Coexpression,63;Enrichr Queries,630;GTEx Coexpression,78	BTG2,SAMD9L,CD83,ATP2A3,RORA,JADE2,CTSS,ZC3H12D,TNFSF10,TRIM22,ICOSLG,PPP1R16B,DUSP2,XXYLT1-AS2,VASH2,EBF1,FOS,FAM72D,GRAPL,DTL,FAM72B,BIRC3,FAM72A,PTGER4,PIF1,SP140,SH2D2A,MIR3142HG,SAMSN1,RASGRP1,THBS1,RASGRP3,SOCS1,APOL6,IL21R,CCL2,PTK2B,GBP2,GBP4,EGR1,JUN,TNFRSF9,NFATC2,POU2F2,CXCL10,HOOK2,BHLHE40,GRAP,IL7R,EVI2B,IL18R1
171	ETV4	260.5	ARCHS4 Coexpression,485;Enrichr Queries,209;ReMap ChIP-seq,170;GTEx Coexpression,178	TOP2A,CRYBG1,SERPINE1,TNC,BICDL2,CLDN1,AKAP12,ZFP36,SALL2,CA2,ENC1,CYP1B1,PMEPA1,FBXL19-AS1,CHAC1,JUNB,PHLDA1,IER2,KDM6B,COL27A1,CISH,DUSP1,IGFBP3,KIF23,FOS,ASPM,PSRC1,COL4A1,BHLHE40-AS1,DEPDC1,ANGPTL4,FAM72D,SGK1,DTL,FJX1,ATF3,PDGFB,CENPA,NDRG1,THBS1,AURKA,CCNB1,SOCS1,SERTAD1,PODXL,HMOX1,CCL2,HES1,SLC25A25,E2F8,PLK3,EGR1,JUN,HSPA1L,GADD45B,UBE2C,CCL20,CBX2,PLK2,SPRY4,IGF2,VEGFA,SMAD7,EFNA1,CENPE…
172	TBX3	260.8	Literature ChIP-seq,140;ARCHS4 Coexpression,239;Enrichr Queries,35;GTEx Coexpression,629	CSRNP1,BTG2,FLT1,NRK,SERPINE1,TNC,TCF21,AKAP12,THBD,ZFP36,RGS2,ENC1,SESN2,PDK4,CYP1B1,PMEPA1,JUNB,PHLDA1,MAP3K5,TNS1,NKX3-1,RALGPS2,EDN1,IGFBP5,UNC5B,IGFBP3,EBF1,FOS,SSTR1,WNT16,PRLR,MID1,RHOB,TGFBR2,TGFBR3,ZMIZ1-AS1,NR5A2,COL4A1,ZSCAN22,GAS1,ANGPTL4,SGK1,STEAP1,ATF3,CEBPD,LPAR1,TWIST1,NEDD9,NDRG1,THBS1,PCDH18,SOCS2,PDZD2,PODXL,CNR1,HMOX1,CCL2,CSMD3,PCDH1,CGA,EGR1,JUN,GADD45B,PLK2,SPRY4,PLCL2,IGF…
173	FOXM1	261.2	Literature ChIP-seq,6;ARCHS4 Coexpression,624;ENCODE ChIP-seq,5;Enrichr Queries,836;ReMap ChIP-seq,53;GTEx Coexpression,43	MAP10,SLC46A3,EHF,CD83,TNC,DDX60L,AHR,HNMT,CLDN1,ZFP36,ZNF608,HTR7,EVA1A,GRB10,TNFSF10,CYP1B1,DPF3,JUNB,IER2,TP63,GAS2L3,IGFBP5,IGFBP3,PRLR,EREG,CCNE2,CCNE1,LINC01619,SIK1,OSBP2,PIF1,CEMIP,MIR3142HG,RASGRP3,SOCS2,CCNB1,NUAK2,BCL2L11,CHST11,PODXL,FAM83D,N4BP3,SLC19A2,TMEM184A,PLK3,EGR1,GADD45B,UBE2C,CBX2,GREB1,NFATC2,RAB27B,NR4A2,CXCL10,KIF18A,DAB2,NR4A3,HOOK2,TMEM117,BHLHE40,NOX4,NABP1,MAFK,SIM1,…
174	GRHL3	264.3	ARCHS4 Coexpression,199;Enrichr Queries,427;GTEx Coexpression,167	EHF,BTG2,CRYBG1,SERPINE1,TNC,BICDL2,CLDN1,DUSP10,CA2,ENC1,CYP1B1,PMEPA1,JUNB,PHLDA1,TP63,EDN1,SERPINB2,IGFBP5,UNC5B,IGFBP3,FOS,EREG,ELF3,KCTD11,SGK1,ATF3,LPAR1,NDRG1,THBS1,GNA15,HMOX1,N4BP3,PCDH1,FAM83A,TMEM184A,EGR1,JUN,PLK2,RAB27B,EFNA1,CXCL10,SH3RF2,EPGN,LPAR5,KRT17,HOOK2,COL5A1,BHLHE40,FOSB,FGFR3,TJP2
175	BNC2	264.3	ARCHS4 Coexpression,64;Enrichr Queries,439;GTEx Coexpression,290	PTGFR,SERPINE1,TNC,LPAR1,TCF21,TWIST1,RORA,PRICKLE1,OLFML2A,PCDH18,THBS1,FBLN5,MYPN,AKAP12,RGS2,CYP1B1,CCL2,RUNX1T1,TNS1,EGR1,VCAM1,PTGIS,IGFBP5,ANGPT1,LUM,IGFBP3,EBF1,ZFHX4,RUNX2,TGFBR2,TGFBR3,CXCL10,ABCA10,DAB2,COL5A1,HOOK2,NAV3,CRISPLD2,COL4A1,MGP,BHLHE40,MFAP2,GAS1,SGK1,ANGPTL1
176	GLI3	267	ARCHS4 Coexpression,68;Enrichr Queries,557;GTEx Coexpression,176	TNC,RORA,OLFML2A,AKAP12,ZNF608,DPYSL4,SALL2,ENC1,GRB10,CYP1B1,ITGB8,PMEPA1,TNS1,IGFBP5,IGFBP3,EBF1,FOS,MID1,RUNX2,TGFBR2,BTC,TGFBR3,COL4A1,GAS1,SGK1,MDFI,SDC2,FOXG1,LPAR1,TWIST1,FIGN,PCDH18,THBS1,PTGS1,PTK2B,RUNX1T1,EGR1,ZNF462,JUN,PLK2,CBX2,ZFHX4,KITLG,DAB2,CENPF,COL5A1,HOOK2,MFAP2,BHLHE40,FGFR3,RCOR2
177	ZEB1	271.4	ARCHS4 Coexpression,653;ENCODE ChIP-seq,46;Enrichr Queries,296;ReMap ChIP-seq,156;GTEx Coexpression,206	SYNM,BTG2,ZNF571,FLT1,CHRM4,SERPINE1,DIXDC1,TNC,NRARP,BICDL2,RORA,JADE2,AHR,AKAP12,MFSD13A,ZFP36,RGS2,CYP1B1,PMEPA1,ITGB8,CHAC1,JUNB,PHLDA1,IER2,TNS1,KDM6B,IL11,IGFBP5,DUSP1,IGFBP3,EBF1,ANO9,FOS,RUNX2,RHOB,TGFBR2,TGFBR3,ETV7,ZMIZ1-AS1,ELF3,COL4A1,BHLHE40-AS1,CHMP4C,SGK1,ANGPTL1,ATF3,PFKFB3,SDC2,FOXG1,PDGFB,LPAR1,PCDH18,HIF1A,NDRG1,THBS1,FBLN5,FSTL3,DLL4,BCL2L11,SOCS1,SERTAD1,HMOX1,HES1,PLK3,EGR1,…
178	MAFK	272	ARCHS4 Coexpression,727;ENCODE ChIP-seq,43;Enrichr Queries,53;ReMap ChIP-seq,75;GTEx Coexpression,462	SLC46A3,VLDLR-AS1,SERPINE1,JADE2,AHR,PVR,ZFP36,RGS2,LURAP1L,SESN2,PDK4,GRB10,CHAC1,JUNB,PHLDA1,IER2,ICOSLG,TNS1,GAS2L3,IGFBP3,PAX8-AS1,BTC,RNF125,COL4A1,SIK1,KCTD11,ATF3,PFKFB3,PDGFB,LPAR1,TWIST1,NDRG1,ADAMTS10,RASGRP3,BCL2L11,SOCS1,HMOX1,ZNF821,SLC19A2,TMEM184A,PLK3,EGR1,JUN,GADD45B,PLK2,SMAD7,NR4A2,CXCL10,NR4A1,KIF18A,NR4A3,RGCC,HOOK2,BHLHE40,NOX4,NABP1,CXCL6,CSRNP1,SYNM,BTG2,NRARP,OPLAH,CXCL2,…
179	GLI1	272.3	Literature ChIP-seq,163;ARCHS4 Coexpression,510;Enrichr Queries,198;GTEx Coexpression,218	BTG2,FLT1,SERPINE1,TNC,AHR,CLDN1,SALL2,CYP1B1,ITGB8,JUNB,GAS2L3,EDN1,IGFBP5,UNC5B,IGFBP3,EBF1,VASH2,FOS,ABCA10,COL4A1,GAS1,ANGPTL4,SGK1,ATF3,PTGFR,LPAR1,TWIST1,FIGN,PRICKLE1,NDRG1,THBS1,FBLN5,SOCS2,SH3TC2,PODXL,HMOX1,CCL2,PCDH1,N4BP3,EGR1,JUN,VCAM1,GADD45B,LUM,PLK2,CBX2,IGF2,VEGFA,NR4A2,CXCL10,NR4A1,HOOK2,COL5A1,SLFNL1,MGP,BHLHE40,SNAI1,FOSB,PTX3,EVI2B,FGFR3
180	SOX8	272.3	ARCHS4 Coexpression,359;Enrichr Queries,120;GTEx Coexpression,338	BTG2,SYNM,SERPINE1,TNC,NRARP,ABAT,RGS2,DPYSL4,CA2,ENC1,PDK4,CYP1B1,PMEPA1,JUNB,PHLDA1,PPP1R16B,IGFBP5,UNC5B,IGFBP3,FOS,C1QL1,PSRC1,CRISPLD2,COL4A1,GAS1,ARHGEF4,ALDOC,ANGPTL4,SGK1,CRYAB,ATF3,CERS1,BRSK1,TTYH2,LPAR1,NDRG1,THBS1,LMF1,RASD1,PDZD2,SH3TC2,CCL2,MEST,EGR1,JUN,GADD45B,SPRY4,IGF2,KLF2,VEGFA,NR4A2,CXCL10,NR4A1,PEX5L,RGCC,HOOK2,COL5A1,MGP,BHLHE40,FOSB,NACAD,FGFR3
181	MAF	273.3	ARCHS4 Coexpression,441;Enrichr Queries,57;ReMap ChIP-seq,285;GTEx Coexpression,310	CSRNP1,BTG2,CHRM4,SERPINE1,TNC,RORA,BICDL2,AHR,CLDN1,CTSS,AKAP12,ZC3H12D,MFSD13A,THBD,ZFP36,RGS2,ENC1,CYP1B1,PMEPA1,JUNB,PHLDA1,TP63,IER2,TNS1,DUSP2,CISH,IGFBP5,IGFBP3,EBF1,ANO9,FOS,WNT16,RHOB,TGFBR2,TGFBR3,CRISPLD2,COL4A1,GAS1,SIK1,KCTD11,SGK1,ATF3,PTGER4,PFKFB3,CEBPD,LPAR1,NEDD9,NDRG1,THBS1,SOCS2,BCL2L11,APOL6,RDH10,HMOX1,CCL2,HES1,GBP2,PLK3,EGR1,JUN,VCAM1,GADD45B,TNFRSF9,TRPV3,NFATC2,KLF2,VEGF…
182	PBX3	274.4	ARCHS4 Coexpression,168;ENCODE ChIP-seq,31;Enrichr Queries,417;ReMap ChIP-seq,208;GTEx Coexpression,548	SLC46A3,VLDLR-AS1,RAB3A,CSF2,NRK,SERPINE1,TNC,RORA,JADE2,ZFP36,RGS2,ZNF608,DPYSL4,SESN2,GRB10,CYP1B1,DPF3,CHAC1,JUNB,PHLDA1,IER2,MAP3K5,TNS1,GAS2L3,IGFBP5,TMEM178B,IGFBP3,EBF1,RFX2,BTC,LINC01619,KCTD11,ATF3,SLC26A2,TTYH2,SDC2,LPAR1,NDRG1,HIF1A,PCDH18,SOCS2,TMEM184A,PLK3,EGR1,JUN,GADD45B,TSLP,LRRN3,UBE2C,PLK2,HTR1D,ZFHX4,SMAD7,NR4A2,DAB2,NR4A3,MIR221,HOOK2,COL5A1,BHLHE40,MAFK,RCOR2,TOP2A,SYNM,BTG2…
183	AR	275.2	Literature ChIP-seq,21;ARCHS4 Coexpression,291;Enrichr Queries,56;ReMap ChIP-seq,26;GTEx Coexpression,982	KCNG1,EHF,CASC8,SERPINE1,TNC,RORA,AHR,JADE2,HNMT,ZFP36,RGS2,PDK4,TNFSF10,GRB10,CYP1B1,CHAC1,JUNB,TP63,ICOSLG,TNS1,MAP3K5,PPP1R16B,IGFBP5,IGFBP3,EBF1,RFX2,FOXP3,MID1,RUNX2,EREG,BTC,ABCA10,COL4A1,CRISPLD2,CCNE1,ZSCAN22,STEAP1,ATF3,BRSK1,SLC26A2,CEMIP,PFKFB3,SDC2,FOXG1,LPAR1,PDGFB,GMPR,LPO,NDRG1,HIF1A,SAMSN1,RASGRP1,RASGRP3,HSD11B1,SOCS2,BCL2L11,SOCS1,PDZD2,PODXL,HMOX1,SLC19A2,TMEM184A,TNFSF18,EGR1,…
184	SP140L	275.5	ARCHS4 Coexpression,177;GTEx Coexpression,374	SAMD9L,SP140,IL24,ATP2A3,DDX60L,KLF2,ZC3H12D,RNF125,APOL6,PIK3IP1,GRAP,EVI2B,IL7R,GBP2,TRIM22,GBP4
185	ZNF488	278.5	ARCHS4 Coexpression,367;Enrichr Queries,190	BTG2,SERPINE1,ABAT,OLFML2A,CLDN1,DUSP10,CA2,ENC1,PDK4,CYP1B1,PMEPA1,CHAC1,TNS1,HES6,EDN1,IGFBP5,UNC5B,IGFBP3,VASH2,NRG1,FOS,PGM2L1,C1QL1,TGFBR3,PSRC1,ARHGEF4,SGK1,RAPGEF5,ATF3,BRSK1,TTYH2,LPAR1,PRICKLE1,NDRG1,THBS1,PODXL,HMOX1,CCL2,FAM83D,PCDH1,E2F8,EGR1,JUN,CAVIN2,PLK2,SMAD7,CXCL10,PEX5L,HOOK2,COL5A1,BHLHE40,PTX3,FGFR3
186	SOX11	281.2	Literature ChIP-seq,123;ARCHS4 Coexpression,300;Enrichr Queries,202;ReMap ChIP-seq,269;GTEx Coexpression,512	TOP2A,MAP10,PRDM8,MYLK2,BTG2,SERPINE1,TNC,ABAT,AHR,CXCL3,CLDN1,RND1,MEDAG,AKAP12,RGS4,RGS2,ZNF608,DPYSL4,DPF1,ENC1,GRB10,CYP1B1,PMEPA1,ITGB8,PHLDA1,JUNB,COL27A1,IGFBP5,IL15,UNC5B,IGFBP3,EBF1,PAX8-AS1,FOS,PRLR,PGM2L1,C1QL1,RHOB,BTC,ASPM,LRRC7,COL4A1,ZSCAN22,GAS1,SGK1,ATF3,PTGER4,CEMIP,PNCK,FOXG1,LPAR1,CRMP1,ATP2C2,CENPA,PCDH18,THBS1,ADAMTS10,LMF1,SOCS2,CHST11,PODXL,CNR1,CSMD3,MEST,APOL3,RIBC2,RUNX…
187	TFAP2A	281.5	Literature ChIP-seq,117;ARCHS4 Coexpression,628;ENCODE ChIP-seq,53;Enrichr Queries,256;ReMap ChIP-seq,66;GTEx Coexpression,569	CHRM4,SERPINE1,TNC,RORA,MT1X,JADE2,AHR,CLDN1,ZFP36,RGS2,CYP1B1,DPF3,JUNB,PHLDA1,TP63,IER2,MAP3K5,PPP1R16B,GAS2L3,CISH,IGFBP5,IGFBP3,SLC11A2,EBF1,PRLR,FOXP3,MID1,RUNX2,BTC,CRISPLD2,COL4A1,CCNE1,CHMP4C,SIK1,KCTD11,ATF3,OSBP2,SLC26A2,PFKFB3,TTYH2,LPAR1,TWIST1,PCDH12,HIF1A,NDRG1,ADAMTS10,FBLN5,SOCS2,HMOX1,ZNF546,N4BP3,SLC19A2,LINC00313,FAM83A,TMEM184A,EGR1,PLK3,JUN,GADD45B,ABCA6,RASL10B,CBX2,PLK2,HTR…
188	SMAD3	281.6	Literature ChIP-seq,19;ARCHS4 Coexpression,706;Enrichr Queries,208;ReMap ChIP-seq,11;GTEx Coexpression,464	SLC46A3,EHF,CSF2,CD83,SERPINE1,TNC,DDX60L,RORA,JADE2,AHR,PVR,CLDN1,ZFP36,RGS2,ZNF608,CYP1B1,JUNB,PHLDA1,IER2,PPP1R16B,CISH,DNMBP-AS1,IGFBP3,VASH1,PRLR,RUNX2,COL4A1,LINC01619,ATF3,OSBP2,PFKFB3,ABHD4,PDGFB,LPAR1,HIF1A,NDRG1,SAMSN1,SLC5A3,HSD11B1,SOCS2,NUAK2,PDZD2,CHST11,PODXL,HMOX1,ZNF821,FAM83A,TMEM184A,PLK3,EGR1,JUN,VCAM1,GADD45B,PLK2,HTR1D,GREB1,NFATC2,TRPV3,VASN,SMAD7,CXCL10,DNMBP,NR4A3,HOOK2,C…
189	KLF11	281.7	ARCHS4 Coexpression,499;Enrichr Queries,38;GTEx Coexpression,308	CSRNP1,BTG2,CD83,SERPINE1,RORA,AHR,CTSS,AKAP12,THBD,ZFP36,RGS2,DUSP10,ENC1,PDK4,CYP1B1,PMEPA1,CHAC1,JUNB,PHLDA1,IER2,TNS1,EDN1,IGFBP5,DUSP1,IGFBP3,EBF1,FOS,RHOB,TGFBR2,TGFBR3,COL4A1,SIK1,ANGPTL4,SGK1,ATF3,PPP1R15A,BRSK1,PFKFB3,CEBPD,CRMP1,NEDD9,HIF1A,NDRG1,THBS1,SOCS2,BCL2L11,PALMD,HMOX1,EGR1,JUN,GADD45B,PLK2,LYSMD2,KLF2,VEGFA,SMAD7,NR4A2,CXCL10,NR4A1,SNRK,NR4A3,HOOK2,PIK3IP1,BHLHE40,FOSB,CPEB2
190	MEIS2	282.5	ARCHS4 Coexpression,390;Enrichr Queries,392;ReMap ChIP-seq,80;GTEx Coexpression,268	CSRNP1,SYNM,EHF,BTG2,CSF2,CHRM4,ITGB3,DIXDC1,TNC,CXCL3,AKAP12,RGS4,MFSD13A,RGS2,DUSP10,ZNF608,DPYSL4,SESN2,ENC1,TNFSF10,CYP1B1,MAN1A1,JUNB,PHLDA1,IER2,TNS1,CISH,IGFBP5,TMEM178B,DUSP1,XXYLT1-AS2,IGFBP3,EBF1,FOS,MID1,TGFBR3,LRRC7,COL4A1,BHLHE40-AS1,LINC01619,GAS1,SGK1,CRYAB,ATF3,PPP1R15A,HDAC5,PNCK,PFKFB3,FOXG1,LPAR1,GMPR,NEDD9,CRMP1,PRICKLE1,SAMSN1,SLC5A3,PCDH18,THBS1,LMF1,HSD11B1,SOCS2,HES1,MEST,…
191	MEF2B	282.5	ARCHS4 Coexpression,253;Enrichr Queries,354;ReMap ChIP-seq,113;GTEx Coexpression,410	TOP2A,BTG2,RN7SL834P,CD83,ATP2A3,NRARP,RORA,ZC3H12D,ZFP36,ZNF608,NPPA,PMEPA1,CHAC1,JUNB,PPP1R16B,DUSP2,RFX2,EBF1,FOS,TGFBR2,ITPKB,ELF3,LINC01619,ALDOC,ANGPTL4,RAPGEF5,SGK1,GRAPL,FAM72C,JDP2,ATF3,PPP1R15A,HDAC5,BCL2A1,CEBPD,SP140,CRMP1,SAMSN1,NDRG1,THBS1,NKILA,RASGRP3,CCNB1,SOCS1,BCL2L11,HAS1,IL21R,E2F2,HMOX1,PTK2B,N4BP3,EGR1,JUN,GADD45B,TNFRSF9,PLCL2,POU2F2,KLF2,VEGFA,NR4A2,NR4A1,CXCL10,RGCC,EVI2…
192	IRF9	282.8	ARCHS4 Coexpression,331;Enrichr Queries,273;ReMap ChIP-seq,163;GTEx Coexpression,364	RTP4,CSRNP1,SAMD9L,BTG2,SERPINE1,MIR1260B,DDX60L,CXCL3,OPLAH,CXCL2,CTSS,ZC3H12D,MFSD13A,ZFP36,RGS2,SESN2,TNFSF10,CYP1B1,JUNB,PHLDA1,TRIM22,IER2,MAP3K5,RSAD2,XXYLT1-AS2,IGFBP3,TEX14,PDCD1LG2,FOS,RHOB,PSRC1,BHLHE40-AS1,LINC00607,SGK1,DTL,ATF3,BIRC3,PPP1R15A,BRSK1,TTYH2,CEBPD,SP140,GMPR,PRICKLE1,CENPA,NDRG1,THBS1,SOCS2,APOL6,SOCS1,PALMD,HMOX1,CCL2,PTK2B,ZNF821,GBP2,SLC25A25,GBP4,APOL3,FAM83A,PLK3,EG…
193	IKZF1	284.2	Literature ChIP-seq,115;ARCHS4 Coexpression,75;ENCODE ChIP-seq,23;Enrichr Queries,873;ReMap ChIP-seq,28;GTEx Coexpression,591	EHF,SAMD9L,CD83,SERPINE1,DDX60L,AHR,JADE2,PVR,CLDN1,ZC3H12D,ZFP36,SESN2,JUNB,IER2,TP63,TRIM22,MAP3K5,PPP1R16B,IL15RA,GAS2L3,CISH,UNC5B,XXYLT1-AS2,SLC11A2,EBF1,PRLR,RNF125,LINC01619,ZNF713,ATF3,PFKFB3,TTYH2,SP140,GMPR,SAMSN1,RASGRP1,HSD11B1,SOCS2,SOCS1,CHST11,FAM83A,TMEM184A,PLK3,EGR1,JUN,VCAM1,GADD45B,TRPV3,NFATC2,POU2F2,SMAD7,CXCL10,PEX5L,LPAR5,HOOK2,DCHS2,BHLHE40,SNAI1,GRAP,IL7R,CPEB2,RTP4,CSRN…
194	MEIS3	285	ARCHS4 Coexpression,298;Enrichr Queries,216;GTEx Coexpression,341	BTG2,RAB3A,SERPINE1,TNC,ABAT,AKAP12,RGS4,RGS2,DPYSL4,DPF1,ENC1,CYP1B1,PMEPA1,JUNB,TNS1,IGFBP5,TMEM178B,UNC5B,IGFBP3,EBF1,FOS,DUSP8,PGM2L1,RHOB,CRISPLD2,COL4A1,GAS1,ARHGEF4,ANGPTL4,ATF3,RAPGEF4,BRSK1,FOXG1,PDGFB,LPAR1,CRMP1,TWIST1,PRICKLE1,NDRG1,THBS1,PCDH1,RUNX1T1,EGR1,MPP2,JUN,GADD45B,PLK2,IGF2,VEGFA,CXCL10,NR4A1,HOOK2,COL5A1,MFAP2,BHLHE40,FOSB,RCOR2
195	FOXA2	285.5	Literature ChIP-seq,84;ARCHS4 Coexpression,767;ENCODE ChIP-seq,19;Enrichr Queries,371;ReMap ChIP-seq,14;GTEx Coexpression,458	EHF,SERPINE1,DIXDC1,ABAT,RORA,JADE2,HNMT,CLDN1,ZFP36,RGS2,ZNF608,EVA1A,PDK4,CYP1B1,DPF3,CHAC1,JUNB,PHLDA1,ICOSLG,PPP1R16B,IL15RA,COL27A1,IGFBP5,UNC5B,IGFBP3,RFX2,PAX8-AS1,RUNX2,ENKUR,RNF125,CCNE2,COL4A1,CRISPLD2,LINC01619,ATF3,OSBP2,CEMIP,ABHD4,SDC2,LPAR1,NDRG1,HIF1A,SOCS2,NUAK2,TBC1D8-AS1,HMOX1,CGA,EGR1,JUN,VCAM1,GADD45B,CBX2,GREB1,IGF2,NFATC2,VASN,SMAD7,EFNA1,NR4A2,CXCL10,OCLN,DNMBP,HOOK2,BHLHE…
196	PBX1	286	Literature ChIP-seq,146;ARCHS4 Coexpression,407;Enrichr Queries,316;GTEx Coexpression,275	TOP2A,SYNM,BTG2,EHF,ITGB3,DIXDC1,TNC,ABAT,RORA,HNMT,CXCL3,AKAP12,RGS4,RGS2,ZNF608,DUSP10,SALL2,EVA1A,CA2,ENC1,GRB10,CYP1B1,PMEPA1,PHLDA1,TNS1,CPA3,EDN1,PTGIS,IGFBP5,TMEM178B,IGFBP3,EBF1,TEX14,NRG1,FOS,VASH1,PGM2L1,RHOB,TGFBR2,BTC,TGFBR3,ASPM,COL4A1,CHMP4C,GAS1,SGK1,ANGPTL1,FAM72A,PTGER4,SDC2,LPAR1,NEDD9,CRMP1,PRICKLE1,HIF1A,NDRG1,THBS1,CENPA,FBLN5,SOCS2,HSD11B1,PDZD2,MEST,SLC25A25,RUNX1T1,ZNF462,…
197	KDM2B	288	ARCHS4 Coexpression,263;GTEx Coexpression,313	PPP1R16B,CRYBG1,CBX2,VASH2,POU2F2,RASGRP1,ZC3H12D,ETV7,SALL2,PODXL,IL21R,PTK2B,N4BP3,RCOR2,TP63,ICOSLG,TP73
198	GRHL2	288.2	Literature ChIP-seq,127;ARCHS4 Coexpression,91;Enrichr Queries,825;ReMap ChIP-seq,18;GTEx Coexpression,380	SLC46A3,CSRNP1,EHF,SYNM,CRYBG1,SERPINE1,BICDL2,CLDN1,ZFP36,HTR7,LURAP1L,CA2,ENC1,DPF1,ITGB8,PMEPA1,CYP1B1,JUNB,PHLDA1,TP63,IER2,PROSER2-AS1,NKX3-1,GPR39,CISH,IGFBP5,DUSP1,IGFBP3,SLC11A2,FOS,PRLR,ZMIZ1-AS1,PSRC1,NR5A2,ELF3,CCNE1,BHLHE40-AS1,LINC01619,CHMP4C,ARHGEF4,SGK1,FJX1,ABHD4,CEBPD,SDC2,LPAR1,ATP2C2,CENPA,NDRG1,THBS1,NKILA,APOL6,NUAK2,SERTAD1,SH3TC2,PODXL,CNR1,P2RY2,SLAMF9,HES1,CSMD3,PCDH1,N4…
199	LHX2	288.3	ARCHS4 Coexpression,471;Enrichr Queries,312;ReMap ChIP-seq,30;GTEx Coexpression,340	CXCL6,BTG2,SERPINE1,TNC,DDX60L,CXCL1,RORA,NRARP,AHR,MYPN,RGS4,AKAP12,RGS2,DUSP10,ZNF608,EVA1A,DPYSL4,CA2,DPF1,ENC1,ITGB8,CYP1B1,PMEPA1,PHLDA1,JUNB,EDN1,IGFBP5,IL15,UNC5B,IGFBP3,EBF1,PDCD1LG2,FOS,TGFBR2,BTC,TGFBR3,ASPM,LURAP1L-AS1,CCDC74A,LINC01619,ARHGEF4,GAS1,ALDOC,ANGPTL4,SGK1,FJX1,ATF3,RAPGEF4,BRSK1,FOXG1,LPAR1,CRMP1,HIF1A,SLC5A3,MIR3142HG,THBS1,SOCS2,PALMD,RDH10,CCL2,MEST,LINC02015,TNFSF18,ZN…
200	ELF1	288.6	Literature ChIP-seq,105;ARCHS4 Coexpression,49;ENCODE ChIP-seq,98;ReMap ChIP-seq,277;GTEx Coexpression,914	CSRNP1,MYLK2,SYNM,CRYBG1,SERPINE1,ATP2A3,NRARP,MT1X,CLEC14A,JADE2,OPLAH,CTSS,ZFP36,DPF1,NPPA,FBXL19-AS1,JUNB,IER2,TRIM22,KDM6B,PPP1R16B,CISH,DUSP1,RFX2,TMC7,CCNE1,STEAP1,CCDC40,PPP1R15A,BRSK1,SLC26A2,TTYH2,SP140,CRMP1,PCDH12,SAMSN1,RASGRP1,FBLN5,FSTL3,PTGS1,DLL4,GNA15,APOL6,SOCS1,SERTAD1,IL21R,HMOX1,PTK2B,HES1,GBP2,TMEM184A,ATF7IP,MPP2,PLK3,GADD45B,CAVIN2,CBX2,TYW1B,POU2F2,VASN,NR4A2,P2RX7,NR4A1,…
201	NANOG	293.2	Literature ChIP-seq,41;ARCHS4 Coexpression,476;ENCODE ChIP-seq,55;Enrichr Queries,719;ReMap ChIP-seq,35;GTEx Coexpression,433	EHF,NRK,CHRM4,SERPINE1,DIXDC1,JADE2,OLFML2A,PVR,ZFP36,ZNF608,HTR7,SALL2,DPYSL4,DPF1,SESN2,CYP1B1,CHAC1,JUNB,PHLDA1,IER2,MAP3K5,PPP1R16B,UNC5B,IGFBP3,VASH2,RFX2,PRLR,RNF125,CCNE2,CCNE1,ZSCAN22,ZNF713,ATF3,OSBP2,PTGFR,PIF1,SLC45A1,FOXG1,SDC2,LPAR1,PCDH18,HIF1A,RASGRP1,SOCS2,HSD11B1,CCNB1,PODXL,N4BP3,CGA,EGR1,PLK3,JUN,GADD45B,ABCA6,RASL10B,CBX2,HTR1D,IGF2,RGMB-AS1,ZFHX4,SMAD7,NR4A2,CXCL10,KIF18A,HOO…
202	CREB5	295.7	ARCHS4 Coexpression,401;Enrichr Queries,14;GTEx Coexpression,472	CSRNP1,BTG2,TNFAIP6,SERPINE1,TNC,DDX60L,RORA,CXCL1,AHR,CXCL2,CTSS,TNFSF13B,AKAP12,ZFP36,RGS2,DUSP10,ENC1,CYP1B1,ITGB8,PMEPA1,JUNB,PHLDA1,TNS1,EDN1,IGFBP5,IGFBP3,EBF1,NRG1,FOS,RUNX2,RHOB,TGFBR2,TGFBR3,CRISPLD2,SGK1,ATF3,ANGPTL1,BIRC3,PPP1R15A,PTGER4,PFKFB3,CEBPD,FOXG1,LPAR1,NEDD9,SAMSN1,NDRG1,THBS1,NUAK2,HMOX1,CCL2,ZNF467,GBP2,KCNJ2,EGR1,JUN,GADD45B,PLK2,SPRY4,VEGFA,SMAD7,NR4A2,CXCL10,NR4A1,DAB2,K…
203	HOXD8	296.7	ARCHS4 Coexpression,233;Enrichr Queries,443;GTEx Coexpression,214	CEBPD,SERPINE1,TNC,LPAR1,TCF21,TWIST1,CLEC14A,HNMT,PCDH18,NDRG1,THBS1,AKAP12,MFSD13A,THBD,TRIM6,PALMD,GRB10,PDK4,CYP1B1,RIBC2,EGR1,JUN,EDN1,VCAM1,IGFBP5,VWF,CAVIN2,LUM,IGFBP3,EBF1,IGF2,FOS,KLF2,TGFBR2,TGFBR3,CXCL10,DAB2,HOOK2,COL5A1,COL4A1,MGP,BHLHE40,ARHGEF4,GAS1,PTX3,SIM1,SGK1,ATF3
204	RORA	296.7	ARCHS4 Coexpression,62;Enrichr Queries,350;GTEx Coexpression,478	BTG2,PTPRR,CRYBG1,CLDN1,AKAP12,ZC3H12D,ZFP36,RGS2,GRB10,PMEPA1,JUNB,PHLDA1,TP63,TRIM22,TNS1,PPP1R16B,DUSP2,IGFBP5,IGFBP3,EBF1,FOS,WNT16,RUNX2,RHOB,TGFBR2,TGFBR3,RNF125,SIK1,ALDOC,SGK1,ATF3,BIRC3,PFKFB3,SH2D2A,LPAR1,NEDD9,NDRG1,THBS1,RASGRP1,PDZD2,RUNX1T1,EGR1,MPP2,JUN,GADD45B,TRPV3,NFATC2,VEGFA,SMAD7,NR4A2,NR4A1,KITLG,SNRK,DNMBP,RGCC,HOOK2,PIK3IP1,BHLHE40,FOSB,IL7R,INKA1
205	HOXA2	297	Literature ChIP-seq,129;ARCHS4 Coexpression,473;Enrichr Queries,244;GTEx Coexpression,342	PRDM8,SYNM,DIXDC1,TNC,RORA,RGS4,RGS2,ZNF608,PDK4,CYP1B1,TNS1,EDN1,PTGIS,IGFBP5,IGFBP3,EBF1,FOS,RGMB,MID1,BTC,TGFBR3,NR5A2,PSRC1,GAS1,SGK1,ANGPTL1,ATF3,LPAR1,TWIST1,PRICKLE1,PCDH18,THBS1,SOCS2,CCL2,FAM83D,MEST,RUNX1T1,EGR1,JUN,VCAM1,CAVIN2,SPRY4,ZFHX4,SMAD7,NR4A2,CXCL10,HOOK2,COL5A1,MGP,BHLHE40,SNAI1,FOSB,MAFK,PTX3,RCOR2
206	ETV5	298.7	ARCHS4 Coexpression,207;Enrichr Queries,182;GTEx Coexpression,507	TOP2A,BTG2,SERPINE1,TNC,ATP2A3,ABAT,AKAP12,ZFP36,RGS2,CA2,DPF1,ENC1,CYP1B1,PMEPA1,CHAC1,JUNB,PHLDA1,IER2,TRIM22,HES6,GAS2L3,IGFBP5,IGFBP3,KIF23,FOS,DUSP8,RHOB,TGFBR2,TGFBR3,COL4A1,SGK1,ATF3,BRSK1,LPAR1,CRMP1,NDRG1,THBS1,SOCS2,CCNB1,HMOX1,CCL2,PTK2B,EGR1,JUN,GADD45B,PLK2,SPRY4,CABLES1,KLF2,VEGFA,SMAD7,NR4A2,CXCL10,NR4A1,DAB2,KITLG,HOOK2,VEPH1,BHLHE40,FOSB,EVI2B
207	TP63	298.8	Literature ChIP-seq,25;ARCHS4 Coexpression,350;Enrichr Queries,298;ReMap ChIP-seq,106;GTEx Coexpression,715	MAP10,KCNG1,EHF,CHRM4,SERPINE1,TNC,RORA,DDX60L,AHR,JADE2,CLDN1,ZC3H12D,ZFP36,RGS2,HTR7,ZNF608,EVA1A,TNFSF10,CYP1B1,JUNB,TP63,IGFBP5,UNC5B,IGFBP3,EBF1,RFX2,SHISA3,MID1,RUNX2,EREG,BTC,CRISPLD2,COL4A1,CHMP4C,KCTD11,SIK1,ATF3,PFKFB3,SLC45A1,GMPR,PCDH12,HIF1A,NDRG1,SAMSN1,SLC5A3,RASGRP3,SOCS2,SOCS1,NUAK2,CHST11,SLAMF9,CLTCL1,CGA,TMEM184A,TNFSF18,PLK3,EGR1,JUN,PLK2,CBX2,HTR1D,POU2F2,SMAD7,EFNA1,CXCL10,…
208	NFATC4	299.7	ARCHS4 Coexpression,77;Enrichr Queries,261;GTEx Coexpression,561	SERPINE1,TNC,AKAP12,ZFP36,RGS2,CYP1B1,JUNB,TNS1,EDN1,PTGIS,IGFBP5,UNC5B,IGFBP3,EBF1,FOS,TGFBR2,TGFBR3,COL4A1,GAS1,ALDOC,ANGPTL4,SGK1,ANGPTL1,MDFI,CEMIP,CEBPD,LPAR1,TWIST1,PCDH18,NDRG1,THBS1,FBLN5,SOCS2,HMOX1,CCL2,MEST,EGR1,JUN,GADD45B,LUM,VASN,VEGFA,CXCL10,NR4A1,COL5A1,HOOK2,MFAP2,MGP,BHLHE40,RCOR2
209	ZNF274	300.2	Literature ChIP-seq,144;ARCHS4 Coexpression,271;ENCODE ChIP-seq,96;Enrichr Queries,366;ReMap ChIP-seq,266;GTEx Coexpression,658	CSRNP1,BTG2,ZNF571,SERPINE1,CLEC14A,AKAP12,ZC3H12D,TRIM6,ZFP36,RGS2,CA2,DPF1,SESN2,GRB10,PMEPA1,MAN1A1,CHAC1,JUNB,IER2,ICOSLG,KDM6B,RSAD2,DUSP1,ZFP3,IGFBP3,TEX14,FOS,SSTR1,RHOB,TGFBR2,RNF125,ZSCAN22,ZNF713,SGK1,SOCS2-AS1,ATF3,PPP1R15A,BRSK1,PFKFB3,CEBPD,FOXG1,NEDD9,HIF1A,NDRG1,THBS1,AURKA,RASGRP3,SOCS2,BCL2L11,SERTAD1,HMOX1,ZNF546,CSMD3,N4BP3,FAM83A,EGR1,JUN,GADD45B,LRRN3,POU2F2,KLF2,RFLNA,VEGFA,…
210	CEBPA	301.8	Literature ChIP-seq,96;ARCHS4 Coexpression,470;Enrichr Queries,263;ReMap ChIP-seq,84;GTEx Coexpression,596	EHF,BTG2,TNFAIP6,SERPINE1,DIXDC1,HNMT,OLFML2A,OPLAH,CLDN1,CXCL2,CTSS,THBD,ZFP36,RGS2,CA2,KYNU,SESN2,ENC1,TNFSF10,PDK4,CYP1B1,JUNB,PHLDA1,MAP3K5,TNS1,EDN1,SERPINB2,CISH,DUSP1,IGFBP3,FOS,TGFBR2,RHOB,RNF125,ZMIZ1-AS1,BHLHE40-AS1,LINC00607,ANGPTL4,SGK1,CRYAB,ACOT4,ATF3,PFKFB3,BCL2A1,CEBPD,NEDD9,HIF1A,NDRG1,THBS1,THSD1,AURKA,SOCS2,GNA15,APOL6,PALMD,P2RY2,HMOX1,PTK2B,CCL2,ZNF467,GBP2,LINC02015,SLC25A25…
211	JDP2	302	ARCHS4 Coexpression,538;Enrichr Queries,59;GTEx Coexpression,309	CSRNP1,BTG2,CD83,SERPINE1,TNC,DDX60L,CXCL2,CTSS,AKAP12,THBD,ZFP36,RGS2,SESN2,ENC1,GRB10,CYP1B1,PMEPA1,CHAC1,JUNB,PHLDA1,TRIM22,TNS1,KDM6B,EDN1,IGFBP5,UNC5B,FOS,RUNX2,TGFBR2,RHOB,CRISPLD2,SGK1,ATF3,PPP1R15A,PTGER4,PFKFB3,CEBPD,PDGFB,LPAR1,NEDD9,PCDH18,NDRG1,THBS1,SERTAD1,HMOX1,CCL2,GBP2,EGR1,JUN,GADD45B,PLK2,KLF2,VEGFA,SMAD7,NR4A2,CXCL10,NR4A1,DAB2,HOOK2,COL5A1,BHLHE40,NABP1,IL18R1
212	ZFHX4	302	ARCHS4 Coexpression,204;Enrichr Queries,492;GTEx Coexpression,210	ATP2A3,TNC,RORA,AKAP12,ZNF608,DPYSL4,CYP1B1,ITGB8,TNS1,IGFBP5,IGFBP3,EBF1,ANO9,NRG1,FOS,MID1,PGM2L1,TGFBR3,NAV3,COL4A1,CHMP4C,GAS1,SGK1,PTGFR,FOXG1,LPAR1,TWIST1,CRMP1,FIGN,PCDH18,THBS1,MEST,RUNX1T1,EGR1,ZNF462,JUN,ANGPT1,GALNT3,LRRN3,LUM,IGF2,EFR3B,NR4A2,CXCL10,OCLN,DAB2,KITLG,HOOK2,COL5A1,BHLHE40,PTX3,SIM1
213	BHLHE23	303.5	ARCHS4 Coexpression,506;GTEx Coexpression,101	KCNG1,PIF1,DUSP2,XXYLT1-AS2,VASH2,ATP2A3,CRMP1,NRARP,CENPA,MIR3142HG,RASGRP3,ZC3H12D,GNA15,CHST11,IL21R,FAM72D,DTL,RCOR2,FAM72B,ZNF695,FAM72A
214	POU2F2	305	ARCHS4 Coexpression,514;ENCODE ChIP-seq,92;Enrichr Queries,437;ReMap ChIP-seq,255;GTEx Coexpression,227	CSRNP1,BTG2,CD83,IL24,SERPINE1,ATP2A3,RORA,CXCL1,NRARP,JADE2,AHR,CXCL2,CTSS,ZC3H12D,ZFP36,RGS2,DUSP10,LBH,ZNF280C,FBXL19-AS1,JUNB,PHLDA1,TRIM22,IER2,HES6,DUSP2,DUSP1,EBF1,FOS,RHOB,BHLHE40-AS1,ZSCAN22,LINC01619,SGK1,FAM72B,ATF3,BIRC3,PPP1R15A,PIF1,BCL2A1,CEBPD,SP140,MIR3142HG,SAMSN1,NDRG1,RASGRP1,THBS1,SLC5A3,SOCS1,SERTAD1,IL21R,PTK2B,HMOX1,CCL2,ZNF546,GBP2,FAM83D,ATF7IP,PLK3,EGR1,JUN,GADD45B,TNFR…
215	SP110	305.3	ARCHS4 Coexpression,106;Enrichr Queries,334;GTEx Coexpression,476	RTP4,SAMD9L,PFKFB3,CD83,SP140,SERPINE1,TNC,GMPR,DDX60L,SAMSN1,CXCL2,THBS1,CTSS,TNFSF13B,RASGRP3,ZFP36,RGS2,APOL6,SOCS1,TNFSF10,HMOX1,CCL2,PTK2B,GBP2,JUNB,TRIM22,GBP4,APOL3,IL15RA,EGR1,JUN,RSAD2,GADD45B,TNFRSF9,FOS,KLF2,CXCL10,CXCL11,HOOK2,BHLHE40,GRAP,EVI2B,SGK1,IL7R,ATF3,BIRC3
216	TGIF1	306	ARCHS4 Coexpression,457;Enrichr Queries,60;GTEx Coexpression,401	TOP2A,CSRNP1,BTG2,RAB3A,CD83,SERPINE1,TNC,CXCL2,AKAP12,ZFP36,RGS2,DUSP10,ENC1,CYP1B1,PMEPA1,JUNB,PHLDA1,IER2,KDM6B,EDN1,IGFBP3,FOS,RHOB,TGFBR2,COL4A1,SIK1,ANGPTL4,STEAP1,SGK1,ATF3,BIRC3,PPP1R15A,BRSK1,PFKFB3,CEBPD,CRMP1,NEDD9,HIF1A,NDRG1,THBS1,SOCS2,BCL2L11,PODXL,GCNT2,HMOX1,CCL2,PTK2B,GBP2,MPP2,EGR1,JUN,GADD45B,PLK2,LYSMD2,EFR3B,KLF2,VEGFA,SMAD7,NR4A2,CXCL10,NR4A1,HOOK2,BHLHE40,MFAP2,FOSB,NABP1
217	GBX2	307.5	Literature ChIP-seq,116;ARCHS4 Coexpression,124;Enrichr Queries,654;GTEx Coexpression,336	PTPRR,SERPINE1,RORA,NRARP,SALL2,DPYSL4,GRB10,CYP1B1,PHLDA1,IGFBP5,IGFBP3,EBF1,SHISA3,NRG1,FOS,RGMB,MID1,ENKUR,NR5A2,PSRC1,CCDC74A,ALDOC,SGK1,ATF3,MDFI,FOXG1,SDC2,LPAR1,TWIST1,CRMP1,FIGN,THBS1,HIF1A,FBLN5,LMF1,SOCS2,ATOH8,CCL2,CSMD3,RUNX1T1,EGR1,JUN,GADD45B,CBX2,SPRY4,EFR3B,KLF2,NR4A2,HOOK2,COL5A1,BHLHE40,NACAD,RCOR2
218	TSHZ3	312	ARCHS4 Coexpression,129;Enrichr Queries,375;GTEx Coexpression,432	CEMIP,NRK,SDC2,TNC,LPAR1,RORA,PRICKLE1,OLFML2A,PCDH18,NDRG1,THBS1,FBLN5,AKAP12,RGS4,THBD,RGS2,ENC1,GRB10,CYP1B1,PMEPA1,RUNX1T1,TNS1,EGR1,JUN,PTGIS,IGFBP5,IGFBP3,EBF1,NRG1,FOS,ZFHX4,VASN,SMAD7,TGFBR2,TGFBR3,NR4A2,KITLG,DAB2,MRAS,COL5A1,HOOK2,NAV3,CRISPLD2,COL4A1,BHLHE40,GAS1,SGK1,ANGPTL1
219	ARNT2	312.7	ARCHS4 Coexpression,439;Enrichr Queries,248;GTEx Coexpression,251	RAB3A,SERPINE1,TNC,ABAT,RORA,AKAP12,RGS4,RGS2,DPF1,ENC1,GRB10,CYP1B1,ITGB8,PMEPA1,PHLDA1,PPP1R16B,EDN1,IGFBP5,UNC5B,IGFBP3,NRG1,FOS,DUSP8,LRRC7,COL4A1,ARHGEF4,SGK1,RAPGEF5,ATF3,RAPGEF4,BRSK1,CEMIP,CEBPD,FOXG1,LPAR1,NEDD9,NDRG1,THBS1,LMF1,SOCS2,CHST11,PODXL,CCL2,CSMD3,MEST,EGR1,JUN,PLK2,NR4A2,CXCL10,NR4A3,HOOK2,COL5A1,RCAN2,BHLHE40
220	TRPS1	313.3	ARCHS4 Coexpression,444;Enrichr Queries,322;GTEx Coexpression,174	EHF,CRYBG1,TNC,RORA,AHR,AKAP12,RGS2,LURAP1L,ENC1,CYP1B1,ITGB8,PMEPA1,PHLDA1,TP63,TNS1,IGFBP5,IGFBP3,EBF1,FOS,PRLR,RUNX2,RHOB,TGFBR2,TGFBR3,ELF3,COL4A1,BHLHE40-AS1,SGK1,MDFI,PFKFB3,LPAR1,HIF1A,NDRG1,THBS1,CHST11,HES1,RUNX1T1,TMEM184A,ZNF462,EGR1,JUN,VCAM1,ANGPT1,PLK2,GREB1,VEGFA,NR4A2,PER2,CXCL10,DAB2,KRT17,HOOK2,COL5A1,BHLHE40,MGP,SLC28A3
221	FOXD1	315	ARCHS4 Coexpression,581;GTEx Coexpression,49	PTGFR,SERPINE1,TWIST1,KIF23,HIF1A,PCDH18,GDF5,PVR,THBS1,RUNX2,VASN,CXCL5,KITLG,MIR221,NAV3,COL5A1,LINC00607,DEPDC1,PTX3,STEAP1,LINC02015
222	CREB3L1	316	ARCHS4 Coexpression,180;Enrichr Queries,223;ReMap ChIP-seq,207;GTEx Coexpression,654	BTG2,SERPINE1,TNC,NRARP,PVR,AKAP12,ZFP36,RGS2,SESN2,DPF1,CYP1B1,PMEPA1,CA9,JUNB,PHLDA1,IER2,PROSER2-AS1,TNS1,GPR39,EDN1,CISH,IGFBP5,UNC5B,IGFBP3,FOS,RHOB,TGFBR2,ERN2,CRISPLD2,COL4A1,BHLHE40-AS1,ANGPTL4,SGK1,ATF3,PPP1R15A,BRSK1,CEMIP,CEBPD,LPAR1,NEDD9,SLC5A3,NDRG1,THBS1,PCDH18,FBLN5,SOCS1,SERTAD1,E2F2,HMOX1,CCL2,N4BP3,GBP2,PLK3,EGR1,JUN,GALNT3,HSPA1L,GADD45B,LUM,PLK2,SPRY4,VASN,RFLNA,VEGFA,NR4A2,C…
223	TGIF2	316.5	ARCHS4 Coexpression,526;Enrichr Queries,310;ReMap ChIP-seq,230;GTEx Coexpression,200	TOP2A,CSRNP1,SAMD9L,BTG2,SERPINE1,OPLAH,ZC3H12D,ZFP36,SALL2,ENC1,PMEPA1,MAN1A1,JUNB,PHLDA1,TRIM22,IER2,KDM6B,XXYLT1-AS2,DUSP1,VASH2,KIF23,FOS,TGFBR2,ASPM,ZMIZ1-AS1,BHLHE40-AS1,CHMP4C,SGK1,DTL,ATF3,BIRC3,PIF1,HDAC5,PFKFB3,CEBPD,SP140,MIR3142HG,NDRG1,THBS1,AURKA,SOCS2,CCNB1,IL21R,E2F2,CCL2,HES1,FAM83D,MEST,E2F8,TMEM184A,PLK3,EGR1,JUN,HSPA1L,GADD45B,CCL20,UBE2C,PLK2,CBX2,CABLES1,POU2F2,VEGFA,SMAD7,P…
224	HAND1	316.7	ARCHS4 Coexpression,117;Enrichr Queries,652;GTEx Coexpression,181	SYNM,FLT1,DIXDC1,TNC,TCF21,RORA,OLFML2A,CYP1B1,IGFBP5,UNC5B,IGFBP3,SHISA3,WNT9A,FOS,MID1,RHOB,BTC,NR5A2,COL4A1,CCNE1,GAS1,CRYAB,ATF3,MDFI,PNCK,LPAR1,TWIST1,PRICKLE1,THBS1,PTGS1,FAM83D,CGA,MEST,EGR1,JUN,CAVIN2,LUM,CBX2,IGF2,GDF6,SMAD7,EFNA1,CXCL10,ACTC1,HOOK2,COL5A1,DCHS2,BHLHE40,SNAI1,RCOR2,LGR4
225	HOXA4	317	ARCHS4 Coexpression,518;Enrichr Queries,78;GTEx Coexpression,355	MYLK2,SYNM,BTG2,DIXDC1,TNC,CXCL3,CXCL2,AKAP12,RGS2,PDK4,CYP1B1,PMEPA1,DPF3,CA9,JUNB,TNS1,EDN1,PTGIS,IGFBP5,IGFBP3,EBF1,WNT9A,FOS,RGMB,RHOB,BTC,TGFBR3,NR5A2,PSRC1,ANGPTL4,SGK1,ANGPTL1,ATF3,PTGER4,PFKFB3,CEBPD,LPAR1,TWIST1,PRICKLE1,THBS1,SOCS2,CHST11,ATOH8,CCL2,FAM83D,MEST,RUNX1T1,EGR1,JUN,GADD45B,CAVIN2,SPRY4,IGF2,KLF2,SMAD7,CXCL10,KITLG,HOOK2,COL5A1,BHLHE40,SNAI1,FOSB,PTX3
226	MYB	317.7	Literature ChIP-seq,74;ARCHS4 Coexpression,749;ENCODE ChIP-seq,78;Enrichr Queries,422;ReMap ChIP-seq,183;GTEx Coexpression,400	SAMD9L,JADE2,AHR,MFSD13A,ZFP36,RGS2,TNFSF10,CYP1B1,JUNB,PHLDA1,IER2,CPA3,IL15RA,CISH,RSAD2,IGFBP3,RFX2,ERN2,CCNE2,CCNE1,ATF3,SLC26A2,HIF1A,NDRG1,SAMSN1,SOCS2,HSD11B1,CCNB1,SOCS1,BCL2L11,CHST11,PLK3,EGR1,JUN,VCAM1,GADD45B,UBE2C,POU2F2,NR4A2,NR4A1,CXCL10,NR4A3,DNMBP,HOOK2,MIR221,BHLHE40,SNAI1,MAFK,IL7R,TOP2A,BTG2,ATP2A3,NRARP,THBD,DUSP10,CA2,FBXL19-AS1,KDM6B,DUSP2,SERPINB2,DUSP1,ANO9,KIF23,FOS,TGFB…
227	TBPL2	318	ARCHS4 Coexpression,448;GTEx Coexpression,188	SLC26A2,CAVIN2,ITGB3,ANO9,TRPV3,GMPR,RORA,ATP2C2,ELOVL7,ATP2C2-AS1,WNT16,CLDN1,PTGS1,ENKUR,DNMBP,TBC1D32,ZNF713,SIK1
228	POU5F1	318.6	Literature ChIP-seq,42;ARCHS4 Coexpression,269;Enrichr Queries,861;ReMap ChIP-seq,149;GTEx Coexpression,272	TOP2A,RAB3A,FLT1,SERPINE1,TNC,BICDL2,NRARP,JADE2,OLFML2A,AKAP12,ZFP36,ZNF608,HTR7,DUSP10,SALL2,DPF1,DPF3,CA9,FBXL19-AS1,JUNB,PHLDA1,IER2,KDM6B,GPR39,PTGIS,DUSP1,VASH2,EBF1,FOS,TGFBR2,ERN2,NR5A2,RNF125,ELF3,SGK1,SOCS2-AS1,ATF3,PIF1,HIF1A,SOCS2,DLL4,CCNB1,SOCS1,SERTAD1,PODXL,GCNT2,CCL2,HES1,N4BP3,PCDH1,ATF7IP,PLK3,EGR1,JUN,GALNT3,GADD45B,CBX2,SPRY4,MEIS3,ZFHX4,KLF2,SMAD7,VEGFA,NR4A2,NR4A1,OCLN,CENP…
229	BACH2	321.5	ARCHS4 Coexpression,115;Enrichr Queries,229;ReMap ChIP-seq,215;GTEx Coexpression,727	BTG2,CD83,IL24,TNC,NRARP,RORA,MYPN,TNFSF13B,SHF,AKAP12,ZC3H12D,ZFP36,RGS2,DUSP10,LBH,SESN2,PMEPA1,MAN1A1,JUNB,PHLDA1,TNS1,RALGPS2,KDM6B,PPP1R16B,IGFBP5,DUSP1,XXYLT1-AS2,EBF1,PDCD1LG2,FOS,RHOB,TGFBR2,TGFBR3,SGK1,ATF3,SMTNL1,PPP1R15A,BRSK1,PFKFB3,SH2D2A,LPAR1,NEDD9,NDRG1,RASGRP1,THBS1,BCL2L11,CHST11,CNR1,IL21R,HMOX1,E2F2,SLC25A25,KCNJ2,RUNX1T1,EGR1,JUN,GADD45B,KCNJ12,PLCL2,TRPV3,POU2F2,KLF2,SMAD7,N…
230	WT1	323.8	Literature ChIP-seq,22;ARCHS4 Coexpression,602;Enrichr Queries,115;GTEx Coexpression,556	KCNG1,RAB3A,NRK,SERPINE1,TNC,OLFML2A,RGS2,ZFP36,EVA1A,CYP1B1,DPF3,JUNB,IER2,ICOSLG,COL27A1,IGFBP5,IGFBP3,ZFP3,EBF1,RUNX2,COL4A1,KCTD11,ATF3,BRSK1,TTYH2,FOXG1,LPAR1,PDGFB,TWIST1,HIF1A,NDRG1,SOCS2,BCL2L11,SOCS1,HMOX1,EGR1,JUN,GADD45B,LRRN3,RASL10B,UBE2C,GREB1,IGF2,POU2F2,VASN,SMAD7,NR4A2,EFNA1,CXCL10,NR4A1,HOOK2,COL5A1,BHLHE40,FGFR3,CSRNP1,BTG2,FLT1,TCF21,RND1,AKAP12,SHF,RALGPS2,KDM6B,EDN1,DUSP2,PT…
231	SOX10	324.5	ARCHS4 Coexpression,366;Enrichr Queries,590;ReMap ChIP-seq,270;GTEx Coexpression,72	SYNM,ITGB3,TNC,AHR,OLFML2A,ZNF608,CA2,ENC1,ITGB8,CYP1B1,JUNB,PHLDA1,GAS2L3,IGFBP5,UNC5B,ZFP3,IGFBP3,TMC7,KIF23,FOS,C1QL1,ENKUR,RHOB,ITPKB,ABCA10,PSRC1,COL4A1,LINC01619,ALDOC,SGK1,CRYAB,ATF3,BRSK1,TTYH2,BCL2A1,CEBPD,LPAR1,GMPR,FIGN,PRICKLE1,NDRG1,MIR3142HG,FBLN5,LMF1,PDZD2,SH3TC2,PALMD,HES1,EGR1,JUN,SPRY4,LYSMD2,CABLES1,VEGFA,NR4A2,P2RX7,CXCL10,NR4A1,PEX5L,DAB2,CXCL11,SLC6A8,HOOK2,COL5A1,MGP,BHLHE…
232	HES5	325.7	ARCHS4 Coexpression,337;Enrichr Queries,423;GTEx Coexpression,217	BTG2,TNC,ABAT,NRARP,CXCL2,DPYSL4,SALL2,CA2,DPF1,CYP1B1,JUNB,HES6,IGFBP5,IGFBP3,EBF1,FOS,CCDC74A,ARHGEF4,ALDOC,FJX1,ATF3,BRSK1,PFKFB3,CEBPD,FOXG1,PDGFB,LPAR1,RASGRP1,THBS1,RASD1,NUAK2,CCL2,HES1,CSMD3,EGR1,JUN,GADD45B,SPRY4,IGF2,CABLES1,VEGFA,SMAD7,NR4A2,CXCL10,NR4A1,CENPF,NR4A3,HOOK2,BHLHE40,FOSB,FGFR3
233	HOXB13	326	ARCHS4 Coexpression,322;Enrichr Queries,441;ReMap ChIP-seq,206;GTEx Coexpression,335	PRDM8,MAP10,EHF,BTG2,SERPINE1,TNC,TCF21,ABAT,RGS2,CA2,KYNU,PDK4,TNFSF10,GRB10,PMEPA1,CYP1B1,JUNB,NKX3-1,EDN1,IGFBP5,IGFBP3,TEX14,FOS,RGMB,EREG,RHOB,ASPM,ABCA10,ZMIZ1-AS1,NR5A2,ELF3,NAV3,DEPDC1,SGK1,STEAP1,SOCS2-AS1,ATF3,GRAMD1B,FOXG1,LPAR1,TWIST1,PRICKLE1,ATP2C2-AS1,NDRG1,THBS1,SOCS2,NUAK2,PALMD,GCNT2,PTK2B,CCL2,SLC25A25,SLC19A2,EGR1,JUN,TSLP,GALNT3,GREB1,IGF2,CABLES1,RGMB-AS1,KLF2,NR4A2,EFNA1,CX…
234	MITF	326.2	Literature ChIP-seq,110;ARCHS4 Coexpression,155;Enrichr Queries,194;ReMap ChIP-seq,240;GTEx Coexpression,932	RAB3A,CD83,SERPINE1,RORA,MT1X,AHR,JADE2,HNMT,OLFML2A,ZFP36,RGS2,ZNF608,EVA1A,DPYSL4,NPPA,PDK4,GRB10,CYP1B1,PDK3,DPF3,CHAC1,JUNB,PHLDA1,IER2,TNS1,GAS2L3,IGFBP5,CISH,IGFBP3,SLC11A2,EBF1,RFX2,MID1,RUNX2,ENKUR,ZSCAN22,ATF3,SLC26A2,PFKFB3,TTYH2,ABHD4,SDC2,LPAR1,GMPR,TWIST1,MIR3142HG,HIF1A,NDRG1,RASGRP3,SOCS2,CCNB1,SOCS1,CHST11,SLAMF9,HMOX1,SLC19A2,PLK3,EGR1,JUN,GADD45B,RASL10B,PLK2,CBX2,GREB1,NFATC2,T…
235	BCL11B	327	Literature ChIP-seq,136;ARCHS4 Coexpression,65;Enrichr Queries,634;GTEx Coexpression,473	BTG2,RORA,JADE2,CLDN1,AKAP12,ZC3H12D,RGS2,LBH,ENC1,PMEPA1,JUNB,TP63,TRIM22,PPP1R16B,IGFBP5,EBF1,FOS,WNT16,TGFBR3,ITPKB,RNF125,ARHGEF4,SGK1,FOXG1,SP140,LPAR1,CRMP1,NDRG1,RASGRP1,THBS1,APOL6,CHST11,RUNX1T1,EGR1,JUN,PLK2,PLCL2,NFATC2,KLF2,SMAD7,NR4A2,SNRK,NR4A3,HOOK2,COL5A1,PIK3IP1,BHLHE40,IL7R,EVI2B,FGFR3,INKA1
236	TFEC	328.3	ARCHS4 Coexpression,80;Enrichr Queries,680;GTEx Coexpression,225	RTP4,SAMD9L,CD83,PFKFB3,BCL2A1,CEBPD,TNFAIP6,SERPINE1,DDX60L,CXCL3,SAMSN1,THBS1,CTSS,TNFSF13B,PTGS1,GNA15,CHST11,KYNU,TNFSF10,HMOX1,CCL2,GBP2,TRIM22,GBP4,APOL3,EGR1,JUN,VCAM1,SERPINB2,RSAD2,FOS,CXCL10,DAB2,EVI2A,HOOK2,TNIP3,BHLHE40,NABP1,IL7R,EVI2B,SGK1,IL18R1,ATF3,BIRC3
237	IRF6	331.3	ARCHS4 Coexpression,94;Enrichr Queries,325;GTEx Coexpression,575	EHF,BTG2,CRYBG1,SERPINE1,TNC,RORA,CLDN1,AKAP12,ZFP36,RGS2,CA2,PDK4,PMEPA1,JUNB,PHLDA1,TP63,EDN1,IGFBP5,IGFBP3,FOS,WNT9A,ELF3,COL4A1,CHMP4C,ALDOC,KCTD11,SGK1,ATF3,PFKFB3,CEBPD,PDGFB,ATP2C2,NDRG1,THBS1,HMOX1,GBP2,PCDH1,TMEM184A,EGR1,JUN,GALNT3,PLK2,RAB27B,EFNA1,CXCL10,SH3RF2,OCLN,EPGN,KRT17,HOOK2,BHLHE40,FGFR3,TJP2
238	ZEB2	332.3	ARCHS4 Coexpression,636;Enrichr Queries,382;ReMap ChIP-seq,95;GTEx Coexpression,216	BTG2,SERPINE1,TNC,MIR1260B,RORA,DDX60L,AHR,CXCL3,CTSS,AKAP12,ZFP36,RGS2,LBH,SESN2,ENC1,CYP1B1,MAN1A1,JUNB,IER2,MAP3K5,TNS1,KDM6B,IL15RA,CISH,RSAD2,IGFBP5,DUSP1,XXYLT1-AS2,IGFBP3,EBF1,TMC7,VASH1,FOS,RUNX2,RHOB,TGFBR2,TGFBR3,PSRC1,ZMIZ1-AS1,COL4A1,BHLHE40-AS1,RAPGEF5,SGK1,ATF3,PPP1R15A,SLC26A2,TTYH2,LPAR1,GMPR,NEDD9,CENPA,NDRG1,THBS1,SOCS1,APOL6,SH3TC2,SERTAD1,CHST11,PTK2B,HMOX1,HES1,ZNF467,SLC25A2…
239	SALL1	333.8	Literature ChIP-seq,161;ARCHS4 Coexpression,121;Enrichr Queries,344;GTEx Coexpression,709	BTG2,TNC,ABAT,AKAP12,ZNF608,SALL2,CA2,ENC1,CYP1B1,ITGB8,PHLDA1,TNS1,IGFBP5,UNC5B,IGFBP3,EBF1,NRG1,FOS,MID1,RHOB,NR5A2,PSRC1,COL4A1,GAS1,SGK1,ATF3,TTYH2,SDC2,FOXG1,LPAR1,CRMP1,PCDH18,SOCS2,PODXL,MEST,RUNX1T1,ZNF462,EGR1,JUN,VCAM1,CBX2,SPRY4,ZFHX4,VEGFA,SMAD7,NR4A2,CXCL10,PEX5L,HOOK2,COL5A1,BHLHE40,FGFR3,RCOR2,LGR4
240	BATF2	335	ARCHS4 Coexpression,201;Enrichr Queries,246;GTEx Coexpression,558	RTP4,CSRNP1,SAMD9L,CD83,TNFAIP6,SP140,SERPINE1,ATP2A3,GMPR,DDX60L,CXCL1,CXCL3,CXCL2,THBS1,CTSS,TNFSF13B,RASGRP3,ZFP36,APOL6,SOCS1,TNFSF10,HMOX1,CCL2,ZNF467,GBP2,APOL3,TRIM22,GBP4,IL15RA,EGR1,VCAM1,RSAD2,GADD45B,IL15,FOS,PDCD1LG2,ETV7,CXCL10,CXCL11,HOOK2,BHLHE40,PTX3,IL7R,ATF3,BIRC3
241	HOXB7	336	Literature ChIP-seq,90;ARCHS4 Coexpression,571;Enrichr Queries,238;ReMap ChIP-seq,177;GTEx Coexpression,604	EHF,CSF3,SERPINE1,TNC,ZC3H12D,RGS2,EVA1A,SESN2,CYP1B1,JUNB,PHLDA1,IER2,TP63,IGFBP5,IGFBP3,DNMBP-AS1,EBF1,MID1,PRLR,RUNX2,RNF125,COL4A1,ZNF713,ATF3,ACOT4,OSBP2,SLC26A2,CEMIP,SDC2,LPAR1,TWIST1,NDRG1,SOCS2,CHST11,CLTCL1,HMOX1,ZNF546,FAM83A,EGR1,PLK3,JUN,GREB1,IGF2,NR4A2,EFNA1,CXCL10,DAB2,PEX5L,HOOK2,COL5A1,BHLHE40,SNAI1,NOX4,TOP2A,BTG2,SYNM,ITGB3,CTSS,AKAP12,SHF,THBD,LBH,CA2,ENC1,PMEPA1,ITGB8,MAN1A1…
242	ZHX2	337	ARCHS4 Coexpression,96;Enrichr Queries,330;ReMap ChIP-seq,197;GTEx Coexpression,725	MYLK2,CSRNP1,BTG2,SERPINE1,ATP2A3,RORA,JADE2,OLFML2A,MYPN,MYOM3,AKAP12,ZFP36,RGS2,DUSP10,ENC1,GRB10,PMEPA1,FBXL19-AS1,JUNB,PHLDA1,IER2,TNS1,KDM6B,PPP1R16B,IGFBP5,DUSP1,IGFBP3,FOS,RHOB,TGFBR2,ITPKB,TGFBR3,BHLHE40-AS1,ANGPTL4,SGK1,ATF3,BIRC3,HDAC5,PFKFB3,CEBPD,BCL2A1,LPAR1,GMPR,NEDD9,HIF1A,NDRG1,THBS1,FSTL3,SOCS1,BCL2L11,CHST11,HMOX1,HES1,GBP2,SLC25A25,APOL3,SLC19A2,TMEM184A,PLK3,EGR1,JUN,GADD45B,C…
243	ZNF367	337.3	ARCHS4 Coexpression,104;Enrichr Queries,848;GTEx Coexpression,60	TOP2A,PIF1,ITGB3,GMPR,CENPA,THBS1,AURKA,PTGS1,CCNB1,CA2,E2F2,FAM83D,E2F8,EGR1,JUN,GAS2L3,UBE2C,CAVIN2,KIF23,RAB27B,FOS,ELOVL7,ENKUR,CENPE,ASPM,CENPF,KIF18A,PSRC1,CCNE2,HOOK2,CCNE1,BHLHE40,DEPDC1,FAM72D,DTL,FAM72B,ATF3,ZNF695,FAM72A,OSBP2
244	VDR	338.4	Literature ChIP-seq,67;ARCHS4 Coexpression,903;Enrichr Queries,52;ReMap ChIP-seq,175;GTEx Coexpression,495	TOP2A,CSRNP1,EHF,BTG2,CRYBG1,RAB3A,SERPINE1,TNC,BICDL2,RORA,DDX60L,AHR,CTSS,THBD,ZFP36,RGS2,DUSP10,CA2,TNFSF10,PMEPA1,CYP1B1,MAN1A1,JUNB,PHLDA1,IER2,TNS1,KDM6B,IL11,EDN1,IGFBP5,RSAD2,DUSP1,IGFBP3,VASH2,ANO9,FOS,ELOVL7,RUNX2,TGFBR2,ZMIZ1-AS1,ELF3,CRISPLD2,BHLHE40-AS1,LINC01619,CHMP4C,ANGPTL4,SGK1,JDP2,ATF3,BIRC3,PTGER4,SLC26A2,PFKFB3,CEBPD,SP140,PDGFB,NEDD9,ATP2C2,ATP2C2-AS1,HIF1A,NDRG1,THBS1,SLC5…
245	OLIG1	340.3	ARCHS4 Coexpression,178;Enrichr Queries,416;GTEx Coexpression,427	BTG2,CD83,TNFAIP6,ABAT,CTSS,RGS2,CA2,ENC1,PDK4,CYP1B1,JUNB,HES6,IGFBP5,IGFBP3,FOS,C1QL1,RHOB,PSRC1,ARHGEF4,ALDOC,SGK1,CRYAB,ATF3,CERS1,TTYH2,CEBPD,LPAR1,CRMP1,NDRG1,PDZD2,HMOX1,CCL2,EGR1,ZNF462,JUN,GADD45B,KLF2,VEGFA,NR4A2,P2RX7,CXCL10,NR4A1,PEX5L,HOOK2,RCAN2,BHLHE40,FOSB,NACAD,FGFR3
246	STAT2	340.6	ARCHS4 Coexpression,148;ENCODE ChIP-seq,33;Enrichr Queries,335;ReMap ChIP-seq,39;GTEx Coexpression,1148	RTP4,CSRNP1,SAMD9L,EHF,BTG2,ITGB3,SERPINE1,DDX60L,CTSS,TNFSF13B,TRIM6,ZFP36,RGS2,NPPA,TNFSF10,MAN1A1,JUNB,PHLDA1,TRIM22,IER2,IL15RA,CISH,RSAD2,IL15,FOS,ZMIZ1-AS1,BHLHE40-AS1,LINC00607,ANGPTL4,SGK1,DTL,ATF3,SMTNL1,BIRC3,PPP1R15A,SLC26A2,PFKFB3,CEBPD,SP140,GMPR,HIF1A,NDRG1,THBS1,AURKA,GNA15,APOL6,SOCS1,CHST11,SERTAD1,HMOX1,PTK2B,CCL2,GBP2,APOL3,GBP4,FAM83A,EGR1,JUN,HSPA1L,GADD45B,CAVIN2,GREB1,LYSMD…
247	SP7	342.3	ARCHS4 Coexpression,74;Enrichr Queries,288;GTEx Coexpression,665	TOP2A,BTG2,FLT1,SERPINE1,TNC,OLFML2A,RGS2,ENC1,PMEPA1,PHLDA1,COL27A1,IGFBP5,UNC5B,IGFBP3,TMC7,FOS,RUNX2,PSRC1,COL4A1,CCNE1,GAS1,ANGPTL4,ATF3,MDFI,JDP2,CEMIP,TTYH2,CEBPD,SDC2,LPAR1,TWIST1,THBS1,ADAMTS10,SH3TC2,MEST,EGR1,JUN,ANGPT1,GADD45B,LUM,SPRY4,IGF2,VASN,VEGFA,SMAD7,RFLNA,NR4A2,CXCL10,NR4A1,PEX5L,HOOK2,COL5A1,BHLHE40,SNAI1,FOSB,PTX3,FGFR3,RCOR2
248	MEF2C	344	ARCHS4 Coexpression,308;ENCODE ChIP-seq,47;Enrichr Queries,276;ReMap ChIP-seq,94;GTEx Coexpression,995	MYLK2,BTG2,CD83,SERPINE1,TNC,MIR1260B,RORA,MYPN,CTSS,MYOM3,AKAP12,RGS4,ZFP36,RGS2,DUSP10,CA2,ENC1,CYP1B1,JUNB,PHLDA1,IER2,TNS1,DUSP2,IGFBP5,IGFBP3,EBF1,TEX14,FOS,RHOB,TGFBR2,TGFBR3,COL4A1,LRRC7,BHLHE40-AS1,LINC01619,SGK1,RAPGEF5,ATF3,SMTNL1,RAPGEF4,PPP1R15A,HDAC5,BCL2A1,PDGFB,LPAR1,NEDD9,PRICKLE1,HIF1A,NDRG1,THBS1,RASGRP3,DLL4,BCL2L11,SOCS1,SH3TC2,IL21R,CCL2,ATF7IP,EGR1,JUN,GADD45B,LRRN3,ANGPT1,C…
249	PLAG1	344	ARCHS4 Coexpression,608;Enrichr Queries,222;GTEx Coexpression,202	BTG2,SERPINE1,RORA,AHR,TNFSF13B,RGS2,TBC1D32,CA2,ITGB8,CYP1B1,PMEPA1,TNS1,RALGPS2,GAS2L3,CHST6,IGFBP5,IGFBP3,EBF1,FOS,RUNX2,RHOB,TGFBR2,TGFBR3,ABCA10,NAV3,SGK1,ATF3,BIRC3,PTGFR,LPAR1,FIGN,PRICKLE1,PCDH18,SLC5A3,NDRG1,THBS1,SOCS2,BCL2L11,KCNJ2,RUNX1T1,EGR1,ZNF462,JUN,ANGPT1,GADD45B,PLK2,ZFHX4,VEGFA,SMAD7,NR4A2,CXCL10,NR4A3,HOOK2,COL5A1,BHLHE40,MFAP2,FOSB,NABP1
250	SIX2	345.5	ARCHS4 Coexpression,463;Enrichr Queries,458;ReMap ChIP-seq,19;GTEx Coexpression,442	RTP4,MYLK2,CHRM4,IL24,SERPINE1,TNC,TCF21,MIR1260B,RORA,OLFML2A,MYPN,MEDAG,RGS4,AKAP12,THBD,RGS2,DUSP10,ZNF608,GRB10,PDK4,CYP1B1,CHAC1,PHLDA1,HES6,IGFBP5,UNC5B,XXYLT1-AS2,IGFBP3,VASH2,EBF1,SHISA3,FOS,WNT9A,RGMB,RUNX2,TGFBR3,ZMIZ1-AS1,ELF3,CLDN14,BHLHE40-AS1,LINC00607,GAS1,RAPGEF5,SGK1,ATF3,PTGER4,GRAMD1B,SH2D2A,LPAR1,GMPR,TWIST1,MIR3142HG,THBS1,SOCS1,TBC1D8-AS1,PALMD,CLTCL1,ATOH8,HES1,MEST,SLC25A2…
251	OLIG2	345.8	Literature ChIP-seq,38;ARCHS4 Coexpression,290;Enrichr Queries,624;GTEx Coexpression,431	CD83,RORA,ABAT,AHR,OLFML2A,HTR7,EVA1A,PDK4,CYP1B1,DPF3,CHAC1,JUNB,TP63,TNS1,PPP1R16B,IGFBP5,IGFBP3,EBF1,SHISA3,RUNX2,COL4A1,ATF3,OSBP2,BRSK1,TTYH2,SLC45A1,FOXG1,LPAR1,TWIST1,GMPR,NDRG1,SLC5A3,PCDH18,RASGRP1,RASGRP3,SOCS2,PDZD2,SOCS1,CHST11,PODXL,CGA,EGR1,JUN,GADD45B,LRRN3,PLK2,GDF6,NR4A2,NR4A1,PEX5L,DAB2,CXCL11,SLC6A8,HOOK2,BHLHE40,NACAD,FGFR3,CLEC14A,TNFSF13B,DUSP10,CA2,ITGB8,RALGPS2,NRG1,FOS,C1…
252	HIF3A	346	ARCHS4 Coexpression,539;Enrichr Queries,139;GTEx Coexpression,360	SYNM,BTG2,FLT1,SERPINE1,DIXDC1,TNC,RORA,CXCL2,TNFSF13B,AKAP12,ZFP36,PDK4,CYP1B1,JUNB,TNS1,PTGIS,IGFBP5,VWF,DUSP1,IGFBP3,TMEM171,FOS,RHOB,BTC,TGFBR3,COL4A1,ANGPTL4,SGK1,CRYAB,ANGPTL1,ATF3,PPP1R15A,PFKFB3,CEBPD,PDGFB,LPAR1,THBS1,PDZD2,CCL2,MEST,KCNJ2,RUNX1T1,EGR1,JUN,VCAM1,ANGPT1,GADD45B,ABCA6,CAVIN2,IGF2,KLF2,VEGFA,CXCL10,NR4A1,HOOK2,COL5A1,BHLHE40,FOSB,FGFR3
253	BARX2	348	ARCHS4 Coexpression,412;Enrichr Queries,464;GTEx Coexpression,168	EHF,BTG2,CRYBG1,SERPINE1,TNC,BICDL2,RORA,CA2,ENC1,CYP1B1,JUNB,PHLDA1,TP63,EDN1,SERPINB2,IGFBP5,IGFBP3,FOS,RUNX2,NR5A2,ELF3,ZNF713,CHMP4C,SGK1,ATF3,PFKFB3,PDGFB,LPAR1,TWIST1,NDRG1,THBS1,GNA15,NUAK2,N4BP3,FAM83A,TMEM184A,EGR1,JUN,GADD45B,TRPV3,RAB27B,NR4A2,CXCL10,SH3RF2,NR4A1,EPGN,LPAR5,HOOK2,COL5A1,BHLHE40,FOSB,FGFR3
254	TEAD4	348	Literature ChIP-seq,92;ARCHS4 Coexpression,891;ENCODE ChIP-seq,4;Enrichr Queries,203;ReMap ChIP-seq,16;GTEx Coexpression,882	MYLK2,SERPINE1,TNC,DIXDC1,RORA,JADE2,HNMT,PVR,MFSD13A,ZFP36,ZNF608,PDK4,CYP1B1,JUNB,PHLDA1,IER2,GAS2L3,CISH,IGFBP5,IGFBP3,SLC11A2,EBF1,RUNX2,RNF125,COL4A1,KCTD11,ATF3,SLC45A1,PDGFB,NDRG1,RASGRP3,SOCS2,CCNB1,NUAK2,PDZD2,CHST11,PODXL,CLTCL1,HMOX1,FAM83D,FAM83A,PLK3,EGR1,JUN,VCAM1,GADD45B,UBE2C,ABCA6,PLK2,HTR1D,GREB1,GDF6,SMAD7,EFNA1,CXCL10,NR4A1,DAB2,KIF18A,NR4A3,DNMBP,HOOK2,COL5A1,BHLHE40,SNAI1,MA…
255	MSX1	349	ARCHS4 Coexpression,930;Enrichr Queries,71;GTEx Coexpression,46	BTG2,SERPINE1,TNC,CLEC14A,CLDN1,MEDAG,AKAP12,ZFP36,RGS2,CA2,ENC1,CYP1B1,PMEPA1,JUNB,PHLDA1,EDN1,IGFBP5,IGFBP3,EBF1,PDCD1LG2,FOS,TGFBR2,RHOB,COL4A1,GAS1,ANGPTL4,SGK1,CRYAB,JDP2,ATF3,CEBPD,ADCY4,LPAR1,TWIST1,THSD1,PCDH18,NDRG1,THBS1,SOCS2,DLL4,RASD1,PODXL,CCL2,HES1,APOL3,KCNJ2,EGR1,JUN,GADD45B,LUM,SPRY4,IGF2,EFR3B,KLF2,SMAD7,NR4A2,EFNA1,CXCL10,NR4A1,DAB2,HOOK2,COL5A1,MFAP2,MGP,BHLHE40,SNAI1,FOSB,NA…
256	NKX22	350	ARCHS4 Coexpression,424;GTEx Coexpression,276	MPP2,EGR1,TTYH2,LPAR1,TMC7,FOS,SSTR1,C1QL1,RGS4,PEX5L,EVI2A,PSRC1,PDK4,NACAD,MAN1A1,RAPGEF5,SIM1
257	CSRNP3	350.5	ARCHS4 Coexpression,221;GTEx Coexpression,480	BRSK1,RAB3A,TMEM178B,FOXG1,SYT16,CRMP1,ZFHX4,PGM2L1,PEX5L,LRRC7,DPF1,CSMD3,RAPGEF5,RAPGEF4,RUNX1T1
258	HIVEP2	350.7	ARCHS4 Coexpression,85;Enrichr Queries,207;GTEx Coexpression,760	CSRNP1,PTPRR,BTG2,RAB3A,SERPINE1,TNC,RORA,AHR,JADE2,AKAP12,ZFP36,RGS2,DUSP10,ENC1,PMEPA1,JUNB,PHLDA1,TNS1,MAP3K5,KDM6B,PPP1R16B,FOS,DUSP8,PGM2L1,RHOB,TGFBR2,ITPKB,SGK1,RAPGEF5,ATF3,BIRC3,RAPGEF4,PFKFB3,LPAR1,NEDD9,HIF1A,NDRG1,RASGRP1,THBS1,SOCS2,APOL6,PTK2B,GBP2,EGR1,JUN,GADD45B,PLK2,EFR3B,VEGFA,SMAD7,NR4A2,CXCL10,NR4A1,KITLG,PEX5L,NR4A3,HOOK2,BHLHE40,FOSB,IL7R,CPEB2
259	CREM	350.8	Literature ChIP-seq,156;ARCHS4 Coexpression,31;Enrichr Queries,63;ReMap ChIP-seq,138;GTEx Coexpression,1366	RAB3A,CD83,CHRM4,SERPINE1,RORA,JADE2,AHR,ZC3H12D,ZFP36,RGS2,SALL2,FAM186B,SESN2,DPF1,GRB10,CYP1B1,JUNB,PHLDA1,IER2,TNS1,IGFBP5,XXYLT1-AS2,ZFP3,SLC11A2,RFX2,VASH2,SHISA3,VASH1,CCNE2,CCNE1,SIK1,ATF3,OSBP2,SLC26A2,PFKFB3,SLC45A1,SH2D2A,FOXG1,HIF1A,SAMSN1,NDRG1,SLC5A3,SOCS2,SOCS1,BCL2L11,HMOX1,SLC19A2,PLK3,EGR1,JUN,GADD45B,UBE2C,PLK2,SMAD7,NR4A2,CXCL10,NR4A1,DAB2,KIF18A,NR4A3,RGCC,HOOK2,BHLHE40,SNAI1…
260	MYBL2	351	Literature ChIP-seq,118;ARCHS4 Coexpression,926;ENCODE ChIP-seq,95;Enrichr Queries,868;ReMap ChIP-seq,77;GTEx Coexpression,22	SERPINE1,DIXDC1,HNMT,CLDN1,ZC3H12D,ZFP36,EVA1A,SALL2,PHLDA1,JUNB,IER2,COL27A1,CISH,XXYLT1-AS2,IGFBP3,FOXP3,RUNX2,ERN2,CCNE2,CCNE1,KCTD11,STEAP1,PIF1,SLC26A2,SP140,SDC2,MIR3142HG,HIF1A,ADAMTS10,CCNB1,BCL2L11,PODXL,HMOX1,FAM83D,LINC00313,TMEM184A,EGR1,JUN,GADD45B,UBE2C,CBX2,IGF2,POU2F2,EFNA1,KIF18A,HOOK2,BHLHE40,NABP1,SIM1,ADORA2A-AS1,TOP2A,CTSS,RND1,SHF,AKAP12,DUSP10,KYNU,ZNF280C,PMEPA1,CA9,MAN1A1…
261	HOXA9	352	ARCHS4 Coexpression,815;Enrichr Queries,242;ReMap ChIP-seq,187;GTEx Coexpression,164	EHF,BTG2,ITGB3,SERPINE1,TNC,RORA,CLDN1,CXCL2,ZFP36,RGS2,DUSP10,CA2,CYP1B1,JUNB,TP63,SERPINB2,IGFBP5,ZFP3,IGFBP3,EBF1,ANO9,FOS,WNT16,RGMB,RUNX2,RHOB,TGFBR3,COL4A1,GAS1,SGK1,ATF3,BIRC3,PTGER4,CEMIP,PFKFB3,BCL2A1,CEBPD,GMPR,TWIST1,ATP2C2,ATP2C2-AS1,NDRG1,THBS1,PTGS1,SOCS2,GNA15,NUAK2,RDH10,CCL2,LINC02015,MEST,TNFSF18,PLK3,EGR1,COL4A2-AS1,JUN,ANGPT1,PLK2,IGF2,TRPV3,RGMB-AS1,KLF2,VEGFA,SMAD7,NR4A2,CXC…
262	IRX5	352.7	ARCHS4 Coexpression,413;Enrichr Queries,326;GTEx Coexpression,319	BTG2,TNC,RORA,BICDL2,CLDN1,RGS2,LURAP1L,ENC1,CYP1B1,JUNB,PHLDA1,TP63,EDN1,IGFBP5,UNC5B,IGFBP3,EBF1,NRG1,FOS,WNT16,PRLR,RHOB,CHMP4C,GAS1,SIK1,SGK1,ATF3,CEBPD,LPAR1,TWIST1,ATP2C2,NDRG1,THBS1,SOCS2,CCL2,HES1,N4BP3,TMEM184A,EGR1,JUN,GADD45B,PLK2,GREB1,VEGFA,SMAD7,NR4A2,EFNA1,CXCL10,KITLG,HOOK2,COL5A1,BHLHE40,FOSB,FGFR3,SLC28A3,INKA1
263	POU3F2	354.5	Literature ChIP-seq,61;ARCHS4 Coexpression,176;Enrichr Queries,924;GTEx Coexpression,257	MYLK2,PTPRR,TNC,DIXDC1,ABAT,RORA,AHR,HNMT,AKAP12,RGS2,ZNF608,DPYSL4,EVA1A,ENC1,ITGB8,MAN1A1,CPA3,SERPINB2,IGFBP5,TMEM178B,IL15,IGFBP3,EBF1,NRG1,KIF23,FOS,WNT16,ENKUR,EREG,TGFBR2,ABCA10,CCNE2,NAV3,LRRC7,GAS1,ALDOC,SGK1,ANGPTL1,BIRC3,FOXG1,LPAR1,CRMP1,TWIST1,FIGN,THBS1,HIF1A,SAMSN1,LMF1,CNR1,CSMD3,KCNJ2,RUNX1T1,ATF7IP,EGR1,JUN,TRPA1,ANGPT1,LRRN3,GALNT3,ABCA6,LUM,CABLES1,ZFHX4,NR4A2,PEX5L,DAB2,SNRK,…
264	ZSCAN18	354.7	ARCHS4 Coexpression,235;Enrichr Queries,331;GTEx Coexpression,498	BTG2,RAB3A,ABAT,RORA,AKAP12,RGS2,SALL2,DPYSL4,ENC1,GRB10,PDK4,CYP1B1,PMEPA1,JUNB,PHLDA1,TNS1,IGFBP5,IGFBP3,FOS,DUSP8,RHOB,TGFBR3,ARHGEF4,SGK1,ATF3,CERS1,PPP1R15A,PTGER4,BRSK1,PNCK,SLC45A1,LPAR1,CRMP1,NDRG1,THBS1,SOCS2,HMOX1,CCL2,MEST,MPP2,EGR1,JUN,KLF2,VEGFA,NR4A2,CXCL10,RGCC,HOOK2,COL5A1,PIK3IP1,BHLHE40,FOSB,NACAD
265	ZBTB32	356	ARCHS4 Coexpression,47;Enrichr Queries,131;GTEx Coexpression,890	TOP2A,RTP4,CSRNP1,SAMD9L,CD83,SERPINE1,JADE2,ZC3H12D,ZFP36,CA2,FAM186B,TNFSF10,JUNB,PHLDA1,ICOSLG,PPP1R16B,KDM6B,DUSP2,EDN1,RSAD2,VASH2,FOS,PDCD1LG2,FOXP3,ANGPTL4,SGK1,DTL,ATF3,BIRC3,SH2D2A,SP140,NDRG1,RASGRP1,SOCS2,SOCS1,IL21R,HMOX1,E2F2,CCL2,PTK2B,GBP2,GBP4,RIBC2,EGR1,JUN,GADD45B,UBE2C,TNFRSF9,POU2F2,KLF2,NR4A2,CXCL10,NR4A1,NR4A3,HOOK2,TNIP3,BHLHE40,FOSB,NABP1,IL7R,IL18R1,TP73
266	FOXC1	356	ARCHS4 Coexpression,771;Enrichr Queries,128;GTEx Coexpression,169	BTG2,SERPINE1,TNC,NRARP,AKAP12,THBD,ZFP36,RGS2,CA2,ENC1,PMEPA1,CYP1B1,JUNB,PHLDA1,TNS1,EDN1,PTGIS,IGFBP5,IGFBP3,EBF1,FOS,RHOB,TGFBR2,TGFBR3,COL4A1,LINC01139,DEPDC1,GAS1,SGK1,ATF3,CEBPD,LPAR1,TWIST1,NDRG1,THBS1,ADAMTS10,FBLN5,CCL2,EGR1,JUN,GADD45B,PLK2,IGF2,KLF2,SMAD7,VEGFA,NR4A2,EFNA1,CXCL10,NR4A1,DAB2,HOOK2,COL5A1,RCAN2,MGP,BHLHE40,NOX4,FOSB
267	BACH1	357.3	Literature ChIP-seq,9;ARCHS4 Coexpression,246;ENCODE ChIP-seq,67;Enrichr Queries,255;ReMap ChIP-seq,190;GTEx Coexpression,1377	SLC46A3,SAMD9L,EHF,CD83,NRK,SERPINE1,RORA,DDX60L,ABAT,AHR,JADE2,CLDN1,ZFP36,RGS2,PDK4,TNFSF10,CYP1B1,PDK3,JUNB,PHLDA1,IER2,MAP3K5,TNS1,CISH,IGFBP3,VASH1,RUNX2,EREG,BTC,CCNE2,CCNE1,CRISPLD2,KCTD11,ATF3,PTGFR,CEMIP,SLC26A2,PFKFB3,SLC45A1,SDC2,LPAR1,HIF1A,NDRG1,SLC5A3,FBLN5,HSD11B1,BCL2L11,RDH10,HMOX1,ZNF821,CGA,TMEM184A,PLK3,EGR1,JUN,VCAM1,GADD45B,ABCA6,CBX2,PLK2,SMAD7,NR4A2,EFNA1,CXCL10,NR4A1,DAB2…
268	FOXP2	357.5	Literature ChIP-seq,68;ARCHS4 Coexpression,762;ENCODE ChIP-seq,77;Enrichr Queries,931;ReMap ChIP-seq,122;GTEx Coexpression,185	CSRNP1,SYNM,RAB3A,CHRM4,SERPINE1,DIXDC1,NRARP,BICDL2,RORA,JADE2,OLFML2A,AKAP12,ZFP36,DUSP10,GRB10,PDK4,CYP1B1,ITGB8,FBXL19-AS1,CHAC1,JUNB,IER2,ICOSLG,TNS1,KDM6B,IL11,IGFBP5,DUSP1,EBF1,NRG1,WNT9A,FOS,MID1,RUNX2,RHOB,TGFBR2,BTC,TGFBR3,ITPKB,BHLHE40-AS1,ZNF713,GAS1,ARHGEF4,ANGPTL4,ANGPTL1,ATF3,PPP1R15A,PNCK,CEBPD,LPAR1,CRMP1,FIGN,THBS1,NDRG1,PTGS1,FSTL3,DLL4,SOCS2,SERTAD1,HES1,FAM83D,PCDH1,RUNX1T1,T…
269	NEUROG2	358	ARCHS4 Coexpression,128;Enrichr Queries,842;GTEx Coexpression,104	PRDM8,BTG2,FLT1,TCF21,ZC3H12D,SHF,DPYSL4,CYP1B1,HES6,DUSP2,IGFBP5,XXYLT1-AS2,UNC5B,IGFBP3,VASH2,EBF1,FOS,NR5A2,LINC01619,FAM72D,DTL,FAM72B,ATF3,FAM72A,PIF1,TTYH2,FOXG1,SDC2,LPAR1,TWIST1,CRMP1,MIR3142HG,THBS1,ATOH8,IL21R,RUNX1T1,EGR1,ZNF462,JUN,POU2F2,ZFHX4,NR4A2,CXCL10,NR4A3,HOOK2,BHLHE40,SIM1,FGFR3,RCOR2,ZNF695
270	ZNF823	363.3	ARCHS4 Coexpression,809;Enrichr Queries,121;GTEx Coexpression,160	TOP2A,CSRNP1,EHF,BTG2,CRYBG1,BICDL2,MT1X,AKAP12,ZFP36,RGS2,DUSP10,CA2,TBC1D32,ENC1,PDK4,CYP1B1,PMEPA1,CHAC1,JUNB,PHLDA1,IER2,SERPINB2,IGFBP3,FOS,RHOB,TGFBR3,ELF3,CCNE2,CHMP4C,SGK1,ATF3,BIRC3,PPP1R15A,CEBPD,NDRG1,THBS1,SOCS2,SERTAD1,HMOX1,E2F2,CCL2,PCDH1,N4BP3,FAM83D,MEST,FAM83A,TMEM184A,EGR1,JUN,GADD45B,PLK2,KLF2,SMAD7,NR4A2,EFNA1,PER2,CENPE,CXCL10,EPGN,OCLN,LPAR5,HOOK2,BHLHE40,MGP,FOSB
271	ZBED6	364	ARCHS4 Coexpression,364	PDZD2,KYNU,PDK4,FOS,AHR,SGK1,ATF3,FAM83A
272	DLX2	365	ARCHS4 Coexpression,580;Enrichr Queries,118;GTEx Coexpression,397	BTG2,RAB3A,SERPINE1,TNC,AKAP12,ZFP36,RGS2,DPYSL4,DPF1,ENC1,CYP1B1,PMEPA1,CHAC1,JUNB,PHLDA1,EDN1,IGFBP5,UNC5B,IGFBP3,EBF1,FOS,RHOB,ASPM,DEPDC1,ARHGEF4,GAS1,SGK1,FJX1,ATF3,FOXG1,LPAR1,TWIST1,CRMP1,NDRG1,THBS1,SOCS2,CCNB1,RASD1,ATOH8,HMOX1,ZNF821,CSMD3,EGR1,MPP2,JUN,GADD45B,PLK2,SPRY4,MEIS3,ZFHX4,VEGFA,SMAD7,NR4A2,CXCL10,NR4A1,NR4A3,HOOK2,BHLHE40,SNAI1,FOSB,PTX3,FGFR3
273	DMRT2	365	ARCHS4 Coexpression,326;Enrichr Queries,399;GTEx Coexpression,370	MYLK2,TNC,MYPN,MYOM3,AKAP12,RGS2,PDK4,CYP1B1,TNS1,IGFBP5,UNC5B,IGFBP3,EBF1,FOS,TGFBR3,COL4A1,GAS1,ANGPTL4,SGK1,CRYAB,ATF3,SMTNL1,PFKFB3,CEBPD,PDGFB,LPAR1,TWIST1,SLC5A10,PCDH18,THBS1,DLL4,SOCS2,PDZD2,RASD1,PALMD,PODXL,ATOH8,MEST,RUNX1T1,EGR1,GADD45B,KCNJ12,ZFHX4,NR4A2,CXCL10,NR4A1,DAB2,NR4A3,HOOK2,COL5A1,BHLHE40,FOSB,PTX3,SIM1
274	HOXC6	367.7	ARCHS4 Coexpression,890;Enrichr Queries,150;GTEx Coexpression,63	TOP2A,SERPINE1,TNC,CXCL1,AKAP12,RGS2,CA2,PDK4,CYP1B1,PMEPA1,PHLDA1,EDN1,IGFBP5,IGFBP3,EBF1,FOS,RUNX2,RHOB,TGFBR3,COL4A1,LINC00607,GAS1,STEAP1,SGK1,CRYAB,ATF3,PTGFR,CEMIP,CEBPD,TWIST1,PCDH18,NDRG1,THBS1,SOCS2,HMOX1,CCL2,LINC02015,MEST,EGR1,JUN,ANGPT1,UBE2C,LUM,PLK2,IGF2,ZFHX4,VASN,SMAD7,NR4A2,EFNA1,CXCL10,DAB2,HOOK2,COL5A1,MFAP2,MGP,BHLHE40,FOSB,PTX3,SIM1
275	SP140	367.7	ARCHS4 Coexpression,108;Enrichr Queries,512;GTEx Coexpression,483	PTGER4,RTP4,SAMD9L,CD83,SH2D2A,IL24,DDX60L,SAMSN1,RASGRP1,THBS1,CTSS,TNFSF13B,RASGRP3,ZC3H12D,RGS2,SOCS1,APOL6,KYNU,IL21R,TNFSF10,HMOX1,CCL2,PTK2B,GBP2,TRIM22,GBP4,APOL3,PPP1R16B,IL15RA,EGR1,DUSP2,RSAD2,GADD45B,IL15,TNFRSF9,FOS,POU2F2,KLF2,CXCL10,CXCL11,EVI2A,HOOK2,NABP1,GRAP,EVI2B,IL7R,ATF3,BIRC3
276	ARID3A	368.6	ARCHS4 Coexpression,898;ENCODE ChIP-seq,89;Enrichr Queries,305;ReMap ChIP-seq,142;GTEx Coexpression,409	CSRNP1,BTG2,ZNF571,RAB3A,SERPINE1,MIR1260B,BICDL2,RORA,TNFSF13B,RND1,ZFP36,RGS2,DUSP10,SESN2,ENC1,TNFSF10,CYP1B1,PMEPA1,MAN1A1,FBXL19-AS1,JUNB,PHLDA1,IER2,KDM6B,GPR39,DUSP2,GAS2L3,DUSP1,XXYLT1-AS2,FOS,RHOB,ZMIZ1-AS1,PSRC1,CRISPLD2,COL4A1,BHLHE40-AS1,ANGPTL4,SGK1,STEAP1,ATF3,JDP2,CCDC40,PPP1R15A,HDAC5,PFKFB3,BCL2A1,CEBPD,SDC2,SAMSN1,NDRG1,THBS1,HIF1A,SLC5A3,SOCS2,CCNB1,SOCS1,APOL6,RASD1,IL21R,HMOX…
277	MYC	369.7	Literature ChIP-seq,95;ARCHS4 Coexpression,1322;ENCODE ChIP-seq,83;Enrichr Queries,177;ReMap ChIP-seq,236;GTEx Coexpression,305	RAB3A,SERPINE1,TNC,JADE2,AHR,CLDN1,PVR,ZFP36,RGS2,HTR7,TNFSF10,CYP1B1,JUNB,PHLDA1,IER2,TP63,TNS1,PPP1R16B,GAS2L3,COL27A1,CISH,IGFBP5,UNC5B,IGFBP3,RFX2,EBF1,ENKUR,ERN2,CCNE2,ZSCAN22,SIK1,STEAP1,ATF3,SLC26A2,PFKFB3,SDC2,LPAR1,PDGFB,HIF1A,NDRG1,SOCS2,CCNB1,BCL2L11,HMOX1,N4BP3,FAM83D,SLC19A2,TMEM184A,PLK3,EGR1,JUN,GADD45B,UBE2C,RASL10B,PLK2,IGF2,NFATC2,RAB27B,SMAD7,EFNA1,NR4A2,CXCL10,NR4A1,OCLN,DAB2,…
278	NR2F1	371.5	ARCHS4 Coexpression,157;Enrichr Queries,86;ReMap ChIP-seq,241;GTEx Coexpression,1002	CHRM4,SERPINE1,ATP2A3,TNC,NRARP,BICDL2,ABAT,OPLAH,AKAP12,RGS4,RGS2,ZNF608,SALL2,DPYSL4,ENC1,PMEPA1,CYP1B1,JUNB,PHLDA1,IER2,IL11,EDN1,IGFBP5,TMEM178B,IGFBP3,EBF1,ANO9,FOS,MID1,RHOB,TGFBR3,PSRC1,NAV3,COL4A1,GAS1,SGK1,CERS1,ATF3,BRSK1,CEBPD,LPAR1,CRMP1,TWIST1,NEDD9,FIGN,PCDH18,NDRG1,THBS1,FBLN5,FSTL3,NKILA,LMF1,DLL4,CCL2,ZNF467,N4BP3,MEST,RUNX1T1,TMEM184A,EGR1,JUN,VCAM1,ANGPT1,CAVIN2,LUM,PLK2,IGF2,M…
279	IRF2	374.8	ARCHS4 Coexpression,284;Enrichr Queries,266;ReMap ChIP-seq,182;GTEx Coexpression,767	RTP4,CSRNP1,BTG2,SAMD9L,RAB3A,CD83,DDX60L,RORA,CTSS,TNFSF13B,SHF,ZFP36,RGS2,DUSP10,TNFSF10,FBXL19-AS1,JUNB,PHLDA1,IER2,TRIM22,MAP3K5,KDM6B,IL15RA,CISH,RSAD2,UNC5B,DUSP1,IL15,FOS,RHOB,TGFBR2,ZMIZ1-AS1,BHLHE40-AS1,SGK1,SOCS2-AS1,ATF3,BIRC3,PPP1R15A,PFKFB3,CEBPD,GMPR,NEDD9,SAMSN1,HIF1A,NDRG1,THBS1,SOCS2,SOCS1,SERTAD1,CCL2,PTK2B,ZNF821,GBP2,GBP4,APOL3,PLK3,EGR1,JUN,HSPA1L,GADD45B,CBX2,KLF2,VEGFA,SMAD…
280	MXI1	375.2	ARCHS4 Coexpression,736;ENCODE ChIP-seq,72;Enrichr Queries,317;ReMap ChIP-seq,237;GTEx Coexpression,514	SYNM,BTG2,RAB3A,CHRM4,ITGB3,SERPINE1,DIXDC1,RORA,JADE2,OLFML2A,TNFSF13B,RND1,AKAP12,ZFP36,RGS2,CA2,ENC1,SESN2,PMEPA1,FBXL19-AS1,JUNB,PHLDA1,IER2,TNS1,MAP3K5,KDM6B,IGFBP5,DUSP1,IGFBP3,FOS,DUSP8,RHOB,ITPKB,BTC,ZMIZ1-AS1,CCNE1,BHLHE40-AS1,CCDC74A,KCTD11,ALDOC,ANGPTL4,SGK1,ATF3,JDP2,CCDC40,FAM72A,RAPGEF4,OSBP2,PPP1R15A,HDAC5,GRAMD1B,SLC26A2,PFKFB3,CEBPD,TTYH2,SLC45A1,GMPR,HIF1A,NDRG1,THBS1,SAMSN1,THS…
281	SHOX2	375.3	ARCHS4 Coexpression,612;Enrichr Queries,374;GTEx Coexpression,140	SERPINE1,TNC,RORA,NRARP,AHR,AKAP12,RGS4,CYP1B1,EDN1,IGFBP5,UNC5B,IGFBP3,EBF1,FOS,RUNX2,TGFBR3,COL4A1,LINC00607,LINC01139,GAS1,SGK1,ATF3,PTGFR,CEMIP,LPAR1,TWIST1,PCDH18,THBS1,CCL2,MEST,RUNX1T1,EGR1,JUN,VCAM1,ANGPT1,ABCA6,LUM,ZFHX4,VASN,NR4A2,CXCL10,DAB2,HOOK2,COL5A1,MFAP2,MGP,BHLHE40,FOSB,PTX3,SIM1
282	ZNF804A	375.7	ARCHS4 Coexpression,140;Enrichr Queries,367;GTEx Coexpression,620	PRDM8,PTPRR,RAB3A,SERPINE1,TNC,RORA,RGS4,RGS2,DUSP10,DPYSL4,DPF1,ENC1,CYP1B1,PMEPA1,MAN1A1,PHLDA1,IGFBP5,IGFBP3,NRG1,FOS,RGMB,PGM2L1,NAV3,LRRC7,SGK1,FOXG1,LPAR1,CRMP1,PRICKLE1,THBS1,SOCS2,CNR1,CCL2,CSMD3,KCNJ2,RUNX1T1,ATP2B1-AS1,EGR1,MPP2,JUN,ANGPT1,LRRN3,LUM,PLK2,LYSMD2,RAB27B,EFR3B,ZFHX4,NR4A2,CXCL10,HOOK2,BHLHE40,PTX3,IL7R
283	CASZ1	375.7	ARCHS4 Coexpression,267;Enrichr Queries,548;GTEx Coexpression,312	BTG2,EHF,RORA,BICDL2,OPLAH,CLDN1,MYOM3,DUSP10,PMEPA1,PHLDA1,TP63,TNS1,NKX3-1,IGFBP5,UNC5B,EBF1,ANO9,FOS,WNT16,RHOB,ITPKB,TGFBR3,ELF3,CRISPLD2,CHMP4C,SIK1,SGK1,ATF3,SMTNL1,PFKFB3,NEDD9,ATP2C2,NDRG1,THBS1,BCL2L11,PDZD2,PCDH1,TMEM184A,EGR1,JUN,GADD45B,NFATC2,VEGFA,SMAD7,NR4A2,CXCL10,DNMBP,HOOK2,COL5A1,BHLHE40,FGFR3,INKA1
284	MYOG	376.3	ARCHS4 Coexpression,223;ENCODE ChIP-seq,18;Enrichr Queries,533;GTEx Coexpression,731	MYLK2,BTG2,SERPINE1,TNC,CXCL1,OLFML2A,MYPN,MYOM3,RGS2,ZFP36,PDK4,PMEPA1,JUNB,PHLDA1,HES6,IGFBP5,UNC5B,IGFBP3,EBF1,VASH2,FOS,RUNX2,RHOB,NR5A2,MRAS,ELF3,GAS1,SGK1,CRYAB,ATF3,SMTNL1,CEBPD,GMPR,TWIST1,THBS1,CLTCL1,EGR1,JUN,LUM,KCNJ12,IGF2,EFR3B,VEGFA,NR4A2,CXCL10,NR4A1,NR4A3,ACTC1,HOOK2,COL5A1,MGP,BHLHE40,SNAI1,FOSB,LGR4
285	BHLHE22	376.3	ARCHS4 Coexpression,109;ReMap ChIP-seq,129;GTEx Coexpression,891	PRDM8,CSRNP1,PTPRR,BTG2,RAB3A,BICDL2,SHF,LBH,SALL2,DPYSL4,NPPA,PMEPA1,MAP3K5,KDM6B,PPP1R16B,HES6,XXYLT1-AS2,LRRC7,BHLHE40-AS1,HDAC5,BRSK1,SH2D2A,FOXG1,PDGFB,CRMP1,FSTL3,NKILA,DLL4,GNA15,SOCS1,CNR1,P2RY2,SLAMF9,ATOH8,IL21R,PTK2B,HMOX1,E2F2,N4BP3,PLK3,GADD45B,KCNJ12,POU2F2,NR4A1,PEX5L,ADM2,BHLHE40,LINC01679,MAFK,RCOR2
286	RFX5	377.2	ARCHS4 Coexpression,1074;ENCODE ChIP-seq,24;Enrichr Queries,583;ReMap ChIP-seq,134;GTEx Coexpression,71	SAMD9L,RAB3A,SERPINE1,ABAT,DDX60L,AHR,JADE2,ZC3H12D,ZFP36,RGS2,ZNF608,SESN2,TNFSF10,DPF3,CHAC1,JUNB,PHLDA1,TRIM22,IER2,PPP1R16B,CISH,XXYLT1-AS2,SLC11A2,VASH2,RFX2,FOXP3,LINC01619,SIK1,ATF3,PIF1,BRSK1,PFKFB3,SP140,MIR3142HG,HIF1A,NDRG1,SOCS2,CCNB1,BCL2L11,HMOX1,N4BP3,SLC19A2,TMEM184A,PLK3,EGR1,JUN,GADD45B,LRRN3,GREB1,POU2F2,EFNA1,NR4A2,CXCL10,HOOK2,BHLHE40,SNAI1,NABP1,MAFK,NACAD,GRAP,RTP4,TOP2A,BT…
287	LHX9	377.7	ARCHS4 Coexpression,197;Enrichr Queries,498;GTEx Coexpression,438	PRDM8,VLDLR-AS1,ONECUT3,NRK,TNC,RORA,HNMT,RGS4,RGS2,ZNF608,DPYSL4,CYP1B1,IGFBP5,UNC5B,IGFBP3,EBF1,NRG1,FOS,RGMB,PGM2L1,ABCA10,NR5A2,SGK1,ATF3,FOXG1,LPAR1,TWIST1,CRMP1,PCDH18,THBS1,CNR1,CCL2,MEST,RUNX1T1,EGR1,JUN,VCAM1,LRRN3,GREB1,POU2F2,ZFHX4,NR4A2,NR4A1,NR4A3,HOOK2,COL5A1,MGP,BHLHE40,FOSB,SIM1
288	IRX2	378.7	ARCHS4 Coexpression,344;Enrichr Queries,560;GTEx Coexpression,232	BTG2,TNC,RORA,CLDN1,SALL2,CA2,ENC1,GRB10,CYP1B1,PMEPA1,PHLDA1,TP63,IGFBP5,TMEM178B,UNC5B,IGFBP3,EBF1,SHISA3,FOS,WNT16,TGFBR3,COL4A1,CHMP4C,GAS1,SIK1,SGK1,CRYAB,ATF3,LPAR1,TWIST1,FIGN,NDRG1,THBS1,SOCS2,PTK2B,HES1,RUNX1T1,EGR1,JUN,GREB1,RAB27B,NR4A2,NR4A1,SH3RF2,DNMBP,KRT17,HOOK2,COL5A1,BHLHE40,FOSB,FGFR3,RCOR2,SLC28A3
289	NPAS4	378.7	ARCHS4 Coexpression,353;Enrichr Queries,395;GTEx Coexpression,388	PPP1R15A,CSRNP1,PTPRR,BTG2,RAB3A,SERPINE1,TNC,LPAR1,RASGRP1,THBS1,SHF,SOCS2,AKAP12,RGS4,ZFP36,RGS2,RASD1,SALL2,ENC1,PDK4,PMEPA1,CCL2,PDK3,JUNB,PHLDA1,IER2,EGR1,JUN,IGFBP5,GADD45B,TMEM178B,PLK2,IGF2,FOS,DUSP8,KLF2,NR4A2,CXCL10,NR4A1,NR4A3,HOOK2,COL5A1,RCAN2,BHLHE40,FOSB,SIK1,SGK1,ATF3
290	ZFP57	380	ARCHS4 Coexpression,927;Enrichr Queries,62;GTEx Coexpression,151	TOP2A,BTG2,ITGB3,SERPINE1,TNC,CXCL1,AKAP12,CA2,ENC1,GRB10,CYP1B1,PMEPA1,CHAC1,JUNB,PHLDA1,IER2,EDN1,IGFBP5,RSAD2,IGFBP3,TMC7,VASH1,FOS,PSRC1,COL4A1,LURAP1L-AS1,SIK1,ANGPTL4,RAPGEF5,SGK1,CRYAB,ATF3,TTYH2,LPAR1,NDRG1,THBS1,RASGRP3,SOCS2,CCNB1,GNA15,SH3TC2,GCNT2,IL21R,HMOX1,CCL2,MEST,ZNF462,EGR1,JUN,VCAM1,GADD45B,ANGPT1,PLK2,SPRY4,IGF2,KLF2,NR4A2,CXCL10,NR4A1,PEX5L,DAB2,EVI2A,HOOK2,COL5A1,MGP,BHLHE4…
291	ZNF750	380.5	ARCHS4 Coexpression,340;Enrichr Queries,428;ReMap ChIP-seq,54;GTEx Coexpression,700	TOP2A,CSRNP1,EHF,BTG2,CRYBG1,DIXDC1,TNC,RORA,ABAT,BICDL2,CLDN1,THBD,ZFP36,LURAP1L,CA2,ENC1,PDK4,TNFSF10,CYP1B1,FBXL19-AS1,JUNB,TP63,IER2,KDM6B,EDN1,SERPINB2,CISH,IGFBP5,IGFBP3,FOS,ITPKB,BTC,ELF3,COL4A1,BHLHE40-AS1,CHMP4C,ARHGEF4,KCTD11,ANGPTL4,SGK1,CRYAB,ATF3,HDAC5,PFKFB3,CEBPD,PDGFB,ATP2C2,NDRG1,THBS1,APOL6,SH3TC2,P2RY2,SLAMF9,HES1,N4BP3,SLC19A2,PLK3,EGR1,JUN,GADD45B,PLK2,SPRY4,EFNA1,CXCL10,SH3R…
292	KDM5B	382.4	Literature ChIP-seq,151;ARCHS4 Coexpression,427;ENCODE ChIP-seq,76;ReMap ChIP-seq,210;GTEx Coexpression,1048	PRDM8,RAB3A,CSF2,CHRM4,SERPINE1,MT1X,JADE2,ZFP36,ZNF608,SALL2,DPYSL4,FAM186B,SESN2,GRB10,PDK3,JUNB,IER2,IL15RA,CISH,RSAD2,RFX2,EBF1,MID1,RNF125,CCNE2,COL4A1,CCNE1,ZSCAN22,KCTD11,ACOT4,SLC26A2,ABHD4,FOXG1,PDGFB,HIF1A,RASGRP1,CCNB1,PODXL,HMOX1,TMEM184A,TNFSF18,PLK3,EGR1,JUN,GADD45B,CBX2,GDF6,ZFHX4,EFNA1,NR4A2,KIF18A,COL5A1,BHLHE40,NABP1,MAFK,FGFR3,RCOR2,TOP2A,BTG2,PTPRR,FLT1,ONECUT3,ITGB3,ATP2A3,NR…
293	PAX9	383.3	ARCHS4 Coexpression,399;Enrichr Queries,448;GTEx Coexpression,303	EHF,SYNM,CRYBG1,TNC,TCF21,BICDL2,RGS2,CA2,CYP1B1,PHLDA1,TP63,EDN1,SERPINB2,IGFBP5,UNC5B,IGFBP3,EBF1,NRG1,FOS,WNT9A,RUNX2,NR5A2,ELF3,SGK1,ATF3,PTGER4,FOXG1,LPAR1,TWIST1,ATP2C2,THBS1,SOCS2,GNA15,N4BP3,FAM83A,E2F8,TMEM184A,EGR1,JUN,GALNT3,IGF2,NR4A2,CXCL10,EPGN,KITLG,NR4A3,LPAR5,HOOK2,COL5A1,BHLHE40,SIM1
294	ZNF385D	385	ARCHS4 Coexpression,304;Enrichr Queries,730;GTEx Coexpression,121	PTPRR,SLC45A1,ITGB3,DIXDC1,TNC,LPAR1,RORA,THBS1,ADAMTS10,FBLN5,MEDAG,PTGS1,RGS4,PDK4,PMEPA1,CYP1B1,CCL2,MAN1A1,CSMD3,RUNX1T1,TNS1,EGR1,MPP2,COL4A2-AS1,PTGIS,IGFBP5,ANGPT1,CAVIN2,EBF1,NRG1,RAB27B,ELOVL7,PGM2L1,SMAD7,ENKUR,NR4A2,TGFBR3,CXCL10,HOOK2,COL5A1,NAV3,COL4A1,RCAN2,MGP,BHLHE40,NOX4,ALDOC,SGK1
295	TBX2	386	ARCHS4 Coexpression,1067;Enrichr Queries,74;GTEx Coexpression,17	FLT1,SERPINE1,TNC,TCF21,CLEC14A,AKAP12,THBD,ZFP36,RGS2,LBH,LURAP1L,CYP1B1,PMEPA1,JUNB,PHLDA1,TNS1,IL15RA,EDN1,VWF,IGFBP5,IGFBP3,EBF1,FOS,RHOB,TGFBR2,TGFBR3,COL4A1,CRISPLD2,GAS1,SGK1,CRYAB,ATF3,LTK,CEBPD,ADCY4,LPAR1,NEDD9,TWIST1,PCDH12,THSD1,NDRG1,THBS1,ADAMTS10,FBLN5,DLL4,SOCS2,PODXL,HMOX1,CCL2,MEST,APOL3,GBP4,EGR1,JUN,ANGPT1,GADD45B,LUM,CAVIN2,SPRY4,GREB1,IGF2,KLF2,VEGFA,NR4A2,CXCL10,NR4A1,SH3RF…
296	CREB3L4	386	ARCHS4 Coexpression,208;Enrichr Queries,324;GTEx Coexpression,626	TOP2A,BTG2,EHF,ATP2A3,ABAT,BICDL2,ZFP36,RGS2,LURAP1L,PDK4,CYP1B1,PMEPA1,JUNB,NKX3-1,HES6,IGFBP5,FOS,PRLR,TGFBR2,ASPM,PSRC1,ELF3,ALDOC,ANGPTL4,SGK1,DTL,SOCS2-AS1,ATF3,ATP2C2,CENPA,NDRG1,THBS1,AURKA,SOCS2,CCNB1,GCNT2,E2F2,FAM83D,TMEM184A,EGR1,JUN,UBE2C,CBX2,GREB1,VEGFA,EFNA1,CXCL10,NR4A1,CENPF,HOOK2,PIK3IP1,BHLHE40
297	EOMES	386.6	Literature ChIP-seq,86;ARCHS4 Coexpression,540;Enrichr Queries,180;ReMap ChIP-seq,180;GTEx Coexpression,947	CD83,TNC,DIXDC1,RORA,JADE2,RGS2,ZFP36,ZNF608,SALL2,DPYSL4,SESN2,CYP1B1,PHLDA1,JUNB,IER2,PPP1R16B,UNC5B,IGFBP3,EBF1,FOXP3,MID1,PRLR,ZSCAN22,ATF3,SLC26A2,ABHD4,SH2D2A,FOXG1,LPAR1,TWIST1,RASGRP1,SOCS1,NUAK2,PODXL,HMOX1,SLC19A2,EGR1,JUN,VCAM1,GADD45B,TNFRSF9,PLK2,CBX2,NFATC2,POU2F2,ZFHX4,SMAD7,NR4A2,CXCL10,NR4A1,DAB2,NR4A3,HOOK2,RCAN2,BHLHE40,NACAD,MAFK,IL7R,CSRNP1,BTG2,NRARP,CTSS,RND1,CA2,ENC1,PMEPA…
298	GATA1	386.8	Literature ChIP-seq,20;ARCHS4 Coexpression,260;ENCODE ChIP-seq,45;Enrichr Queries,620;ReMap ChIP-seq,76;GTEx Coexpression,1300	EHF,CSF3,CSF2,CD83,AHR,HNMT,ZFP36,SESN2,DPF1,NPPA,TNFSF10,JUNB,PHLDA1,TNS1,IL15RA,COL27A1,CISH,RSAD2,XXYLT1-AS2,SLC11A2,EBF1,FOXP3,MID1,RUNX2,ENKUR,CCNE1,ATF3,OSBP2,ABHD4,SLC45A1,PDGFB,GMPR,HIF1A,SAMSN1,SLC5A3,SOCS2,CCNB1,CHST11,SLAMF9,FAM83A,PLK3,EGR1,JUN,UBE2C,NFATC2,RAB27B,POU2F2,SMAD7,NR4A2,CXCL10,NR4A1,DAB2,RGCC,LPAR5,HOOK2,DCHS2,BHLHE40,NABP1,MAFK,FGFR3,INKA1,TOP2A,BTG2,FLT1,ITGB3,MIR1260B,…
299	HHEX	389	ARCHS4 Coexpression,716;Enrichr Queries,75;ReMap ChIP-seq,198;GTEx Coexpression,567	TOP2A,BTG2,CD83,SERPINE1,TNC,ATP2A3,CXCL1,HNMT,CLDN1,PVR,CXCL2,CTSS,AKAP12,ZFP36,RGS2,CA2,DPF1,ENC1,PDK4,TNFSF10,CYP1B1,JUNB,PHLDA1,PTGIS,RSAD2,IL15,DUSP1,XXYLT1-AS2,IGFBP3,PAX8-AS1,FOS,TGFBR2,RHOB,ZMIZ1-AS1,COL4A1,BHLHE40-AS1,ANGPTL4,SGK1,ATF3,PTGER4,PFKFB3,CEBPD,SDC2,PDGFB,NEDD9,SLC5A10,MIR3142HG,SAMSN1,THBS1,AURKA,PTGS1,RASGRP3,SOCS2,GNA15,BCL2L11,PTK2B,HMOX1,CCL2,HES1,GBP2,LINC02015,EGR1,JUN,…
300	SPIC	390	ARCHS4 Coexpression,432;Enrichr Queries,577;GTEx Coexpression,161	RTP4,CXCL6,SAMD9L,CD83,SP140,IL24,SERPINE1,ATP2A3,LPAR1,CXCL1,PCDH12,CXCL3,SAMSN1,RASGRP1,CXCL2,THBS1,CTSS,CA2,SLAMF9,DPF1,HMOX1,CCL2,GBP2,JUNB,TRIM22,GBP4,EGR1,JUN,DUSP2,VCAM1,SERPINB2,RSAD2,GADD45B,CABLES1,FOS,POU2F2,KLF2,CXCL10,NR4A1,HOOK2,ELF3,BHLHE40,GRAP,IL7R,GRAPL,ATF3
301	RELA	390	Literature ChIP-seq,1;ARCHS4 Coexpression,1162;ENCODE ChIP-seq,16;Enrichr Queries,799;ReMap ChIP-seq,37;GTEx Coexpression,325	CSF3,RAB3A,CD83,CSF2,SERPINE1,TNC,ABAT,JADE2,AHR,PVR,ZC3H12D,ZFP36,DPYSL4,TNFSF10,JUNB,PHLDA1,IER2,TP63,MAP3K5,IL15RA,XXYLT1-AS2,SLC11A2,RFX2,MID1,KCTD11,ATF3,BRSK1,PFKFB3,PDGFB,TWIST1,MIR3142HG,HIF1A,NDRG1,SAMSN1,NUAK2,BCL2L11,PDZD2,RDH10,HMOX1,PLK3,EGR1,JUN,VCAM1,GADD45B,TNFRSF9,TRPV3,SMAD7,NR4A2,EFNA1,CXCL10,NR4A1,CXCL11,NR4A3,HOOK2,BHLHE40,SNAI1,MAFK,CSRNP1,CXCL6,BTG2,CRYBG1,MIR1260B,BICDL2,C…
302	MEF2A	390.7	Literature ChIP-seq,94;ARCHS4 Coexpression,719;ENCODE ChIP-seq,26;Enrichr Queries,898;ReMap ChIP-seq,41;GTEx Coexpression,566	BTG2,CD83,SERPINE1,MIR1260B,RORA,AHR,PVR,MYPN,MYOM3,ZC3H12D,ZFP36,RGS2,DUSP10,ZNF608,LBH,ENC1,PDK4,JUNB,PHLDA1,IER2,TNS1,MAP3K5,VASH2,TEX14,FOS,PDCD1LG2,VASH1,DUSP8,RHOB,TGFBR2,ASPM,MRAS,CRISPLD2,COL4A1,BHLHE40-AS1,LINC01619,SGK1,STEAP1,ATF3,PPP1R15A,HDAC5,PFKFB3,BCL2A1,CEBPD,PDGFB,NEDD9,MIR3142HG,HIF1A,NDRG1,THBS1,RASGRP3,SOCS1,IL21R,E2F2,HES1,ATF7IP,EGR1,JUN,GADD45B,CCL20,KLF2,VASN,SMAD7,VEGFA,…
303	SALL4	391	Literature ChIP-seq,51;ARCHS4 Coexpression,488;Enrichr Queries,197;GTEx Coexpression,828	TOP2A,BTG2,SERPINE1,TNC,TCF21,RORA,AKAP12,RGS4,THBD,RGS2,SALL2,CA2,ENC1,SESN2,CYP1B1,PMEPA1,PHLDA1,JUNB,PPP1R16B,EDN1,COL27A1,IGFBP5,UNC5B,IGFBP3,VASH2,TMC7,FOS,BTC,ASPM,NR5A2,ELF3,COL4A1,SGK1,DTL,ATF3,PFKFB3,ABHD4,SDC2,LPAR1,PRICKLE1,THBS1,AURKA,SOCS2,CCNB1,PODXL,GCNT2,HMOX1,HES1,MEST,EGR1,UBE2C,CBX2,PLK2,GREB1,SPRY4,NFATC2,KLF2,VEGFA,PER2,EFNA1,CXCL10,CENPF,DAB2,CXCL11,HOOK2,COL5A1,ADM2,BHLHE40…
304	TSHZ2	391.7	ARCHS4 Coexpression,607;Enrichr Queries,529;GTEx Coexpression,39	TNC,RORA,HNMT,AKAP12,PDK4,CYP1B1,PMEPA1,MAN1A1,TNS1,IGFBP5,VWF,IGFBP3,EBF1,FOS,PGM2L1,TGFBR2,TGFBR3,ABCA10,CRISPLD2,COL4A1,ZNF713,GAS1,SGK1,ADCY4,LPAR1,SLC5A10,PCDH18,THBS1,DLL4,PDZD2,PALMD,MEST,APOL3,RUNX1T1,EGR1,MPP2,JUN,LRRN3,ABCA6,LUM,CAVIN2,IGF2,ZFHX4,NR4A2,CXCL10,DAB2,HOOK2,COL5A1,MGP,BHLHE40
305	CDX2	392.2	Literature ChIP-seq,43;ARCHS4 Coexpression,649;Enrichr Queries,845;ReMap ChIP-seq,45;GTEx Coexpression,379	EHF,BTG2,CASC8,NRARP,BICDL2,HNMT,CXCL3,CXCL2,RND1,ZFP36,RGS2,ZNF608,CA2,ENC1,ITGB8,CYP1B1,PMEPA1,PHLDA1,GPR39,EDN1,IGFBP5,VWF,DUSP1,UNC5B,IGFBP3,EBF1,ANO9,TMEM171,TMC7,FOS,RGMB,PRLR,RUNX2,ENKUR,EREG,TGFBR2,ERN2,ZMIZ1-AS1,NR5A2,ELF3,BHLHE40-AS1,LINC01619,RAPGEF5,SGK1,ATF3,SLC26A2,CEBPD,TWIST1,NEDD9,ATP2C2,ATP2C2-AS1,NDRG1,THBS1,NUAK2,BCL2L11,P2RY2,SLAMF9,E2F2,PTK2B,HES1,PCDH1,LINC02015,SLC25A25,EG…
306	PRDM16	393	Literature ChIP-seq,149;ARCHS4 Coexpression,354;Enrichr Queries,958;GTEx Coexpression,111	ITGB3,SDC2,FOXG1,LPAR1,FIGN,RORA,THBS1,ADAMTS10,FBLN5,PDZD2,CHST11,DPYSL4,SALL2,PMEPA1,TNS1,RUNX1T1,EGR1,MPP2,PTGIS,IGFBP5,UNC5B,EBF1,FOS,EFR3B,ZFHX4,SMAD7,ITPKB,NR4A2,TGFBR3,HOOK2,COL5A1,COL4A1,LRRC7,RCAN2,CCDC74A,MGP,BHLHE40,LINC01139,ZNF713,NOX4,NACAD,SGK1,FGFR3,CCDC40
307	KLF13	393	ARCHS4 Coexpression,456;Enrichr Queries,434;ReMap ChIP-seq,194;GTEx Coexpression,488	CSRNP1,BTG2,RAB3A,CHRM4,ATP2A3,BICDL2,RORA,JADE2,OPLAH,CTSS,SHF,AKAP12,MFSD13A,ZFP36,RGS2,ENC1,PDK4,PMEPA1,FBXL19-AS1,JUNB,PHLDA1,IER2,TNS1,KDM6B,PPP1R16B,CISH,FOS,RHOB,TGFBR2,ZMIZ1-AS1,COL4A1,CCDC74A,BHLHE40-AS1,LINC01619,SIK1,SGK1,ATF3,PPP1R15A,BRSK1,LTK,PFKFB3,CEBPD,NDRG1,THBS1,SOCS2,SOCS1,BCL2L11,SERTAD1,PTK2B,E2F2,HES1,SLC25A25,PLK3,EGR1,JUN,HSPA1L,GADD45B,KLF2,VEGFA,SMAD7,NR4A2,NR4A1,OCLN,L…
308	ZNF521	395	ARCHS4 Coexpression,264;Enrichr Queries,338;GTEx Coexpression,583	PTPRR,TNC,DIXDC1,SHF,AKAP12,RGS2,ZNF608,SALL2,DPYSL4,ENC1,CYP1B1,PHLDA1,TNS1,COL27A1,IGFBP5,IGFBP3,EBF1,FOS,MID1,TGFBR3,COL4A1,GAS1,SGK1,GRAMD1B,SDC2,LPAR1,CRMP1,FIGN,PRICKLE1,PCDH18,THBS1,FBLN5,CCL2,MEST,RUNX1T1,EGR1,ZNF462,JUN,VCAM1,ANGPT1,LUM,ZFHX4,CXCL10,DAB2,RGCC,HOOK2,COL5A1,RCAN2,MGP,BHLHE40,MFAP2,PTX3
309	RARG	395	Literature ChIP-seq,71;ARCHS4 Coexpression,911;Enrichr Queries,302;GTEx Coexpression,296	BTG2,CRYBG1,SERPINE1,AHR,OLFML2A,CLDN1,AKAP12,ZFP36,CYP1B1,PMEPA1,JUNB,PHLDA1,TP63,TNS1,KDM6B,IGFBP5,UNC5B,DUSP1,IGFBP3,FOS,RHOB,TGFBR2,EREG,TGFBR3,CHMP4C,KCTD11,SGK1,ATF3,CEBPD,PDGFB,LPAR1,FIGN,NDRG1,THBS1,SOCS2,GNA15,BCL2L11,PALMD,HMOX1,N4BP3,PCDH1,TMEM184A,EGR1,JUN,GADD45B,UBE2C,PLK2,TNFRSF9,KLF2,VASN,VEGFA,SMAD7,NR4A2,EFNA1,NR4A1,DAB2,HOOK2,COL5A1,KRT17,BHLHE40,FOSB,INKA1
310	IRX1	395	ARCHS4 Coexpression,277;Enrichr Queries,469;GTEx Coexpression,439	TNC,ABAT,AKAP12,ZNF608,DPYSL4,SALL2,CA2,PDK4,CYP1B1,PHLDA1,IGFBP5,TMEM178B,UNC5B,IGFBP3,EBF1,NRG1,FOS,RGMB,TGFBR3,COL4A1,GAS1,SGK1,ATF3,MDFI,LPAR1,TWIST1,CRMP1,FIGN,PRICKLE1,PCDH18,THBS1,CCL2,HES1,MEST,RUNX1T1,EGR1,JUN,GADD45B,PLK2,KLF2,SMAD7,NR4A2,CXCL10,NR4A1,KRT17,HOOK2,COL5A1,MGP,BHLHE40,SIM1,RCOR2,SLC28A3
311	GLIS2	397.3	ARCHS4 Coexpression,695;Enrichr Queries,351;GTEx Coexpression,146	BTG2,ITGB3,SERPINE1,TNC,AKAP12,ZFP36,PMEPA1,CYP1B1,JUNB,PHLDA1,IER2,TNS1,PTGIS,IGFBP5,UNC5B,IGFBP3,FOS,RHOB,CRISPLD2,COL4A1,ANGPTL4,SGK1,ATF3,PDGFB,LPAR1,NDRG1,THBS1,ADAMTS10,FBLN5,FSTL3,CHST11,HMOX1,EGR1,COL4A2-AS1,JUN,GADD45B,PLK2,SPRY4,KLF2,VASN,SMAD7,VEGFA,CXCL10,NR4A1,HOOK2,COL5A1,MFAP2,BHLHE40,NOX4,MAFK
312	GFI1B	398.6	Literature ChIP-seq,87;ARCHS4 Coexpression,125;Enrichr Queries,582;ReMap ChIP-seq,123;GTEx Coexpression,1076	RAB3A,SERPINE1,ZC3H12D,MFSD13A,ZFP36,SESN2,JUNB,IER2,CISH,RSAD2,UNC5B,ZFP3,FOXP3,ENKUR,RNF125,KCTD11,ATF3,ACOT4,OSBP2,PIF1,TTYH2,GMPR,ADAMTS10,CCNB1,SOCS1,NUAK2,BCL2L11,RDH10,FAM83D,FAM83A,SLC19A2,PLK3,EGR1,JUN,UBE2C,CBX2,RAB27B,SMAD7,NR4A2,EFNA1,CXCL10,NR4A1,RGCC,HOOK2,COL5A1,LPAR5,RCAN2,BHLHE40,SNAI1,RCOR2,INKA1,TOP2A,CSRNP1,BTG2,ONECUT3,ITGB3,ATP2A3,NRARP,BICDL2,OPLAH,LBH,CA2,ENC1,FBXL19-AS1,K…
313	TRERF1	400	ARCHS4 Coexpression,497;Enrichr Queries,477;GTEx Coexpression,226	TOP2A,BTG2,CRYBG1,ATP2A3,RORA,JADE2,CTSS,AKAP12,DUSP10,ENC1,CYP1B1,PMEPA1,PHLDA1,RALGPS2,MAP3K5,TNS1,KDM6B,SERPINB2,FOS,RUNX2,TGFBR2,TGFBR3,SGK1,ATF3,LPAR1,NEDD9,NDRG1,THBS1,SOCS2,GNA15,NUAK2,BCL2L11,CHST11,E2F2,PTK2B,N4BP3,FAM83A,TMEM184A,ZNF462,EGR1,JUN,PLK2,NFATC2,KLF2,VEGFA,SMAD7,LPAR5,HOOK2,COL5A1,BHLHE40,EVI2B,TJP2
314	HES4	401.7	ARCHS4 Coexpression,1017;Enrichr Queries,54;GTEx Coexpression,134	CSRNP1,BTG2,SAMD9L,SERPINE1,MT1X,CXCL1,NRARP,CXCL2,ZFP36,RGS2,DPYSL4,TNFSF10,PMEPA1,CYP1B1,JUNB,PHLDA1,TRIM22,HES6,DUSP2,EDN1,PTGIS,RSAD2,IGFBP3,FOS,DUSP8,RHOB,CCDC74A,LINC01139,ANGPTL4,SGK1,ATF3,BIRC3,PPP1R15A,PFKFB3,CEBPD,GMPR,THBS1,ADAMTS10,SOCS2,SOCS1,HMOX1,CCL2,GBP2,GBP4,EGR1,COL4A2-AS1,JUN,GADD45B,CCL20,KLF2,SMAD7,VEGFA,NR4A2,EFNA1,CXCL10,NR4A1,NR4A3,RGCC,HOOK2,RCAN2,BHLHE40,FOSB,MAFK,IL7R,…
315	SOX15	401.7	ARCHS4 Coexpression,351;Enrichr Queries,604;GTEx Coexpression,250	TOP2A,CRYBG1,SERPINE1,TNC,RORA,ZFP36,CA2,ENC1,CYP1B1,JUNB,PHLDA1,TP63,GPR39,SERPINB2,IGFBP3,FOS,ELF3,CCNE1,ALDOC,KCTD11,ANGPTL4,SGK1,ATF3,TWIST1,NDRG1,THBS1,CENPA,AURKA,SOCS2,GNA15,CCNB1,N4BP3,FAM83A,TMEM184A,EGR1,JUN,GADD45B,UBE2C,RAB27B,KLF2,EFNA1,NR4A1,CENPF,ACTC1,LPAR5,KRT17,HOOK2,BHLHE40,FGFR3,INKA1
316	STAT4	402	Literature ChIP-seq,54;ARCHS4 Coexpression,81;Enrichr Queries,161;GTEx Coexpression,1312	CSRNP1,BTG2,SAMD9L,CD83,SERPINE1,IL24,TNC,RORA,CXCL1,CXCL2,CTSS,ZC3H12D,RGS2,ZFP36,CA2,KYNU,SESN2,TNFSF10,CYP1B1,PMEPA1,JUNB,TRIM22,ICOSLG,MAP3K5,TNS1,KDM6B,DUSP2,RSAD2,CISH,IGFBP3,FOS,FOXP3,PGM2L1,TGFBR2,TGFBR3,RNF125,SGK1,ATF3,OSBP2,BIRC3,PTGER4,PFKFB3,CEBPD,SH2D2A,SP140,SAMSN1,RASGRP1,THBS1,HIF1A,SOCS1,APOL6,BCL2L11,HMOX1,CCL2,GBP2,GBP4,ATF7IP,EGR1,JUN,VCAM1,GADD45B,GALNT3,TNFRSF9,KLF2,SMAD7,N…
317	MXD1	403	ARCHS4 Coexpression,592;Enrichr Queries,24;GTEx Coexpression,593	CSRNP1,BTG2,SAMD9L,CD83,SERPINE1,CXCL1,DDX60L,AHR,CXCL2,CTSS,TNFSF13B,ZFP36,RGS2,DUSP10,CA2,SESN2,TNFSF10,CYP1B1,CHAC1,JUNB,PHLDA1,IER2,KDM6B,DUSP2,EDN1,SERPINB2,RSAD2,FOS,RHOB,SGK1,ATF3,BIRC3,PPP1R15A,PFKFB3,BCL2A1,CEBPD,SH2D2A,NEDD9,SAMSN1,HIF1A,NDRG1,THBS1,BCL2L11,SOCS1,SERTAD1,HMOX1,CCL2,PTK2B,GBP2,ZNF467,PLK3,EGR1,JUN,GADD45B,PLK2,KLF2,VEGFA,SMAD7,NR4A2,CXCL10,NR4A1,NR4A3,HOOK2,BHLHE40,FOSB,…
318	TBX21	403.5	ARCHS4 Coexpression,601;Enrichr Queries,271;ReMap ChIP-seq,143;GTEx Coexpression,599	BTG2,CD83,ITGB3,IL24,ATP2A3,RORA,CXCL2,CTSS,TNFSF13B,ZFP36,RGS2,DUSP10,LBH,TNFSF10,MAN1A1,JUNB,PHLDA1,IER2,MAP3K5,PPP1R16B,DUSP2,CISH,RSAD2,PDCD1LG2,FOS,FOXP3,ITPKB,TGFBR3,BHLHE40-AS1,LINC01619,SGK1,ATF3,BIRC3,PTGER4,SH2D2A,SP140,NEDD9,MIR3142HG,RASGRP1,GNA15,SOCS1,SERTAD1,IL21R,E2F2,CCL2,PTK2B,GBP2,GBP4,ATF7IP,PLK3,EGR1,JUN,VCAM1,GADD45B,TNFRSF9,NFATC2,POU2F2,KLF2,SMAD7,NR4A2,CXCL10,NR4A1,NR4A3,…
319	HBP1	404.3	ARCHS4 Coexpression,116;Enrichr Queries,567;ReMap ChIP-seq,171;GTEx Coexpression,763	BTG2,TNFAIP6,SERPINE1,ABAT,BICDL2,RORA,AHR,CXCL3,ZFP36,RGS2,DUSP10,KYNU,SESN2,PDK4,FBXL19-AS1,JUNB,PHLDA1,IER2,TRIM22,KDM6B,SERPINB2,RSAD2,DUSP1,IGFBP3,FOS,RHOB,TGFBR2,ZMIZ1-AS1,BHLHE40-AS1,ANGPTL4,SGK1,ATF3,PPP1R15A,BRSK1,HDAC5,ABHD4,CEBPD,BCL2A1,SDC2,CRMP1,HIF1A,NDRG1,THBS1,SAMSN1,BCL2L11,SOCS1,SERTAD1,HMOX1,HES1,GBP2,SLC25A25,ATF7IP,PLK3,EGR1,JUN,HSPA1L,GADD45B,PLK2,GREB1,IGF2,KLF2,VEGFA,SMAD7…
320	ZFP69B	404.5	ARCHS4 Coexpression,711;GTEx Coexpression,98	PIF1,CEBPD,UBE2C,FOXG1,CRMP1,KIF23,CENPA,CENPE,ASPM,CENPF,CCNB1,IL21R,ZNF821,FAM72D,DTL,FAM72B,ZNF695,FAM72A,RUNX1T1
321	ZNF215	404.7	ARCHS4 Coexpression,722;Enrichr Queries,407;GTEx Coexpression,85	TOP2A,CD83,TNC,RORA,AKAP12,RGS2,TRIM6,ENC1,CYP1B1,CHAC1,GPR39,IGFBP3,KIF23,NRG1,FOS,ASPM,CCNE2,DEPDC1,ZNF713,FAM72D,SGK1,STEAP1,DTL,FAM72B,BIRC3,PIF1,CENPA,RASGRP1,THBS1,AURKA,CCNB1,FAM83D,MEST,E2F8,EGR1,GALNT3,UBE2C,PLK2,VEGFA,NR4A2,CENPE,CXCL10,CENPF,KIF18A,HOOK2,BHLHE40,HYLS1,IL7R,ZNF695
322	THRA	405	Literature ChIP-seq,106;ARCHS4 Coexpression,546;Enrichr Queries,705;GTEx Coexpression,263	BRSK1,HDAC5,BTG2,RAB3A,PNCK,FOXG1,LPAR1,PDGFB,RORA,FIGN,NDRG1,THBS1,LMF1,SOCS2,RGS2,DPF1,ENC1,PMEPA1,CSMD3,JUNB,TNS1,RIBC2,PPP1R16B,KDM6B,EGR1,JUN,IGFBP5,GADD45B,FOS,DUSP8,EFR3B,RHOB,VEGFA,TGFBR2,NR4A2,TGFBR3,PER2,NR4A1,HOOK2,COL5A1,PIK3IP1,LRRC7,BHLHE40,ARHGEF4,SGK1,ATF3,RAPGEF4
323	SALL2	405.3	ARCHS4 Coexpression,392;Enrichr Queries,254;GTEx Coexpression,570	PTPRR,BTG2,TNC,ABAT,SHF,AKAP12,RGS2,ZNF608,DPYSL4,CA2,ENC1,CYP1B1,ITGB8,PHLDA1,TNS1,IGFBP5,UNC5B,IGFBP3,VASH2,FOS,RHOB,TGFBR3,COL4A1,GAS1,ALDOC,SGK1,LPAR1,CRMP1,PRICKLE1,PCDH18,NDRG1,THBS1,SOCS2,PODXL,ZNF467,PCDH1,MEST,MPP2,ZNF462,EGR1,JUN,PLK2,CBX2,EFR3B,CXCL10,HOOK2,COL5A1,BHLHE40,MFAP2,FGFR3,RCOR2
324	BCL11A	405.8	ARCHS4 Coexpression,600;ENCODE ChIP-seq,48;Enrichr Queries,606;ReMap ChIP-seq,188;GTEx Coexpression,587	TOP2A,BTG2,CD83,RORA,JADE2,OPLAH,CLDN1,ZC3H12D,SHF,ZFP36,RGS2,DUSP10,CA2,ENC1,PMEPA1,CYP1B1,ITGB8,JUNB,PHLDA1,TP63,IER2,MAP3K5,KDM6B,PPP1R16B,DUSP2,IGFBP5,VASH2,EBF1,FOS,PDCD1LG2,WNT16,LRRC7,BHLHE40-AS1,CCDC74A,ARHGEF4,SGK1,GRAPL,FAM72D,ATF3,FAM72B,BIRC3,FAM72A,PFKFB3,SP140,FOXG1,LPAR1,NEDD9,CRMP1,MIR3142HG,NDRG1,RASGRP1,THBS1,SAMSN1,FSTL3,SOCS2,GNA15,SOCS1,IL21R,E2F2,RUNX1T1,PLK3,EGR1,JUN,VCAM1,…
325	PRDM6	406.7	ARCHS4 Coexpression,436;Enrichr Queries,561;GTEx Coexpression,223	FLT1,ONECUT3,ITGB3,TNC,LPAR1,TCF21,TWIST1,RORA,PRICKLE1,THBS1,ADAMTS10,FBLN5,AKAP12,PMEPA1,CYP1B1,TNS1,RUNX1T1,PTGIS,IGFBP5,ANGPT1,LUM,IGFBP3,EBF1,IGF2,WNT9A,GDF6,ZFHX4,SMAD7,NR4A2,CXCL10,DAB2,NR5A2,NR4A3,COL5A1,CRISPLD2,COL4A1,RCAN2,MGP,NOX4,GAS1,FGFR3,ATF3
326	E2F6	408	ARCHS4 Coexpression,312;ENCODE ChIP-seq,59;Enrichr Queries,500;ReMap ChIP-seq,184;GTEx Coexpression,985	KCNG1,RAB3A,SERPINE1,TNC,AHR,MFSD13A,ZFP36,RGS2,GRB10,PDK4,PDK3,JUNB,PHLDA1,IER2,CISH,IGFBP3,SLC11A2,VASH2,SHISA3,CCNE2,ATF3,SLC26A2,PFKFB3,SDC2,GMPR,HIF1A,NDRG1,SOCS2,CCNB1,BCL2L11,NUAK2,CLTCL1,HMOX1,N4BP3,FAM83D,SLC19A2,TMEM184A,PLK3,EGR1,JUN,GADD45B,CBX2,PLK2,NFATC2,RAB27B,ZFHX4,SMAD7,NR4A2,EFNA1,NR4A1,HOOK2,BHLHE40,MAFK,RCOR2,TOP2A,BTG2,TNFAIP6,ONECUT3,NRARP,BICDL2,OPLAH,CXCL3,MYPN,CXCL5,DUSP…
327	HOXD3	408.7	ARCHS4 Coexpression,375;Enrichr Queries,777;GTEx Coexpression,74	KCNG1,PRDM8,NRK,FOXG1,ADCY4,LPAR1,TCF21,TWIST1,CRMP1,RORA,HNMT,PCDH18,THBS1,AKAP12,ZNF608,DPYSL4,CYP1B1,PTK2B,RUNX1T1,FAM83A,EGR1,IGFBP5,UNC5B,IGFBP3,GREB1,EBF1,IGF2,MEIS3,PRLR,ZFHX4,RUNX2,TGFBR3,NR4A2,CXCL10,DAB2,NR5A2,COL5A1,HOOK2,COL4A1,BHLHE40,LINC01139,SNAI1,GAS1,SIM1,RCOR2,ANGPTL1,ATF3
328	ZNF165	409	ARCHS4 Coexpression,324;Enrichr Queries,26;ReMap ChIP-seq,128;GTEx Coexpression,1158	CSRNP1,BTG2,CD83,NRK,SERPINE1,MT1X,CXCL1,OPLAH,CLDN1,CXCL2,AKAP12,ZFP36,RGS2,DUSP10,CA2,FAM186B,CYP1B1,PMEPA1,CHAC1,JUNB,PHLDA1,GPR39,EDN1,SERPINB2,IGFBP3,KIF23,ELOVL7,FOS,EREG,RHOB,ASPM,PSRC1,ELF3,LINC01619,SGK1,DTL,ATF3,BIRC3,PPP1R15A,SLC26A2,CEBPD,NEDD9,NDRG1,THBS1,AURKA,SOCS2,CCNB1,RASD1,SERTAD1,PODXL,HMOX1,FAM83D,CGA,RIBC2,SLC19A2,TMEM184A,EGR1,JUN,GADD45B,CCL20,PLK2,GDF5,VEGFA,NR4A2,EFNA1,P…
329	MYBL1	409.3	Literature ChIP-seq,143;ARCHS4 Coexpression,292;Enrichr Queries,291;GTEx Coexpression,911	TOP2A,BTG2,SERPINE1,JADE2,AKAP12,RGS2,ENC1,PDK3,CYP1B1,PMEPA1,PHLDA1,RALGPS2,DUSP2,IGFBP3,KIF23,FOS,TGFBR3,ASPM,PSRC1,CCNE2,DEPDC1,SGK1,DTL,ATF3,SH2D2A,SP140,CENPA,THBS1,RASGRP1,AURKA,SOCS2,CCNB1,E2F2,FAM83D,MEST,GBP4,E2F8,EGR1,JUN,GADD45B,UBE2C,PLK2,KLF2,NR4A2,CENPE,CXCL10,CENPF,KIF18A,HOOK2,BHLHE40,IL7R
330	ZNF618	409.3	ARCHS4 Coexpression,329;Enrichr Queries,380;GTEx Coexpression,519	BTG2,SAMD9L,TNC,HNMT,AKAP12,ZNF608,DPYSL4,SALL2,ENC1,GRB10,CYP1B1,ITGB8,PMEPA1,TNS1,IGFBP5,RSAD2,IGFBP3,FOS,RGMB,RUNX2,TGFBR3,SGK1,ATF3,SDC2,LPAR1,GMPR,CRMP1,FIGN,NDRG1,THBS1,FBLN5,SOCS2,PODXL,GBP2,RUNX1T1,ZNF462,EGR1,JUN,ANGPT1,PLK2,CBX2,ZFHX4,VASN,NR4A2,CENPE,CXCL10,CENPF,DAB2,HOOK2,COL5A1,MFAP2,BHLHE40,RCOR2
331	HOXB5	409.7	ARCHS4 Coexpression,377;Enrichr Queries,124;GTEx Coexpression,728	BTG2,SERPINE1,TNC,TCF21,AKAP12,RGS4,RGS2,CA2,ENC1,CYP1B1,PMEPA1,JUNB,PHLDA1,EDN1,IGFBP5,UNC5B,IGFBP3,ANO9,TMEM171,NRG1,FOS,WNT16,RHOB,TGFBR3,ERN2,CRISPLD2,COL4A1,GAS1,SGK1,ATF3,SLC26A2,CEBPD,LPAR1,TWIST1,CRMP1,ATP2C2,PRICKLE1,NDRG1,THBS1,SOCS2,CCL2,GBP2,EGR1,JUN,TRPA1,CAVIN2,LUM,PLK2,IGF2,KLF2,VASN,VEGFA,SMAD7,NR4A2,EFNA1,CXCL10,HOOK2,COL5A1,BHLHE40,FOSB
332	TCF12	410.2	ARCHS4 Coexpression,160;ENCODE ChIP-seq,1;Enrichr Queries,1249;ReMap ChIP-seq,133;GTEx Coexpression,508	TOP2A,CSRNP1,BTG2,CRYBG1,TNFAIP6,SERPINE1,TNC,NRARP,BICDL2,RORA,DDX60L,JADE2,HNMT,OLFML2A,CTSS,AKAP12,ZFP36,HTR7,ZNF608,DPYSL4,PMEPA1,ITGB8,FBXL19-AS1,JUNB,IER2,KDM6B,IL11,GPR39,DUSP2,GAS2L3,CISH,DUSP1,FOS,PDCD1LG2,RGMB,MID1,RUNX2,TGFBR2,ZMIZ1-AS1,BHLHE40-AS1,ANGPTL4,SGK1,PTGFR,LPAR1,TWIST1,CRMP1,FIGN,PCDH18,HIF1A,THBS1,FBLN5,FSTL3,RASGRP3,DLL4,NUAK2,APOL6,SERTAD1,ATOH8,E2F2,CCL2,HES1,GBP2,GBP4,R…
333	HOXA11	410.3	ARCHS4 Coexpression,537;Enrichr Queries,360;GTEx Coexpression,334	KCNG1,SERPINE1,TNC,OLFML2A,PVR,AKAP12,THBD,RGS2,CYP1B1,IGFBP5,IGFBP3,EBF1,FOS,RUNX2,TGFBR3,NR5A2,COL4A1,LINC01139,GAS1,SGK1,ANGPTL1,SOCS2-AS1,ATF3,PTGER4,CEMIP,CEBPD,LPAR1,TWIST1,NDRG1,THBS1,FBLN5,PTGS1,SOCS2,ATOH8,CCL2,RUNX1T1,EGR1,JUN,LUM,IGF2,MEIS3,VASN,SMAD7,NR4A2,CXCL10,COL5A1,HOOK2,MGP,BHLHE40,SNAI1,PTX3
334	SP8	410.7	ARCHS4 Coexpression,229;Enrichr Queries,774;GTEx Coexpression,229	BTG2,FOXG1,LPAR1,TWIST1,RORA,FIGN,ATP2C2,ATP2C2-AS1,CLDN1,THBS1,ZNF608,DPYSL4,SALL2,PODXL,CA2,ATOH8,CYP1B1,ITGB8,TP63,NKX3-1,RUNX1T1,EGR1,JUN,IGFBP5,IGFBP3,CBX2,EBF1,TRPV3,RAB27B,SHISA3,FOS,WNT16,ZFHX4,NR4A2,CXCL10,NR5A2,HOOK2,CCDC74A,BHLHE40,MFAP2,GAS1,FOSB,FGFR3,RCOR2,ATF3
335	SIX1	413	ARCHS4 Coexpression,338;Enrichr Queries,149;GTEx Coexpression,752	MYLK2,BTG2,SYNM,SERPINE1,TNC,MYPN,MYOM3,ZFP36,RGS2,ENC1,PDK4,CYP1B1,JUNB,PHLDA1,EDN1,IGFBP5,IGFBP3,EBF1,FOS,WNT9A,RHOB,TGFBR3,COL4A1,GAS1,SGK1,ATF3,SMTNL1,CEBPD,LPAR1,GMPR,TWIST1,NDRG1,THBS1,SOCS2,PALMD,CLTCL1,CCL2,GBP2,MEST,EGR1,JUN,VCAM1,GADD45B,LUM,KCNJ12,PLK2,IGF2,ZFHX4,KLF2,VEGFA,NR4A2,CXCL10,DAB2,HOOK2,COL5A1,MGP,BHLHE40,PTX3
336	E2F1	415.7	Literature ChIP-seq,108;ARCHS4 Coexpression,1298;ENCODE ChIP-seq,65;Enrichr Queries,764;ReMap ChIP-seq,235;GTEx Coexpression,24	TOP2A,SERPINE1,BICDL2,JADE2,PVR,CXCL2,ZFP36,PDK3,CYP1B1,PMEPA1,CA9,CHAC1,JUNB,PHLDA1,IER2,MAP3K5,RALGPS2,GPR39,DUSP2,IGFBP3,RFX2,KIF23,FOS,WNT9A,ELOVL7,C1QL1,ITPKB,FAM177B,ASPM,PSRC1,RNF125,CCNE2,CCNE1,BHLHE40-AS1,DEPDC1,GAS1,SIK1,FAM72D,DTL,FAM72B,ATF3,CERS1,ACOT4,FAM72A,BIRC3,PIF1,PFKFB3,CEBPD,CENPA,THBS1,HIF1A,SLC5A3,AURKA,CCNB1,BCL2L11,NUAK2,SERTAD1,RDH10,IL21R,E2F2,HMOX1,PTK2B,HES1,FAM83D,SL…
337	ZNF366	416.7	ARCHS4 Coexpression,1068;Enrichr Queries,154;GTEx Coexpression,28	FLT1,CD83,ITGB3,SERPINE1,CLEC14A,AHR,RGS2,KYNU,PDK4,TNFSF10,CYP1B1,TNS1,PPP1R16B,IL15RA,VWF,RSAD2,EBF1,FOS,VASH1,PDCD1LG2,TGFBR2,TGFBR3,RNF125,COL4A1,CRISPLD2,ZNF713,SGK1,BIRC3,PTGER4,PDGFB,ADCY4,NEDD9,PCDH12,THSD1,PCDH18,THBS1,FBLN5,RASGRP3,LINC01929,DLL4,PALMD,CCL2,GBP2,APOL3,KCNJ2,GBP4,RUNX1T1,EGR1,VCAM1,ABCA6,CAVIN2,CXCL10,SNRK,DAB2,RGCC,HOOK2,MGP,BHLHE40,IL7R
338	TFAP2B	417.3	ARCHS4 Coexpression,270;Enrichr Queries,656;GTEx Coexpression,326	CRYBG1,RAB3A,TNC,RORA,AKAP12,ZNF608,DPYSL4,DPF1,CYP1B1,TP63,IGFBP5,TMEM178B,IGFBP3,EBF1,NRG1,FOS,RGMB,COL4A1,CHMP4C,SGK1,CRYAB,ATF3,FOXG1,LPAR1,TWIST1,CRMP1,THBS1,N4BP3,KCNJ2,RUNX1T1,TMEM184A,EGR1,JUN,IGF2,RAB27B,POU2F2,ZFHX4,NR4A2,CXCL10,KRT17,HOOK2,COL5A1,MGP,BHLHE40,FOSB,NACAD,SIM1,SLC28A3,TP73
339	PCGF2	417.5	ARCHS4 Coexpression,765;ReMap ChIP-seq,70	PTGER4,SYNM,CRYBG1,ONECUT3,FOXG1,TCF21,NRARP,MT1X,BICDL2,OLFML2A,CXCL5,ZNF608,SALL2,DPYSL4,PODXL,CNR1,ITGB8,CSMD3,PCDH1,NKX3-1,TSLP,TRPA1,CBX2,GREB1,LYSMD2,IGF2,SHISA3,WNT16,ZFHX4,NR4A2,EFNA1,CXCL10,SH3RF2,CXCL11,RNF125,NR5A2,SLC6A8,NAV3,TCIM,LRRC7,RCOR2,ATF3,TP73
340	NFE2L3	417.7	ARCHS4 Coexpression,519;Enrichr Queries,50;GTEx Coexpression,684	TOP2A,RTP4,BTG2,SAMD9L,CD83,TNFAIP6,SERPINE1,TNC,CXCL1,CLDN1,CXCL2,CTSS,AKAP12,ZFP36,RGS2,HTR7,CA2,ENC1,TNFSF10,CYP1B1,PMEPA1,JUNB,PHLDA1,EDN1,RSAD2,IGFBP3,ANO9,FOS,TGFBR2,ASPM,COL4A1,CCNE1,LINC01619,CHMP4C,SGK1,DTL,ATF3,BIRC3,PTGER4,LPAR1,NDRG1,THBS1,SOCS2,PODXL,HMOX1,CCL2,GBP2,PCDH1,GBP4,EGR1,JUN,GADD45B,PLK2,SPRY4,VEGFA,NR4A2,CXCL10,DNMBP,HOOK2,COL5A1,BHLHE40,FOSB,PTX3,IL7R,TJP2
341	PLAGL1	418	ARCHS4 Coexpression,408;Enrichr Queries,29;GTEx Coexpression,817	BTG2,SERPINE1,TNC,ATP2A3,RORA,AHR,AKAP12,THBD,ZFP36,RGS2,CA2,GRB10,CYP1B1,PMEPA1,MAN1A1,JUNB,PHLDA1,TNS1,PPP1R16B,IGFBP5,IGFBP3,EBF1,FOS,SSTR1,RHOB,TGFBR2,TGFBR3,COL4A1,GAS1,SGK1,CRYAB,ATF3,CEBPD,LPAR1,NEDD9,NDRG1,THBS1,THSD1,FBLN5,SOCS2,CCL2,GBP2,MEST,RUNX1T1,EGR1,JUN,VCAM1,GADD45B,LUM,PLK2,IGF2,VEGFA,NR4A2,CXCL10,NR4A1,DAB2,KITLG,NR4A3,DPY19L2,HOOK2,COL5A1,VEPH1,MFAP2,MGP,BHLHE40,FOSB,PTX3,SIM1
342	TBXT	418.8	ARCHS4 Coexpression,531;Enrichr Queries,951;ReMap ChIP-seq,117;GTEx Coexpression,76	CD83,FLT1,CHRM4,RORA,OLFML2A,OPLAH,ZC3H12D,ZNF608,SALL2,CA2,ENC1,CYP1B1,PMEPA1,FBXL19-AS1,PHLDA1,IER2,TNS1,DUSP2,XXYLT1-AS2,IGFBP3,VASH2,EBF1,TMC7,SHISA3,FOS,TGFBR3,FAM177B,NR5A2,BHLHE40-AS1,LINC01619,DEPDC1,FAM72D,SGK1,DTL,FAM72B,ATF3,FAM72A,SMTNL1,PIF1,GRAMD1B,FOXG1,LPAR1,CRMP1,TWIST1,PRICKLE1,MIR3142HG,ADAMTS10,NKILA,NUAK2,PODXL,ATOH8,IL21R,E2F2,HES1,RUNX1T1,ZNF462,EGR1,RASL10B,KCNJ12,CBX2,SPR…
343	FOXN1	419	ARCHS4 Coexpression,342;Enrichr Queries,293;GTEx Coexpression,622	TOP2A,EHF,BTG2,CD83,CRYBG1,SERPINE1,TNC,RORA,BICDL2,CLDN1,AKAP12,THBD,ZFP36,CYP1B1,CHAC1,JUNB,TP63,DUSP2,EDN1,SERPINB2,IGFBP3,ANO9,FOS,WNT16,EREG,ELF3,SGK1,ATF3,LPAR1,THBS1,NDRG1,PTGS1,P2RY2,CCL2,KCNJ2,TMEM184A,EGR1,GADD45B,CCL20,NFATC2,CXCL10,SH3RF2,NR4A1,KRT17,HOOK2,COL5A1,BHLHE40,FOSB,FGFR3,INKA1,TP73
344	ZNF697	419	ARCHS4 Coexpression,1059;Enrichr Queries,105;GTEx Coexpression,93	CSRNP1,BTG2,CD83,SERPINE1,TNC,CXCL3,PVR,CXCL2,AKAP12,RGS2,DUSP10,SESN2,ENC1,GRB10,CYP1B1,ITGB8,PMEPA1,JUNB,PHLDA1,KDM6B,IGFBP3,PDCD1LG2,FOS,PGM2L1,TGFBR2,EREG,RHOB,STEAP1,SGK1,ATF3,BIRC3,PPP1R15A,PFKFB3,SDC2,LPAR1,TWIST1,HIF1A,PCDH18,THBS1,SOCS2,APOL6,CHST11,HMOX1,CCL2,LINC02015,PLK3,EGR1,JUN,GADD45B,CCL20,PLK2,SPRY4,GDF5,VEGFA,SMAD7,NR4A2,CXCL10,DAB2,HOOK2,BHLHE40,NABP1,FOSB,PTX3,SIM1
345	GLI2	419.7	ARCHS4 Coexpression,135;Enrichr Queries,483;GTEx Coexpression,641	NRK,SERPINE1,TNC,RORA,AKAP12,DPYSL4,SALL2,GRB10,CYP1B1,PMEPA1,TNS1,EDN1,IGFBP5,IGFBP3,EBF1,VASH2,NRG1,FOS,MID1,RUNX2,TGFBR2,TGFBR3,COL4A1,GAS1,SGK1,ANGPTL1,CEBPD,LPAR1,PRICKLE1,THBS1,PCDH18,PODXL,PTK2B,MEST,RUNX1T1,EGR1,JUN,GADD45B,CBX2,SPRY4,ZFHX4,VASN,SMAD7,COL5A1,HOOK2,MFAP2,BHLHE40,FGFR3,RCOR2
346	GATA4	419.8	Literature ChIP-seq,62;ARCHS4 Coexpression,434;Enrichr Queries,489;ReMap ChIP-seq,98;GTEx Coexpression,1016	SLC46A3,VLDLR-AS1,EHF,ZNF571,SAMD9L,NRK,SERPINE1,TNC,DIXDC1,RORA,JADE2,HNMT,CLDN1,ZFP36,RGS2,ZNF608,NPPA,GRB10,CYP1B1,JUNB,IER2,TNS1,IL15RA,COL27A1,IGFBP5,CISH,UNC5B,IGFBP3,ZFP3,SLC11A2,EBF1,RFX2,PRLR,RUNX2,COL4A1,ATF3,ABHD4,PDGFB,LPAR1,TWIST1,PODXL,SLAMF9,HMOX1,SLC19A2,FAM83A,PLK3,EGR1,JUN,IGF2,NFATC2,SMAD7,EFNA1,NR4A2,CXCL10,NR4A1,DAB2,HOOK2,COL5A1,BHLHE40,SNAI1,FGFR3,ADORA2A-AS1,CSRNP1,PTPRR,F…
347	GTF2B	422.8	ARCHS4 Coexpression,310;ENCODE ChIP-seq,61;ReMap ChIP-seq,264;GTEx Coexpression,1056	CSRNP1,BTG2,TNFAIP6,SERPINE1,NRARP,MT1X,JADE2,OPLAH,CXCL3,RND1,ZFP36,DUSP10,LBH,PDK3,CA9,FBXL19-AS1,CHAC1,JUNB,IER2,MAP3K5,KDM6B,HES6,SERPINB2,RSAD2,DUSP1,SLC11A2,KIF23,FOS,EREG,RHOB,DEPDC1,ALDOC,PPP1R15A,ABHD4,BCL2A1,GMPR,SAMSN1,SLC5A3,NDRG1,DLL4,BCL2L11,SOCS1,SERTAD1,E2F2,ZNF821,ZNF546,HES1,PLK3,JUN,GADD45B,UBE2C,CAVIN2,CCL20,SPRY4,VASN,NR4A2,EFNA1,CENPF,TNIP3,SNAI1,FOSB,NABP1,MAFK,EVI2B,CPEB2,…
348	SP6	424	ARCHS4 Coexpression,384;Enrichr Queries,145;GTEx Coexpression,743	BTG2,SERPINE1,TNC,RORA,NRARP,CLDN1,THBD,CA2,CYP1B1,CHAC1,JUNB,PHLDA1,TP63,DUSP2,EDN1,IGFBP5,UNC5B,IGFBP3,WNT9A,FOS,ELF3,CCNE1,CHMP4C,KCTD11,SGK1,ATF3,MDFI,CEBPD,PDGFB,TWIST1,NDRG1,THBS1,RASD1,PODXL,HMOX1,PCDH1,CGA,PLK3,EGR1,JUN,GADD45B,PLK2,IGF2,TRPV3,NR4A2,EFNA1,CXCL10,NR4A1,DAB2,KRT17,HOOK2,COL5A1,BHLHE40,SNAI1,FOSB,MAFK,FGFR3,TJP2
349	MYF5	424.3	ARCHS4 Coexpression,214;Enrichr Queries,383;GTEx Coexpression,676	MYLK2,PTPRR,TNFAIP6,SERPINE1,TNC,TCF21,CXCL1,AHR,CXCL3,MYPN,RGS2,DUSP10,CYP1B1,JUNB,EDN1,SERPINB2,IGFBP5,IGFBP3,EBF1,TMEM171,FOS,PDCD1LG2,RUNX2,SGK1,ATF3,SMTNL1,FOXG1,LPAR1,GMPR,TWIST1,THBS1,HIF1A,THSD1,CLTCL1,ATOH8,CCL2,KCNJ2,EGR1,JUN,CAVIN2,LUM,NR4A2,CXCL10,NR4A1,ACTC1,HOOK2,BHLHE40,SNAI1,FOSB,PTX3,SIM1
350	ZSCAN4	425.7	ARCHS4 Coexpression,598;Enrichr Queries,378;GTEx Coexpression,301	CXCL6,EHF,SERPINE1,RORA,CLDN1,ENC1,CYP1B1,JUNB,TP63,SERPINB2,RSAD2,IGFBP3,EBF1,ANO9,FOS,WNT16,RUNX2,ETV7,NR5A2,ELF3,CCNE1,SIK1,KCTD11,SGK1,ATF3,JDP2,BIRC3,LPAR1,TWIST1,THBS1,CENPA,CCNB1,SERTAD1,CCL2,HES1,CSMD3,E2F8,FAM83A,EGR1,JUN,CCL20,UBE2C,PLK2,NR4A2,CXCL10,NR4A1,DNMBP,NR4A3,HOOK2,BHLHE40,SNAI1,FOSB,HYLS1,INKA1
351	PAX8	426.5	ARCHS4 Coexpression,583;Enrichr Queries,219;ReMap ChIP-seq,169;GTEx Coexpression,735	MYLK2,BTG2,EHF,RAB3A,CSF2,ITGB3,SERPINE1,TNC,RORA,AKAP12,ZFP36,RGS2,CA2,PMEPA1,CYP1B1,CHAC1,JUNB,PROSER2-AS1,TNS1,IL15RA,IL11,EDN1,IGFBP5,IL15,IGFBP3,EBF1,NRG1,PAX8-AS1,FOS,RUNX2,TGFBR2,TGFBR3,NR5A2,ELF3,DEPDC1,SGK1,FJX1,CERS1,ATF3,PFKFB3,CEBPD,SDC2,PDGFB,LPAR1,PCDH12,NDRG1,HIF1A,THBS1,SLC5A3,NKILA,RASD1,P2RY2,ATOH8,HMOX1,E2F2,CCL2,HES1,N4BP3,PLK3,EGR1,JUN,GADD45B,GREB1,NFATC2,VEGFA,NR4A2,CXCL10,…
352	ZNF575	426.7	ARCHS4 Coexpression,689;Enrichr Queries,247;GTEx Coexpression,344	BTG2,SAMD9L,RAB3A,SERPINE1,ATP2A3,MT1X,ZFP36,RGS2,DPF1,PDK4,PMEPA1,CHAC1,JUNB,PHLDA1,IER2,RSAD2,IGFBP3,FOS,DUSP8,TGFBR3,KCTD11,ANGPTL4,SGK1,ATF3,PTGER4,BRSK1,CEMIP,CEBPD,SLC45A1,LPAR1,NDRG1,THBS1,PTGS1,RASD1,GBP2,ATP2B1-AS1,EGR1,JUN,GADD45B,PLK2,LYSMD2,TRPV3,KLF2,SMAD7,NR4A2,EFNA1,CXCL10,NR4A1,HOOK2,COL5A1,PIK3IP1,BHLHE40,FOSB,IL7R,RCOR2,INKA1
353	SOX21	426.7	ARCHS4 Coexpression,95;Enrichr Queries,706;GTEx Coexpression,479	FOXG1,TNC,LPAR1,NRARP,ABAT,FIGN,THBS1,PCDH18,ZNF608,SALL2,DPYSL4,CA2,CYP1B1,HES1,PCDH1,JUNB,PHLDA1,MEST,TP63,EGR1,ZNF462,JUN,EDN1,IGFBP5,IGFBP3,CBX2,IGF2,RAB27B,ELOVL7,FOS,WNT16,ZFHX4,MID1,VEGFA,NR4A2,PSRC1,HOOK2,BHLHE40,ARHGEF4,GAS1,FOSB,SGK1,CPEB2,FGFR3,FJX1,RCOR2,ATF3,LGR4
354	HOXB1	428.7	ARCHS4 Coexpression,261;Enrichr Queries,776;GTEx Coexpression,249	EHF,CRYBG1,LPAR1,TWIST1,RORA,THBS1,PCDH18,GNA15,NUAK2,ZNF608,CHST11,CYP1B1,N4BP3,PCDH1,PHLDA1,MEST,TP63,FAM83A,RUNX1T1,TMEM184A,EGR1,JUN,EDN1,SERPINB2,GADD45B,IGFBP3,CBX2,GREB1,EBF1,FOS,MEIS3,MID1,KLF2,RHOB,SMAD7,NR4A2,CXCL10,NR5A2,LPAR5,HOOK2,COL5A1,ADM2,BHLHE40,MFAP2,SNAI1,RCOR2,ATF3
355	HLX	429.3	ARCHS4 Coexpression,666;Enrichr Queries,42;GTEx Coexpression,580	BTG2,FLT1,CD83,SERPINE1,TNC,DDX60L,CXCL2,CTSS,TNFSF13B,AKAP12,THBD,ZFP36,RGS2,DUSP10,CYP1B1,PMEPA1,JUNB,PHLDA1,TNS1,IGFBP5,IGFBP3,EBF1,FOS,RHOB,TGFBR2,TGFBR3,CRISPLD2,COL4A1,SGK1,JDP2,ATF3,PTGER4,PFKFB3,CEBPD,LPAR1,NDRG1,THBS1,PTGS1,SOCS2,CHST11,HMOX1,CCL2,ZNF467,GBP2,EGR1,JUN,VCAM1,GADD45B,CAVIN2,PLK2,KLF2,VEGFA,SMAD7,NR4A2,CXCL10,NR4A1,DAB2,RGCC,HOOK2,COL5A1,TNIP3,BHLHE40,FOSB,EVI2B,IL18R1
356	GLIS3	429.7	ARCHS4 Coexpression,303;Enrichr Queries,294;GTEx Coexpression,692	ITGB3,SERPINE1,TNC,RORA,AHR,CLDN1,AKAP12,KYNU,ENC1,CYP1B1,ITGB8,PMEPA1,PHLDA1,TNS1,EDN1,IGFBP5,IGFBP3,EBF1,NRG1,FOS,RUNX2,TGFBR2,TGFBR3,ELF3,COL4A1,SGK1,ATF3,SDC2,LPAR1,NEDD9,NDRG1,THBS1,FBLN5,CHST11,CCL2,EGR1,JUN,GADD45B,PLK2,SPRY4,VEGFA,NR4A2,CXCL10,DAB2,KITLG,HOOK2,COL5A1,ADM2,BHLHE40,PTX3
357	HES2	430	ARCHS4 Coexpression,791;Enrichr Queries,306;GTEx Coexpression,193	EHF,BTG2,CRYBG1,SERPINE1,AKAP12,CA2,TNFSF10,CYP1B1,PMEPA1,JUNB,TP63,SERPINB2,UNC5B,IGFBP3,TMC7,WNT9A,FOS,ELF3,CRISPLD2,CHMP4C,ZNF713,SGK1,ATF3,CEMIP,CEBPD,PDGFB,LPAR1,NDRG1,THBS1,GNA15,HMOX1,E2F2,N4BP3,PCDH1,FAM83A,TMEM184A,PLK3,EGR1,JUN,GADD45B,PLK2,IGF2,TRPV3,RAB27B,KLF2,CXCL10,NR4A1,LPAR5,KRT17,HOOK2,COL5A1,BHLHE40,FOSB,FGFR3
358	SKIL	431.3	ARCHS4 Coexpression,1138;Enrichr Queries,108;GTEx Coexpression,48	CSRNP1,BTG2,CD83,SERPINE1,AHR,AKAP12,ZFP36,RGS2,DUSP10,CA2,ENC1,CYP1B1,PMEPA1,JUNB,PHLDA1,IER2,KDM6B,IL15RA,IGFBP3,VASH2,FOS,RHOB,TGFBR2,SIK1,SGK1,ATF3,BIRC3,PPP1R15A,PFKFB3,NEDD9,HIF1A,NDRG1,THBS1,FBLN5,BCL2L11,SERTAD1,ATOH8,PTK2B,HMOX1,CCL2,GBP2,SLC19A2,PLK3,EGR1,COL4A2-AS1,JUN,GADD45B,LUM,PLK2,SPRY4,KLF2,SMAD7,VEGFA,NR4A2,NR4A1,CXCL10,OCLN,NR4A3,TCIM,HOOK2,BHLHE40,SNAI1,FOSB,NABP1,MAFK
359	SETBP1	433.3	ARCHS4 Coexpression,268;Enrichr Queries,506;GTEx Coexpression,526	BTG2,DIXDC1,TNC,RORA,AKAP12,RGS2,ZNF608,DPYSL4,ENC1,CYP1B1,PMEPA1,ITGB8,PHLDA1,TNS1,PTGIS,IGFBP5,TMEM178B,EBF1,FOS,RHOB,TGFBR2,TGFBR3,COL4A1,LRRC7,SGK1,ANGPTL1,FOXG1,LPAR1,NEDD9,CRMP1,PRICKLE1,NDRG1,THBS1,SOCS2,PDZD2,CHST11,RUNX1T1,ZNF462,EGR1,JUN,EFR3B,ZFHX4,SMAD7,NR4A2,CXCL10,HOOK2,COL5A1,BHLHE40,MAFK
360	ASCL3	433.3	ARCHS4 Coexpression,391;Enrichr Queries,787;GTEx Coexpression,122	EHF,TNFAIP6,SERPINE1,ATP2A3,TNC,LPAR1,LPO,ATP2C2,CXCL2,LURAP1L,RDH10,TNFSF10,PDK4,HMOX1,CCL2,PHLDA1,IER2,EGR1,PLK3,JUN,EDN1,SERPINB2,GALNT3,CCL20,LUM,DUSP1,SLC11A2,FOS,GDF5,RUNX2,NR4A2,CXCL10,NR4A1,ERN2,NR4A3,ELF3,HOOK2,COL5A1,MGP,BHLHE40,ANGPTL4,IL7R,ATF3,JDP2,SLC28A3
361	ZNF117	433.3	ARCHS4 Coexpression,888;Enrichr Queries,274;GTEx Coexpression,138	BTG2,SAMD9L,RORA,DDX60L,AHR,RGS2,ZNF608,CA2,TBC1D32,PDK4,TNFSF10,CYP1B1,ITGB8,MAN1A1,PHLDA1,TRIM22,TNS1,EDN1,VWF,IGFBP5,IGFBP3,EBF1,FOS,PGM2L1,TGFBR2,RHOB,TGFBR3,COL4A1,SGK1,MDFI,ATF3,BIRC3,ADCY4,NEDD9,NDRG1,THBS1,APOL6,BCL2L11,PALMD,HMOX1,GBP2,MEST,APOL3,EGR1,JUN,PLK2,VEGFA,CXCL10,DAB2,KITLG,HOOK2,COL5A1,BHLHE40,NABP1
362	ALX4	433.7	ARCHS4 Coexpression,371;Enrichr Queries,651;GTEx Coexpression,279	FLT1,TNC,LPAR1,TWIST1,RORA,THSD1,PCDH18,THBS1,ADAMTS10,PALMD,ATOH8,CYP1B1,TP63,RUNX1T1,TNS1,EGR1,VCAM1,IGFBP5,IGFBP3,CBX2,EBF1,IGF2,FOS,RUNX2,TGFBR2,RFLNA,NR4A2,TGFBR3,CXCL10,NR5A2,KRT17,COL5A1,CRISPLD2,COL4A1,BHLHE40,GAS1,SIM1,FGFR3,ATF3,MDFI,SLC28A3
363	ZNF462	433.7	ARCHS4 Coexpression,238;Enrichr Queries,748;GTEx Coexpression,315	PFKFB3,BCL2A1,SP140,FOXG1,TNC,LPAR1,CRMP1,RORA,SAMSN1,NDRG1,THBS1,CTSS,ZC3H12D,SOCS2,AKAP12,PDZD2,ZNF608,CHST11,DPYSL4,SALL2,KYNU,ENC1,GRB10,PDK3,ITGB8,PMEPA1,PTK2B,PHLDA1,RUNX1T1,TNS1,EGR1,JUN,IGFBP5,UNC5B,PLK2,IGFBP3,FOS,EFR3B,ZFHX4,TGFBR2,TGFBR3,HOOK2,COL5A1,NAV3,BHLHE40,GRAP,SGK1
364	ETV1	434.3	ARCHS4 Coexpression,558;Enrichr Queries,358;ReMap ChIP-seq,126;GTEx Coexpression,695	TOP2A,CSRNP1,PTPRR,SERPINE1,TNC,BICDL2,RORA,ABAT,JADE2,OPLAH,SHF,AKAP12,RGS4,ZFP36,RGS2,DUSP10,SALL2,CA2,ENC1,ITGB8,PMEPA1,FBXL19-AS1,JUNB,PHLDA1,IER2,KDM6B,CISH,IGFBP5,IGFBP3,EBF1,FOS,RGMB,TGFBR2,C1QL1,NAV3,COL4A1,ZSCAN22,BHLHE40-AS1,ANGPTL4,SGK1,SOCS2-AS1,ATF3,GRAMD1B,BRSK1,PFKFB3,CEBPD,LPAR1,HIF1A,THBS1,SOCS2,SERTAD1,E2F2,HMOX1,ZNF821,HES1,N4BP3,MEST,RUNX1T1,PLK3,EGR1,JUN,GADD45B,PLK2,SPRY4,RG…
365	MAFA	435.3	ARCHS4 Coexpression,509;Enrichr Queries,235;GTEx Coexpression,562	MYLK2,BTG2,SYNM,CHRM4,ATP2A3,NRARP,MYPN,MYOM3,ZFP36,CYP1B1,JUNB,TNS1,IGFBP5,UNC5B,IGFBP3,WNT9A,FOS,C1QL1,TGFBR3,SGK1,ATF3,SMTNL1,CEBPD,LPAR1,GMPR,NDRG1,SOCS2,DLL4,SOCS1,RASD1,P2RY2,CLTCL1,ATOH8,PCDH1,EGR1,JUN,GADD45B,KCNJ12,IGF2,NFATC2,KLF2,VEGFA,NR4A2,CXCL10,NR4A1,NR4A3,HOOK2,COL5A1,BHLHE40,SNAI1,FOSB,FGFR3
366	ZBTB21	435.5	ARCHS4 Coexpression,842;GTEx Coexpression,29	PPP1R15A,PLK3,CSRNP1,ZNF571,CEBPD,GADD45B,DUSP1,ZFP3,SLC5A3,MEDAG,PER2,EFNA1,NR4A2,ZFP36,NR4A3,SERTAD1,BHLHE40,SNAI1,LINC01679,SIK1,JUNB,ATF3
367	FOXD3	436	ARCHS4 Coexpression,259;Enrichr Queries,953;GTEx Coexpression,96	PTGFR,FLT1,FOXG1,LPAR1,TWIST1,CRMP1,FIGN,AHR,PRICKLE1,OLFML2A,NDRG1,THBS1,SOCS2,PDZD2,HTR7,SH3TC2,SALL2,PODXL,RDH10,ITGB8,CYP1B1,PCDH1,RUNX1T1,EGR1,GAS2L3,JUN,IGFBP5,ABCA6,IGFBP3,CBX2,SPRY4,EBF1,VASH2,SHISA3,FOS,NR4A2,ABCA10,NR5A2,HOOK2,BHLHE40,MFAP2,SGK1,RCOR2,ATF3
368	SP9	436.5	ARCHS4 Coexpression,654;GTEx Coexpression,219	PPP1R16B,ATP2B1-AS1,CHRM4,FOXG1,HTR1D,CRMP1,LMF1,DPYSL4,LRRC7,DPF1,ARHGEF4,ZNF821,CSMD3,RUNX1T1
369	CXXC4	437.7	ARCHS4 Coexpression,670;ReMap ChIP-seq,195;GTEx Coexpression,448	BRSK1,CRMP1,ABAT,BICDL2,FSTL3,ZFP36,SALL2,SERTAD1,RDH10,SESN2,CLTCL1,E2F2,FBXL19-AS1,HES1,CSMD3,JUNB,IER2,RUNX1T1,KDM6B,MPP2,HES6,JUN,TMEM178B,UNC5B,DUSP1,RGMB-AS1,RGMB,ZFHX4,PGM2L1,NR4A2,EFNA1,ZMIZ1-AS1,BHLHE40-AS1,GAS1,FOSB,NACAD,MAFK,KCTD11
370	ZNF280A	438.7	ARCHS4 Coexpression,573;Enrichr Queries,315;GTEx Coexpression,428	TOP2A,BTG2,SERPINE1,TNC,ABAT,AKAP12,RGS2,CA2,CHAC1,MAP3K5,SERPINB2,IGFBP3,NRG1,FOS,PRLR,ASPM,ZMIZ1-AS1,NAV3,CCNE1,KCTD11,ANGPTL4,SGK1,ATF3,BIRC3,GRAMD1B,NDRG1,THBS1,CENPA,CCNB1,SOCS1,SERTAD1,HMOX1,CCL2,FAM83D,EGR1,JUN,LRRN3,GADD45B,CCL20,UBE2C,PLK2,GREB1,CENPE,CXCL10,DAB2,CXCL11,NR4A3,HOOK2,VEPH1,BHLHE40,SNAI1,FOSB,HYLS1
371	POU4F1	440.7	ARCHS4 Coexpression,113;Enrichr Queries,846;GTEx Coexpression,363	PRDM8,ONECUT3,FOXG1,LPAR1,TWIST1,CRMP1,RORA,FIGN,MIR3142HG,RASGRP3,SOCS2,ZNF608,DPYSL4,CLTCL1,IL21R,E2F8,RUNX1T1,EGR1,JUN,IGFBP5,TMEM178B,IGFBP3,VASH2,EBF1,NRG1,FOS,DUSP8,RGMB,ZFHX4,PGM2L1,NR4A2,CXCL10,NR4A1,NR4A3,HOOK2,BHLHE40,FOSB,FAM72D,SGK1,DTL,FGFR3,RCOR2,ATF3
372	ZBTB10	441	ARCHS4 Coexpression,993;Enrichr Queries,181;GTEx Coexpression,149	CSRNP1,BTG2,CRYBG1,CD83,DIXDC1,RORA,AHR,AKAP12,ZFP36,RGS2,DUSP10,ZNF608,ENC1,GRB10,PMEPA1,JUNB,PHLDA1,TNS1,NKX3-1,KDM6B,PTGIS,EBF1,FOS,RHOB,TGFBR3,SIK1,SGK1,ATF3,PPP1R15A,PFKFB3,NEDD9,NDRG1,THBS1,SOCS2,GNA15,BCL2L11,RUNX1T1,FAM83A,EGR1,JUN,GADD45B,PLK2,RAB27B,KLF2,SMAD7,VEGFA,NR4A2,CXCL10,NR4A1,NR4A3,LPAR5,HOOK2,BHLHE40,NOX4,FOSB,MAFK,CPEB2
373	RARB	442.3	Literature ChIP-seq,103;ARCHS4 Coexpression,587;Enrichr Queries,277;GTEx Coexpression,802	CSRNP1,SYNM,BTG2,ZNF571,CSF3,ONECUT3,ITGB3,DIXDC1,TNC,RORA,BICDL2,CXCL2,AKAP12,RGS4,RGS2,CA2,ENC1,DPF1,PDK4,CYP1B1,PMEPA1,PHLDA1,NKX3-1,PTGIS,IGFBP5,IGFBP3,EBF1,NRG1,FOS,MID1,RUNX2,TGFBR3,NR5A2,COL4A1,CLDN14,CCDC74A,GAS1,ANGPTL4,SGK1,ANGPTL1,ATF3,SMTNL1,CCDC40,PIF1,HDAC5,SLC26A2,ABHD4,CEBPD,SLC45A1,LPAR1,PRICKLE1,THBS1,RASGRP1,PTGS1,SOCS2,HSD11B1,PDZD2,APOL6,GCNT2,CCL2,HES1,RUNX1T1,ATF7IP,EGR1,PL…
374	JAZF1	442.3	ARCHS4 Coexpression,305;Enrichr Queries,389;GTEx Coexpression,633	BTG2,DIXDC1,TNC,ATP2A3,RORA,DDX60L,CTSS,AKAP12,RGS2,LBH,ENC1,CYP1B1,PMEPA1,TNS1,EBF1,FOS,PGM2L1,TGFBR2,TGFBR3,COL4A1,SGK1,ANGPTL1,OSBP2,PTGER4,PFKFB3,LPAR1,NEDD9,PRICKLE1,NDRG1,THBS1,PDZD2,CHST11,HMOX1,CCL2,PTK2B,RUNX1T1,EGR1,JUN,GADD45B,PLCL2,SMAD7,NR4A2,CXCL10,OCLN,DAB2,HOOK2,COL5A1,RCAN2,BHLHE40,EVI2B
375	POU1F1	442.3	ARCHS4 Coexpression,362;Enrichr Queries,418;GTEx Coexpression,547	MAP10,EHF,SERPINE1,TNC,RORA,AHR,CYP1B1,JUNB,TP63,IER2,HES6,SERPINB2,RSAD2,DUSP1,IGFBP3,EBF1,FOS,RUNX2,NR5A2,SGK1,STEAP1,ATF3,CEBPD,FOXG1,LPAR1,CRMP1,TWIST1,HIF1A,THBS1,THSD1,RASD1,CCL2,CGA,KCNJ2,EGR1,MPP2,JUN,POU2F2,NR4A2,CXCL10,NR4A1,KITLG,EPGN,HOOK2,VEPH1,BHLHE40,SNAI1,FOSB,IL7R
376	SMAD1	443.2	Literature ChIP-seq,114;ARCHS4 Coexpression,301;Enrichr Queries,233;ReMap ChIP-seq,246;GTEx Coexpression,1322	BTG2,EHF,SERPINE1,ATP2A3,TNC,BICDL2,RORA,AHR,JADE2,OPLAH,CLDN1,AKAP12,ZFP36,RGS2,ZNF608,LBH,SESN2,ENC1,GRB10,PMEPA1,FBXL19-AS1,JUNB,PHLDA1,IER2,KDM6B,CISH,DUSP1,IGFBP3,SLC11A2,FOS,RUNX2,RHOB,TGFBR2,NR5A2,COL4A1,BHLHE40-AS1,SGK1,ATF3,PPP1R15A,PFKFB3,CEBPD,LPAR1,NEDD9,CRMP1,HIF1A,NDRG1,THBS1,SOCS2,BCL2L11,PALMD,SERTAD1,E2F2,HMOX1,PTK2B,HES1,RUNX1T1,PLK3,EGR1,ZNF462,JUN,VCAM1,GADD45B,PLK2,KLF2,VEGFA…
377	TBX15	443.3	ARCHS4 Coexpression,405;Enrichr Queries,85;GTEx Coexpression,840	MYLK2,SYNM,FLT1,SERPINE1,TNC,RORA,MYPN,MYOM3,AKAP12,THBD,GRB10,PDK4,CYP1B1,PMEPA1,TNS1,EDN1,IGFBP5,IGFBP3,EBF1,FOS,RUNX2,TGFBR2,TGFBR3,NR5A2,COL4A1,GAS1,ANGPTL4,SGK1,CRYAB,ATF3,SMTNL1,CEBPD,LPAR1,TWIST1,PCDH18,THBS1,FBLN5,PALMD,CLTCL1,CCL2,MEST,KCNJ2,SLC19A2,RUNX1T1,EGR1,JUN,VCAM1,ANGPT1,CAVIN2,LUM,KCNJ12,IGF2,ZFHX4,NR4A2,CXCL10,DAB2,HOOK2,COL5A1,MGP,BHLHE40,PTX3
378	ZNF608	443.3	ARCHS4 Coexpression,334;Enrichr Queries,379;GTEx Coexpression,617	BTG2,RORA,OLFML2A,AKAP12,RGS2,DUSP10,DPYSL4,SALL2,ENC1,CYP1B1,ITGB8,MAN1A1,PHLDA1,TP63,TNS1,CHST6,EDN1,IGFBP5,TMEM178B,IGFBP3,EBF1,TMC7,FOS,MID1,RHOB,TGFBR2,TGFBR3,NAV3,SGK1,ATF3,CEBPD,LPAR1,NEDD9,CRMP1,FIGN,PRICKLE1,PCDH18,NDRG1,THBS1,GNA15,ZNF462,EGR1,JUN,PLK2,ZFHX4,SMAD7,NR4A2,HOOK2,COL5A1,BHLHE40,RCOR2,INKA1
379	NR0B1	443.8	Literature ChIP-seq,34;ARCHS4 Coexpression,629;Enrichr Queries,336;GTEx Coexpression,776	RTP4,CSRNP1,BTG2,CHRM4,SERPINE1,TNC,DIXDC1,JADE2,OLFML2A,OPLAH,AKAP12,RGS4,SHF,MFSD13A,RGS2,ZFP36,EVA1A,DPYSL4,SALL2,CA2,ENC1,ZNF280C,SESN2,PDK4,CYP1B1,PMEPA1,PHLDA1,JUNB,MAP3K5,EDN1,DUSP1,IGFBP3,ZFP3,NRG1,FOS,SSTR1,WNT16,C1QL1,ASPM,NR5A2,MRAS,PSRC1,COL4A1,CRISPLD2,CCNE1,CCDC74A,SGK1,ATF3,SLC26A2,CEBPD,LPAR1,PDGFB,ADCY4,TWIST1,NDRG1,THBS1,SOCS2,DLL4,RDH10,HMOX1,CCL2,E2F2,HES1,PCDH1,SLC19A2,EGR1,P…
380	KCNIP3	444	ARCHS4 Coexpression,549;GTEx Coexpression,339	RGS4,BRSK1,RAB3A,PNCK,FOXG1,DPF1,ENC1,ARHGEF4,MEIS3,DUSP8,RAPGEF4
381	GSC	444.7	ARCHS4 Coexpression,487;Enrichr Queries,807;GTEx Coexpression,40	KCNG1,ZNF571,FLT1,CLEC14A,RORA,CYP1B1,MAN1A1,JUNB,EDN1,VWF,IGFBP5,IGFBP3,EBF1,FOS,TGFBR2,TGFBR3,ABCA10,RNF125,NR5A2,CCNE1,GAS1,ANGPTL4,ATF3,FOXG1,PDGFB,ADCY4,LPAR1,NEDD9,TWIST1,THSD1,THBS1,AURKA,DLL4,CCNB1,SOCS1,PALMD,CCL2,APOL3,EGR1,JUN,ABCA6,UBE2C,IGF2,KLF2,NR4A2,CXCL10,SNRK,HOOK2,COL5A1,BHLHE40,SNAI1,SIM1
382	TBX6	444.7	ARCHS4 Coexpression,908;Enrichr Queries,221;GTEx Coexpression,205	EHF,BTG2,CRYBG1,BICDL2,NRARP,ZFP36,CA2,PDK4,JUNB,TNS1,KDM6B,DUSP2,SERPINB2,IGFBP5,VWF,RSAD2,UNC5B,IGFBP3,TMC7,FOS,ZNF713,ALDOC,ANGPTL4,SGK1,ATF3,PPP1R15A,PFKFB3,LPAR1,LPO,NDRG1,RASGRP1,THBS1,RASGRP3,GNA15,NUAK2,HMOX1,E2F2,N4BP3,ZNF467,FAM83A,TMEM184A,EGR1,JUN,GADD45B,IGF2,KLF2,VEGFA,SMAD7,NR4A2,EFNA1,CXCL10,NR4A1,EPGN,NR4A3,LPAR5,HOOK2,PIK3IP1,BHLHE40,SNAI1,FOSB
383	RXRA	444.7	Literature ChIP-seq,80;ARCHS4 Coexpression,1039;ENCODE ChIP-seq,25;Enrichr Queries,725;ReMap ChIP-seq,140;GTEx Coexpression,659	CSF3,CHRM4,SERPINE1,RORA,ABAT,JADE2,AHR,CLDN1,ZFP36,RGS2,GRB10,CYP1B1,JUNB,TP63,IER2,TNS1,CISH,CCNE2,KCTD11,STEAP1,ATF3,SLC26A2,PFKFB3,ABHD4,MIR3142HG,HIF1A,NDRG1,RASGRP1,SOCS2,HSD11B1,SOCS1,NUAK2,HMOX1,EGR1,PLK3,JUN,GADD45B,VASN,SMAD7,EFNA1,CXCL10,DNMBP,HOOK2,COL5A1,BHLHE40,MAFK,RCOR2,FGFR3,ADORA2A-AS1,INKA1,BTG2,ONECUT3,BICDL2,CXCL2,CTSS,AKAP12,THBD,DUSP10,CA2,ENC1,PMEPA1,FBXL19-AS1,KDM6B,DUSP1…
384	NFE2	446	ARCHS4 Coexpression,508;ENCODE ChIP-seq,106;Enrichr Queries,333;ReMap ChIP-seq,176;GTEx Coexpression,1107	TOP2A,BTG2,RAB3A,SERPINE1,NRARP,BICDL2,CXCL2,CTSS,TNFSF13B,MFSD13A,ZFP36,RGS2,CA2,SESN2,TNFSF10,CYP1B1,FBXL19-AS1,JUNB,IER2,KDM6B,DUSP2,SERPINB2,CISH,RSAD2,DUSP1,FOS,CRISPLD2,BHLHE40-AS1,ANGPTL4,SGK1,ATF3,OSBP2,PPP1R15A,CEBPD,GMPR,SAMSN1,NDRG1,THBS1,PTGS1,SERTAD1,PTK2B,HMOX1,E2F2,CCL2,ZNF467,GBP2,SLC25A25,FAM83A,PLK3,EGR1,JUN,GADD45B,CAVIN2,POU2F2,KLF2,VEGFA,NR4A1,CXCL10,RGCC,LPAR5,HOOK2,BHLHE40,…
385	SIX5	446.2	ARCHS4 Coexpression,905;ENCODE ChIP-seq,115;Enrichr Queries,419;ReMap ChIP-seq,271;GTEx Coexpression,521	BTG2,ZNF571,NRARP,JADE2,OPLAH,MFSD13A,ZFP36,DPF1,SESN2,CYP1B1,FBXL19-AS1,JUNB,PHLDA1,IER2,TNS1,KDM6B,HES6,IL11,PTGIS,IGFBP5,DUSP1,IGFBP3,FOS,PGM2L1,RHOB,ITPKB,TGFBR3,COL4A1,ZSCAN22,BHLHE40-AS1,GAS1,SGK1,ANGPTL1,ATF3,MDFI,PPP1R15A,BRSK1,CEBPD,RASGRP1,NDRG1,THBS1,SERTAD1,RDH10,PTK2B,ZNF546,ZNF467,GBP2,TMEM184A,EGR1,JUN,GADD45B,KLF2,VEGFA,EFNA1,NR4A1,HOOK2,COL5A1,BHLHE40,MFAP2,FOSB,MAFK,RCOR2,FGFR3
386	THRB	446.3	ARCHS4 Coexpression,481;Enrichr Queries,486;GTEx Coexpression,372	SLC45A1,SERPINE1,DIXDC1,LPAR1,ABAT,RORA,AHR,NDRG1,THBS1,TNFSF13B,RGS4,PDZD2,PDK4,PMEPA1,CYP1B1,KCNJ2,TNS1,RUNX1T1,EGR1,MPP2,JUN,IGFBP5,ANGPT1,CAVIN2,PLK2,IGFBP3,EBF1,RAB27B,FOS,ELOVL7,PGM2L1,RUNX2,VEGFA,TGFBR2,ENKUR,NR4A2,TGFBR3,CXCL10,NR4A1,KITLG,PEX5L,HOOK2,RCAN2,BHLHE40,NOX4,SGK1,ATF3,RAPGEF4
387	RARA	447.6	Literature ChIP-seq,59;ARCHS4 Coexpression,770;Enrichr Queries,257;ReMap ChIP-seq,229;GTEx Coexpression,923	KCNG1,MYLK2,CSF3,SERPINE1,RORA,JADE2,AHR,OLFML2A,ZFP36,RGS2,GRB10,JUNB,PHLDA1,IER2,ICOSLG,TNS1,CHMP4C,SIK1,KCTD11,ATF3,PIF1,SLC26A2,PFKFB3,ABHD4,PDGFB,LPAR1,LPO,HIF1A,NDRG1,SOCS2,HSD11B1,SOCS1,HMOX1,PLK3,EGR1,JUN,GADD45B,ABCA6,UBE2C,CBX2,PLK2,GREB1,GDF6,ZFHX4,VASN,SMAD7,NR4A2,EFNA1,NR4A1,DNMBP,HOOK2,BHLHE40,MAFK,RCOR2,INKA1,RTP4,CSRNP1,BTG2,PTPRR,ONECUT3,ITGB3,BICDL2,CTSS,TNFSF13B,MYOM3,RND1,PMEP…
388	ETV6	449	ARCHS4 Coexpression,79;Enrichr Queries,547;ReMap ChIP-seq,73;GTEx Coexpression,1097	BTG2,CD83,SERPINE1,ATP2A3,RORA,DDX60L,AHR,CTSS,ZFP36,DUSP10,ENC1,TNFSF10,PDK3,PMEPA1,DPF3,JUNB,PHLDA1,IER2,ICOSLG,MAP3K5,TNS1,PPP1R16B,KDM6B,CISH,XXYLT1-AS2,TEX14,FOS,RUNX2,RHOB,TGFBR2,PSMD6-AS2,BHLHE40-AS1,SGK1,ATF3,BIRC3,PPP1R15A,GRAMD1B,PFKFB3,SP140,LPAR1,NEDD9,HIF1A,NDRG1,THBS1,NKILA,DLL4,SOCS2,GNA15,BCL2L11,APOL6,CHST11,SERTAD1,IL21R,PTK2B,HES1,GBP2,N4BP3,PLK3,EGR1,JUN,HSPA1L,GADD45B,ANGPT1,…
389	REST	449.5	Literature ChIP-seq,85;ARCHS4 Coexpression,679;ENCODE ChIP-seq,71;Enrichr Queries,1048;ReMap ChIP-seq,209;GTEx Coexpression,605	KCNG1,MYLK2,RAB3A,CHRM4,SERPINE1,TNC,RORA,ABAT,JADE2,AHR,OLFML2A,MFSD13A,ZFP36,HTR7,SALL2,DPYSL4,NPPA,SESN2,GRB10,CYP1B1,JUNB,PHLDA1,IER2,GAS2L3,TMEM178B,CISH,EBF1,PRLR,RNF125,ZSCAN22,SIK1,ATF3,OSBP2,BRSK1,CEMIP,ABHD4,FOXG1,HIF1A,PODXL,FAM83D,N4BP3,TMEM184A,EGR1,JUN,GADD45B,LRRN3,POU2F2,VASN,SMAD7,EFNA1,NR4A1,PEX5L,CXCL11,HOOK2,BHLHE40,MAFK,NACAD,TOP2A,BTG2,PTPRR,AKAP12,KYNU,ENC1,MAN1A1,KDM6B,IL1…
390	HES7	450.3	ARCHS4 Coexpression,491;Enrichr Queries,103;GTEx Coexpression,757	CSRNP1,BTG2,SERPINE1,NRARP,SHF,ZFP36,RGS2,CYP1B1,CHAC1,JUNB,PHLDA1,IER2,KDM6B,EDN1,IGFBP5,UNC5B,IGFBP3,EBF1,FOS,RHOB,ELF3,NAV3,LINC01619,ANGPTL4,SGK1,ATF3,GRAMD1B,PFKFB3,CEBPD,PDGFB,RASGRP1,NDRG1,THBS1,RASD1,ATOH8,PTK2B,HMOX1,E2F2,CCL2,ZNF546,PCDH1,KCNJ2,RUNX1T1,FAM83A,EGR1,JUN,GADD45B,EFR3B,KLF2,VEGFA,SMAD7,NR4A2,EFNA1,CXCL10,NR4A1,NR4A3,HOOK2,BHLHE40,SNAI1,FOSB,RCOR2,FGFR3
391	ASCL1	450.5	ARCHS4 Coexpression,517;Enrichr Queries,688;ReMap ChIP-seq,154;GTEx Coexpression,443	TOP2A,BTG2,CHRM4,ATP2A3,ABAT,NRARP,BICDL2,RORA,DPYSL4,DPF1,NPPA,ENC1,CYP1B1,CHAC1,JUNB,KDM6B,HES6,DUSP2,IGFBP5,IGFBP3,EBF1,ANO9,NRG1,FOS,ENKUR,ELF3,GAS1,SGK1,ATF3,CCDC40,BRSK1,HDAC5,TTYH2,FOXG1,LPAR1,CRMP1,THBS1,DLL4,RASD1,NUAK2,SERTAD1,ATOH8,E2F2,RUNX1T1,EGR1,ZNF462,JUN,POU2F2,EFR3B,VEGFA,NR4A2,NR4A1,CXCL10,KITLG,HOOK2,BHLHE40,NOX4,NACAD,MAFK,FGFR3,IL18R1,TP73,TJP2
392	PURG	450.5	ARCHS4 Coexpression,154;GTEx Coexpression,747	PTPRR,TMEM178B,FOXG1,CRMP1,ABAT,FIGN,EFR3B,ZFHX4,PGM2L1,MFSD13A,ZNF608,SALL2,DPYSL4,ENC1,ALDOC,RUNX1T1
393	HOXB4	450.5	Literature ChIP-seq,150;ARCHS4 Coexpression,1040;Enrichr Queries,213;GTEx Coexpression,399	TOP2A,SYNM,SERPINE1,TNC,AKAP12,THBD,RGS2,ENC1,SESN2,CYP1B1,PMEPA1,PDK3,JUNB,PHLDA1,CPA3,HES6,EDN1,IGFBP5,UNC5B,IGFBP3,EBF1,FOS,MID1,RUNX2,RHOB,TGFBR2,BTC,TGFBR3,ASPM,CCNE2,ELF3,CRISPLD2,COL4A1,SGK1,FAM72D,RAPGEF5,FAM72C,DTL,ANGPTL1,ATF3,ACOT4,PTGER4,CEBPD,PDGFB,LPAR1,TWIST1,NEDD9,NDRG1,THBS1,SAMSN1,CENPA,CHST11,CCL2,PTK2B,FAM83D,GBP2,SLC25A25,RUNX1T1,EGR1,JUN,GADD45B,LRRN3,IGF2,RAB27B,KLF2,SMAD7,…
394	CBX2	450.6	ARCHS4 Coexpression,796;ENCODE ChIP-seq,6;Enrichr Queries,546;ReMap ChIP-seq,29;GTEx Coexpression,876	EHF,MT1X,ZC3H12D,ZFP36,ZNF608,HTR7,SALL2,FAM186B,HES6,COL27A1,UNC5B,VASH2,EBF1,VASH1,FOXP3,MID1,ERN2,RNF125,CCNE2,CRISPLD2,CCNE1,ATF3,PIF1,SLC45A1,SDC2,HIF1A,FBLN5,SOCS2,HSD11B1,CCNB1,TBC1D8-AS1,NUAK2,CHST11,PODXL,CLTCL1,FAM83D,CGA,N4BP3,EGR1,JUN,GADD45B,UBE2C,TNFRSF9,HTR1D,GREB1,IGF2,NFATC2,ZFHX4,SMAD7,NR4A1,OCLN,KIF18A,DAB2,NR4A3,HOOK2,TMEM117,BHLHE40,SIM1,RCOR2,FGFR3,CPEB2,TOP2A,BTG2,CRYBG1,FL…
395	EMX2	450.7	ARCHS4 Coexpression,489;Enrichr Queries,502;GTEx Coexpression,361	KCNG1,TNC,RORA,TNFSF13B,CA2,PDK4,CYP1B1,EDN1,IGFBP5,IGFBP3,EBF1,FOS,ITPKB,TGFBR3,COL4A1,LINC01139,GAS1,ANGPTL4,SGK1,CRYAB,ATF3,RAPGEF4,GRAMD1B,CEBPD,FOXG1,LPAR1,TWIST1,THBS1,CCL2,KCNJ2,EGR1,JUN,VCAM1,IGF2,CABLES1,MEIS3,ZFHX4,EFR3B,NR4A2,CXCL10,NR4A3,HOOK2,COL5A1,DCHS2,BHLHE40,FOSB,NOX4,NABP1,FGFR3
396	FOXP1	451.2	Literature ChIP-seq,131;ARCHS4 Coexpression,718;Enrichr Queries,899;ReMap ChIP-seq,201;GTEx Coexpression,307	PRDM8,DIXDC1,RORA,JADE2,OLFML2A,CLDN1,ZC3H12D,RGS2,ZFP36,ZNF608,FAM186B,DPF1,PDK3,CHAC1,JUNB,PHLDA1,IER2,TRIM22,TNS1,HES6,CISH,UNC5B,SLC11A2,EBF1,RFX2,RUNX2,ENKUR,BTC,RNF125,LINC01619,GRAPL,ATF3,CEMIP,PFKFB3,FOXG1,LPAR1,HIF1A,NDRG1,BCL2L11,CHST11,ZNF821,SLC19A2,EGR1,PLK3,JUN,GADD45B,CBX2,PLK2,ZFHX4,GDF5,SMAD7,NR4A2,NR4A1,DAB2,HOOK2,BHLHE40,NABP1,MAFK,GRAP,RCOR2,FGFR3,TOP2A,SYNM,BTG2,ONECUT3,BICDL…
397	ZBTB7C	452.3	ARCHS4 Coexpression,534;Enrichr Queries,665;GTEx Coexpression,158	EHF,CRYBG1,TNC,LPAR1,RORA,BICDL2,ATP2C2,NDRG1,THBS1,GNA15,RGS2,PDZD2,CYP1B1,PMEPA1,N4BP3,PCDH1,TP63,FAM83A,RUNX1T1,TNS1,TMEM184A,EGR1,SERPINB2,IGFBP5,GADD45B,UNC5B,IGFBP3,EBF1,RAB27B,NRG1,FOS,NR4A2,TGFBR3,CXCL10,NR4A1,ERN2,LPAR5,HOOK2,COL5A1,ELF3,CRISPLD2,COL4A1,BHLHE40,CHMP4C,KCTD11,SGK1,FGFR3,ATF3
398	PPARD	454.5	Literature ChIP-seq,33;ARCHS4 Coexpression,1231;Enrichr Queries,320;GTEx Coexpression,234	BTG2,SERPINE1,IL24,TNC,RORA,AHR,ZFP36,RGS2,GRB10,PMEPA1,CHAC1,PHLDA1,JUNB,TNS1,KDM6B,EDN1,SERPINB2,UNC5B,IGFBP3,FOS,RHOB,TGFBR2,ITPKB,COL4A1,SGK1,ATF3,PFKFB3,CEBPD,PRICKLE1,HIF1A,NDRG1,THBS1,FBLN5,GNA15,NUAK2,HMOX1,CCL2,PTK2B,PCDH1,N4BP3,FAM83A,E2F8,TMEM184A,EGR1,JUN,GADD45B,MEIS3,KLF2,VEGFA,SMAD7,NR4A2,CXCL10,NR4A1,OCLN,HOOK2,ADM2,BHLHE40,MFAP2,FOSB,MAFK,SLC28A3
399	NFIC	455.4	ARCHS4 Coexpression,553;ENCODE ChIP-seq,10;Enrichr Queries,702;ReMap ChIP-seq,5;GTEx Coexpression,1007	SERPINE1,TNC,RORA,JADE2,ZFP36,ZNF608,EVA1A,JUNB,PHLDA1,IER2,MAP3K5,TNS1,IGFBP5,XXYLT1-AS2,DNMBP-AS1,CRISPLD2,COL4A1,LINC01619,PFKFB3,PDGFB,LPAR1,MIR3142HG,NDRG1,RASGRP3,HSD11B1,NUAK2,CLTCL1,SLC19A2,TMEM184A,TNFSF18,EGR1,JUN,GADD45B,LRRN3,TSLP,CBX2,VASN,SMAD7,NR4A1,DNMBP,MIR221,HOOK2,COL5A1,BHLHE40,NABP1,MAFK,IL7R,ADORA2A-AS1,CSRNP1,BTG2,OPLAH,MYPN,AKAP12,TRIM6,DUSP10,KYNU,ENC1,ITGB8,PMEPA1,KDM6B,…
400	SOX6	456.5	ARCHS4 Coexpression,379;Enrichr Queries,750;ReMap ChIP-seq,48;GTEx Coexpression,649	MYLK2,EHF,BTG2,FLT1,TNC,MIR1260B,RORA,MYPN,ZFP36,DUSP10,CA2,SESN2,GRB10,ITGB8,JUNB,IER2,TNS1,KDM6B,IL15RA,CISH,RSAD2,IGFBP5,XXYLT1-AS2,IGFBP3,SLC11A2,EBF1,FOS,TGFBR3,ZMIZ1-AS1,PSRC1,COL4A1,BHLHE40-AS1,LINC00607,ZNF713,SGK1,DTL,SOCS2-AS1,SMTNL1,OSBP2,PPP1R15A,FOXG1,LPAR1,GMPR,CRMP1,THBS1,HSD11B1,SOCS2,SOCS1,PDZD2,CHST11,SERTAD1,CLTCL1,E2F2,HES1,CSMD3,MEST,FAM83A,RUNX1T1,PLK3,EGR1,MPP2,ZNF462,JUN,H…
401	SRF	457.2	Literature ChIP-seq,155;ARCHS4 Coexpression,1491;ENCODE ChIP-seq,42;Enrichr Queries,462;ReMap ChIP-seq,243;GTEx Coexpression,350	SLC46A3,CSRNP1,SYNM,BTG2,SERPINE1,DIXDC1,TNC,BICDL2,RND1,AKAP12,ZFP36,RGS2,ENC1,PMEPA1,CA9,FBXL19-AS1,JUNB,PHLDA1,IER2,TNS1,KDM6B,IL15RA,DUSP2,PTGIS,DUSP1,IL15,FOS,RHOB,BTC,ZSCAN22,BHLHE40-AS1,SGK1,CRYAB,ANGPTL1,ATF3,PPP1R15A,PFKFB3,CEBPD,HIF1A,NDRG1,THBS1,ADAMTS10,RASGRP3,SOCS1,NUAK2,SERTAD1,FAM83D,GBP2,E2F8,TMEM184A,ATF7IP,PLK3,EGR1,JUN,HSPA1L,GADD45B,RASL10B,CBX2,PLK2,TYW1B,GDF6,KLF2,VEGFA,SMA…
402	TBX1	457.3	ARCHS4 Coexpression,673;Enrichr Queries,170;GTEx Coexpression,529	MYLK2,BTG2,FLT1,RORA,NRARP,MYPN,MYOM3,AKAP12,THBD,GRB10,CYP1B1,PMEPA1,JUNB,TNS1,EDN1,IGFBP5,VWF,UNC5B,IGFBP3,FOS,COL4A1,SGK1,ATF3,SMTNL1,CEBPD,PDGFB,LPAR1,GMPR,TWIST1,PRICKLE1,THBS1,DLL4,P2RY2,CLTCL1,ATOH8,MEST,EGR1,JUN,GADD45B,KCNJ12,IGF2,KLF2,VEGFA,NR4A2,EFNA1,CXCL10,NR4A1,NR4A3,HOOK2,COL5A1,MGP,BHLHE40,FOSB,FGFR3
403	SATB2	459	ARCHS4 Coexpression,190;Enrichr Queries,587;GTEx Coexpression,600	SLC26A2,BTG2,FOXG1,TNC,LPAR1,RORA,ATP2C2,PRICKLE1,NDRG1,THBS1,SOCS2,AKAP12,RGS4,RGS2,CA2,TBC1D32,CNR1,ENC1,GRB10,PMEPA1,CSMD3,PHLDA1,RUNX1T1,GPR39,EGR1,JUN,IGFBP5,TMEM178B,IGFBP3,EBF1,TMEM171,FOS,ZFHX4,RUNX2,NR4A2,ERN2,KITLG,PEX5L,NR5A2,HOOK2,COL5A1,NAV3,COL4A1,LRRC7,BHLHE40,SGK1,RAPGEF4
404	POU3F4	459.3	ARCHS4 Coexpression,138;Enrichr Queries,1019;GTEx Coexpression,221	CHRM4,FOXG1,TNC,LPAR1,CRMP1,ABAT,RORA,FIGN,PCDH18,LMF1,DPYSL4,ZNF821,HES1,CSMD3,JUNB,RUNX1T1,PPP1R16B,ATP2B1-AS1,EGR1,MPP2,ZNF462,JUN,IGFBP5,LRRN3,HTR1D,EBF1,IGF2,FOS,RGMB,EFR3B,ZFHX4,NR4A2,CXCL10,NR4A3,HOOK2,LRRC7,BHLHE40,FOSB,FGFR3
405	DLX5	459.7	ARCHS4 Coexpression,387;Enrichr Queries,588;GTEx Coexpression,404	BTG2,CEMIP,RAB3A,FOXG1,TNC,LPAR1,TWIST1,CRMP1,RORA,CLDN1,NDRG1,THBS1,RGS4,RASD1,DPYSL4,CA2,CYP1B1,ZNF821,MEST,TP63,RUNX1T1,EGR1,MPP2,JUN,IGFBP5,LUM,IGFBP3,EBF1,IGF2,TRPV3,FOS,WNT16,ZFHX4,NR4A2,CXCL10,HOOK2,COL5A1,MGP,BHLHE40,GAS1,FOSB,SIK1,SGK1,FGFR3,CRYAB,ATF3,INKA1
406	HOXB9	460	ARCHS4 Coexpression,906;Enrichr Queries,175;GTEx Coexpression,299	BTG2,SERPINE1,TNC,NRARP,CLDN1,AKAP12,RGS2,CA2,SESN2,GRB10,CYP1B1,PMEPA1,CHAC1,JUNB,PHLDA1,GPR39,EDN1,IGFBP5,UNC5B,IGFBP3,ANO9,TMEM171,FOS,RHOB,ERN2,SGK1,FAM72D,FAM72C,ATF3,FAM72B,BIRC3,SLC26A2,LPAR1,TWIST1,ATP2C2,ATP2C2-AS1,NDRG1,THBS1,SOCS2,CCL2,MEST,EGR1,JUN,GADD45B,PLK2,SPRY4,IGF2,VEGFA,NR4A2,EFNA1,CXCL10,NR4A1,SLC6A8,HOOK2,COL5A1,BHLHE40,SNAI1,FOSB,PTX3
407	ZNF831	460.7	ARCHS4 Coexpression,163;Enrichr Queries,915;GTEx Coexpression,304	PTGER4,SAMD9L,PFKFB3,SH2D2A,SP140,IL24,RORA,JADE2,RASGRP1,CTSS,ZC3H12D,SOCS1,CHST11,IL21R,CCL2,MAN1A1,JUNB,PPP1R16B,TMEM184A,EGR1,DUSP2,LRRN3,TNFRSF9,NFATC2,FOS,FOXP3,KLF2,SMAD7,TGFBR3,ITPKB,CXCL10,SNRK,PIK3IP1,SLFNL1,GRAP,IL7R,EVI2B,IL18R1,BIRC3
408	ZBED3	461.7	ARCHS4 Coexpression,1118;Enrichr Queries,157;GTEx Coexpression,110	TOP2A,BTG2,HNMT,AKAP12,RGS2,DUSP10,SESN2,ENC1,GRB10,CYP1B1,PMEPA1,MAN1A1,CHAC1,JUNB,PHLDA1,VWF,IGFBP5,UNC5B,IGFBP3,EBF1,FOS,TGFBR2,RHOB,TGFBR3,RNF125,COL4A1,ANGPTL4,SGK1,DTL,ACOT4,ATF3,JDP2,PPP1R15A,PFKFB3,CEBPD,SDC2,LPAR1,NEDD9,NDRG1,THBS1,SOCS2,CCNB1,APOL6,HMOX1,MEST,ZNF462,EGR1,JUN,GADD45B,PLK2,SPRY4,CABLES1,VEGFA,SMAD7,NR4A2,CXCL10,DPY19L2,HOOK2,BHLHE40
409	ZNF217	462.8	Literature ChIP-seq,2;ARCHS4 Coexpression,1063;ENCODE ChIP-seq,38;Enrichr Queries,696;ReMap ChIP-seq,63;GTEx Coexpression,915	KCNG1,EHF,NRK,SERPINE1,ABAT,RORA,AHR,JADE2,HNMT,ZFP36,RGS2,ZNF608,EVA1A,LURAP1L,GRB10,CYP1B1,JUNB,PHLDA1,TP63,ICOSLG,TNS1,DNMBP-AS1,IGFBP3,SLC11A2,VASH1,PRLR,RUNX2,CRISPLD2,ATF3,CEMIP,PFKFB3,SLC45A1,SDC2,FOXG1,HIF1A,NDRG1,SOCS2,TBC1D8-AS1,CHST11,PODXL,RDH10,SLAMF9,ZNF546,N4BP3,FAM83A,LINC00313,TMEM184A,EGR1,JUN,PLK2,GREB1,NFATC2,VASN,SMAD7,EFNA1,NR4A2,KIF18A,DAB2,OCLN,DNMBP,NR4A3,COL5A1,HOOK2,BHL…
410	ZBTB7B	463	ARCHS4 Coexpression,669;Enrichr Queries,479;GTEx Coexpression,241	CSRNP1,BTG2,CRYBG1,ATP2A3,JADE2,CLDN1,CTSS,ZFP36,RGS2,SESN2,JUNB,PHLDA1,TP63,IER2,TNS1,KDM6B,ANO9,FOS,RHOB,ELF3,CHMP4C,SGK1,ATF3,PPP1R15A,PFKFB3,CEBPD,ATP2C2,ATP2C2-AS1,NDRG1,THBS1,GNA15,BCL2L11,HMOX1,E2F2,PTK2B,PCDH1,ZNF467,TMEM184A,EGR1,JUN,GADD45B,KLF2,VEGFA,SMAD7,NR4A2,EFNA1,NR4A1,HOOK2,BHLHE40,FOSB,MAFK,EVI2B,INKA1
411	POU6F1	463.3	ARCHS4 Coexpression,698;Enrichr Queries,217;GTEx Coexpression,475	PTPRR,BTG2,RAB3A,DIXDC1,RORA,AKAP12,ZFP36,RGS2,SALL2,PMEPA1,JUNB,TNS1,KDM6B,IGFBP5,EBF1,FOS,DUSP8,RHOB,TGFBR2,TGFBR3,MRAS,ARHGEF4,SGK1,ATF3,JDP2,RAPGEF4,BRSK1,PFKFB3,CEBPD,SLC45A1,LPAR1,CRMP1,PRICKLE1,NDRG1,RASGRP1,THBS1,SOCS2,PDZD2,EGR1,JUN,GADD45B,PLK2,KLF2,VEGFA,PER2,NR4A2,CXCL10,NR4A1,NR4A3,HOOK2,COL5A1,PIK3IP1,BHLHE40,FOSB
412	HOXA5	463.7	ARCHS4 Coexpression,710;Enrichr Queries,51;GTEx Coexpression,630	TOP2A,ZNF571,BTG2,SERPINE1,TNC,CXCL2,TNFSF13B,AKAP12,ZFP36,RGS2,CA2,ENC1,PDK4,CYP1B1,JUNB,PHLDA1,MAP3K5,TNS1,EDN1,IGFBP5,IGFBP3,EBF1,FOS,PRLR,RHOB,TGFBR2,TGFBR3,COL4A1,GAS1,ALDOC,SGK1,CRYAB,ATF3,PTGER4,CEBPD,TWIST1,PRICKLE1,NDRG1,THBS1,SOCS2,HMOX1,CCL2,GBP2,MEST,KCNJ2,EGR1,JUN,GADD45B,ANGPT1,CAVIN2,KLF2,VEGFA,SMAD7,NR4A2,EFNA1,CXCL10,DAB2,HOOK2,COL5A1,VEPH1,MGP,BHLHE40,FOSB,NABP1,PTX3
413	DLX1	463.7	ARCHS4 Coexpression,462;Enrichr Queries,290;GTEx Coexpression,639	PRDM8,RAB3A,TNC,AKAP12,RGS4,DPYSL4,DPF1,ENC1,CYP1B1,PMEPA1,JUNB,PHLDA1,IGFBP5,IGFBP3,EBF1,FOS,PGM2L1,RUNX2,COL4A1,SGK1,FJX1,ATF3,BRSK1,CEBPD,FOXG1,LPAR1,TWIST1,CRMP1,PRICKLE1,NDRG1,THBS1,SOCS2,ZNF821,CSMD3,EGR1,MPP2,JUN,SPRY4,IGF2,RAB27B,ZFHX4,NR4A2,CXCL10,NR4A1,KITLG,HOOK2,COL5A1,MGP,BHLHE40,FOSB,FGFR3
414	ARID5B	464	ARCHS4 Coexpression,713;Enrichr Queries,98;GTEx Coexpression,581	CSRNP1,BTG2,SERPINE1,MT1X,RORA,AHR,AKAP12,ZFP36,RGS2,DUSP10,ENC1,PDK4,CYP1B1,PMEPA1,JUNB,PHLDA1,TNS1,EDN1,IGFBP5,IGFBP3,FOS,RHOB,TGFBR2,TGFBR3,CRISPLD2,SGK1,ATF3,BIRC3,PPP1R15A,PFKFB3,CEBPD,NEDD9,HIF1A,NDRG1,THBS1,SOCS2,CLTCL1,HMOX1,CCL2,GBP2,SLC19A2,EGR1,JUN,GADD45B,PLK2,KLF2,VEGFA,SMAD7,NR4A2,EEPD1,CXCL10,NR4A1,DAB2,KITLG,HOOK2,BHLHE40,FOSB,NABP1
415	HIVEP1	464.3	ARCHS4 Coexpression,105;Enrichr Queries,236;GTEx Coexpression,1052	CSRNP1,BTG2,CD83,CRYBG1,RORA,DDX60L,AHR,AKAP12,ZC3H12D,ZFP36,RGS2,DUSP10,KYNU,ENC1,ITGB8,PMEPA1,JUNB,PHLDA1,ICOSLG,TNS1,MAP3K5,KDM6B,EDN1,FOS,RHOB,ETV7,SGK1,ATF3,BIRC3,PPP1R15A,PFKFB3,LPAR1,NEDD9,MIR3142HG,HIF1A,NDRG1,THBS1,SOCS2,APOL6,IL21R,EGR1,JUN,GADD45B,ABCA6,PLK2,VEGFA,SMAD7,NR4A2,CXCL10,NR4A1,NR4A3,HOOK2,BHLHE40,FOSB,CPEB2
416	POU2AF1	465	ARCHS4 Coexpression,861;GTEx Coexpression,69	PIF1,GRAMD1B,XXYLT1-AS2,SP140,VASH2,POU2F2,CENPA,MIR3142HG,ZC3H12D,NAV3,SLFNL1,KYNU,IL21R,GRAP,FAM72D,DTL,FAM72B,ZNF695,BIRC3,FAM72A
417	TEF	465	ARCHS4 Coexpression,437;Enrichr Queries,232;GTEx Coexpression,726	PTPRR,BTG2,RAB3A,RORA,AKAP12,ZFP36,RGS2,SALL2,CA2,ENC1,PDK4,PMEPA1,JUNB,PHLDA1,TNS1,IGFBP5,IGFBP3,FOS,DUSP8,RHOB,TGFBR3,ARHGEF4,ALDOC,ANGPTL4,SGK1,RAPGEF5,ATF3,RAPGEF4,BRSK1,PFKFB3,CEBPD,CRMP1,NDRG1,THBS1,SOCS2,HMOX1,SLC25A25,EGR1,JUN,GADD45B,KCNJ12,PLK2,EFR3B,KLF2,VEGFA,SMAD7,PER2,NR4A2,CXCL10,NR4A1,HOOK2,PIK3IP1,MGP,BHLHE40,FOSB
418	FOXO3	467.8	Literature ChIP-seq,50;ARCHS4 Coexpression,642;Enrichr Queries,573;GTEx Coexpression,606	BTG2,EHF,PTPRR,CRYBG1,SERPINE1,MT1X,RORA,DDX60L,NRARP,AHR,ZFP36,RGS2,LBH,ZNF608,ENC1,PDK4,ITGB8,JUNB,PHLDA1,TNS1,MAP3K5,KDM6B,DUSP1,IGFBP3,FOS,PRLR,PGM2L1,RHOB,TGFBR2,EREG,TGFBR3,BTC,ELF3,SGK1,ATF3,OSBP2,PFKFB3,CEBPD,ABHD4,GMPR,HIF1A,NDRG1,THBS1,BCL2L11,RASD1,CLTCL1,HMOX1,E2F2,SLC19A2,TNFSF18,EGR1,JUN,GADD45B,CAVIN2,VEGFA,SMAD7,NR4A2,EFNA1,EEPD1,NR4A1,HOOK2,PIK3IP1,BHLHE40,EVI2B,TJP2
419	SIX4	470	ARCHS4 Coexpression,520;Enrichr Queries,205;GTEx Coexpression,685	TOP2A,MYLK2,BTG2,SERPINE1,TNC,RORA,MYPN,MYOM3,AKAP12,ZFP36,RGS2,ENC1,CYP1B1,ITGB8,PMEPA1,JUNB,PHLDA1,IGFBP5,IGFBP3,KIF23,FOS,RHOB,TGFBR3,ASPM,COL4A1,DEPDC1,GAS1,ANGPTL4,SGK1,ATF3,SMTNL1,LPAR1,GMPR,PRICKLE1,THBS1,SOCS2,CLTCL1,PTK2B,FAM83D,EGR1,JUN,GADD45B,SPRY4,KLF2,VEGFA,NR4A2,EFNA1,CXCL10,NR4A1,CENPF,HOOK2,COL5A1,BHLHE40,FOSB
420	ZNF80	471	ARCHS4 Coexpression,426;Enrichr Queries,520;GTEx Coexpression,467	PRDM8,BTG2,SYNM,SAMD9L,TNFAIP6,BCL2A1,SH2D2A,SP140,IL24,RORA,SAMSN1,THBS1,CTSS,ZC3H12D,RGS2,BCL2L11,DUSP10,ENC1,IL21R,GBP2,JUNB,TRIM22,EGR1,DUSP2,VCAM1,RSAD2,IL15,TNFRSF9,TRPV3,FOS,P2RX7,TGFBR3,CXCL10,NR4A3,HOOK2,LPAR5,TNIP3,BHLHE40,ZNF713,FOSB,IL7R,BIRC3,TP73
421	NKX31	471.5	ARCHS4 Coexpression,507;GTEx Coexpression,436	PRDM8,EHF,GREB1,ATP2C2-AS1,NDRG1,TNFSF13B,SOCS2,GCNT2,PMEPA1,NABP1,STEAP1,SOCS2-AS1,KCNJ2
422	NKX32	472.5	ARCHS4 Coexpression,761;GTEx Coexpression,184	SYNM,JUN,PNCK,PTGIS,SPRY4,DIXDC1,IGF2,WNT9A,OLFML2A,MID1,PTGS1,BTC,KITLG,DCHS2,HES1,ANGPTL1
423	PAX6	472.8	Literature ChIP-seq,107;ARCHS4 Coexpression,498;Enrichr Queries,629;ReMap ChIP-seq,161;GTEx Coexpression,969	CXCL6,PTPRR,BTG2,SERPINE1,BICDL2,RORA,HNMT,SHF,RGS4,RGS2,LBH,ZNF608,SALL2,ENC1,GRB10,PDK4,CYP1B1,ITGB8,PMEPA1,CA9,MAN1A1,PHLDA1,NKX3-1,IL11,SERPINB2,IGFBP5,DUSP1,IGFBP3,EBF1,NRG1,TMC7,FOS,SSTR1,RHOB,TGFBR3,NR5A2,CRISPLD2,DEPDC1,SGK1,ATF3,GRAMD1B,BRSK1,TTYH2,FOXG1,LPAR1,TWIST1,CRMP1,NEDD9,SLC5A10,SLC5A3,THBS1,FSTL3,SOCS2,SOCS1,SH3TC2,RDH10,E2F2,CCL2,MEST,RUNX1T1,PLK3,EGR1,JUN,VCAM1,GADD45B,ABCA6,P…
424	HOXA3	474.3	ARCHS4 Coexpression,1061;Enrichr Queries,81;GTEx Coexpression,281	SYNM,BTG2,DIXDC1,TNC,ABAT,AKAP12,ZFP36,RGS2,CYP1B1,PMEPA1,JUNB,PHLDA1,TNS1,PPP1R16B,EDN1,PTGIS,IGFBP5,UNC5B,IGFBP3,EBF1,FOS,RUNX2,RHOB,TGFBR2,EREG,BTC,TGFBR3,NR5A2,COL4A1,GAS1,SGK1,ANGPTL1,ATF3,PTGER4,CEBPD,LPAR1,TWIST1,NEDD9,THBS1,SOCS2,CCL2,MEST,RUNX1T1,EGR1,JUN,ANGPT1,CAVIN2,IGF2,ZFHX4,VEGFA,SMAD7,NR4A2,EFNA1,CXCL10,KITLG,HOOK2,COL5A1,BHLHE40,SNAI1,FOSB,MAFK,PTX3
425	ZNF548	474.7	ARCHS4 Coexpression,597;Enrichr Queries,675;GTEx Coexpression,152	PPP1R15A,CSRNP1,BTG2,ZNF571,ADCY4,LPAR1,NEDD9,ABAT,RORA,THBS1,RASGRP3,DLL4,SOCS2,ZFP36,RGS2,APOL6,JUNB,PHLDA1,APOL3,TNS1,EGR1,JUN,PTGIS,GADD45B,ABCA6,IL15,CAVIN2,HTR1D,EBF1,FOS,PGM2L1,KLF2,RHOB,VEGFA,NR4A2,TGFBR3,NR4A1,SNRK,TCIM,HOOK2,BHLHE40,ZNF713,FOSB,SGK1,ATF3,BIRC3
426	SIM1	476	ARCHS4 Coexpression,419;Enrichr Queries,923;GTEx Coexpression,86	PTGFR,CEMIP,FOXG1,LPAR1,TWIST1,RORA,PCDH18,THBS1,MYPN,RGS4,DUSP10,PDK4,CYP1B1,MAN1A1,LINC02015,MEST,KCNJ2,RUNX1T1,TNS1,EGR1,ANGPT1,IGFBP5,TMEM178B,IGFBP3,EBF1,NRG1,FOS,SSTR1,GDF5,ZFHX4,VASN,NR4A2,TGFBR3,CXCL10,DAB2,ABCA10,NR5A2,HOOK2,RCAN2,BHLHE40,NABP1,PTX3,STEAP1,SGK1
427	HAND2	477	ARCHS4 Coexpression,756;Enrichr Queries,224;GTEx Coexpression,451	SYNM,SERPINE1,DIXDC1,TNC,TCF21,RORA,RGS4,RGS2,CYP1B1,TNS1,PTGIS,IGFBP5,UNC5B,IGFBP3,EBF1,FOS,MID1,RUNX2,BTC,TGFBR3,CRISPLD2,COL4A1,GAS1,SGK1,CRYAB,ANGPTL1,ATF3,PNCK,LPAR1,TWIST1,PRICKLE1,THBS1,FBLN5,CCL2,RUNX1T1,EGR1,JUN,VCAM1,ANGPT1,CAVIN2,LUM,CBX2,IGF2,ZFHX4,NR4A2,CXCL10,KITLG,DAB2,ACTC1,HOOK2,COL5A1,MGP,BHLHE40,RCOR2
428	NR5A2	478	ARCHS4 Coexpression,741;Enrichr Queries,155;ReMap ChIP-seq,100;GTEx Coexpression,916	CSRNP1,EHF,BTG2,FLT1,IL24,SERPINE1,TNC,BICDL2,RORA,AHR,CXCL2,CLDN1,AKAP12,RGS2,EVA1A,ENC1,GRB10,PDK4,CYP1B1,PMEPA1,JUNB,PHLDA1,TNS1,KDM6B,DUSP2,CHST6,EDN1,IGFBP5,IGFBP3,EBF1,TEX14,NRG1,FOS,PRLR,RUNX2,RHOB,TGFBR2,TGFBR3,PSMD6-AS2,ELF3,CRISPLD2,BHLHE40-AS1,ZNF713,ANGPTL4,RAPGEF5,SGK1,ATF3,PTGER4,HDAC5,LTK,PFKFB3,PDGFB,LPAR1,PRICKLE1,CENPA,THBS1,PTGS1,RASGRP3,SOCS2,HSD11B1,SOCS1,NUAK2,ATOH8,CCL2,ZNF…
429	ARNT	478.2	Literature ChIP-seq,11;ARCHS4 Coexpression,876;Enrichr Queries,1049;ReMap ChIP-seq,61;GTEx Coexpression,394	MAP10,SERPINE1,TNC,ABAT,RORA,JADE2,AHR,ZFP36,HTR7,ZNF608,DPF1,GRB10,TNFSF10,CYP1B1,JUNB,PHLDA1,IER2,TP63,ICOSLG,TNS1,IL15RA,CISH,IGFBP5,EBF1,PRLR,RUNX2,CRISPLD2,ATF3,BRSK1,CEMIP,FOXG1,GMPR,NDRG1,HIF1A,PCDH18,SOCS2,NUAK2,BCL2L11,CHST11,HMOX1,N4BP3,FAM83A,EGR1,JUN,GADD45B,ABCA6,CBX2,SMAD7,NR4A2,EFNA1,NR4A1,DAB2,DNMBP,HOOK2,BHLHE40,MAFK,SIM1,CPEB2,CSRNP1,BTG2,BICDL2,CLEC14A,FBXL19-AS1,MAN1A1,KDM6B,E…
430	ZNF175	479	ARCHS4 Coexpression,472;Enrichr Queries,148;ReMap ChIP-seq,44;GTEx Coexpression,1252	CSRNP1,SAMD9L,SERPINE1,BICDL2,RORA,JADE2,AHR,HNMT,OPLAH,CXCL2,MYOM3,SHF,AKAP12,ZFP36,RGS2,DUSP10,ZNF608,SESN2,ENC1,TNFSF10,CYP1B1,FBXL19-AS1,JUNB,PHLDA1,IER2,KDM6B,CPA3,EDN1,CISH,IGFBP5,DUSP1,XXYLT1-AS2,UNC5B,FOS,RGMB,RHOB,ZMIZ1-AS1,BHLHE40-AS1,ANGPTL4,SGK1,ATF3,BIRC3,OSBP2,HDAC5,PFKFB3,GMPR,CENPA,NDRG1,THBS1,PTGS1,RASGRP3,SOCS2,NUAK2,SERTAD1,HMOX1,CCL2,HES1,GBP2,SLC25A25,GBP4,RUNX1T1,PLK3,EGR1,J…
431	HES1	479.5	ARCHS4 Coexpression,1249;Enrichr Queries,83;ReMap ChIP-seq,291;GTEx Coexpression,295	TOP2A,CSRNP1,BTG2,SERPINE1,TNC,NRARP,CLDN1,CXCL2,AKAP12,ZFP36,RGS2,CA2,ENC1,CYP1B1,PMEPA1,JUNB,PHLDA1,TP63,IER2,EDN1,TMEM178B,IGFBP5,IGFBP3,FOS,WNT16,C1QL1,RHOB,TGFBR2,COL4A1,CHMP4C,SIK1,ANGPTL4,SGK1,ATF3,PPP1R15A,PFKFB3,CEBPD,NEDD9,HIF1A,NDRG1,THBS1,SOCS2,HMOX1,CCL2,ZNF462,EGR1,JUN,GADD45B,PLK2,SPRY4,KLF2,VEGFA,SMAD7,EFNA1,NR4A2,CXCL10,NR4A1,HOOK2,BHLHE40,FOSB,INKA1
432	CREB3L2	480.3	ARCHS4 Coexpression,703;Enrichr Queries,319;GTEx Coexpression,419	BTG2,ITGB3,SERPINE1,TNC,AKAP12,ZFP36,RGS2,ENC1,PMEPA1,MAN1A1,JUNB,PHLDA1,TNS1,COL27A1,IGFBP5,IL15,IGFBP3,FOS,TGFBR2,RHOB,TGFBR3,COL4A1,SGK1,ATF3,PFKFB3,CEBPD,SDC2,LPAR1,NEDD9,HIF1A,NDRG1,THBS1,FBLN5,SOCS2,HMOX1,EGR1,JUN,GADD45B,PLK2,SPRY4,VASN,VEGFA,SMAD7,NR4A2,DAB2,HOOK2,COL5A1,BHLHE40,FOSB
433	ISL1	480.7	ARCHS4 Coexpression,515;Enrichr Queries,658;GTEx Coexpression,269	PRDM8,BTG2,FOXG1,TNC,LPAR1,TWIST1,CRMP1,THBS1,SOCS2,AKAP12,RGS4,RGS2,GCNT2,PDK4,CYP1B1,CA9,MAN1A1,MEST,KCNJ2,NKX3-1,RUNX1T1,EGR1,JUN,IGFBP5,PLK2,IGFBP3,EBF1,IGF2,FOS,SSTR1,RGMB,ZFHX4,RFLNA,NR4A2,PER2,CXCL10,COL5A1,HOOK2,RCAN2,BHLHE40,GAS1,SGK1,SIM1,SOCS2-AS1,ATF3
434	MTF1	481.5	ARCHS4 Coexpression,93;GTEx Coexpression,870	IL15RA,SERPINB2,PFKFB3,RSAD2,TNFAIP6,BCL2A1,DDX60L,CXCL3,SAMSN1,CXCL2,CTSS,TNFSF13B,EREG,KYNU,TNIP3,E2F2,CYP1B1,EVI2B
435	TBX20	483.3	ARCHS4 Coexpression,287;Enrichr Queries,413;GTEx Coexpression,750	BTG2,FLT1,FOXG1,SERPINE1,TNC,LPAR1,TCF21,TWIST1,RORA,PRICKLE1,NDRG1,THBS1,MYOM3,THBD,LBH,NPPA,CYP1B1,DPF3,MEST,RUNX1T1,EGR1,JUN,VCAM1,TMEM178B,IGFBP5,LUM,UNC5B,IGFBP3,EBF1,IGF2,NRG1,FOS,GDF6,RHOB,SMAD7,NR4A2,TGFBR3,CXCL10,ACTC1,MRAS,HOOK2,COL5A1,COL4A1,BHLHE40,SGK1,CRYAB,ATF3,LGR4
436	ASCL2	483.7	ARCHS4 Coexpression,626;Enrichr Queries,152;GTEx Coexpression,673	BTG2,SERPINE1,ATP2A3,CLDN1,CTSS,ZFP36,RGS2,CA2,TNFSF10,CYP1B1,JUNB,PHLDA1,TP63,HES6,DUSP2,EDN1,RSAD2,IGFBP3,ANO9,FOS,FOXP3,RUNX2,ELF3,CRISPLD2,SGK1,ATF3,BIRC3,PTGER4,PFKFB3,CEBPD,PDGFB,LPAR1,NDRG1,THBS1,SOCS2,RASD1,E2F2,GBP2,ZNF467,GBP4,APOL3,EGR1,JUN,GADD45B,CCL20,UBE2C,IGF2,KLF2,NR4A2,CXCL10,HOOK2,BHLHE40,SNAI1,FOSB,FGFR3,INKA1
437	IRX3	484.3	ARCHS4 Coexpression,775;Enrichr Queries,76;GTEx Coexpression,602	BTG2,SERPINE1,TNC,RORA,BICDL2,OPLAH,CLDN1,AKAP12,THBD,ZFP36,RGS2,CA2,ENC1,PDK4,CYP1B1,PMEPA1,JUNB,PHLDA1,TP63,EDN1,IGFBP5,UNC5B,IGFBP3,EBF1,FOS,RHOB,TGFBR3,COL4A1,CHMP4C,GAS1,SIK1,SGK1,CRYAB,ATF3,CEBPD,LPAR1,TWIST1,ATP2C2,NDRG1,THBS1,SOCS2,P2RY2,CCL2,GBP2,MEST,TMEM184A,EGR1,JUN,GADD45B,LUM,PLK2,IGF2,KLF2,VEGFA,NR4A2,EFNA1,CXCL10,HOOK2,COL5A1,MGP,BHLHE40,FOSB,FGFR3,INKA1
438	PITX2	484.3	ARCHS4 Coexpression,285;Enrichr Queries,402;GTEx Coexpression,766	MYLK2,FLT1,CEBPD,SERPINE1,TNC,LPAR1,GMPR,TWIST1,RORA,THBS1,MYPN,MYOM3,RGS2,CLTCL1,GRB10,CYP1B1,PMEPA1,MEST,RUNX1T1,EGR1,JUN,IGFBP5,UNC5B,LUM,KCNJ12,IGFBP3,EBF1,IGF2,NRG1,FOS,ZFHX4,NR4A2,TGFBR3,CXCL10,DAB2,NR5A2,ACTC1,HOOK2,COL5A1,COL4A1,BHLHE40,MFAP2,GAS1,SGK1,FGFR3,ATF3,SMTNL1
439	FOXN2	485	ARCHS4 Coexpression,297;Enrichr Queries,768;GTEx Coexpression,390	CSRNP1,BTG2,SAMD9L,PFKFB3,LPAR1,DDX60L,RORA,AHR,SAMSN1,HIF1A,NDRG1,THBS1,CTSS,TNFSF13B,ZFP36,RGS2,APOL6,JUNB,PHLDA1,KCNJ2,EGR1,JUN,GADD45B,PLCL2,FOS,KLF2,RHOB,VEGFA,SMAD7,TGFBR2,NR4A2,SNRK,RNF125,EVI2A,HOOK2,BHLHE40,NABP1,EVI2B,SGK1,CPEB2,IL18R1,ATF3,BIRC3
440	SATB1	487.8	ARCHS4 Coexpression,203;Enrichr Queries,329;ReMap ChIP-seq,281;GTEx Coexpression,1138	MAP10,BTG2,RORA,JADE2,CXCL3,PVR,CXCL5,RGS4,AKAP12,ZC3H12D,ZFP36,RGS2,CA2,ENC1,PDK4,GRB10,PMEPA1,JUNB,PHLDA1,PPP1R16B,DUSP2,IGFBP5,IGFBP3,VASH2,FOS,PGM2L1,RHOB,TGFBR2,TGFBR3,ITPKB,ZMIZ1-AS1,CRISPLD2,SGK1,ATF3,SMTNL1,CEBPD,LPAR1,HIF1A,NDRG1,RASGRP1,THBS1,SOCS2,SERTAD1,HMOX1,CCL2,PTK2B,CSMD3,GBP2,MEST,ZNF462,EGR1,JUN,GADD45B,PLK2,PLCL2,CABLES1,KLF2,VEGFA,SMAD7,NR4A2,CENPE,CXCL10,EVI2A,HOOK2,PIK3IP1,…
441	NKX26	488	ARCHS4 Coexpression,296;GTEx Coexpression,680	HDAC5,IL11,TMEM178B,UNC5B,IGFBP3,LPO,VASN,SMAD7,ACTC1,LBH,COL5A1,NPPA,CRYAB
442	NKX61	490.5	ARCHS4 Coexpression,675;GTEx Coexpression,306	PRDM8,ZNF462,SYNM,JUN,TMEM178B,DIXDC1,CRMP1,RGMB,BTC,KITLG,RGS2,HES1,FAM83D,SIM1,ANGPTL1
443	NKX21	491	ARCHS4 Coexpression,480;GTEx Coexpression,502	IL15,SDC2,FOXG1,SLC11A2,CRMP1,PAX8-AS1,WNT9A,ATP2C2,VEGFA,OCLN,HOOK2,ELF3,VEPH1
444	CREBL2	492.7	ARCHS4 Coexpression,288;Enrichr Queries,539;GTEx Coexpression,651	SLC46A3,PTGER4,GRAMD1B,BTG2,PFKFB3,ABAT,RORA,JADE2,NDRG1,RASGRP1,THBS1,CTSS,SOCS2,RGS2,APOL6,ENC1,PDK4,HMOX1,CCL2,GBP2,JUNB,APOL3,MAP3K5,TNS1,EGR1,JUN,LRRN3,FOS,PRLR,RHOB,VEGFA,SMAD7,TGFBR2,NR4A2,TGFBR3,CXCL10,MRAS,HOOK2,PIK3IP1,VEPH1,BHLHE40,SGK1,CPEB2,ATF3
445	ZNF436	493.3	ARCHS4 Coexpression,931;Enrichr Queries,174;GTEx Coexpression,375	CSRNP1,EHF,BTG2,CRYBG1,SERPINE1,TNC,AKAP12,ZFP36,RGS2,ZNF608,SESN2,ENC1,PDK4,CYP1B1,PMEPA1,JUNB,PHLDA1,TP63,IGFBP5,IGFBP3,FOS,RHOB,TGFBR2,TGFBR3,COL4A1,KCTD11,SGK1,CRYAB,MDFI,ATF3,PFKFB3,CEBPD,LPAR1,NEDD9,CRMP1,NDRG1,THBS1,PALMD,GBP2,FAM83A,TMEM184A,ZNF462,EGR1,JUN,GADD45B,PLK2,KLF2,VEGFA,SMAD7,NR4A2,EFNA1,CXCL10,NR4A1,KITLG,HOOK2,COL5A1,BHLHE40
446	ESR2	495	Literature ChIP-seq,8;ARCHS4 Coexpression,682;Enrichr Queries,396;ReMap ChIP-seq,238;GTEx Coexpression,1151	TOP2A,CSRNP1,FLT1,NRK,ITGB3,SERPINE1,TCF21,RORA,ABAT,BICDL2,AHR,MYPN,KYNU,ENC1,GRB10,CYP1B1,CA9,JUNB,TP63,ICOSLG,IER2,MAP3K5,TNS1,RALGPS2,EDN1,IGFBP5,VWF,IGFBP3,SLC11A2,EBF1,FOS,RUNX2,TGFBR2,RHOB,TGFBR3,NR5A2,ELF3,CLDN14,CRISPLD2,BHLHE40-AS1,CCDC74A,ZNF713,KCTD11,SIK1,ANGPTL4,SGK1,ATF3,ACOT4,CCDC40,PTGFR,CEMIP,PFKFB3,LPAR1,TWIST1,LPO,PCDH12,ATP2C2,HIF1A,NDRG1,THBS1,SOCS1,PODXL,CLTCL1,HMOX1,CCL2,H…
447	ZIC2	497.3	ARCHS4 Coexpression,198;Enrichr Queries,432;GTEx Coexpression,862	TOP2A,PTPRR,SERPINE1,TNC,SHF,RGS2,SALL2,CA2,ENC1,CYP1B1,JUNB,PHLDA1,IGFBP5,UNC5B,IGFBP3,EBF1,VASH2,KIF23,FOS,TGFBR3,ASPM,COL4A1,ATF3,GRAMD1B,LPAR1,TWIST1,CRMP1,FIGN,THBS1,SOCS2,CCNB1,PODXL,MEST,RUNX1T1,EGR1,JUN,UBE2C,CBX2,SPRY4,ZFHX4,NR4A2,CXCL10,CENPE,CENPF,HOOK2,BHLHE40,MFAP2,FOSB,RCOR2,FGFR3
448	TBP	499.2	Literature ChIP-seq,126;ARCHS4 Coexpression,1347;ENCODE ChIP-seq,49;ReMap ChIP-seq,221;GTEx Coexpression,753	CSRNP1,BTG2,RAB3A,NRARP,BICDL2,ABAT,JADE2,CXCL2,MFSD13A,ZFP36,FAM186B,SESN2,TNFSF10,FBXL19-AS1,MAN1A1,JUNB,IER2,TNS1,KDM6B,HES6,GAS2L3,DUSP1,SLC11A2,EBF1,TEX14,KIF23,FOS,CRISPLD2,COL4A1,BHLHE40-AS1,KCTD11,SIK1,ALDOC,STEAP1,ANGPTL1,CCDC40,SMTNL1,CEMIP,SLC26A2,PFKFB3,FOXG1,HIF1A,SLC5A3,THBS1,FSTL3,AURKA,DLL4,CCNB1,SOCS1,NUAK2,RASD1,BCL2L11,SERTAD1,GCNT2,HMOX1,ZNF546,HES1,ZNF821,SLC25A25,PLK3,HSPA1L…
449	PKNOX2	499.3	ARCHS4 Coexpression,420;Enrichr Queries,657;GTEx Coexpression,421	BRSK1,GRAMD1B,SYNM,RAB3A,ONECUT3,SDC2,TNC,LPAR1,CRMP1,TCF21,RORA,PRICKLE1,THBS1,FBLN5,RND1,RGS4,AKAP12,KYNU,DPF1,ENC1,GRB10,CYP1B1,PMEPA1,MEST,KCNJ2,RUNX1T1,TNS1,EGR1,MPP2,JUN,IGFBP5,IGFBP3,EBF1,FOS,PGM2L1,NR4A2,TGFBR3,CXCL10,NR4A1,HOOK2,COL5A1,NAV3,COL4A1,BHLHE40,GAS1
450	EN2	499.7	ARCHS4 Coexpression,218;Enrichr Queries,558;GTEx Coexpression,723	GRAMD1B,PTPRR,BTG2,FLT1,FOXG1,LPAR1,TWIST1,CRMP1,RORA,FIGN,THBS1,SHF,AKAP12,DPYSL4,CA2,CYP1B1,PMEPA1,HES1,RUNX1T1,EGR1,JUN,COL27A1,IGFBP5,TMEM178B,UNC5B,IGFBP3,EBF1,IGF2,NRG1,FOS,RGMB,ZFHX4,MID1,VEGFA,SMAD7,NR4A2,CXCL10,NR4A1,NR5A2,NR4A3,HOOK2,BHLHE40,FOSB,SGK1,RCOR2,ATF3
451	TRAFD1	499.7	ARCHS4 Coexpression,111;Enrichr Queries,476;GTEx Coexpression,912	PPP1R15A,RTP4,CSRNP1,BTG2,SAMD9L,PFKFB3,CD83,SP140,DDX60L,NDRG1,THBS1,CTSS,TNFSF13B,GNA15,ZFP36,RGS2,APOL6,SOCS1,TNFSF10,E2F2,HMOX1,CCL2,PTK2B,GBP2,JUNB,GBP4,APOL3,TRIM22,IL15RA,EGR1,JUN,RSAD2,GADD45B,IL15,FOS,RHOB,VEGFA,ETV7,CXCL10,HOOK2,BHLHE40,SGK1,EVI2B,ATF3,BIRC3
452	TBX5	499.8	Literature ChIP-seq,139;ARCHS4 Coexpression,151;Enrichr Queries,862;GTEx Coexpression,847	SLC46A3,BTG2,FLT1,ITGB3,TNC,TCF21,ABAT,BICDL2,CXCL1,RND1,MFSD13A,ZFP36,NPPA,DPF1,CYP1B1,DPF3,PMEPA1,TNS1,EDN1,TMEM178B,IGFBP5,EBF1,NRG1,TEX14,FOS,RUNX2,MRAS,RNF125,PSRC1,ZSCAN22,STEAP1,CRYAB,DTL,ATF3,JDP2,RAPGEF4,CEMIP,LPAR1,TWIST1,PCDH18,THBS1,FBLN5,FSTL3,RASGRP3,SOCS2,PALMD,PODXL,HMOX1,RUNX1T1,SLC19A2,EGR1,JUN,ANGPT1,IGF2,NFATC2,VASN,NR4A2,CXCL10,ACTC1,HOOK2,COL5A1,RCAN2,BHLHE40,MGP,NABP1,SIM1,…
453	MAX	500.4	ARCHS4 Coexpression,182;ENCODE ChIP-seq,75;Enrichr Queries,1023;ReMap ChIP-seq,110;GTEx Coexpression,1112	CSRNP1,BTG2,RAB3A,CHRM4,ITGB3,SERPINE1,ATP2A3,NRARP,BICDL2,JADE2,TNFSF13B,ZFP36,CA2,FBXL19-AS1,JUNB,IER2,KDM6B,IL11,EDN1,GAS2L3,CISH,DUSP1,UNC5B,TMC7,KIF23,FOS,ELOVL7,RHOB,TGFBR2,ENKUR,ZMIZ1-AS1,BHLHE40-AS1,SGK1,DTL,ATF3,BIRC3,PFKFB3,CEBPD,TTYH2,PDGFB,GMPR,HIF1A,NDRG1,THBS1,CENPA,PCDH18,RASGRP1,FSTL3,PTGS1,DLL4,SERTAD1,SH3TC2,ATOH8,E2F2,HMOX1,HES1,ZNF467,N4BP3,TMEM184A,PLK3,EGR1,MPP2,JUN,GADD45B,…
454	ZNF362	502	ARCHS4 Coexpression,556;Enrichr Queries,594;GTEx Coexpression,356	HDAC5,BTG2,PFKFB3,CEBPD,NEDD9,NDRG1,THBS1,ADAMTS10,SOCS2,ZFP36,ZNF608,DPYSL4,SESN2,ENC1,PMEPA1,CYP1B1,HMOX1,E2F2,CHAC1,GBP2,JUNB,PHLDA1,TNS1,EGR1,JUN,PTGIS,IGFBP5,FOS,VASH1,KLF2,SMAD7,RHOB,VEGFA,ITPKB,TGFBR3,HOOK2,COL5A1,RCAN2,BHLHE40,LINC01139,NOX4,SGK1,RCOR2,JDP2,MDFI
455	PITX3	504	ARCHS4 Coexpression,397;Enrichr Queries,689;GTEx Coexpression,426	MYLK2,BTG2,SYNM,FOXG1,SERPINE1,TNC,LPAR1,GMPR,TWIST1,RORA,MYPN,MYOM3,P2RY2,CLTCL1,ATOH8,CYP1B1,JUNB,EGR1,JUN,KCNJ12,IGFBP3,EBF1,IGF2,FOS,ELOVL7,KLF2,RUNX2,C1QL1,NR4A2,CXCL10,NR4A1,NR5A2,HOOK2,BHLHE40,FOSB,SIM1,SGK1,FGFR3,ATF3,SMTNL1
456	RAG1	504.3	ARCHS4 Coexpression,484;Enrichr Queries,268;GTEx Coexpression,761	TOP2A,CXCL6,BTG2,SAMD9L,CD83,ITGB3,SERPINE1,TNC,ATP2A3,ABAT,CTSS,AKAP12,ZNF608,CA2,TNFSF10,JUNB,TNS1,PPP1R16B,RSAD2,IL15,EBF1,FOS,TGFBR2,ASPM,SGK1,ATF3,MDFI,BIRC3,PTGER4,GRAMD1B,PCDH12,RASGRP1,THBS1,SOCS2,GNA15,HMOX1,CCL2,E2F2,E2F8,EGR1,JUN,VCAM1,KLF2,NR4A2,CENPE,CXCL10,DAB2,CENPF,HOOK2,COL5A1,BHLHE40,IL7R
457	DEAF1	505	ARCHS4 Coexpression,547;Enrichr Queries,1009;ReMap ChIP-seq,226;GTEx Coexpression,238	BTG2,RAB3A,RORA,SHF,ZFP36,RGS2,DUSP10,DPF1,ZNF280C,ENC1,FBXL19-AS1,JUNB,IER2,KDM6B,HES6,IL11,RSAD2,TEX14,FOS,DUSP8,RHOB,ZMIZ1-AS1,ZSCAN22,ARHGEF4,ALDOC,SGK1,ATF3,RAPGEF4,PPP1R15A,BRSK1,PNCK,FOXG1,CRMP1,NDRG1,SOCS2,SERTAD1,PTK2B,ZNF821,CSMD3,PCDH1,PLK3,EGR1,JUN,GADD45B,VEGFA,SMAD7,NR4A2,NR4A1,HOOK2,BHLHE40,FOSB,FGFR3,ZNF695,TP73
458	FOXD2	505	ARCHS4 Coexpression,1077;Enrichr Queries,184;GTEx Coexpression,254	BTG2,RORA,AHR,TNFSF13B,THBD,RGS2,ENC1,ITGB8,CYP1B1,PMEPA1,JUNB,PHLDA1,GAS2L3,EDN1,IGFBP5,IGFBP3,EBF1,FOS,RUNX2,TGFBR3,ABCA10,NR5A2,ELF3,COL4A1,LINC01139,GAS1,SGK1,ATF3,PTGER4,PTGFR,SLC26A2,PFKFB3,FOXG1,LPAR1,TWIST1,FIGN,PRICKLE1,THBS1,SOCS2,ATOH8,E2F2,KCNJ2,E2F8,EGR1,JUN,GADD45B,NFATC2,KLF2,SMAD7,NR4A2,CXCL10,HOOK2,COL5A1,BHLHE40,SNAI1,NOX4,FOSB,NABP1,FGFR3
459	ZNF730	505	ARCHS4 Coexpression,824;GTEx Coexpression,186	TOP2A,VASH2,AURKA,CENPF,KIF18A,SLFNL1,SALL2,FAM186B,MFAP2,HYLS1,ZNF546,DTL,RIBC2,ZNF695
460	LYL1	507.2	Literature ChIP-seq,93;ARCHS4 Coexpression,252;Enrichr Queries,765;ReMap ChIP-seq,139;GTEx Coexpression,1287	KCNG1,BTG2,FLT1,CD83,ITGB3,ATP2A3,CTSS,RGS2,ZFP36,CA2,TNFSF10,FBXL19-AS1,CHAC1,JUNB,PHLDA1,IER2,PROSER2-AS1,PPP1R16B,DUSP2,SERPINB2,CISH,XXYLT1-AS2,ZFP3,FOS,PDCD1LG2,TGFBR2,ITPKB,BTC,BHLHE40-AS1,SGK1,ATF3,OSBP2,PPP1R15A,PFKFB3,CEBPD,PDGFB,GMPR,CENPA,SAMSN1,PTGS1,GNA15,IL21R,GCNT2,E2F2,CCL2,PTK2B,HMOX1,GBP2,ZNF467,KCNJ2,E2F8,EGR1,JUN,GADD45B,CAVIN2,KLF2,P2RX7,CXCL10,EVI2A,MIR221,LPAR5,HOOK2,COL5A1…
461	CUX1	507.7	Literature ChIP-seq,73;ARCHS4 Coexpression,894;ENCODE ChIP-seq,82;Enrichr Queries,1191;ReMap ChIP-seq,199;GTEx Coexpression,607	SLC46A3,PRDM8,SAMD9L,EHF,SERPINE1,DIXDC1,RORA,MT1X,JADE2,HNMT,ZC3H12D,MFSD13A,ZFP36,RGS2,HTR7,EVA1A,NPPA,TNFSF10,JUNB,IER2,TNS1,MAP3K5,MID1,ZSCAN22,ACOT4,PIF1,PTGFR,ABHD4,SH2D2A,FOXG1,HIF1A,NDRG1,SAMSN1,RASGRP1,FBLN5,RASGRP3,SOCS1,CHST11,HMOX1,SLC19A2,TMEM184A,EGR1,JUN,GADD45B,TSLP,UBE2C,CBX2,PLK2,GREB1,RAB27B,SMAD7,EFNA1,OCLN,HOOK2,COL5A1,DCHS2,BHLHE40,SNAI1,NABP1,MAFK,FGFR3,TOP2A,RTP4,BTG2,PTPR…
462	ZNF101	508.3	ARCHS4 Coexpression,834;Enrichr Queries,309;GTEx Coexpression,382	BTG2,SAMD9L,CD83,IL24,RORA,MT1X,JADE2,CTSS,TNFSF13B,ZC3H12D,ZFP36,RGS2,TNFSF10,JUNB,TRIM22,PPP1R16B,DUSP2,FOS,RNF125,ZNF713,SGK1,ATF3,BIRC3,PTGER4,CEBPD,SP140,RASGRP1,THBS1,RASGRP3,APOL6,BCL2L11,SOCS1,IL21R,HMOX1,GBP2,GBP4,EGR1,JUN,GADD45B,POU2F2,NR4A2,CXCL10,CENPF,HOOK2,BHLHE40,NABP1,GRAP,EVI2B,IL7R
463	DBP	508.7	ARCHS4 Coexpression,928;Enrichr Queries,200;GTEx Coexpression,398	BTG2,SERPINE1,TNFSF13B,SHF,MFSD13A,THBD,ZFP36,RGS2,SALL2,CA2,PDK4,PMEPA1,JUNB,PHLDA1,CISH,IGFBP5,IGFBP3,FOS,TGFBR2,RHOB,ZNF713,ARHGEF4,ALDOC,ANGPTL4,SGK1,CRYAB,ATF3,PPP1R15A,PFKFB3,CEBPD,CRMP1,RASGRP1,NDRG1,THBS1,SOCS2,HMOX1,GBP2,KCNJ2,EGR1,JUN,GADD45B,EFR3B,KLF2,VEGFA,SMAD7,PER2,NR4A2,EFNA1,CXCL10,NR4A1,RGCC,HOOK2,PIK3IP1,MGP,BHLHE40,FOSB,FGFR3
464	MYCL	509	ARCHS4 Coexpression,532;GTEx Coexpression,486	CBX2,RORA,CLDN1,CTSS,DNMBP,NUAK2,SALL2,CHMP4C,ZNF467,EVI2B,FGFR3,RCOR2,TP63,INKA1
465	YY1	509.7	Literature ChIP-seq,97;ARCHS4 Coexpression,676;ENCODE ChIP-seq,110;Enrichr Queries,1366;ReMap ChIP-seq,259;GTEx Coexpression,550	TOP2A,BTG2,ITGB3,ATP2A3,NRARP,MT1X,JADE2,CLDN1,MFSD13A,ZFP36,SALL2,FBXL19-AS1,MAN1A1,JUNB,PHLDA1,IER2,ICOSLG,MAP3K5,KDM6B,IL15,DUSP1,RFX2,FOS,CCNE1,BHLHE40-AS1,STEAP1,DTL,JDP2,PPP1R15A,GRAMD1B,BRSK1,SDC2,SP140,LPAR1,PDGFB,PRICKLE1,HIF1A,AURKA,SOCS2,SERTAD1,ATOH8,HES1,N4BP3,FAM83D,MEST,KCNJ2,ATF7IP,PLK3,EGR1,JUN,HSPA1L,GADD45B,CBX2,VEGFA,SMAD7,EFNA1,CENPE,EEPD1,KIF18A,DPY19L2,HOOK2,ADM2,TMEM117,BH…
466	ZNF354A	510.3	ARCHS4 Coexpression,806;Enrichr Queries,136;GTEx Coexpression,589	BTG2,NRK,SERPINE1,AHR,CLDN1,CXCL2,TNFSF13B,AKAP12,ZFP36,RGS2,ZNF608,CA2,ENC1,PDK4,CYP1B1,PMEPA1,CHAC1,JUNB,PHLDA1,IER2,EDN1,RSAD2,IGFBP3,FOS,RHOB,ANGPTL4,SGK1,ATF3,BIRC3,PPP1R15A,CEBPD,LPAR1,SAMSN1,NDRG1,THBS1,SOCS2,HMOX1,ZNF467,GBP2,KCNJ2,SLC19A2,RUNX1T1,EGR1,JUN,GADD45B,PLK2,TYW1B,VEGFA,NR4A2,EFNA1,CXCL10,NR4A1,SLC6A8,HOOK2,BHLHE40,NABP1,EVI2B,IL18R1
467	ZNF365	511.3	ARCHS4 Coexpression,635;Enrichr Queries,363;GTEx Coexpression,536	PTGER4,BRSK1,RAB3A,PFKFB3,FOXG1,SERPINE1,TNC,LPAR1,RORA,RASGRP1,CXCL2,THBS1,RGS4,RGS2,DPF1,ENC1,PMEPA1,CCL2,MAN1A1,PHLDA1,EGR1,MPP2,EDN1,IGFBP5,GADD45B,PLK2,IGFBP3,SPRY4,NRG1,FOS,PGM2L1,SMAD7,NR4A2,TGFBR3,CXCL10,PEX5L,RGCC,HOOK2,COL5A1,NAV3,COL4A1,RCAN2,BHLHE40,ARHGEF4,ANGPTL4,SGK1,RAPGEF5,RAPGEF4
468	NCOA3	512	ARCHS4 Coexpression,730;Enrichr Queries,957;ReMap ChIP-seq,181;GTEx Coexpression,180	TOP2A,BTG2,CRYBG1,SERPINE1,JADE2,CTSS,ZC3H12D,ZFP36,RGS2,CA2,TNFSF10,JUNB,PHLDA1,TRIM22,CHST6,XXYLT1-AS2,IGFBP3,SLC11A2,TEX14,FOS,WNT16,RHOB,TGFBR2,ABCA10,PSMD6-AS2,CCNE2,ELF3,BHLHE40-AS1,FAM72D,SGK1,FAM72B,ATF3,BIRC3,FAM72A,PIF1,SP140,SDC2,ATP2C2,MIR3142HG,HIF1A,NDRG1,THBS1,SOCS2,BCL2L11,IL21R,HMOX1,ZNF821,HES1,N4BP3,SLC19A2,FAM83A,TMEM184A,EGR1,JUN,ANGPT1,GADD45B,ABCA6,GREB1,LYSMD2,VEGFA,EFNA1,…
469	KLF8	512	ARCHS4 Coexpression,844;Enrichr Queries,100;GTEx Coexpression,592	BTG2,SAMD9L,CRYBG1,FLT1,ITGB3,SERPINE1,TNC,RORA,AHR,CLDN1,AKAP12,CA2,TBC1D32,KYNU,ENC1,PDK4,TNFSF10,CYP1B1,PMEPA1,JUNB,PHLDA1,TP63,TNS1,EDN1,RSAD2,IGFBP3,FOS,TGFBR3,RNF125,ZNF713,ANGPTL4,SGK1,ATF3,BIRC3,SDC2,LPAR1,NEDD9,NDRG1,RASGRP1,THBS1,SOCS2,GCNT2,MEST,TMEM184A,EGR1,JUN,ABCA6,PLK2,NFATC2,KLF2,NR4A2,CXCL10,NR4A1,NR4A3,HOOK2,BHLHE40,FOSB,NABP1,INKA1
470	PDX1	512.2	Literature ChIP-seq,142;ARCHS4 Coexpression,493;Enrichr Queries,949;ReMap ChIP-seq,58;GTEx Coexpression,919	MAP10,VLDLR-AS1,EHF,FLT1,ATP2A3,MIR1260B,BICDL2,JADE2,CLDN1,AKAP12,THBD,DUSP10,ZNF608,SALL2,SESN2,ENC1,GRB10,PDK4,DPF3,MAN1A1,JUNB,IGFBP5,CISH,IGFBP3,EBF1,FOS,SSTR1,C1QL1,TGFBR3,NR5A2,PSMD6-AS2,ELF3,LURAP1L-AS1,LINC01619,ATF3,TTYH2,CRMP1,TWIST1,NUAK2,TBC1D8-AS1,RASD1,RDH10,HES1,PCDH1,LINC02015,MEST,KCNJ2,SLC25A25,ZNF462,EGR1,MPP2,JUN,LRRN3,HSPA1L,PLCL2,IGF2,SYT16,CABLES1,NFATC2,MEIS3,SMAD7,NR4A2,…
471	ZNF93	512.3	ARCHS4 Coexpression,702;Enrichr Queries,640;GTEx Coexpression,195	TOP2A,PIF1,NEDD9,CENPA,THBS1,AURKA,RGS2,CCNB1,ZNF608,SALL2,PODXL,ENC1,IL21R,CYP1B1,MEST,E2F8,EGR1,JUN,UBE2C,VASH2,KIF23,FOS,RHOB,CENPE,ASPM,CXCL10,CENPF,KIF18A,CCNE2,HOOK2,BHLHE40,MFAP2,DEPDC1,FAM72D,SGK1,IL7R,DTL,FAM72B,ATF3,ZNF695,FAM72A
472	TCF15	512.7	ARCHS4 Coexpression,904;Enrichr Queries,218;GTEx Coexpression,416	MYLK2,BTG2,FLT1,SERPINE1,TNC,CLEC14A,NRARP,MYOM3,AKAP12,ZFP36,TRIM6,CA2,ENC1,PDK4,CYP1B1,JUNB,TNS1,IGFBP5,VWF,RSAD2,IGFBP3,EBF1,VASH2,FOS,NR5A2,COL4A1,CCNE1,ANGPTL4,SGK1,ATF3,PDGFB,ADCY4,LPAR1,CRMP1,PCDH12,THBS1,DLL4,RASD1,PALMD,HMOX1,CCL2,PCDH1,MEST,EGR1,JUN,CAVIN2,PLK2,SPRY4,IGF2,KLF2,CXCL10,NR4A1,HOOK2,COL5A1,BHLHE40
473	ADNP2	513.7	ARCHS4 Coexpression,633;Enrichr Queries,540;GTEx Coexpression,368	PPP1R15A,CSRNP1,BTG2,PFKFB3,RORA,CLDN1,HIF1A,THBS1,SOCS2,AKAP12,ZFP36,RGS2,DUSP10,SALL2,TBC1D32,PODXL,SESN2,ENC1,JUNB,PHLDA1,IER2,RALGPS2,KDM6B,ATF7IP,CPA3,EGR1,JUN,GADD45B,CBX2,PLK2,KIF23,FOS,RHOB,VEGFA,SMAD7,PER2,NR4A2,NR4A1,DNMBP,HOOK2,BHLHE40,FOSB,SIK1,SGK1,CPEB2,DTL,ATF3
474	HOXD13	515.5	Literature ChIP-seq,88;ARCHS4 Coexpression,1047;Enrichr Queries,735;GTEx Coexpression,192	PRDM8,SYNM,BTG2,PNCK,FOXG1,DIXDC1,TNC,LPAR1,TWIST1,RORA,OLFML2A,THBS1,PTGS1,SOCS2,RGS2,CA2,CYP1B1,ITGB8,CSMD3,JUNB,EGR1,JUN,IGFBP5,IGFBP3,CBX2,EBF1,IGF2,FOS,MID1,RUNX2,BTC,NR4A2,CXCL10,CENPF,NR5A2,COL5A1,HOOK2,COL4A1,BHLHE40,DEPDC1,GAS1,FOSB,SGK1,FGFR3,DTL,SOCS2-AS1,ATF3
475	FOXH1	516	ARCHS4 Coexpression,511;Enrichr Queries,759;GTEx Coexpression,278	PIF1,SLC26A2,FLT1,CEBPD,CRMP1,ATP2C2,ATP2C2-AS1,SALL2,CA2,PODXL,PCDH1,JUNB,GPR39,EGR1,JUN,GADD45B,CBX2,SPRY4,IGF2,VASH2,ANO9,TMEM171,FOS,KLF2,VEGFA,SMAD7,TGFBR2,EFNA1,ERN2,CXCL10,NR4A1,NR5A2,ELF3,HOOK2,CCNE1,BHLHE40,SNAI1,FOSB,RCOR2,FGFR3,ATF3,TP73
476	TBX19	516.3	ARCHS4 Coexpression,856;Enrichr Queries,144;GTEx Coexpression,549	ZNF571,BTG2,CD83,SERPINE1,RORA,ZC3H12D,RGS2,DUSP10,KYNU,CHAC1,JUNB,ICOSLG,TNS1,HES6,DUSP2,IGFBP5,IL15,FOS,RUNX2,ITPKB,ASPM,NR5A2,ELF3,ZNF713,SGK1,ATF3,CEBPD,LPAR1,NDRG1,THBS1,RASGRP3,RASD1,HMOX1,E2F2,CCL2,CGA,GBP2,EGR1,JUN,VCAM1,GADD45B,NFATC2,KLF2,VEGFA,NR4A2,CXCL10,NR4A1,CENPF,NR4A3,HOOK2,VEPH1,BHLHE40,SNAI1,FOSB,NABP1,IL7R,IL18R1
477	SRY	517.5	Literature ChIP-seq,78;ARCHS4 Coexpression,409;Enrichr Queries,880;GTEx Coexpression,703	CSF3,CSF2,CD83,CHRM4,SERPINE1,RORA,AHR,CLDN1,RGS2,SALL2,PDK4,TNFSF10,CYP1B1,JUNB,TP63,HES6,IL15RA,COL27A1,RSAD2,EBF1,RFX2,RUNX2,EREG,ZSCAN22,ATF3,ABHD4,FOXG1,PDGFB,LPAR1,TWIST1,LPO,PCDH12,HIF1A,SLC5A3,RASGRP1,ADAMTS10,NUAK2,SOCS1,N4BP3,SLC19A2,FAM83A,EGR1,JUN,VCAM1,UBE2C,NFATC2,TRPV3,GDF6,GDF5,NR4A2,EFNA1,CXCL10,NR4A1,SLC6A8,HOOK2,COL5A1,RCAN2,BHLHE40,SNAI1,INKA1,TP73,BTG2,ONECUT3,ATP2A3,NRARP,OP…
478	ZNF281	518.3	ARCHS4 Coexpression,389;Enrichr Queries,667;GTEx Coexpression,499	MAP10,TOP2A,BTG2,PFKFB3,CEBPD,SERPINE1,AHR,HIF1A,SAMSN1,NDRG1,THBS1,AURKA,ZFP36,RGS2,CCNB1,DUSP10,SALL2,PODXL,ENC1,HMOX1,GBP2,LINC02015,JUNB,PHLDA1,EGR1,JUN,GADD45B,PLK2,VASH2,FOS,RHOB,VEGFA,SMAD7,NR4A2,CENPE,HOOK2,BHLHE40,DEPDC1,NABP1,EVI2B,SGK1,DTL,ATF3,BIRC3
479	ZBTB7A	518.4	ARCHS4 Coexpression,805;ENCODE ChIP-seq,39;Enrichr Queries,982;ReMap ChIP-seq,153;GTEx Coexpression,613	KCNG1,BTG2,RAB3A,ONECUT3,ITGB3,SERPINE1,NRARP,BICDL2,RORA,CXCL1,JADE2,OPLAH,OLFML2A,CXCL3,CLDN1,ZFP36,HTR7,CA2,DPF1,MAN1A1,CHAC1,JUNB,PHLDA1,IER2,KDM6B,IL11,COL27A1,CISH,UNC5B,SLC11A2,ANO9,TMC7,FOS,ELOVL7,RGMB,DUSP8,RHOB,COL4A1,ARHGEF4,KCTD11,SGK1,FJX1,ATF3,JDP2,RAPGEF4,CCDC40,PPP1R15A,BRSK1,HDAC5,CEBPD,PDGFB,ATP2C2,HIF1A,NDRG1,THBS1,FBLN5,FSTL3,LMF1,DLL4,GNA15,SOCS1,SERTAD1,CHST11,RDH10,P2RY2,PT…
480	FOXG1	518.7	ARCHS4 Coexpression,299;Enrichr Queries,850;GTEx Coexpression,407	BRSK1,RAB3A,TNC,LPAR1,TWIST1,CRMP1,ABAT,THBS1,RGS4,RGS2,DPYSL4,SALL2,CA2,DPF1,ENC1,CYP1B1,CSMD3,RUNX1T1,PPP1R16B,EGR1,JUN,IGFBP5,TMEM178B,PLK2,IGFBP3,EBF1,FOS,ZFHX4,EFR3B,NR4A2,NR4A3,HOOK2,LRRC7,COL4A1,BHLHE40,ARHGEF4,SGK1,FGFR3,RAPGEF4
481	SREBF1	519.7	Literature ChIP-seq,125;ARCHS4 Coexpression,1094;ENCODE ChIP-seq,91;Enrichr Queries,794;ReMap ChIP-seq,218;GTEx Coexpression,796	CSRNP1,BTG2,RAB3A,NRARP,BICDL2,RORA,OPLAH,RND1,MFSD13A,ZFP36,FBXL19-AS1,JUNB,PHLDA1,IER2,MAP3K5,KDM6B,IL11,HES6,IGFBP5,IGFBP3,RFX2,ANO9,FOS,PRLR,RHOB,ZSCAN22,BHLHE40-AS1,ALDOC,SIK1,ANGPTL4,SGK1,ATF3,RAPGEF4,HDAC5,PFKFB3,CEBPD,SLC45A1,HIF1A,NDRG1,THBS1,SAMSN1,BCL2L11,SERTAD1,PODXL,RDH10,HMOX1,N4BP3,SLC25A25,SLC19A2,TMEM184A,PLK3,EGR1,JUN,LRRN3,HSPA1L,GADD45B,VEGFA,SMAD7,EFNA1,NR4A1,HOOK2,VEPH1,BHL…
482	KLF15	519.7	ARCHS4 Coexpression,1032;Enrichr Queries,113;GTEx Coexpression,414	CSRNP1,BTG2,SERPINE1,ABAT,RORA,AKAP12,SHF,ZFP36,RGS2,CA2,PDK4,CYP1B1,CHAC1,JUNB,PHLDA1,TNS1,IGFBP5,VWF,IGFBP3,FOS,RHOB,TGFBR3,CRISPLD2,GAS1,ANGPTL4,SGK1,CRYAB,ANGPTL1,ATF3,CCDC40,PFKFB3,CEBPD,LPAR1,FIGN,NDRG1,THBS1,RASD1,ATOH8,HMOX1,SLC19A2,EGR1,JUN,ANGPT1,GADD45B,ABCA6,CAVIN2,KLF2,VEGFA,CXCL10,NR4A1,RGCC,HOOK2,MGP,BHLHE40,FOSB,NOX4,FGFR3
483	HOXB3	520	ARCHS4 Coexpression,1072;Enrichr Queries,171;GTEx Coexpression,317	SYNM,SERPINE1,TNC,TCF21,RORA,NRARP,OLFML2A,AKAP12,ENC1,CYP1B1,PMEPA1,JUNB,PHLDA1,TNS1,EDN1,IGFBP5,IGFBP3,EBF1,FOS,MID1,RUNX2,RHOB,BTC,TGFBR3,CRISPLD2,COL4A1,SGK1,ANGPTL1,ATF3,LPAR1,TWIST1,NEDD9,PRICKLE1,NDRG1,THBS1,SOCS2,CHST11,CCL2,FAM83D,GBP2,MEST,RUNX1T1,EGR1,JUN,CAVIN2,IGF2,ZFHX4,SMAD7,NR4A2,EFNA1,CXCL10,KITLG,HOOK2,COL5A1,BHLHE40,FOSB
484	TSHZ1	520.3	ARCHS4 Coexpression,699;Enrichr Queries,297;GTEx Coexpression,565	BTG2,DIXDC1,RORA,ABAT,AKAP12,RGS2,SALL2,ENC1,CYP1B1,PMEPA1,JUNB,PHLDA1,TNS1,IGFBP5,UNC5B,EBF1,FOS,SSTR1,DUSP8,MID1,RHOB,TGFBR2,TGFBR3,COL4A1,GAS1,SGK1,ATF3,BRSK1,PNCK,LPAR1,NEDD9,NDRG1,THBS1,SOCS2,CHST11,RUNX1T1,EGR1,JUN,PLK2,ZFHX4,KLF2,VEGFA,SMAD7,NR4A2,NR4A1,DAB2,KITLG,HOOK2,COL5A1,BHLHE40,SIM1,CPEB2
485	HES6	520.7	ARCHS4 Coexpression,590;Enrichr Queries,518;GTEx Coexpression,454	TOP2A,BRSK1,BTG2,FOXG1,CRMP1,ABAT,NDRG1,THBS1,AURKA,SOCS2,ZFP36,RGS2,CCNB1,DPYSL4,CA2,ENC1,PMEPA1,E2F2,FAM83D,JUNB,PHLDA1,MPP2,EGR1,JUN,IGFBP5,GADD45B,UBE2C,IGFBP3,FOS,DUSP8,ENKUR,RHOB,CXCL10,ASPM,PEX5L,CENPF,SLC6A8,HOOK2,BHLHE40,NACAD,ALDOC,ANGPTL4,SGK1,DTL,FGFR3,RCOR2,ATF3
486	OVOL2	520.8	ARCHS4 Coexpression,884;Enrichr Queries,779;ReMap ChIP-seq,295;GTEx Coexpression,125	EHF,LPAR1,TWIST1,BICDL2,RORA,ATP2C2,ATP2C2-AS1,THBS1,SOCS2,RASD1,CA2,ATOH8,CYP1B1,PMEPA1,PCDH1,TP63,RIBC2,TMEM184A,EGR1,GALNT3,IGFBP5,IGFBP3,ANO9,RAB27B,FOS,NR4A2,EFNA1,CXCL10,SH3RF2,OCLN,DNMBP,HOOK2,ELF3,CCNE1,BHLHE40,CHMP4C,SGK1,FGFR3,ATF3
487	SIM2	521	ARCHS4 Coexpression,1006;Enrichr Queries,356;GTEx Coexpression,201	EHF,CRYBG1,SERPINE1,TNC,BICDL2,RORA,AKAP12,RGS2,PDK4,CYP1B1,PMEPA1,PHLDA1,NKX3-1,SERPINB2,PTGIS,IGFBP5,UNC5B,IGFBP3,EBF1,FOS,TGFBR3,NR5A2,COL4A1,ZNF713,ANGPTL4,SGK1,ATF3,CEMIP,LPAR1,TWIST1,NDRG1,THBS1,SLC5A3,SOCS2,GNA15,ATOH8,N4BP3,MEST,FAM83A,RUNX1T1,TMEM184A,EGR1,IGF2,RAB27B,ZFHX4,NR4A2,CXCL10,EPGN,NR4A3,LPAR5,HOOK2,COL5A1,BHLHE40,PTX3
488	RBPJ	522.4	Literature ChIP-seq,122;ARCHS4 Coexpression,814;Enrichr Queries,792;ReMap ChIP-seq,234;GTEx Coexpression,650	BTG2,RAB3A,SERPINE1,NRARP,RORA,AHR,ZC3H12D,AKAP12,ZFP36,RGS2,SALL2,SESN2,ENC1,CA9,FBXL19-AS1,JUNB,PHLDA1,IER2,MAP3K5,KDM6B,DUSP2,XXYLT1-AS2,EBF1,VASH2,FOS,PDCD1LG2,TGFBR2,RHOB,TGFBR3,BHLHE40-AS1,SGK1,ATF3,PFKFB3,BCL2A1,CEBPD,HIF1A,NDRG1,THBS1,SOCS1,RDH10,IL21R,E2F2,HMOX1,HES1,GBP2,APOL3,EGR1,JUN,GADD45B,EFR3B,VEGFA,SMAD7,DAB2,HOOK2,BHLHE40,FOSB,MAFK
489	USF1	522.6	ARCHS4 Coexpression,492;ENCODE ChIP-seq,81;Enrichr Queries,905;ReMap ChIP-seq,217;GTEx Coexpression,918	BTG2,CSF2,SERPINE1,DDX60L,NRARP,BICDL2,AHR,CTSS,TNFSF13B,MFSD13A,ZFP36,RGS2,FBXL19-AS1,JUNB,IER2,NKX3-1,KDM6B,DUSP2,DUSP1,ANO9,FOS,ENKUR,ZMIZ1-AS1,NR5A2,BHLHE40-AS1,DEPDC1,SGK1,ATF3,JDP2,PPP1R15A,HDAC5,SLC26A2,PFKFB3,CEBPD,PDGFB,CENPA,HIF1A,THBS1,SOCS2,CCNB1,NUAK2,SOCS1,SERTAD1,CCL2,HMOX1,HES1,ZNF467,SLC25A25,KCNJ2,TMEM184A,ATF7IP,EGR1,JUN,GADD45B,UBE2C,CABLES1,TRPV3,EFR3B,KLF2,SMAD7,VEGFA,NR4A1,…
490	TET2	526.5	ARCHS4 Coexpression,467;GTEx Coexpression,586	GNA15,SAMD9L,APOL6,BCL2A1,KYNU,DDX60L,EVI2B,SAMSN1,CTSS,TNFSF13B,MAP3K5
491	TEAD1	527.5	ARCHS4 Coexpression,823;Enrichr Queries,599;ReMap ChIP-seq,2;GTEx Coexpression,686	CSRNP1,EHF,SAMD9L,BTG2,SERPINE1,TNC,MIR1260B,DDX60L,BICDL2,CXCL1,RORA,PVR,CXCL2,MYPN,AKAP12,RGS2,ZNF608,LURAP1L,KYNU,ENC1,NPPA,PMEPA1,ITGB8,PHLDA1,IER2,TNS1,EDN1,SERPINB2,PTGIS,IGFBP5,DUSP1,DNMBP-AS1,IGFBP3,WNT9A,FOS,PDCD1LG2,WNT16,TGFBR2,TGFBR3,ZMIZ1-AS1,ELF3,CRISPLD2,COL4A1,LURAP1L-AS1,ANGPTL4,SGK1,FJX1,ATF3,PPP1R15A,PFKFB3,LPAR1,PCDH18,MIR3142HG,THBS1,HIF1A,NDRG1,NKILA,NUAK2,SERTAD1,PTK2B,LINC…
492	SOX3	528	ARCHS4 Coexpression,423;Enrichr Queries,818;GTEx Coexpression,343	FOXG1,TNC,LPAR1,CRMP1,TWIST1,ABAT,NRARP,FIGN,THBS1,DPYSL4,SALL2,PODXL,CA2,ENC1,CYP1B1,CSMD3,PCDH1,PHLDA1,HES6,MPP2,EGR1,JUN,IGFBP3,CBX2,GREB1,SHISA3,FOS,ENKUR,NR4A2,CENPF,NR5A2,HOOK2,CCDC74A,BHLHE40,NACAD,SGK1,FGFR3,RCOR2,ATF3
493	GTF2IRD1	528	ARCHS4 Coexpression,403;GTEx Coexpression,653	TMEM184A,MYLK2,ATP2A3,MYPN,KLF2,CTSS,P2RY2,CLTCL1,ZNF713,PTK2B,EVI2B,APOL3,SLC19A2
494	ZBTB46	528.7	ARCHS4 Coexpression,611;Enrichr Queries,163;GTEx Coexpression,812	BTG2,FLT1,SERPINE1,TNC,RORA,SHF,AKAP12,THBD,DPYSL4,GRB10,PMEPA1,JUNB,ICOSLG,TNS1,PPP1R16B,COL27A1,IGFBP5,UNC5B,IGFBP3,EBF1,FOS,VASH1,DUSP8,CRISPLD2,COL4A1,SGK1,ATF3,JDP2,PPP1R15A,PTGER4,GRAMD1B,BRSK1,PFKFB3,PDGFB,LPAR1,NDRG1,THBS1,SOCS2,SOCS1,PDZD2,PODXL,CCL2,RUNX1T1,EGR1,GADD45B,CBX2,SPRY4,NFATC2,EFR3B,SMAD7,CXCL10,HOOK2,COL5A1,BHLHE40,FGFR3,RCOR2
495	DMRTA2	529	ARCHS4 Coexpression,336;Enrichr Queries,920;GTEx Coexpression,331	PRDM8,EHF,CRYBG1,FOXG1,LPAR1,TWIST1,CRMP1,RORA,NRARP,GNA15,DPYSL4,CYP1B1,HES1,N4BP3,FAM83A,RUNX1T1,TMEM184A,EGR1,ZNF462,JUN,SERPINB2,IGFBP5,IGFBP3,EBF1,IGF2,NRG1,FOS,POU2F2,ZFHX4,MID1,NR4A2,EPGN,NR5A2,LPAR5,HOOK2,BHLHE40,NACAD,FGFR3,ATF3
496	HOXD1	529.7	ARCHS4 Coexpression,1087;Enrichr Queries,278;GTEx Coexpression,224	BTG2,SERPINE1,TNC,AKAP12,EVA1A,CA2,CYP1B1,JUNB,EDN1,IGFBP5,IGFBP3,TMC7,TEX14,FOS,PSRC1,NR5A2,CCNE2,COL4A1,RAPGEF5,SGK1,ATF3,PFKFB3,TTYH2,CEBPD,FOXG1,LPAR1,TWIST1,NDRG1,THBS1,RASGRP3,RASD1,SH3TC2,CCL2,KCNJ2,RIBC2,EGR1,JUN,GADD45B,CAVIN2,IGF2,KLF2,NR4A2,EFNA1,CXCL10,PEX5L,EVI2A,RGCC,HOOK2,COL5A1,BHLHE40,SNAI1,NACAD,FGFR3
497	FOXP3	530.3	Literature ChIP-seq,65;ARCHS4 Coexpression,83;Enrichr Queries,480;GTEx Coexpression,1493	CSF2,CD83,SERPINE1,RORA,AHR,JADE2,TNFSF13B,ZC3H12D,LBH,TNFSF10,JUNB,PPP1R16B,CISH,FOS,PDCD1LG2,RUNX2,ETV7,NR5A2,ATF3,SH2D2A,SP140,PDGFB,HIF1A,THBS1,RASGRP1,FBLN5,CCNB1,SOCS1,IL21R,HMOX1,CCL2,PTK2B,GBP2,APOL3,EGR1,JUN,VCAM1,CCL20,TNFRSF9,NFATC2,POU2F2,KLF2,VEGFA,NR4A2,CXCL10,NR4A1,NR4A3,HOOK2,PIK3IP1,BHLHE40,IL7R,IL18R1
498	HOXC8	531.7	ARCHS4 Coexpression,916;Enrichr Queries,342;GTEx Coexpression,337	BTG2,SERPINE1,TNC,AKAP12,THBD,CYP1B1,PMEPA1,PHLDA1,EDN1,IGFBP5,IGFBP3,EBF1,FOS,RUNX2,RHOB,TGFBR3,ASPM,COL4A1,GAS1,ANGPTL4,STEAP1,SGK1,ATF3,CEBPD,LPAR1,TWIST1,PCDH18,THBS1,RASGRP3,HMOX1,CCL2,LINC02015,MEST,EGR1,JUN,ANGPT1,GADD45B,LUM,IGF2,ZFHX4,VASN,CXCL10,DAB2,HOOK2,COL5A1,MGP,BHLHE40,PTX3,SIM1
499	PITX1	531.7	ARCHS4 Coexpression,895;Enrichr Queries,463;GTEx Coexpression,237	TOP2A,EHF,CRYBG1,SERPINE1,TNC,RGS2,CYP1B1,PMEPA1,JUNB,PHLDA1,EDN1,SERPINB2,IGFBP5,IGFBP3,EBF1,FOS,NR5A2,ELF3,SGK1,ATF3,CEBPD,LPAR1,TWIST1,NDRG1,THBS1,SOCS2,GNA15,NUAK2,CCL2,N4BP3,KCNJ2,FAM83A,TMEM184A,EGR1,JUN,UBE2C,IGF2,EFR3B,SMAD7,CXCL10,EPGN,CENPF,LPAR5,HOOK2,COL5A1,BHLHE40,FOSB,NABP1,FGFR3
500	ZNF589	531.8	ARCHS4 Coexpression,495;Enrichr Queries,817;ReMap ChIP-seq,71;GTEx Coexpression,744	KCNG1,TOP2A,BTG2,CSF2,ITGB3,SERPINE1,ATP2A3,TNC,CXCL1,CXCL3,OPLAH,CXCL2,CXCL5,ZC3H12D,AKAP12,MFSD13A,RGS2,DUSP10,SALL2,NPPA,FBXL19-AS1,MAP3K5,CISH,XXYLT1-AS2,IGFBP3,VASH2,TEX14,PDCD1LG2,FOS,RHOB,NR5A2,ZSCAN22,BHLHE40-AS1,LINC00607,SGK1,PPP1R15A,PTGER4,BRSK1,PIF1,LTK,PFKFB3,CEBPD,SP140,GMPR,NEDD9,CENPA,THBS1,AURKA,HSD11B1,SOCS2,SOCS1,PODXL,GCNT2,HMOX1,E2F2,CCL2,HES1,FAM83A,EGR1,COL4A2-AS1,JUN,HSPA…
501	SPI1	532	Literature ChIP-seq,119;ARCHS4 Coexpression,774;ENCODE ChIP-seq,84;Enrichr Queries,1066;ReMap ChIP-seq,85;GTEx Coexpression,1064	SLC46A3,CSRNP1,BTG2,SAMD9L,CD83,SERPINE1,BICDL2,CTSS,TNFSF13B,RND1,MYOM3,ZFP36,RGS2,DUSP10,KYNU,SESN2,ENC1,TNFSF10,CYP1B1,FBXL19-AS1,JUNB,PHLDA1,IER2,MAP3K5,KDM6B,IL15RA,EDN1,GAS2L3,SERPINB2,COL27A1,CISH,DUSP1,RFX2,VASH2,FOS,PDCD1LG2,TGFBR2,ENKUR,ITPKB,ZMIZ1-AS1,BHLHE40-AS1,GRAPL,ATF3,JDP2,FAM72B,BIRC3,PFKFB3,BCL2A1,CEBPD,NEDD9,SAMSN1,THBS1,NDRG1,GNA15,SOCS1,BCL2L11,NUAK2,CHST11,RDH10,IL21R,GCNT2…
502	XBP1	532.3	ARCHS4 Coexpression,211;Enrichr Queries,753;ReMap ChIP-seq,284;GTEx Coexpression,881	TOP2A,BTG2,SERPINE1,BICDL2,ZFP36,RGS2,LURAP1L,CHAC1,JUNB,PHLDA1,IER2,IL15RA,DUSP1,IGFBP3,FOS,PRLR,RHOB,ETV7,NR5A2,ELF3,ANGPTL4,SGK1,MDFI,ATF3,BIRC3,PPP1R15A,CEBPD,NEDD9,ATP2C2,HIF1A,NDRG1,THBS1,SOCS2,GNA15,HMOX1,N4BP3,SLC25A25,TMEM184A,EGR1,JUN,GALNT3,GADD45B,UBE2C,TNFRSF9,PLK2,GREB1,GDF5,VEGFA,EFNA1,NR4A1,HOOK2,BHLHE40,SNAI1,LGR4,TJP2
503	SMAD9	532.7	ARCHS4 Coexpression,998;Enrichr Queries,111;GTEx Coexpression,489	BTG2,SYNM,ITGB3,SERPINE1,DIXDC1,TNC,ABAT,RORA,JADE2,AKAP12,ENC1,PDK4,CYP1B1,ITGB8,PMEPA1,PHLDA1,TNS1,EDN1,IGFBP5,IGFBP3,EBF1,FOS,TGFBR2,TGFBR3,COL4A1,ZNF713,ANGPTL4,SGK1,ANGPTL1,ATF3,SDC2,LPAR1,NEDD9,NDRG1,THBS1,FBLN5,SOCS2,ATOH8,HMOX1,RUNX1T1,EGR1,JUN,ANGPT1,GADD45B,SMAD7,VEGFA,CXCL10,NR4A1,DAB2,KITLG,HOOK2,COL5A1,RCAN2,BHLHE40,FGFR3
504	ONECUT1	533.3	ARCHS4 Coexpression,524;Enrichr Queries,628;ReMap ChIP-seq,36;GTEx Coexpression,945	MAP10,CSRNP1,CXCL6,RN7SL834P,BTG2,ONECUT3,DIXDC1,CXCL1,RORA,AHR,CXCL3,CLDN1,CXCL2,DUSP10,ZNF608,EVA1A,GRB10,PDK4,CYP1B1,MAN1A1,CHAC1,JUNB,PHLDA1,IL15RA,IGFBP5,DUSP1,IGFBP3,EBF1,NRG1,FOS,RGMB,RHOB,NR5A2,RNF125,LURAP1L-AS1,CHMP4C,SGK1,CRYAB,ATF3,CEBPD,LPAR1,TWIST1,CRMP1,FIGN,THBS1,SOCS2,PALMD,HES1,PCDH1,LINC02015,SLC25A25,SLC19A2,RUNX1T1,ZNF462,EGR1,JUN,ABCA6,PLK2,HTR1D,NFATC2,RGMB-AS1,POU2F2,ZFHX4…
505	ELK1	534.2	Literature ChIP-seq,100;ARCHS4 Coexpression,1604;ENCODE ChIP-seq,109;ReMap ChIP-seq,279;GTEx Coexpression,579	MAP10,CSRNP1,SYNM,RAB3A,SERPINE1,IL24,DIXDC1,DDX60L,AHR,JADE2,OPLAH,SHF,RGS4,ZFP36,DPF1,ZNF280C,DPF3,FBXL19-AS1,JUNB,IER2,PPP1R16B,HES6,GPR39,DUSP2,EDN1,CISH,DUSP1,IL15,RFX2,FOS,ELOVL7,RHOB,TGFBR2,ASPM,PSRC1,ZSCAN22,BHLHE40-AS1,SMTNL1,CCDC40,BRSK1,PFKFB3,FOXG1,SLC5A3,THBS1,HIF1A,DLL4,SERTAD1,PTK2B,N4BP3,KCNJ2,E2F8,TNFSF18,ATF7IP,ATP2B1-AS1,EGR1,JUN,HSPA1L,GADD45B,NFATC2,PER2,NR4A1,DCHS2,BHLHE40,F…
506	MBD4	534.4	ARCHS4 Coexpression,996;ENCODE ChIP-seq,111;Enrichr Queries,981;ReMap ChIP-seq,225;GTEx Coexpression,359	TOP2A,BTG2,SERPINE1,DDX60L,AHR,HNMT,CLDN1,ZC3H12D,RGS2,ZNF608,KYNU,ENC1,MAN1A1,PHLDA1,TRIM22,IER2,TNS1,IGFBP3,TEX14,KIF23,TMC7,FOS,RHOB,TGFBR2,ASPM,CCNE2,ZSCAN22,LINC00607,GAS1,SGK1,DTL,BIRC3,BRSK1,SLC26A2,ABHD4,SP140,NEDD9,SAMSN1,HIF1A,THBS1,NDRG1,AURKA,CCNB1,RDH10,HES1,CGA,FAM83D,SLC19A2,EGR1,JUN,HSPA1L,GADD45B,CCL20,IGF2,VEGFA,CENPE,CENPF,TCIM,HOOK2,BHLHE40,SNAI1,NABP1,GRAP,EVI2B,IL18R1,LGR4
507	HSF1	535.2	Literature ChIP-seq,75;ARCHS4 Coexpression,1242;ENCODE ChIP-seq,41;ReMap ChIP-seq,239;GTEx Coexpression,1079	SERPINE1,NRARP,OPLAH,SHF,ZFP36,RGS2,FAM186B,JUNB,PHLDA1,IER2,DUSP2,COL27A1,DUSP1,BTC,KCTD11,ANGPTL4,SGK1,CRYAB,CERS1,ATF3,PPP1R15A,BRSK1,GRAMD1B,SLC5A3,CENPA,FSTL3,LMF1,GNA15,SERTAD1,HAS1,GCNT2,HMOX1,SLC19A2,TMEM184A,PLK3,JUN,GADD45B,HSPA1L,CCL20,POU2F2,PER2,SH3RF2,CXCL10,CENPF,DNMBP,SNAI1,FOSB,LINC01679,MAFK,GRAP,FGFR3
508	ZNF536	535.3	ARCHS4 Coexpression,346;Enrichr Queries,980;GTEx Coexpression,280	SYNM,RAB3A,TTYH2,LPAR1,TNC,CRMP1,RORA,ABAT,ZNF608,SH3TC2,DPYSL4,PDK4,CSMD3,RUNX1T1,TNS1,MPP2,EGR1,IGFBP5,TMEM178B,EBF1,TMC7,NRG1,FOS,ZFHX4,EFR3B,PGM2L1,NR4A2,CXCL10,PEX5L,PSRC1,HOOK2,COL5A1,NAV3,BHLHE40,NACAD,RAPGEF5,SGK1
509	DLX3	537.7	ARCHS4 Coexpression,745;Enrichr Queries,403;GTEx Coexpression,465	BTG2,SERPINE1,TNC,RORA,OLFML2A,CLDN1,CA2,ENC1,PDK4,CYP1B1,JUNB,TP63,DUSP2,EDN1,IGFBP5,UNC5B,IGFBP3,FOS,WNT16,ELF3,CRISPLD2,CCNE1,SIK1,SGK1,CRYAB,ATF3,MDFI,LPAR1,TWIST1,THBS1,ATOH8,PCDH1,CGA,FAM83D,EGR1,JUN,GADD45B,UBE2C,IGF2,TRPV3,NFATC2,NR4A2,CXCL10,NR4A1,HOOK2,COL5A1,BHLHE40,SNAI1,FOSB,FGFR3,INKA1
510	LMX1B	538	ARCHS4 Coexpression,400;Enrichr Queries,811;GTEx Coexpression,403	KCNG1,FLT1,SERPINE1,LPAR1,CRMP1,RORA,CLDN1,THBS1,DPYSL4,CYP1B1,HES1,PCDH1,TP63,EGR1,CHST6,IGFBP5,TMEM178B,UNC5B,GREB1,EBF1,IGF2,NFATC2,NRG1,FOS,ZFHX4,PGM2L1,C1QL1,NR4A2,CXCL10,NR5A2,KRT17,HOOK2,COL5A1,BHLHE40,ZNF713,GAS1,SIK1,FGFR3,ATF3,SLC28A3
511	HOXA13	538.3	ARCHS4 Coexpression,769;Enrichr Queries,484;GTEx Coexpression,362	PRDM8,SLC26A2,BTG2,TNC,LPAR1,TCF21,TWIST1,BICDL2,ATP2C2,NDRG1,THBS1,SOCS2,ATOH8,PDK4,CYP1B1,PMEPA1,CCL2,JUNB,NKX3-1,EGR1,JUN,IGFBP5,GADD45B,UNC5B,IGFBP3,EBF1,IGF2,FOS,MID1,RUNX2,NR4A2,TGFBR3,CXCL10,NR4A1,NR5A2,NR4A3,COL5A1,HOOK2,BHLHE40,DEPDC1,SGK1,FGFR3,SOCS2-AS1,ATF3,BIRC3
512	TCF23	538.7	ARCHS4 Coexpression,1143;Enrichr Queries,343;GTEx Coexpression,130	KCNG1,EHF,BTG2,NRK,SERPINE1,TNC,CA2,PDK4,CYP1B1,ITGB8,PMEPA1,CHAC1,JUNB,EDN1,PTGIS,IGFBP5,VWF,IGFBP3,FOS,PRLR,ELF3,COL4A1,LINC01139,ZNF713,GAS1,ANGPTL4,SGK1,ANGPTL1,SOCS2-AS1,ATF3,CEBPD,LPAR1,THBS1,PTGS1,RASGRP3,RASD1,HMOX1,E2F2,CCL2,EGR1,VCAM1,GREB1,IGF2,MEIS3,PER2,CXCL10,NR4A1,DAB2,COL5A1,HOOK2,MGP,BHLHE40,FOSB
513	RORB	538.7	ARCHS4 Coexpression,533;Enrichr Queries,570;GTEx Coexpression,513	BRSK1,RAB3A,FOXG1,TNC,LPAR1,RORA,ABAT,THBS1,RGS4,RGS2,PDZD2,CA2,DPF1,ENC1,ITGB8,RUNX1T1,EGR1,MPP2,JUN,VCAM1,IGFBP5,PLK2,IGFBP3,EBF1,FOS,ZFHX4,VEGFA,NR4A2,CXCL10,NR4A1,KITLG,PEX5L,NR4A3,HOOK2,RCAN2,MGP,BHLHE40,FOSB,SGK1,RAPGEF5,FGFR3,LGR4,RAPGEF4
514	SP5	539.3	ARCHS4 Coexpression,250;Enrichr Queries,635;GTEx Coexpression,733	BTG2,SDC2,TNC,LPAR1,TWIST1,RORA,PRICKLE1,CLDN1,THBS1,RGS2,CA2,ENC1,PDK4,CYP1B1,MAN1A1,PHLDA1,TP63,HES6,EGR1,JUN,EDN1,COL27A1,IGFBP5,IGFBP3,CBX2,EBF1,IGF2,NRG1,SHISA3,FOS,KLF2,NR4A2,CXCL10,CENPF,DNMBP,NR5A2,SLC6A8,HOOK2,BHLHE40,CHMP4C,RCOR2,FGFR3,ATF3,LGR4,TJP2
515	MBD2	539.8	ARCHS4 Coexpression,381;Enrichr Queries,1156;ReMap ChIP-seq,249;GTEx Coexpression,373	KCNG1,TOP2A,BTG2,CRYBG1,ONECUT3,CHRM4,NRARP,AHR,JADE2,OPLAH,CTSS,RGS2,DPYSL4,DPF1,JUNB,MAP3K5,CHST6,ANO9,NRG1,FOS,DUSP8,TGFBR2,ITPKB,ZSCAN22,SGK1,ATF3,BRSK1,LTK,CRMP1,NEDD9,HIF1A,NDRG1,THBS1,FSTL3,LMF1,BCL2L11,APOL6,PTK2B,ZNF467,MPP2,PLK3,EGR1,JUN,CBX2,VEGFA,NR4A2,NR4A1,HOOK2,BHLHE40,NACAD,SIM1,EVI2B,TP73
516	ZFP90	541	ARCHS4 Coexpression,460;Enrichr Queries,612;GTEx Coexpression,551	PPP1R15A,TOP2A,PTGER4,BTG2,PFKFB3,CD83,FOXG1,PDGFB,TNC,LPAR1,CRMP1,NEDD9,NDRG1,CXCL2,THBS1,SOCS2,RGS2,ZNF608,SALL2,DPYSL4,ENC1,PMEPA1,CCL2,JUNB,RUNX1T1,MPP2,EGR1,JUN,GADD45B,IGFBP3,FOS,ZFHX4,PGM2L1,RHOB,SMAD7,PEX5L,NAV3,HOOK2,COL5A1,PIK3IP1,BHLHE40,NACAD,SGK1,ATF3,JDP2
517	IKZF4	541.3	ARCHS4 Coexpression,227;Enrichr Queries,303;GTEx Coexpression,1094	BTG2,RORA,AHR,ZFP36,RGS2,ZNF608,DPYSL4,SALL2,ITGB8,PMEPA1,JUNB,PHLDA1,TNS1,KDM6B,CISH,IGFBP5,WNT9A,FOS,VASH1,FOXP3,PGM2L1,TGFBR3,SGK1,ATF3,PFKFB3,FOXG1,LPAR1,CRMP1,NDRG1,RASGRP1,THBS1,SOCS2,BCL2L11,E2F2,RUNX1T1,ZNF462,EGR1,MPP2,JUN,GADD45B,NFATC2,RAB27B,ZFHX4,VEGFA,SMAD7,NR4A2,CXCL10,NR4A1,NR4A3,LPAR5,HOOK2,BHLHE40,FOSB
518	DUX4	543	ARCHS4 Coexpression,881;ReMap ChIP-seq,205	TOP2A,PTGFR,MIR1260B,RORA,AHR,MYPN,CTSS,RASGRP3,RGS2,ZNF608,KYNU,ENC1,GRB10,ITGB8,ICOSLG,CPA3,ATF7IP,PLK3,ANGPT1,LINC01182,UNC5B,PLK2,LYSMD2,TGFBR2,ABCA10,MIR221,COL5A1,NAV3,CHMP4C,FJX1,BIRC3
519	RAX	544.3	ARCHS4 Coexpression,236;Enrichr Queries,1169;GTEx Coexpression,228	FOXG1,LPAR1,TWIST1,FIGN,RASD1,ZNF608,NUAK2,SALL2,CYP1B1,CGA,MAP3K5,EGR1,UNC5B,CBX2,SPRY4,EBF1,IGF2,FOS,GDF5,MID1,C1QL1,NR4A2,CXCL10,NR5A2,SLC6A8,HOOK2,BHLHE40,FOSB,NABP1,SIM1,RCOR2,ATF3,LGR4,CCDC40
520	ZNF860	544.5	ARCHS4 Coexpression,850;GTEx Coexpression,239	TMEM184A,EHF,SERPINB2,CRYBG1,RAB27B,PER2,EPGN,GNA15,OCLN,LPAR5,GCNT2,N4BP3,FAM83A,RALGPS2
521	ZNF25	545	ARCHS4 Coexpression,343;Enrichr Queries,196;GTEx Coexpression,1096	BTG2,SAMD9L,RAB3A,SERPINE1,TNC,AHR,AKAP12,RGS4,THBD,RGS2,ENC1,CYP1B1,JUNB,TNS1,IGFBP5,TMEM178B,IGFBP3,FOS,PGM2L1,RHOB,TGFBR2,TGFBR3,COL4A1,SGK1,RAPGEF5,CRYAB,ATF3,RAPGEF4,BRSK1,SLC45A1,LPAR1,CRMP1,PCDH18,NDRG1,THBS1,SOCS2,GBP2,RUNX1T1,EGR1,JUN,CAVIN2,LUM,PLK2,VEGFA,NR4A2,CXCL10,DAB2,PEX5L,HOOK2,COL5A1,RCAN2,MGP,BHLHE40
522	MSANTD3	545.5	ARCHS4 Coexpression,103;GTEx Coexpression,988	SERPINB2,TNFAIP6,CAVIN2,ITGB3,SERPINE1,GMPR,RAB27B,ELOVL7,CXCL3,PVR,PTGS1,ENKUR,DAB2,CA2,VEPH1,TNIP3,STEAP1
523	ZNF107	545.7	ARCHS4 Coexpression,566;Enrichr Queries,784;GTEx Coexpression,287	TOP2A,SAMD9L,SP140,IL24,ATP2A3,DDX60L,HIF1A,THBS1,AURKA,ZC3H12D,CCNB1,APOL6,PODXL,IL21R,TNFSF10,ITGB8,TRIM22,E2F8,RALGPS2,EGR1,UBE2C,VASH2,KIF23,FOS,POU2F2,CENPE,CXCL10,ASPM,CENPF,KIF18A,CCNE2,HOOK2,BHLHE40,DEPDC1,GRAP,DTL,ATF3,BIRC3
524	GSX2	547	ARCHS4 Coexpression,242;Enrichr Queries,1255;GTEx Coexpression,144	ONECUT3,FOXG1,LPAR1,TWIST1,CRMP1,MIR3142HG,LMF1,PDZD2,DPYSL4,ITGB8,RUNX1T1,PPP1R16B,EGR1,ZNF462,VCAM1,LRRN3,EBF1,CABLES1,TRPV3,ELOVL7,FOS,C1QL1,NR4A2,NR5A2,PSRC1,HOOK2,VEPH1,BHLHE40,ARHGEF4,ALDOC,SIM1,FGFR3,ATF3,ANGPTL1
525	HOXA1	547.3	ARCHS4 Coexpression,1033;Enrichr Queries,140;GTEx Coexpression,469	BTG2,CRYBG1,FLT1,SERPINE1,TNC,RORA,CXCL1,CXCL2,AKAP12,RGS2,ENC1,CYP1B1,PHLDA1,EDN1,SERPINB2,IGFBP5,IGFBP3,EBF1,FOS,RHOB,TGFBR3,NR5A2,COL4A1,DEPDC1,GAS1,SGK1,ATF3,PTGER4,PFKFB3,LPAR1,TWIST1,PRICKLE1,THBS1,AURKA,GNA15,CCNB1,HMOX1,CCL2,MEST,FAM83A,E2F8,TMEM184A,EGR1,JUN,GADD45B,SPRY4,IGF2,SMAD7,NR4A2,CXCL10,LPAR5,HOOK2,COL5A1,BHLHE40,SNAI1,FOSB,FGFR3,INKA1
526	ZNF532	548.7	ARCHS4 Coexpression,258;Enrichr Queries,495;GTEx Coexpression,893	CEBPD,DIXDC1,TNC,LPAR1,NEDD9,CRMP1,RORA,THBS1,SHF,SOCS2,AKAP12,RGS2,ZNF608,SALL2,DPYSL4,PODXL,ENC1,GRB10,CYP1B1,ITGB8,PMEPA1,PHLDA1,RUNX1T1,ZNF462,EGR1,JUN,EDN1,IGFBP5,TMEM178B,IGFBP3,VASH2,NRG1,FOS,ZFHX4,VEGFA,SMAD7,TGFBR2,DAB2,HOOK2,COL5A1,COL4A1,BHLHE40,SGK1,RCOR2
527	ZNF318	549.3	ARCHS4 Coexpression,743;Enrichr Queries,1281;ReMap ChIP-seq,59;GTEx Coexpression,114	TOP2A,BTG2,SERPINE1,JADE2,AKAP12,MFSD13A,ZFP36,DUSP10,TNFSF10,MAN1A1,JUNB,IER2,PROSER2-AS1,RALGPS2,KDM6B,PPP1R16B,XXYLT1-AS2,DUSP1,VASH2,TEX14,FOS,TGFBR2,ELF3,CCNE1,BHLHE40-AS1,LINC00607,FAM72D,SGK1,DTL,FAM72B,ATF3,SOCS2-AS1,FAM72A,PPP1R15A,PIF1,MIR3142HG,CENPA,SOCS2,SOCS1,SERTAD1,RDH10,IL21R,HMOX1,E2F2,PTK2B,HES1,SLC25A25,FAM83A,ATF7IP,PLK3,EGR1,JUN,CABLES1,KLF2,NR4A2,KIF18A,CENPF,NR4A3,HOOK2,BH…
528	SOX1	549.3	ARCHS4 Coexpression,143;Enrichr Queries,1134;GTEx Coexpression,371	BRSK1,FOXG1,LPAR1,CRMP1,ABAT,RORA,FIGN,ZNF608,DPYSL4,SALL2,DPF1,CSMD3,RUNX1T1,EGR1,ZNF462,JUN,IGFBP5,TMEM178B,EBF1,IGF2,FOS,MID1,ZFHX4,VEGFA,NR4A2,NR5A2,HOOK2,LRRC7,CCDC74A,BHLHE40,GAS1,FGFR3,RCOR2
529	HOXA10	549.3	ARCHS4 Coexpression,385;Enrichr Queries,239;GTEx Coexpression,1024	MYLK2,BTG2,SERPINE1,TNC,CXCL2,MYPN,MYOM3,ZFP36,RGS2,CA2,GRB10,CYP1B1,CHAC1,EDN1,IGFBP5,IGFBP3,EBF1,FOS,RUNX2,TGFBR2,TGFBR3,CCNE2,COL4A1,ALDOC,SGK1,ATF3,SMTNL1,CEBPD,LPAR1,TWIST1,THBS1,SOCS2,CLTCL1,HMOX1,E2F2,CCL2,MEST,EGR1,JUN,GADD45B,ANGPT1,KCNJ12,IGF2,ZFHX4,VEGFA,SMAD7,CXCL10,HOOK2,COL5A1,BHLHE40,PTX3,INKA1
530	ZNF404	549.7	ARCHS4 Coexpression,841;Enrichr Queries,46;GTEx Coexpression,762	SLC46A3,ZNF571,SAMD9L,SERPINE1,MT1X,CLDN1,AKAP12,RGS2,ZNF608,DPYSL4,SALL2,LURAP1L,CA2,ENC1,PDK4,CYP1B1,PMEPA1,JUNB,PHLDA1,TRIM22,TNS1,EDN1,SERPINB2,IGFBP3,ELOVL7,FOS,LRRC7,ANGPTL4,SGK1,ATF3,BIRC3,CEBPD,FOXG1,LPAR1,CRMP1,NDRG1,THBS1,SOCS2,PODXL,RDH10,HMOX1,CCL2,CSMD3,GBP2,MEST,MPP2,EGR1,JUN,GADD45B,LRRN3,CCL20,PLK2,VEGFA,NR4A2,CXCL10,NR4A3,HOOK2,COL5A1,PIK3IP1,BHLHE40,FOSB,NACAD,PTX3,IL7R
531	ZNF676	549.7	ARCHS4 Coexpression,445;Enrichr Queries,939;GTEx Coexpression,265	FLT1,ITGB3,SDC2,NRK,LPAR1,RASGRP1,THBS1,CENPA,TRIM6,CCNB1,PDK4,PTK2B,CCL2,RUNX1T1,EGR1,MPP2,PTGIS,IGFBP5,IL15,LUM,EBF1,VASH2,RAB27B,FOS,ZFHX4,VEGFA,NR4A2,TGFBR3,CXCL10,CENPF,OCLN,DPY19L2,HOOK2,NAV3,CCNE1,MGP,BHLHE40,ANGPTL1,ZNF695
532	ZNF600	550.3	ARCHS4 Coexpression,529;Enrichr Queries,110;GTEx Coexpression,1012	CSRNP1,BTG2,SAMD9L,ATP2A3,DDX60L,MT1X,CXCL1,AHR,ZC3H12D,ZFP36,RGS2,DUSP10,CA2,ENC1,PDK4,TNFSF10,CYP1B1,JUNB,TRIM22,DUSP2,EDN1,RSAD2,IGFBP3,ELOVL7,FOS,TGFBR3,MRAS,RNF125,ZNF713,SGK1,ATF3,BIRC3,PPP1R15A,FOXG1,SH2D2A,HIF1A,NDRG1,THBS1,SAMSN1,SOCS2,PODXL,HMOX1,GBP2,EGR1,JUN,GADD45B,GALNT3,PLK2,TNFRSF9,KLF2,NR4A2,CENPE,CXCL10,DAB2,HOOK2,BHLHE40,NABP1,IL7R
533	ZKSCAN1	551.6	ARCHS4 Coexpression,768;ENCODE ChIP-seq,56;Enrichr Queries,1297;ReMap ChIP-seq,232;GTEx Coexpression,405	RTP4,CSRNP1,BTG2,CHRM4,ATP2A3,BICDL2,RORA,ABAT,AHR,ZFP36,ZNF608,EVA1A,ENC1,TNFSF10,PMEPA1,FBXL19-AS1,JUNB,IER2,KDM6B,CISH,DUSP1,UNC5B,RFX2,FOS,ITPKB,ZMIZ1-AS1,CCNE2,CLDN14,BHLHE40-AS1,CHMP4C,ZNF713,PFKFB3,TTYH2,SP140,CRMP1,ATP2C2,HIF1A,NDRG1,THBS1,ADAMTS10,FSTL3,GNA15,SOCS1,SERTAD1,E2F2,HES1,PCDH1,ATF7IP,PLK3,EGR1,JUN,HSPA1L,GADD45B,RAB27B,ZFHX4,VEGFA,EFNA1,OCLN,HOOK2,BHLHE40,SNAI1,FOSB,RCOR2,LGR4
534	ZBTB1	551.7	ARCHS4 Coexpression,87;Enrichr Queries,543;GTEx Coexpression,1025	BTG2,CRYBG1,RORA,DDX60L,JADE2,ZFP36,RGS2,DUSP10,LBH,ENC1,PMEPA1,JUNB,PHLDA1,TRIM22,IER2,PPP1R16B,FOS,RHOB,RNF125,SGK1,ATF3,BIRC3,PIF1,PFKFB3,CEBPD,SH2D2A,SP140,NEDD9,MIR3142HG,HIF1A,NDRG1,THBS1,RASGRP1,SOCS2,EGR1,JUN,GADD45B,VEGFA,SMAD7,NR4A2,NR4A1,KITLG,SNRK,NR4A3,HOOK2,PIK3IP1,BHLHE40,FOSB,EVI2B,IL7R,CPEB2
535	NKX23	552.5	ARCHS4 Coexpression,813;GTEx Coexpression,292	RTP4,SYNM,PNCK,VCAM1,ANGPT1,ATP2A3,OLFML2A,MID1,PTGS1,BTC,GNA15,HOOK2,INKA1
536	ZNF189	553.7	ARCHS4 Coexpression,650;Enrichr Queries,243;GTEx Coexpression,768	BTG2,THBD,ZFP36,RGS2,ENC1,GRB10,PDK4,MAN1A1,JUNB,PHLDA1,IGFBP5,IGFBP3,ZFP3,FOS,RHOB,TGFBR3,NR5A2,RAPGEF5,SGK1,ATF3,BIRC3,PFKFB3,TTYH2,CEBPD,LPAR1,NEDD9,HIF1A,SLC5A3,NDRG1,THBS1,SOCS2,RASD1,HMOX1,MEST,SLC19A2,ATF7IP,EGR1,JUN,GADD45B,LRRN3,VEGFA,NR4A2,CXCL10,NR4A1,PEX5L,NR4A3,EVI2A,HOOK2,BHLHE40,FOSB
537	ZNF423	554	ARCHS4 Coexpression,249;Enrichr Queries,482;GTEx Coexpression,931	MYLK2,CEBPD,SDC2,LPAR1,CRMP1,RORA,PRICKLE1,OLFML2A,PCDH18,THBS1,MYPN,FBLN5,AKAP12,ZNF608,SALL2,DPYSL4,PODXL,PDK4,DPF3,CYP1B1,PMEPA1,RUNX1T1,TNS1,EGR1,ZNF462,JUN,IGFBP5,TMEM178B,LUM,CBX2,EBF1,FOS,ZFHX4,SMAD7,TGFBR3,CXCL10,MRAS,HOOK2,COL5A1,COL4A1,MGP,BHLHE40,SGK1,FGFR3,RCOR2
538	ZNF296	554	ARCHS4 Coexpression,1273;Enrichr Queries,281;GTEx Coexpression,108	TOP2A,CSRNP1,BTG2,CRYBG1,SERPINE1,ATP2A3,MT1X,ZC3H12D,ZFP36,RGS2,CA2,CYP1B1,CHAC1,JUNB,PHLDA1,IER2,HES6,DUSP2,IGFBP3,FOS,RHOB,ELF3,CCNE1,SGK1,FAM72B,ATF3,BIRC3,PPP1R15A,CEBPD,SP140,THBS1,SOCS2,GNA15,RASD1,SERTAD1,IL21R,E2F2,PTK2B,HMOX1,N4BP3,GBP2,EGR1,JUN,GADD45B,UBE2C,POU2F2,KLF2,CXCL10,LPAR5,HOOK2,BHLHE40,FOSB,GRAP,FGFR3,TP73
539	DNMT1	554.5	ARCHS4 Coexpression,1056;GTEx Coexpression,53	TOP2A,GPR39,UBE2C,KIF23,CENPA,AURKA,CENPE,ASPM,CENPF,CCNB1,KIF18A,CCNE1,DEPDC1,HYLS1,FAM72D,DTL,FAM72B,ZNF695,FAM72A
540	HESX1	554.7	ARCHS4 Coexpression,1101;Enrichr Queries,435;GTEx Coexpression,128	RTP4,CSRNP1,SAMD9L,FLT1,CD83,TNFAIP6,SERPINE1,TNFSF13B,SALL2,ZNF280C,TNFSF10,CYP1B1,TRIM22,EDN1,RSAD2,XXYLT1-AS2,IL15,VASH2,FOS,NR5A2,ELF3,FAM72D,DTL,FAM72B,ATF3,FAM72A,PIF1,LPAR1,GMPR,CENPA,MIR3142HG,THBS1,SOCS2,APOL6,SOCS1,HMOX1,CCL2,GBP2,GBP4,EGR1,JUN,GADD45B,NR4A2,CENPE,CXCL10,KIF18A,HOOK2,BHLHE40,MFAP2,FOSB,PTX3,IL7R,ZNF695
541	CCDC17	555.5	ARCHS4 Coexpression,347;GTEx Coexpression,764	ERN2,CHST6,ELF3,DDX60L,BICDL2,WNT9A,ATP2C2,ZNF467,IL18R1,ENKUR,CCDC40,TP73
542	NR5A1	556	ARCHS4 Coexpression,187;Enrichr Queries,961;GTEx Coexpression,520	TOP2A,GRAMD1B,BTG2,CEBPD,NRK,HIF1A,NDRG1,THBS1,HSD11B1,ZFP36,HMOX1,MAN1A1,JUNB,MAP3K5,EGR1,JUN,VCAM1,COL27A1,IGF2,FOS,RHOB,VEGFA,TGFBR2,NR4A2,TGFBR3,CXCL10,NR4A1,SLC6A8,HOOK2,VEPH1,BHLHE40,FOSB,SGK1,FGFR3,ATF3
543	FOXO4	556.3	ARCHS4 Coexpression,858;Enrichr Queries,295;GTEx Coexpression,516	BTG2,SERPINE1,CTSS,ZFP36,RGS2,CA2,PDK4,JUNB,PHLDA1,TNS1,IGFBP5,IGFBP3,FOS,RHOB,TGFBR2,ITPKB,PSRC1,ALDOC,SGK1,ATF3,PPP1R15A,HDAC5,TTYH2,ABHD4,CEBPD,LPAR1,HIF1A,NDRG1,THBS1,SOCS2,HMOX1,E2F2,PTK2B,GBP2,EGR1,JUN,GADD45B,KLF2,VEGFA,SMAD7,NR4A2,EFNA1,NR4A1,PEX5L,EVI2A,HOOK2,PIK3IP1,BHLHE40,FOSB,EVI2B
544	YY2	557.7	ARCHS4 Coexpression,678;Enrichr Queries,532;GTEx Coexpression,463	TOP2A,BTG2,LPAR1,TWIST1,RORA,PCDH18,THBS1,PTGS1,AURKA,SOCS2,PODXL,ZNF280C,PMEPA1,E2F2,PDK3,PTK2B,CHAC1,LINC02015,JUNB,PHLDA1,MEST,EGR1,IGFBP5,GADD45B,IGFBP3,SPRY4,KIF23,TEX14,FOS,MID1,ZFHX4,VASN,KLF2,NR4A2,CENPE,CXCL10,ASPM,CENPF,CCNE2,HOOK2,LINC00607,BHLHE40,FOSB,STEAP1,SGK1,DTL,ATF3
545	FOXJ1	557.7	ARCHS4 Coexpression,266;Enrichr Queries,499;GTEx Coexpression,908	BTG2,CEBPD,SERPINE1,PDGFB,TNC,LPAR1,BICDL2,ATP2C2,THBS1,AKAP12,RGS2,CA2,CYP1B1,CCL2,JUNB,RIBC2,TNS1,HES6,EGR1,JUN,CHST6,IGFBP5,GADD45B,UNC5B,IGFBP3,RFX2,FOS,WNT9A,ENKUR,CXCL10,NR4A1,ERN2,HOOK2,COL5A1,ELF3,CCDC74A,BHLHE40,SNAI1,FOSB,SGK1,CRYAB,FGFR3,ATF3,CCDC40,TP73
546	TCF3	558.5	Literature ChIP-seq,60;ARCHS4 Coexpression,1295;ENCODE ChIP-seq,12;Enrichr Queries,1145;ReMap ChIP-seq,91;GTEx Coexpression,748	EHF,CHRM4,TNC,JADE2,AHR,OLFML2A,ZFP36,RGS2,LURAP1L,PDK4,CYP1B1,DPF3,CHAC1,JUNB,PHLDA1,IER2,HES6,CISH,XXYLT1-AS2,UNC5B,ZFP3,SLC11A2,MID1,CCNE2,SIK1,KCTD11,ATF3,PFKFB3,PDGFB,LPAR1,HIF1A,SOCS2,CCNB1,BCL2L11,SOCS1,CHST11,PODXL,HMOX1,N4BP3,CGA,PLK3,EGR1,JUN,GADD45B,CBX2,IGF2,SMAD7,NR4A2,NR4A1,KIF18A,RGCC,NR4A3,LPAR5,HOOK2,RCAN2,BHLHE40,SNAI1,NABP1,MAFK,FGFR3,RCOR2,TP73,TOP2A,RTP4,CSRNP1,BTG2,SYNM,TNFA…
547	FOXJ2	558.5	ARCHS4 Coexpression,732;Enrichr Queries,727;ReMap ChIP-seq,24;GTEx Coexpression,751	CSRNP1,CSF3,BTG2,SERPINE1,ABAT,RORA,JADE2,CXCL3,CXCL2,RND1,ZFP36,RGS2,LURAP1L,SALL2,DPF1,PDK4,ITGB8,JUNB,TNS1,KDM6B,IGFBP5,DUSP1,RFX2,VASH2,FOS,RHOB,TGFBR2,ITPKB,ZMIZ1-AS1,BHLHE40-AS1,RAPGEF5,SGK1,ATF3,CCDC40,PPP1R15A,HDAC5,PFKFB3,FOXG1,NEDD9,GMPR,NDRG1,THBS1,CCNB1,APOL6,CHST11,PALMD,SH3TC2,SLAMF9,HMOX1,PTK2B,ZNF546,HES1,TMEM184A,PLK3,EGR1,JUN,GADD45B,PLCL2,SYT16,NFATC2,KLF2,VEGFA,SMAD7,NR4A2,P2R…
548	HOXC10	559	ARCHS4 Coexpression,428;Enrichr Queries,345;GTEx Coexpression,904	MYLK2,SERPINE1,TNC,LPAR1,TWIST1,THBS1,MYPN,MYOM3,SOCS2,AKAP12,LURAP1L,CLTCL1,PDK4,CYP1B1,HMOX1,PMEPA1,CCL2,JUNB,MEST,EGR1,JUN,EDN1,IGFBP5,UNC5B,LUM,KCNJ12,IGFBP3,EBF1,IGF2,FOS,PRLR,NR4A2,TGFBR3,CXCL10,HOOK2,COL5A1,COL4A1,MGP,MFAP2,BHLHE40,GAS1,FOSB,PTX3,ANGPTL4,SGK1,CRYAB,ATF3,SMTNL1
549	OTX1	559.7	ARCHS4 Coexpression,224;Enrichr Queries,686;GTEx Coexpression,769	PRDM8,BTG2,FOXG1,TNC,LPAR1,TWIST1,RORA,CLDN1,THBS1,RGS2,NUAK2,DPYSL4,SALL2,ENC1,CYP1B1,HES1,PHLDA1,TP63,EGR1,ZNF462,JUN,IGFBP5,IGFBP3,CBX2,EBF1,FOS,ZFHX4,MID1,NR4A2,CXCL10,CENPF,NR4A3,HOOK2,CCDC74A,BHLHE40,GAS1,FOSB,SGK1,FGFR3,RCOR2,ATF3,SLC28A3
550	ZNF275	559.7	ARCHS4 Coexpression,840;Enrichr Queries,314;GTEx Coexpression,525	BTG2,NRK,SERPINE1,AKAP12,ZFP36,RGS2,CA2,ENC1,PDK4,PMEPA1,CHAC1,JUNB,PHLDA1,MAP3K5,TNS1,PPP1R16B,IGFBP5,IGFBP3,FOS,PRLR,RHOB,TGFBR3,COL4A1,SGK1,ATF3,BIRC3,GRAMD1B,PFKFB3,NEDD9,THBS1,SOCS2,PDZD2,HMOX1,GBP2,GBP4,EGR1,ZNF462,JUN,LRRN3,GADD45B,KLF2,VEGFA,SMAD7,CXCL10,NR4A1,HOOK2,COL5A1,VEPH1,BHLHE40,IL7R
551	ZFHX2	560	ARCHS4 Coexpression,206;Enrichr Queries,470;GTEx Coexpression,1004	BTG2,ABAT,AKAP12,ZNF608,DPYSL4,SALL2,FAM186B,ENC1,DPF1,PMEPA1,CHAC1,JUNB,PHLDA1,TNS1,KDM6B,IGFBP5,TMEM178B,UNC5B,FOS,PGM2L1,RHOB,COL4A1,SIK1,SGK1,ATF3,LPAR1,CRMP1,NDRG1,SOCS2,ZNF821,PCDH1,RIBC2,RUNX1T1,ZNF462,EGR1,JUN,GADD45B,NFATC2,POU2F2,ZFHX4,KLF2,VEGFA,SMAD7,NR4A2,NR4A1,NR4A3,HOOK2,BHLHE40,FOSB,NACAD,RCOR2
552	ZFP92	560.3	ARCHS4 Coexpression,986;Enrichr Queries,475;GTEx Coexpression,220	VLDLR-AS1,PTPRR,CD83,NRK,TNC,RORA,CA2,GRB10,PDK4,TNFSF10,CYP1B1,CHAC1,JUNB,TP63,MAP3K5,RSAD2,IGFBP3,TMC7,FOS,ELF3,CHMP4C,FAM72B,ATF3,FAM72A,PNCK,PDGFB,LPAR1,CRMP1,RASGRP1,THBS1,IL21R,GCNT2,ZNF467,GBP2,KCNJ2,GBP4,RUNX1T1,EGR1,HSPA1L,GREB1,NFATC2,NR4A2,CXCL10,HOOK2,SLFNL1,RCAN2,BHLHE40,FOSB,IL7R,CPEB2
553	ZKSCAN2	560.3	ARCHS4 Coexpression,200;Enrichr Queries,838;GTEx Coexpression,643	MAP10,BTG2,PFKFB3,FOXG1,LPAR1,CRMP1,RORA,FIGN,NDRG1,THBS1,AKAP12,ZNF608,DPYSL4,SALL2,CLTCL1,DPF3,ZNF546,JUNB,RUNX1T1,ZNF462,EGR1,MPP2,JUN,GADD45B,TMEM178B,PLK2,CBX2,FOS,ZFHX4,VEGFA,NR4A2,TGFBR3,KITLG,HOOK2,BHLHE40,HYLS1,FOSB,CPEB2,FGFR3,RCOR2,ATF3
554	NPAS3	561	ARCHS4 Coexpression,145;Enrichr Queries,1187;GTEx Coexpression,351	FOXG1,TNC,LPAR1,CRMP1,ABAT,RORA,CHST11,CNR1,ITGB8,HES1,CSMD3,RUNX1T1,EGR1,MPP2,ZNF462,IGFBP5,TMEM178B,LRRN3,EBF1,CABLES1,NRG1,SHISA3,FOS,ZFHX4,PGM2L1,ENKUR,ITPKB,NR4A2,TGFBR3,NAV3,BHLHE40,ZNF713,ALDOC
555	ELK4	561.8	ARCHS4 Coexpression,591;ENCODE ChIP-seq,114;Enrichr Queries,1122;ReMap ChIP-seq,227;GTEx Coexpression,755	CSRNP1,BTG2,CRYBG1,SERPINE1,IL24,RORA,AHR,JADE2,ZFP36,RGS2,ZNF280C,SESN2,JUNB,IER2,NKX3-1,MAP3K5,RALGPS2,KDM6B,IGFBP5,DUSP1,TMC7,KIF23,FOS,TGFBR2,PSRC1,ELF3,ZSCAN22,BHLHE40-AS1,KCTD11,SGK1,ATF3,CCDC40,PPP1R15A,BRSK1,PFKFB3,SLC45A1,HIF1A,THBS1,AURKA,BCL2L11,APOL6,SERTAD1,PALMD,HES1,GBP2,LINC00313,ATF7IP,MPP2,EGR1,JUN,GADD45B,VEGFA,SMAD7,NR4A2,NR4A1,KIF18A,DNMBP,NR4A3,TCIM,HOOK2,LPAR5,BHLHE40,FOSB
556	MTF2	562	Literature ChIP-seq,3;ARCHS4 Coexpression,1137;GTEx Coexpression,546	PRDM8,CD83,NRK,RORA,HTR7,DPYSL4,TBC1D32,GRB10,CYP1B1,DPF3,PHLDA1,MAP3K5,PPP1R16B,HES6,IL15RA,COL27A1,IGFBP5,UNC5B,IGFBP3,VASH2,EBF1,SHISA3,VASH1,EREG,COL4A1,ATF3,PFKFB3,FOXG1,PDGFB,LPAR1,TWIST1,PCDH18,NDRG1,FBLN5,BCL2L11,SOCS1,CHST11,PODXL,RDH10,PLK3,EGR1,JUN,PLK2,HTR1D,GREB1,IGF2,NFATC2,RAB27B,POU2F2,GDF6,ZFHX4,SMAD7,NR4A2,EFNA1,DAB2,OCLN,NR4A3,COL5A1,TMEM117,BHLHE40,MAFK,SIM1,CPEB2,FGFR3,SYNM,F…
557	LBX2	562	ARCHS4 Coexpression,272;Enrichr Queries,466;GTEx Coexpression,948	FLT1,TNFAIP6,SERPINE1,ATP2A3,TCF21,HNMT,CXCL3,OPLAH,THBD,EVA1A,CYP1B1,CHAC1,JUNB,PHLDA1,SERPINB2,COL27A1,IGFBP5,FOS,RUNX2,NR5A2,CLDN14,ANGPTL4,SGK1,ATF3,CEBPD,LPAR1,TWIST1,THBS1,PTGS1,HSD11B1,ATOH8,E2F2,CCL2,ZNF467,TMEM184A,EGR1,JUN,GADD45B,IGF2,POU2F2,KLF2,NR4A2,EFNA1,CXCL10,NR4A1,HOOK2,COL5A1,BHLHE40,SNAI1,FOSB,ADORA2A-AS1
558	DPF1	562.3	ARCHS4 Coexpression,194;Enrichr Queries,568;GTEx Coexpression,925	TOP2A,BRSK1,BTG2,RAB3A,PNCK,FOXG1,SERPINE1,LPAR1,CRMP1,AURKA,SOCS2,RGS2,DPYSL4,ENC1,PMEPA1,E2F2,CHAC1,FAM83D,E2F8,PPP1R16B,HES6,EGR1,MPP2,JUN,IGFBP5,GADD45B,TMEM178B,UBE2C,IGFBP3,FOS,DUSP8,PGM2L1,NR4A1,CENPF,PSRC1,CCNE2,HOOK2,CCNE1,BHLHE40,ZNF713,ARHGEF4,SGK1,DTL,RCOR2,ATF3
559	CREB3	562.5	ARCHS4 Coexpression,892;Enrichr Queries,659;ReMap ChIP-seq,90;GTEx Coexpression,609	CSRNP1,EHF,BTG2,CRYBG1,CSF2,TNFAIP6,SERPINE1,MIR1260B,CXCL3,CXCL2,ZFP36,RGS2,DUSP10,NPPA,ENC1,TNFSF10,CA9,JUNB,PHLDA1,TP63,PROSER2-AS1,IER2,SERPINB2,CISH,DUSP1,XXYLT1-AS2,SLC11A2,FOS,RHOB,ZMIZ1-AS1,PSRC1,CCDC74A,BHLHE40-AS1,LINC00607,SGK1,CRYAB,ATF3,PPP1R15A,BCL2A1,CEBPD,SLC45A1,GMPR,NEDD9,SLC5A3,HIF1A,NDRG1,THBS1,HSD11B1,SOCS2,CHST11,SERTAD1,HMOX1,HES1,N4BP3,SLC25A25,FAM83A,MPP2,PLK3,EGR1,COL4A2…
560	GABPA	563.3	Literature ChIP-seq,14;ARCHS4 Coexpression,1165;ENCODE ChIP-seq,86;Enrichr Queries,1333;ReMap ChIP-seq,273;GTEx Coexpression,509	RTP4,EHF,CRYBG1,SERPINE1,TNC,NRARP,BICDL2,RORA,AHR,OPLAH,CXCL5,RGS4,ZFP36,HTR7,LBH,ENC1,GRB10,PMEPA1,CYP1B1,MAN1A1,FBXL19-AS1,JUNB,PHLDA1,IER2,RALGPS2,KDM6B,IL15,UNC5B,DUSP1,IGFBP3,EBF1,TMC7,FOS,RGMB,MID1,TGFBR2,BTC,COL4A1,DEPDC1,GAS1,SGK1,FJX1,ATF3,PPP1R15A,BRSK1,TWIST1,PCDH18,HIF1A,SLC5A3,FSTL3,LMF1,RASGRP3,APOL6,SERTAD1,CHST11,HMOX1,HES1,CSMD3,SLC25A25,KCNJ2,TMEM184A,PLK3,EGR1,JUN,GADD45B,ANGP…
561	MSGN1	564	ARCHS4 Coexpression,694;Enrichr Queries,752;GTEx Coexpression,246	KCNG1,EHF,BTG2,ZNF571,CRYBG1,SERPINE1,PDGFB,LPAR1,TWIST1,GNA15,DUSP10,N4BP3,MEST,FAM83A,TMEM184A,EGR1,JUN,EDN1,SERPINB2,VWF,ANGPT1,CAVIN2,PLK2,EBF1,RAB27B,FOS,SMAD7,TGFBR2,NR4A2,CXCL10,CENPE,EPGN,NR5A2,ACTC1,LPAR5,HOOK2,BHLHE40,SNAI1,DEPDC1,KCTD11,SGK1,ATF3
562	BARX1	564	ARCHS4 Coexpression,574;Enrichr Queries,948;GTEx Coexpression,170	PRDM8,KCNG1,BTG2,SYNM,PNCK,FOXG1,DIXDC1,LPAR1,TWIST1,RORA,OPLAH,CA2,RDH10,P2RY2,CYP1B1,CA9,FAM83D,RUNX1T1,EGR1,IGFBP5,CBX2,EBF1,FOS,RGMB,C1QL1,BTC,NR4A2,CXCL10,KITLG,NR5A2,NR4A3,HOOK2,COL5A1,CRISPLD2,BHLHE40,GAS1,FAM72C,ANGPTL1,ATF3,MDFI
563	POU3F3	564.3	ARCHS4 Coexpression,244;Enrichr Queries,1103;GTEx Coexpression,346	BRSK1,FOXG1,LPAR1,CRMP1,ABAT,ZNF608,DPYSL4,DPF1,ENC1,CYP1B1,JUNB,RUNX1T1,EGR1,JUN,IGFBP5,TMEM178B,EBF1,FOS,ZFHX4,NR4A2,NR4A1,PEX5L,PSRC1,NR4A3,CCDC74A,BHLHE40,NACAD,ALDOC,FGFR3,RCOR2,ATF3
564	NHLH1	565	ARCHS4 Coexpression,166;Enrichr Queries,661;GTEx Coexpression,868	BTG2,ONECUT3,TNC,LPAR1,CRMP1,THBS1,RGS4,SHF,MFSD13A,ZNF608,DPYSL4,ENC1,E2F2,ZNF467,JUNB,KCNJ2,RUNX1T1,HES6,EGR1,JUN,IGFBP5,EBF1,FOS,POU2F2,DUSP8,RGMB,ZFHX4,RUNX2,NR4A2,NR4A1,CENPF,NR4A3,HOOK2,ELF3,BHLHE40,SNAI1,FOSB,NACAD,EVI2B,RCOR2,FGFR3,ATF3
565	KLF1	565.2	Literature ChIP-seq,79;ARCHS4 Coexpression,645;Enrichr Queries,645;ReMap ChIP-seq,144;GTEx Coexpression,1313	TOP2A,BTG2,SAMD9L,FLT1,ITGB3,SERPINE1,BICDL2,JADE2,OPLAH,CTSS,ZFP36,CA2,SESN2,GRB10,FBXL19-AS1,CHAC1,JUNB,IER2,TNS1,KDM6B,HES6,EDN1,CISH,VWF,RSAD2,DUSP1,FOS,ZMIZ1-AS1,NAV3,BHLHE40-AS1,SGK1,FAM72D,STEAP1,ATF3,OSBP2,SMTNL1,FAM72A,PPP1R15A,PTGER4,CEBPD,SLC45A1,GMPR,PRICKLE1,CENPA,THBS1,NDRG1,ADAMTS10,FSTL3,LMF1,CCNB1,SOCS1,APOL6,SERTAD1,SH3TC2,E2F2,PTK2B,HMOX1,N4BP3,FAM83D,E2F8,TMEM184A,ATF7IP,PLK3,…
566	ZFP1	565.3	ARCHS4 Coexpression,450;Enrichr Queries,714;GTEx Coexpression,532	TOP2A,BRSK1,BTG2,RAB3A,FOXG1,LPAR1,CRMP1,ABAT,HIF1A,NDRG1,THBS1,CXCL2,SOCS2,AKAP12,RGS2,DUSP10,CA2,DPF1,ENC1,E2F2,JUNB,RALGPS2,RUNX1T1,CPA3,EGR1,JUN,GADD45B,PLK2,LYSMD2,FOS,EFR3B,PGM2L1,RHOB,VEGFA,SMAD7,NR4A1,HOOK2,BHLHE40,NABP1,SGK1,BIRC3
567	TAL2	568	ARCHS4 Coexpression,465;Enrichr Queries,304;GTEx Coexpression,935	MYLK2,FLT1,CD83,ITGB3,TNC,CXCL3,CXCL2,MYPN,RGS2,ZNF608,CA2,ENC1,CYP1B1,PHLDA1,DUSP2,EDN1,IGFBP5,RSAD2,IGFBP3,EBF1,FOS,ASPM,ANGPTL4,ATF3,SMTNL1,BIRC3,FOXG1,LPAR1,THBS1,CCL2,GBP2,MEST,KCNJ2,GBP4,E2F8,RUNX1T1,EGR1,JUN,VCAM1,PLK2,IGF2,ZFHX4,NR4A2,CXCL10,NR4A1,CENPE,NR4A3,ACTC1,HOOK2,BHLHE40,MFAP2
568	CPEB1	568.5	ARCHS4 Coexpression,759;GTEx Coexpression,378	MPP2,ZNF462,TTYH2,CRMP1,TMC7,EFR3B,TNFSF13B,PEX5L,PSRC1,SH3TC2,NABP1,NACAD,KCNJ2
569	MSX2	569.3	ARCHS4 Coexpression,527;Enrichr Queries,185;GTEx Coexpression,996	BTG2,SERPINE1,TNC,RORA,CA2,ENC1,CYP1B1,PMEPA1,PHLDA1,EDN1,IGFBP5,UNC5B,IGFBP3,EBF1,NRG1,FOS,PRLR,RHOB,ELF3,CRISPLD2,COL4A1,CCNE1,LINC01139,GAS1,SGK1,ATF3,LPAR1,TWIST1,NEDD9,PRICKLE1,NDRG1,THBS1,CCNB1,CCL2,CGA,MEST,EGR1,JUN,ANGPT1,GADD45B,PLK2,CBX2,SPRY4,IGF2,VASN,SMAD7,NR4A2,CXCL10,DAB2,KITLG,HOOK2,COL5A1,BHLHE40,SNAI1,FGFR3,LGR4
570	ZNF784	571	ARCHS4 Coexpression,728;Enrichr Queries,272;GTEx Coexpression,713	PPP1R15A,MYLK2,CSRNP1,BTG2,PFKFB3,CEBPD,GMPR,NRARP,NDRG1,MYPN,MYOM3,ZFP36,RGS2,RASD1,SERTAD1,SESN2,PDK4,HMOX1,PMEPA1,E2F2,ZNF467,JUNB,PHLDA1,IER2,KDM6B,PLK3,EGR1,JUN,EDN1,GADD45B,KCNJ12,FOS,KLF2,RHOB,SMAD7,NR4A2,EFNA1,CXCL10,NR4A1,HOOK2,PIK3IP1,BHLHE40,FOSB,KCTD11,SGK1,FGFR3,ATF3,SMTNL1
571	ZNF394	572.3	ARCHS4 Coexpression,86;Enrichr Queries,514;GTEx Coexpression,1117	PPP1R15A,CSRNP1,BTG2,PFKFB3,CEBPD,SH2D2A,SP140,AHR,SAMSN1,HIF1A,NDRG1,THBS1,TNFSF13B,SOCS2,ZC3H12D,ZFP36,RGS2,SERTAD1,HMOX1,GBP2,JUNB,PHLDA1,IER2,TRIM22,KDM6B,EGR1,JUN,DUSP2,GADD45B,PLK2,FOS,KLF2,RHOB,NR4A2,SNRK,RNF125,HOOK2,PIK3IP1,BHLHE40,FOSB,SGK1,EVI2B,IL7R,ATF3,BIRC3
572	IRF5	573	ARCHS4 Coexpression,909;Enrichr Queries,648;GTEx Coexpression,162	PTGER4,PIF1,BTG2,SAMD9L,CD83,CEBPD,SP140,SERPINE1,MIR3142HG,SAMSN1,CXCL2,THBS1,CTSS,PTGS1,ZC3H12D,ZFP36,RGS2,GNA15,SOCS1,CHST11,IL21R,TNFSF10,HMOX1,CCL2,PTK2B,GBP2,JUNB,TRIM22,EGR1,DUSP2,JUN,VCAM1,RSAD2,GADD45B,XXYLT1-AS2,FOS,POU2F2,CXCL10,EVI2A,HOOK2,BHLHE40,GRAP,FAM72D,SGK1,FAM72B,ATF3
573	NANOGP8	573	ARCHS4 Coexpression,416;GTEx Coexpression,730	ZNF462,SPRY4,VASH2,SAMSN1,CTSS,CCNB1,CHST11,SALL2,PODXL,MFAP2,GRB10,PDK3,DTL
574	DMRTA1	573.7	ARCHS4 Coexpression,241;Enrichr Queries,461;GTEx Coexpression,1019	SERPINE1,CLDN1,DUSP10,EVA1A,SALL2,CA2,ENC1,PDK4,CYP1B1,ITGB8,PMEPA1,PHLDA1,HES6,EDN1,IGFBP5,IGFBP3,EBF1,FOS,CLDN14,CCDC74A,SGK1,ATF3,PTGER4,SLC26A2,FOXG1,LPAR1,PRICKLE1,PCDH18,THBS1,SLC5A3,HSD11B1,SOCS2,RASD1,NUAK2,CCL2,PTK2B,RUNX1T1,EGR1,JUN,PLK2,GREB1,ZFHX4,NR4A2,CXCL10,HOOK2,COL5A1,BHLHE40,MFAP2,FGFR3
575	SALL3	573.7	ARCHS4 Coexpression,186;Enrichr Queries,1183;GTEx Coexpression,352	FOXG1,TNC,LPAR1,CRMP1,ABAT,RORA,THBS1,LMF1,SALL2,PODXL,CA2,ITGB8,HES1,CSMD3,RUNX1T1,EGR1,ZNF462,EBF1,VASH2,CABLES1,FOS,ZFHX4,ENKUR,TGFBR2,NR4A2,CENPE,CENPF,HOOK2,BHLHE40,ALDOC,SGK1,FGFR3,RCOR2
576	ZNF641	578.3	ARCHS4 Coexpression,752;Enrichr Queries,169;GTEx Coexpression,814	CSRNP1,BTG2,SAMD9L,CD83,SERPINE1,RORA,DDX60L,CTSS,TNFSF13B,ZFP36,RGS2,DUSP10,ENC1,TNFSF10,CYP1B1,ITGB8,JUNB,PHLDA1,TRIM22,MAP3K5,FOS,RHOB,TGFBR2,TGFBR3,CRISPLD2,SGK1,ATF3,PPP1R15A,PFKFB3,NEDD9,NDRG1,THBS1,APOL6,HMOX1,CCL2,ZNF467,GBP2,EGR1,JUN,KLF2,VEGFA,SMAD7,NR4A2,EFNA1,CXCL10,DAB2,HOOK2,PIK3IP1,BHLHE40,EVI2B,IL7R,CPEB2
577	ZNF704	579.7	ARCHS4 Coexpression,783;Enrichr Queries,488;GTEx Coexpression,468	BTG2,SYNM,CEBPD,FOXG1,DIXDC1,LPAR1,NEDD9,CRMP1,RORA,PRICKLE1,NDRG1,THBS1,ADAMTS10,AKAP12,BCL2L11,ZNF608,ENC1,PDK4,PMEPA1,CYP1B1,ITGB8,MAN1A1,PHLDA1,RUNX1T1,TNS1,EGR1,JUN,PTGIS,IGFBP5,TMEM178B,UNC5B,PLK2,IGFBP3,CABLES1,FOS,SMAD7,RHOB,TGFBR2,TGFBR3,CXCL10,HOOK2,RCAN2,BHLHE40,NOX4,SGK1,RAPGEF5
578	KLF12	579.7	ARCHS4 Coexpression,315;Enrichr Queries,896;GTEx Coexpression,528	DIXDC1,LPAR1,CRMP1,BICDL2,RORA,PRICKLE1,THBS1,RASGRP1,AKAP12,RGS2,LBH,ENC1,GRB10,ITGB8,TNS1,RUNX1T1,RALGPS2,PPP1R16B,EGR1,JUN,ANGPT1,GALNT3,IGFBP5,PLCL2,EBF1,FOS,TGFBR2,NR4A2,TGFBR3,KITLG,SNRK,HOOK2,NAV3,PIK3IP1,RCAN2,BHLHE40,SGK1,IL7R
579	RORC	580.7	ARCHS4 Coexpression,797;Enrichr Queries,186;GTEx Coexpression,759	MYLK2,BTG2,SERPINE1,TNC,ABAT,RORA,CXCL2,MYPN,MYOM3,ZFP36,RGS2,CA2,PDK4,TNFSF10,JUNB,TNS1,CISH,IGFBP5,RSAD2,IGFBP3,FOS,TGFBR3,ELF3,ALDOC,SGK1,ATF3,SMTNL1,PTGER4,PFKFB3,CEBPD,PDGFB,NDRG1,THBS1,SOCS2,RASD1,CLTCL1,HMOX1,CCL2,GBP2,SLC19A2,EGR1,JUN,GADD45B,KCNJ12,VEGFA,SMAD7,NR4A2,EFNA1,CXCL10,NR4A1,HOOK2,RCAN2,BHLHE40
580	RFX6	582	ARCHS4 Coexpression,341;Enrichr Queries,975;GTEx Coexpression,430	CEMIP,LPAR1,BICDL2,ATP2C2,RGS4,RGS2,PDZD2,RASD1,PDK4,PDK3,CA9,MAN1A1,RUNX1T1,GPR39,HES6,EGR1,GALNT3,IGFBP5,TRPA1,FOS,SSTR1,RFLNA,TGFBR3,PER2,CXCL10,CXCL11,OCLN,NR5A2,RCAN2,ANGPTL4,SIM1,SGK1,LGR4,ATF3
581	MSANTD1	584	ARCHS4 Coexpression,802;GTEx Coexpression,366	PPP1R16B,ZC3H12D,ATP2B1-AS1,MRAS,LRRC7,FOXG1,TNFRSF9,DPF1,SYT16,ZNF713,CSMD3,EFR3B
582	ZNF726	585	ARCHS4 Coexpression,1128;GTEx Coexpression,42	TOP2A,PIF1,CRYBG1,XXYLT1-AS2,UBE2C,KIF23,CENPA,RASGRP3,CENPE,ASPM,CENPF,CCNB1,KIF18A,DEPDC1,ZNF713,FAM72D,DTL,FAM72B,ZNF695,TP73,FAM72A
583	ZFP3	585.3	ARCHS4 Coexpression,886;Enrichr Queries,44;GTEx Coexpression,826	MAP10,SLC46A3,CSRNP1,BTG2,SAMD9L,ABAT,RORA,MYPN,MYOM3,ZFP36,RGS2,SALL2,CA2,ENC1,PDK4,DPF3,CYP1B1,ITGB8,CHAC1,JUNB,PHLDA1,TNS1,EDN1,IGFBP5,IGFBP3,FOS,RHOB,ITPKB,TGFBR3,CRISPLD2,RAPGEF5,SGK1,ATF3,CEBPD,LPAR1,GMPR,PCDH12,THBS1,PTGS1,SOCS2,BCL2L11,RASD1,PDZD2,HMOX1,E2F2,ZNF467,GBP2,MEST,KCNJ2,EGR1,JUN,GADD45B,PLK2,NFATC2,KLF2,NR4A2,CXCL10,NR4A1,PEX5L,EVI2A,HOOK2,COL5A1,PIK3IP1,BHLHE40,FOSB
584	E2F8	585.7	ARCHS4 Coexpression,51;Enrichr Queries,796;GTEx Coexpression,910	TOP2A,MYLK2,PIF1,SERPINE1,CENPA,THBS1,MYPN,AURKA,CCNB1,P2RY2,E2F2,FAM83D,EGR1,JUN,GAS2L3,UBE2C,KIF23,FOS,CENPE,CXCL10,ASPM,CENPF,KIF18A,PSRC1,CCNE2,HOOK2,CCNE1,BHLHE40,DEPDC1,FAM72D,DTL,FAM72C,ATF3,FAM72B,SMTNL1,FAM72A
585	LHX8	585.7	ARCHS4 Coexpression,455;Enrichr Queries,778;GTEx Coexpression,524	CHRM4,FOXG1,TNC,LPAR1,TWIST1,CRMP1,LMF1,RGS4,RGS2,DPYSL4,CYP1B1,CCL2,ZNF821,RUNX1T1,ATF7IP,EGR1,MPP2,JUN,VCAM1,IGFBP5,IGFBP3,HTR1D,EBF1,IGF2,CABLES1,FOS,ZFHX4,NR4A2,CXCL10,NR5A2,NR4A3,HOOK2,COL5A1,LRRC7,BHLHE40,FOSB,PTX3,SIM1,ATF3
586	ZSCAN10	585.7	ARCHS4 Coexpression,172;Enrichr Queries,1082;GTEx Coexpression,503	MYLK2,PIF1,MYOM3,HTR7,SALL2,PODXL,CA2,P2RY2,GCNT2,DPF3,CHAC1,PCDH1,N4BP3,EGR1,JUN,KCNJ12,CBX2,PLCL2,SPRY4,VASH2,FOS,KLF2,CXCL10,NR4A1,NR5A2,HOOK2,ELF3,BHLHE40,MFAP2,SGK1,RCOR2,ATF3
587	PHOX2A	586	ARCHS4 Coexpression,490;Enrichr Queries,844;GTEx Coexpression,424	GRAMD1B,CEBPD,FOXG1,LPAR1,ATP2A3,TCF21,TWIST1,CRMP1,THBS1,RGS4,DPYSL4,CYP1B1,JUNB,MAP3K5,EGR1,JUN,LRRN3,UNC5B,IGFBP3,CBX2,SPRY4,IGF2,EBF1,FOS,KLF2,C1QL1,NR4A2,CXCL10,NR4A1,NR5A2,HOOK2,SLFNL1,BHLHE40,SNAI1,LINC01679,RCOR2,ATF3
588	CDX1	587	ARCHS4 Coexpression,657;Enrichr Queries,712;GTEx Coexpression,392	SLC26A2,BTG2,SERPINE1,LPAR1,ATP2A3,TWIST1,RORA,BICDL2,ATP2C2,ATP2C2-AS1,NDRG1,THBS1,SOCS2,AKAP12,CA2,JUNB,GPR39,EGR1,JUN,IGFBP5,LUM,IGF2,ANO9,TMEM171,FOS,KLF2,EFNA1,ERN2,CXCL10,NR4A1,NR5A2,HOOK2,COL5A1,ELF3,BHLHE40,SNAI1,SGK1,ATF3
589	FOXN4	587	ARCHS4 Coexpression,54;Enrichr Queries,503;GTEx Coexpression,1204	KCNG1,TOP2A,ABAT,RORA,DPYSL4,FAM186B,PDK4,CYP1B1,HES6,GAS2L3,IGFBP5,UNC5B,IGFBP3,KIF23,FOS,TGFBR3,ASPM,NR5A2,PSRC1,CCDC74A,GAS1,SGK1,ATF3,FAM72B,PIF1,FOXG1,LPAR1,THBS1,DLL4,CCNB1,RASD1,ATOH8,E2F2,RIBC2,RUNX1T1,E2F8,EGR1,GADD45B,UBE2C,CBX2,GREB1,IGF2,CXCL10,CENPE,CENPF,KIF18A,HOOK2,COL5A1,BHLHE40,FOSB,FGFR3,RCOR2,TP73
590	HOXA6	587	ARCHS4 Coexpression,989;Enrichr Queries,377;GTEx Coexpression,395	PTGER4,PTGFR,SLC26A2,BTG2,LTK,PFKFB3,PDGFB,LPAR1,TWIST1,ABAT,RORA,PCDH18,CXCL2,THBS1,SOCS2,ZFP36,GNA15,SOCS1,CYP1B1,PMEPA1,CCL2,JUNB,TNS1,EGR1,JUN,IGFBP5,GADD45B,ANGPT1,IGFBP3,SPRY4,EBF1,IGF2,FOS,RUNX2,RHOB,SMAD7,NR4A2,DAB2,DNMBP,NR5A2,NR4A3,COL5A1,HOOK2,BHLHE40,GAS1,FOSB,ATF3,INKA1
591	OTX2	587.3	ARCHS4 Coexpression,248;Enrichr Queries,999;ReMap ChIP-seq,135;GTEx Coexpression,967	CXCL6,PTPRR,EHF,ZNF571,CRYBG1,TNC,DDX60L,CXCL1,RORA,AHR,MYPN,SHF,RGS4,DUSP10,ZNF608,SALL2,EVA1A,CA2,ENC1,ZNF280C,ITGB8,CYP1B1,GPR39,IGFBP5,IL15,IGFBP3,EBF1,KIF23,PDCD1LG2,FOS,TGFBR2,ASPM,NR5A2,LINC01619,SGK1,GRAMD1B,FOXG1,LPAR1,TWIST1,CRMP1,SLC5A3,AURKA,CCNB1,CHST11,PODXL,LINC02015,KCNJ2,SLC19A2,RUNX1T1,EGR1,PLK2,IGF2,NR4A2,KITLG,KIF18A,HOOK2,MGP,BHLHE40,MFAP2,NOX4,HYLS1,IL7R,ADORA2A-AS1,LGR4
592	PAX3	592	ARCHS4 Coexpression,134;Enrichr Queries,888;GTEx Coexpression,754	MYLK2,FLT1,FOXG1,TNC,LPAR1,TWIST1,CRMP1,RORA,ABAT,FIGN,THBS1,PCDH18,MYPN,ZNF608,DPYSL4,CLTCL1,DPF3,CYP1B1,ITGB8,RUNX1T1,EGR1,HES6,JUN,IGFBP5,LRRN3,KCNJ12,EBF1,IGF2,NRG1,FOS,RGMB,ZFHX4,MID1,RUNX2,NR4A2,NR5A2,NR4A3,BHLHE40,SIM1,FGFR3,RCOR2,ATF3
593	PHOX2B	592.3	ARCHS4 Coexpression,411;Enrichr Queries,1075;GTEx Coexpression,291	SYNM,PNCK,FOXG1,DIXDC1,LPAR1,TCF21,TWIST1,CRMP1,RORA,PTGS1,RGS4,DPYSL4,CYP1B1,FAM83D,RUNX1T1,EGR1,JUN,LRRN3,UNC5B,CBX2,EBF1,SHISA3,WNT9A,FOS,MID1,BTC,NR4A2,CXCL10,NR5A2,HOOK2,BHLHE40,SIM1,FGFR3,RCOR2,ANGPTL1
594	NFYB	593	ARCHS4 Coexpression,1005;ENCODE ChIP-seq,40;Enrichr Queries,1056;ReMap ChIP-seq,233;GTEx Coexpression,631	TOP2A,SLC46A3,BTG2,RAB3A,DIXDC1,NRARP,ABAT,RND1,AKAP12,MFSD13A,ZFP36,RGS2,SESN2,PDK3,DPF3,MAN1A1,JUNB,PHLDA1,IER2,TNS1,NKX3-1,KDM6B,IL11,SLC11A2,RFX2,VASH2,KIF23,FOS,RHOB,ASPM,PSRC1,CRISPLD2,DEPDC1,ANGPTL4,SGK1,DTL,ANGPTL1,ATF3,PPP1R15A,PTGER4,PIF1,SLC26A2,SDC2,GMPR,HIF1A,CENPA,AURKA,SOCS2,CCNB1,BCL2L11,NUAK2,SERTAD1,GCNT2,E2F2,PTK2B,ZNF546,FAM83D,SLC25A25,KCNJ2,E2F8,PLK3,EGR1,JUN,ANGPT1,GALNT3,H…
595	DPRX	594	ARCHS4 Coexpression,361;Enrichr Queries,1004;GTEx Coexpression,417	MYLK2,FLT1,FOXG1,PDGFB,LPAR1,RORA,HIF1A,CENPA,MYPN,DLL4,CCNB1,PALMD,SERTAD1,TP63,EGR1,UBE2C,EBF1,NFATC2,TEX14,FOS,POU2F2,RUNX2,NR4A2,EEPD1,CXCL10,SLC6A8,HOOK2,ELF3,TCIM,CCNE1,BHLHE40,FOSB,HYLS1,GRAPL,ATF3,SMTNL1,TP73
596	ZIC3	594.3	Literature ChIP-seq,91;ARCHS4 Coexpression,496;Enrichr Queries,857;GTEx Coexpression,933	GRAMD1B,PTPRR,NRK,TNC,LPAR1,TWIST1,CRMP1,RORA,THBS1,SHF,SOCS2,ZNF608,SOCS1,SALL2,PODXL,CA2,ENC1,CYP1B1,CCL2,DPF3,CGA,MEST,RUNX1T1,RALGPS2,EGR1,PLK3,IGFBP3,CBX2,SPRY4,VASH2,EBF1,SHISA3,KIF23,FOS,KLF2,TGFBR3,NR5A2,HOOK2,BHLHE40,MFAP2,RCOR2
597	AKNA	594.3	ARCHS4 Coexpression,541;Enrichr Queries,647;GTEx Coexpression,595	PPP1R15A,BTG2,SAMD9L,CD83,SH2D2A,SP140,IL24,ATP2A3,JADE2,SAMSN1,NDRG1,THBS1,CTSS,ZC3H12D,ZFP36,RGS2,IL21R,HMOX1,PTK2B,GBP2,ZNF467,JUNB,PPP1R16B,EGR1,JUN,DUSP2,NFATC2,FOS,POU2F2,KLF2,VEGFA,TGFBR2,CXCL10,HOOK2,BHLHE40,GRAP,SGK1,IL7R,EVI2B,ATF3,BIRC3
598	TET3	596	ARCHS4 Coexpression,877;ReMap ChIP-seq,296;GTEx Coexpression,615	KDM6B,BTG2,CRYBG1,CHMP4C,ANO9,PTK2B,RORA,WNT16,CLDN1,TP63
599	PROX1	596.3	ARCHS4 Coexpression,747;Enrichr Queries,456;ReMap ChIP-seq,93;GTEx Coexpression,1089	EHF,BTG2,SERPINE1,TNC,BICDL2,RORA,ABAT,JADE2,HNMT,CLDN1,AKAP12,ZFP36,RGS2,ZNF608,EVA1A,ENC1,PDK4,PMEPA1,PDK3,ITGB8,MAN1A1,PHLDA1,IER2,TNS1,PTGIS,COL27A1,CISH,IGFBP5,UNC5B,IGFBP3,EBF1,PAX8-AS1,SSTR1,FOS,WNT16,TGFBR2,TGFBR3,NR5A2,ELF3,CLDN14,COL4A1,LURAP1L-AS1,BHLHE40-AS1,SGK1,ATF3,BIRC3,PDGFB,LPAR1,NDRG1,THBS1,NKILA,HSD11B1,SOCS2,NUAK2,PTK2B,PCDH1,RUNX1T1,PLK3,EGR1,JUN,COL4A2-AS1,CCL20,LUM,IGF2,ZF…
600	TEAD3	597	ARCHS4 Coexpression,967;Enrichr Queries,455;GTEx Coexpression,369	SYNM,BTG2,CEBPD,SERPINE1,TNC,LPAR1,NDRG1,THBS1,PTGS1,ZFP36,CYP1B1,HMOX1,PMEPA1,FAM83D,PCDH1,JUNB,PHLDA1,TNS1,KDM6B,EGR1,JUN,EDN1,PTGIS,IGFBP5,GADD45B,UNC5B,PLK2,IGFBP3,FOS,VASN,VEGFA,SMAD7,BTC,EFNA1,CXCL10,NR4A1,HOOK2,COL5A1,COL4A1,BHLHE40,MAFK,SGK1,FGFR3,ANGPTL1,ATF3
601	RREB1	597	ARCHS4 Coexpression,634;Enrichr Queries,830;GTEx Coexpression,327	EHF,BTG2,CRYBG1,RAB3A,SLC45A1,LPAR1,CRMP1,BICDL2,RORA,AHR,HIF1A,NDRG1,THBS1,ZFP36,BCL2L11,APOL6,KYNU,JUNB,TP63,TNS1,TMEM184A,KDM6B,ATF7IP,MPP2,EGR1,JUN,NFATC2,FOS,RHOB,VEGFA,SMAD7,TGFBR2,TGFBR3,NR4A1,HOOK2,BHLHE40,CHMP4C,NACAD,SGK1,ATF3,TJP2
602	THAP2	597.7	ARCHS4 Coexpression,563;Enrichr Queries,237;GTEx Coexpression,993	ZNF571,BTG2,TNFAIP6,RORA,AHR,CXCL3,ZFP36,RGS2,DUSP10,ENC1,CYP1B1,ITGB8,CHAC1,JUNB,PHLDA1,KDM6B,EDN1,SERPINB2,RSAD2,IGFBP3,FOS,PGM2L1,RHOB,SGK1,ATF3,BIRC3,PPP1R15A,GRAMD1B,PFKFB3,CEBPD,BCL2A1,CRMP1,HIF1A,SLC5A3,THBS1,SOCS2,BCL2L11,MPP2,EGR1,JUN,GADD45B,PLK2,VEGFA,NR4A2,CXCL10,NR4A1,KITLG,NR4A3,HOOK2,TNIP3,BHLHE40,FOSB,NABP1
603	SREBF2	598.8	Literature ChIP-seq,124;ARCHS4 Coexpression,1344;ENCODE ChIP-seq,107;Enrichr Queries,1061;ReMap ChIP-seq,250;GTEx Coexpression,707	TOP2A,PTPRR,BTG2,RAB3A,CHRM4,NRARP,BICDL2,JADE2,OLFML2A,OPLAH,SHF,ZFP36,CHAC1,JUNB,IER2,ICOSLG,TNS1,KDM6B,IL11,HES6,PTGIS,SLC11A2,FOS,RHOB,CCNE2,COL4A1,CHMP4C,ARHGEF4,ALDOC,SGK1,CERS1,ATF3,GRAMD1B,BRSK1,HDAC5,SLC26A2,NEDD9,PRICKLE1,HIF1A,NDRG1,THBS1,FSTL3,DLL4,ATOH8,PTK2B,PCDH1,SLC19A2,TMEM184A,EGR1,JUN,GADD45B,VASN,KLF2,VEGFA,EFNA1,NR4A1,SNRK,COL5A1,HOOK2,PIK3IP1,TMEM117,BHLHE40,FOSB,MAFK,RCOR2
604	ZNF92	599.5	ARCHS4 Coexpression,1183;Enrichr Queries,977;ReMap ChIP-seq,81;GTEx Coexpression,157	TOP2A,MYLK2,CSRNP1,BTG2,RAB3A,CRYBG1,ONECUT3,DDX60L,AHR,OLFML2A,PVR,ZC3H12D,RGS2,DUSP10,ZNF608,SESN2,DPF1,ZNF280C,IER2,COL27A1,PTGIS,CISH,XXYLT1-AS2,FOS,ASPM,ZMIZ1-AS1,CCNE2,CCNE1,BHLHE40-AS1,DEPDC1,FAM72D,DTL,FAM72B,MDFI,FAM72A,BIRC3,PIF1,PDGFB,ATP2C2,CENPA,MIR3142HG,HIF1A,THBS1,FSTL3,GNA15,SOCS1,PODXL,HAS1,ATOH8,IL21R,E2F2,TMEM184A,EGR1,JUN,GADD45B,PLK2,HTR1D,IGF2,POU2F2,MEIS3,CENPE,KITLG,CENPF…
605	ZNF883	600.5	ARCHS4 Coexpression,567;GTEx Coexpression,634	NR4A2,DPYSL4,SALL2,LRRC7,FOXG1,VASH2,CRMP1,NACAD,EFR3B,MID1,RUNX1T1
606	ZNF695	600.7	ARCHS4 Coexpression,1131;Enrichr Queries,627;GTEx Coexpression,44	TOP2A,PIF1,CENPA,MIR3142HG,AURKA,CCNB1,IL21R,E2F2,FAM83D,E2F8,HES6,EGR1,GAS2L3,XXYLT1-AS2,UBE2C,CBX2,KIF23,FOS,TGFBR2,TGFBR3,CENPE,ASPM,CXCL10,CENPF,KIF18A,PSRC1,CCNE2,CCNE1,BHLHE40,DEPDC1,FAM72D,DTL,RCOR2,FAM72B,ATF3,FAM72A
607	NFIX	601.3	ARCHS4 Coexpression,548;Enrichr Queries,522;GTEx Coexpression,734	MYLK2,BRSK1,BTG2,TNC,LPAR1,RORA,NDRG1,THBS1,SHF,AKAP12,SALL2,ENC1,DPF3,CYP1B1,PMEPA1,JUNB,PHLDA1,RUNX1T1,TNS1,EGR1,JUN,IGFBP5,GADD45B,KCNJ12,IGFBP3,EBF1,FOS,KLF2,RHOB,VEGFA,TGFBR2,NR4A2,TGFBR3,NR4A1,DAB2,HOOK2,COL5A1,COL4A1,MGP,BHLHE40,SGK1,CRYAB,SMTNL1
608	MBNL2	601.7	ARCHS4 Coexpression,415;Enrichr Queries,597;GTEx Coexpression,793	BTG2,SERPINE1,NEDD9,RORA,HIF1A,NDRG1,THBS1,AKAP12,RGS4,ZFP36,RGS2,ENC1,GRB10,PDK4,E2F2,PMEPA1,JUNB,PHLDA1,TNS1,EGR1,JUN,IGFBP5,GADD45B,PLK2,IGFBP3,FOS,RHOB,VEGFA,TGFBR2,TGFBR3,PEX5L,DAB2,HOOK2,COL4A1,RCAN2,BHLHE40,NACAD,RAPGEF5,SGK1,CPEB2,ATF3,RAPGEF4
609	YBX3	603	ARCHS4 Coexpression,395;GTEx Coexpression,811	MYLK2,SYNM,KCNJ12,CLTCL1,GMPR,MYPN,SLC19A2,MYOM3,SMTNL1
610	HMGA1	603.3	ARCHS4 Coexpression,671;Enrichr Queries,1084;GTEx Coexpression,55	TOP2A,PIF1,CRYBG1,SERPINE1,CENPA,NDRG1,THBS1,AURKA,AKAP12,CCNB1,SALL2,PODXL,HMOX1,PCDH1,JUNB,PHLDA1,EGR1,JUN,UBE2C,CBX2,SPRY4,KIF23,FOS,VEGFA,CENPE,ASPM,CENPF,KIF18A,HOOK2,BHLHE40,DEPDC1,FAM72D,DTL,RCOR2,FAM72B,ATF3,ZNF695,FAM72A
611	TBR1	604	ARCHS4 Coexpression,311;Enrichr Queries,1152;GTEx Coexpression,349	PRDM8,BRSK1,RAB3A,FOXG1,LPAR1,CRMP1,RORA,RASGRP1,RGS4,RGS2,DPYSL4,DPF1,ENC1,KDM6B,EGR1,EBF1,FOS,DUSP8,POU2F2,ZFHX4,PGM2L1,NR4A2,NR4A3,HOOK2,NAV3,BHLHE40,NACAD,FGFR3,RAPGEF4
612	HOXD10	604.3	ARCHS4 Coexpression,948;Enrichr Queries,592;GTEx Coexpression,273	KCNG1,FLT1,SERPINE1,TNC,LPAR1,TCF21,TWIST1,RORA,OLFML2A,THBS1,SOCS2,CYP1B1,CCL2,MEST,EGR1,EDN1,VCAM1,IGFBP5,LUM,UNC5B,IGFBP3,EBF1,IGF2,NRG1,FOS,MEIS3,MID1,PRLR,RUNX2,NR4A2,TGFBR3,CXCL10,COL5A1,HOOK2,COL4A1,MGP,BHLHE40,DEPDC1,GAS1,PTX3,SGK1,SOCS2-AS1,ATF3
613	LIN28B	604.7	ARCHS4 Coexpression,328;Enrichr Queries,494;GTEx Coexpression,992	TOP2A,LPAR1,TWIST1,CRMP1,FIGN,RORA,THBS1,SOCS2,CCNB1,SALL2,PODXL,CA2,FAM186B,GRB10,MEST,RIBC2,RUNX1T1,EGR1,JUN,IGFBP5,UBE2C,IGFBP3,CBX2,GREB1,SPRY4,VASH2,EBF1,TEX14,FOS,ZFHX4,CENPE,CENPF,KITLG,HOOK2,COL4A1,BHLHE40,DEPDC1,SGK1,DTL,RCOR2,ATF3,LGR4
614	FEZF2	605	ARCHS4 Coexpression,321;Enrichr Queries,1234;GTEx Coexpression,260	PRDM8,BRSK1,RAB3A,FOXG1,LPAR1,RGS4,NUAK2,DPYSL4,SALL2,DPF1,ENC1,CYP1B1,EGR1,HES6,IGFBP5,EBF1,NRG1,FOS,MEIS3,ZFHX4,PGM2L1,NR4A2,NR4A1,NR4A3,CCDC74A,BHLHE40,ARHGEF4,RCOR2,MDFI,RAPGEF4
615	ZNF219	606	ARCHS4 Coexpression,394;Enrichr Queries,1013;GTEx Coexpression,411	TOP2A,SYNM,BTG2,CEBPD,DIXDC1,PTGS1,SOCS2,SALL2,DPYSL4,PODXL,ENC1,E2F2,FAM83D,PCDH1,JUNB,PHLDA1,EGR1,JUN,PLK2,CBX2,FOS,MID1,KLF2,VASN,RHOB,SMAD7,BTC,EFNA1,SLC6A8,HOOK2,BHLHE40,MAFK,SGK1,RCOR2,ANGPTL1,ATF3,MDFI
616	MNT	607.3	ARCHS4 Coexpression,918;Enrichr Queries,544;ReMap ChIP-seq,101;GTEx Coexpression,866	CSRNP1,BTG2,CHRM4,SERPINE1,NRARP,BICDL2,ZFP36,RGS2,SESN2,ENC1,PDK3,PMEPA1,JUNB,PHLDA1,IER2,ICOSLG,KDM6B,CISH,DUSP1,FOS,RHOB,ITPKB,ZMIZ1-AS1,PSRC1,ELF3,BHLHE40-AS1,SIK1,SGK1,ATF3,PPP1R15A,PFKFB3,CEBPD,PDGFB,ATP2C2,CENPA,NDRG1,THBS1,NKILA,DLL4,BCL2L11,HMOX1,HES1,ZNF467,N4BP3,TMEM184A,PLK3,EGR1,JUN,HSPA1L,GADD45B,CBX2,CABLES1,POU2F2,VASN,KLF2,SMAD7,VEGFA,EFNA1,NR4A2,NR4A1,HOOK2,BHLHE40,FOSB,MAFK
617	ATOH7	607.3	ARCHS4 Coexpression,136;Enrichr Queries,921;GTEx Coexpression,765	BRSK1,PTPRR,RAB3A,LPAR1,CRMP1,ABAT,ADAMTS10,RND1,ZFP36,RASD1,ZNF608,DPF1,ENC1,JUNB,HES6,EGR1,MPP2,JUN,EDN1,IGFBP5,GADD45B,LRRN3,IGFBP3,FOS,SMAD7,NR4A2,EFNA1,CXCL10,NR4A1,NR4A3,HOOK2,BHLHE40,SNAI1,FOSB,SGK1,RCOR2,ATF3,LGR4
618	SOX4	607.3	ARCHS4 Coexpression,578;Enrichr Queries,258;GTEx Coexpression,986	TOP2A,BTG2,SERPINE1,TNC,AKAP12,ZFP36,RGS2,CA2,ENC1,CYP1B1,PMEPA1,JUNB,PHLDA1,IER2,IGFBP5,IGFBP3,FOS,PGM2L1,RHOB,TGFBR2,COL4A1,SGK1,ATF3,CEBPD,FOXG1,NEDD9,CRMP1,HIF1A,NDRG1,THBS1,SOCS2,HMOX1,CCL2,MEST,RUNX1T1,EGR1,JUN,GADD45B,UBE2C,PLK2,GREB1,EFR3B,ZFHX4,VEGFA,SMAD7,NR4A2,CXCL10,HOOK2,COL5A1,MFAP2,BHLHE40
619	GCM1	607.7	ARCHS4 Coexpression,623;Enrichr Queries,134;GTEx Coexpression,1066	EHF,BTG2,FLT1,ITGB3,NRK,SERPINE1,TNC,RORA,TNFSF13B,RGS2,CA2,ENC1,CYP1B1,JUNB,EDN1,SERPINB2,RSAD2,IGFBP3,FOS,RUNX2,RHOB,TGFBR2,ELF3,SGK1,ATF3,CEBPD,LPAR1,NEDD9,THBS1,HMOX1,CCL2,ZNF467,GBP2,CGA,KCNJ2,EGR1,JUN,GADD45B,PLK2,NFATC2,POU2F2,EFR3B,VEGFA,SMAD7,NR4A2,EFNA1,CXCL10,NR4A1,NR4A3,HOOK2,BHLHE40,SNAI1,FOSB,NABP1,EVI2B,IL18R1
620	ZIC1	608.7	ARCHS4 Coexpression,438;Enrichr Queries,445;GTEx Coexpression,943	GRAMD1B,BRSK1,PTPRR,FLT1,RAB3A,FOXG1,TNC,LPAR1,TWIST1,CRMP1,ABAT,THBS1,SHF,AKAP12,RGS4,RGS2,DPYSL4,ENC1,CYP1B1,CCL2,MEST,RUNX1T1,EGR1,JUN,VCAM1,IGFBP5,LUM,IGFBP3,EBF1,IGF2,FOS,ZFHX4,NR4A2,CXCL10,NR4A1,HOOK2,COL5A1,COL4A1,MGP,BHLHE40,PTX3,NACAD,SGK1,CRYAB,RCOR2,ATF3
621	TSC22D1	610.3	ARCHS4 Coexpression,380;Enrichr Queries,631;GTEx Coexpression,820	PPP1R15A,BTG2,RAB3A,CEBPD,SLC45A1,FOXG1,CRMP1,HIF1A,NDRG1,THBS1,PTGS1,SOCS2,AKAP12,ZFP36,RGS2,CA2,DPF1,ENC1,PMEPA1,JUNB,PHLDA1,IER2,EGR1,JUN,IGFBP5,GADD45B,CAVIN2,PLK2,IGFBP3,RAB27B,FOS,ELOVL7,DUSP8,KLF2,RHOB,VEGFA,ENKUR,NR4A1,HOOK2,COL4A1,RCAN2,BHLHE40,SGK1,ATF3
622	PRDM12	611	ARCHS4 Coexpression,219;Enrichr Queries,1046;GTEx Coexpression,568	PRDM8,BRSK1,RAB3A,ONECUT3,FOXG1,LPAR1,CRMP1,ABAT,THBS1,DPYSL4,DPF1,ATOH8,CYP1B1,CSMD3,PCDH1,MEST,HES6,IGFBP5,IGFBP3,CBX2,LYSMD2,EBF1,IGF2,VASH2,NRG1,FOS,C1QL1,NR4A2,COL5A1,BHLHE40,GAS1,SIM1,RCOR2,ATF3
623	RBPJL	611.3	ARCHS4 Coexpression,609;Enrichr Queries,515;GTEx Coexpression,710	SERPINE1,LPAR1,BICDL2,MT1X,THBS1,THBD,RASD1,EVA1A,ATOH8,GRB10,PDK4,CYP1B1,MEST,RUNX1T1,TNS1,EGR1,JUN,EDN1,COL27A1,IGFBP5,GADD45B,IGFBP3,NFATC2,NRG1,FOS,VEGFA,NR4A2,CXCL10,NR4A1,SH3RF2,NR5A2,HOOK2,COL5A1,CRISPLD2,ADM2,MGP,BHLHE40,SNAI1,FOSB,SGK1,FGFR3,LGR4,ATF3
624	ZBTB43	611.7	ARCHS4 Coexpression,947;Enrichr Queries,260;GTEx Coexpression,628	CSRNP1,BTG2,CD83,RORA,MYPN,MYOM3,ZFP36,RGS2,DUSP10,ENC1,JUNB,PHLDA1,IER2,KDM6B,FOS,RHOB,ZNF713,SIK1,SGK1,ATF3,BIRC3,PPP1R15A,PFKFB3,NEDD9,HIF1A,NDRG1,THBS1,BCL2L11,SERTAD1,P2RY2,CLTCL1,HMOX1,SLC19A2,PLK3,EGR1,JUN,GADD45B,TRPV3,KLF2,VEGFA,SMAD7,NR4A2,NR4A1,NR4A3,HOOK2,BHLHE40,FOSB,NABP1,CPEB2
625	MLXIP	612	ARCHS4 Coexpression,461;Enrichr Queries,679;GTEx Coexpression,696	MYLK2,SYNM,BTG2,PFKFB3,ATP2A3,RORA,JADE2,OPLAH,HIF1A,NDRG1,THBS1,MYPN,AKAP12,ZFP36,RGS2,PDZD2,BCL2L11,CLTCL1,PMEPA1,JUNB,TNS1,KDM6B,EGR1,JUN,GADD45B,ZFP3,ANO9,WNT9A,FOS,RHOB,VEGFA,SMAD7,TGFBR2,ITPKB,TGFBR3,NR4A1,ERN2,HOOK2,BHLHE40,SIK1,SGK1,ATF3,SMTNL1
626	ZNF416	612.3	ARCHS4 Coexpression,725;Enrichr Queries,299;GTEx Coexpression,813	BTG2,SERPINE1,RORA,ZFP36,RGS2,DUSP10,SESN2,PDK4,PMEPA1,CHAC1,JUNB,PHLDA1,TP63,IER2,GPR39,EDN1,IGFBP3,FOS,RHOB,CCNE1,ZSCAN22,KCTD11,SGK1,DTL,ATF3,BIRC3,PPP1R15A,CEBPD,LPAR1,PRICKLE1,THBS1,RASGRP1,AURKA,SOCS2,SERTAD1,HMOX1,GBP2,MEST,EGR1,JUN,GADD45B,PLK2,KLF2,NR4A2,CXCL10,NR4A1,HOOK2,BHLHE40,FOSB,NABP1,INKA1
627	PRDM14	613.2	Literature ChIP-seq,58;ARCHS4 Coexpression,314;Enrichr Queries,1041;ReMap ChIP-seq,216;GTEx Coexpression,1437	BTG2,RAB3A,FLT1,ONECUT3,CHRM4,OLFML2A,OPLAH,SHF,AKAP12,TRIM6,SALL2,ENC1,GRB10,CHAC1,JUNB,PHLDA1,IER2,KDM6B,GPR39,IGFBP5,CISH,VWF,UNC5B,IGFBP3,VASH2,EBF1,TEX14,WNT9A,ITPKB,PSRC1,NR5A2,ELF3,CCNE1,SIK1,SGK1,CERS1,ATF3,MDFI,ANGPTL1,RAPGEF4,CCDC40,PIF1,TTYH2,SLC45A1,LPAR1,CRMP1,PRICKLE1,THBS1,PTGS1,DLL4,SOCS2,RASD1,SERTAD1,PODXL,RDH10,ATOH8,GCNT2,HES1,CSMD3,PCDH1,CGA,KCNJ2,RUNX1T1,PLK3,EGR1,JUN,LRRN3,…
628	CTCF	614.5	Literature ChIP-seq,77;ARCHS4 Coexpression,777;ENCODE ChIP-seq,17;Enrichr Queries,1332;ReMap ChIP-seq,159;GTEx Coexpression,1325	SLC46A3,CHRM4,OLFML2A,CLDN1,ZFP36,HTR7,DPF1,CYP1B1,CHAC1,JUNB,ICOSLG,MAP3K5,TNS1,COL27A1,CISH,IGFBP5,IGFBP3,RFX2,RUNX2,BTC,ZSCAN22,KCTD11,SIK1,STEAP1,ATF3,PFKFB3,PCDH12,HIF1A,RASGRP1,CCNB1,BCL2L11,SOCS1,RDH10,TMEM184A,PLK3,EGR1,JUN,PLK2,CBX2,IGF2,POU2F2,GDF5,NR4A1,DAB2,SLC6A8,DNMBP,HOOK2,RCAN2,BHLHE40,SNAI1,NABP1,RCOR2,INKA1,TOP2A,BTG2,SYNM,PTPRR,CRYBG1,ITGB3,IL24,ATP2A3,NRARP,BICDL2,CXCL3,CXCL2,…
629	POU2F3	616	ARCHS4 Coexpression,1150;Enrichr Queries,398;GTEx Coexpression,300	EHF,BTG2,CEBPD,SERPINE1,TNC,LPAR1,ATP2A3,RORA,CLDN1,NDRG1,THBS1,PTGS1,AKAP12,PDZD2,CYP1B1,CHAC1,PCDH1,PHLDA1,TP63,TNS1,EGR1,JUN,EDN1,UNC5B,IGFBP3,EBF1,TRPV3,FOS,WNT16,EFR3B,NR4A2,CXCL10,SH3RF2,NR4A1,DNMBP,HOOK2,COL5A1,ELF3,CRISPLD2,BHLHE40,ZNF713,FOSB,SIK1,SGK1,FGFR3,ATF3,INKA1
630	KLF17	616.3	ARCHS4 Coexpression,451;Enrichr Queries,227;GTEx Coexpression,1171	SERPINE1,TNC,RORA,RGS4,RGS2,FAM186B,TNFSF10,CYP1B1,DPF3,JUNB,TNS1,EDN1,IGFBP5,VWF,RSAD2,FOS,TGFBR3,NR5A2,RNF125,ELF3,CCNE1,DEPDC1,ANGPTL4,SGK1,ATF3,PTGER4,PTGFR,PFKFB3,CEBPD,LPAR1,CENPA,CCNB1,SERTAD1,E2F2,CCL2,GBP4,EGR1,JUN,VCAM1,GADD45B,UBE2C,SMAD7,CXCL10,NR4A1,CENPF,KITLG,SLFNL1,HOOK2,COL5A1,BHLHE40,SNAI1,HYLS1,FGFR3
631	ZNF799	616.7	ARCHS4 Coexpression,943;Enrichr Queries,252;GTEx Coexpression,655	TOP2A,BTG2,SAMD9L,CD83,SERPINE1,DDX60L,ZFP36,RGS2,ENC1,CYP1B1,PMEPA1,JUNB,PHLDA1,TRIM22,EDN1,CISH,VWF,IGFBP3,FOS,PGM2L1,RHOB,TGFBR3,CCNE2,ZNF713,ANGPTL4,SGK1,ATF3,LPAR1,NEDD9,SAMSN1,THBS1,RASGRP3,SOCS2,BCL2L11,HMOX1,EGR1,JUN,GADD45B,CABLES1,KLF2,SMAD7,NR4A2,PER2,CXCL10,NR4A1,OCLN,HOOK2,BHLHE40,FOSB,EVI2B,IL18R1
632	HOXD4	617	ARCHS4 Coexpression,1001;Enrichr Queries,737;GTEx Coexpression,113	CEBPD,NRK,SERPINE1,TNC,LPAR1,TCF21,TWIST1,PCDH12,HNMT,PCDH18,THBS1,AKAP12,CYP1B1,CCL2,N4BP3,JUNB,PHLDA1,RUNX1T1,EGR1,IGFBP5,LUM,IGFBP3,EBF1,IGF2,FOS,PRLR,RUNX2,TGFBR3,CXCL10,DAB2,COL5A1,HOOK2,COL4A1,MFAP2,MGP,BHLHE40,LINC01139,GAS1,ANGPTL1,ATF3
633	ZNF395	617	ARCHS4 Coexpression,466;Enrichr Queries,215;GTEx Coexpression,1170	BTG2,PFKFB3,CEBPD,SERPINE1,NEDD9,MT1X,JADE2,NDRG1,THBS1,SOCS2,ZFP36,RGS2,ENC1,GRB10,PDK4,CYP1B1,HMOX1,E2F2,CCL2,CA9,GBP2,JUNB,PHLDA1,TNS1,EGR1,JUN,EDN1,IGFBP5,GADD45B,IGFBP3,FOS,KLF2,RHOB,VEGFA,SMAD7,TGFBR2,TGFBR3,RGCC,HOOK2,COL5A1,COL4A1,BHLHE40,CHMP4C,ALDOC,ANGPTL4,SGK1,ATF3,BIRC3
634	ZFPM2	619.3	ARCHS4 Coexpression,661;Enrichr Queries,280;GTEx Coexpression,917	SDC2,FOXG1,SERPINE1,TNC,LPAR1,RORA,PRICKLE1,PCDH18,THBS1,FBLN5,MYOM3,SHF,AKAP12,RGS2,PDZD2,GRB10,DPF3,CYP1B1,CCL2,RUNX1T1,TNS1,EGR1,JUN,VCAM1,IGFBP5,ANGPT1,KCNJ12,CAVIN2,LUM,IGFBP3,EBF1,NRG1,FOS,ZFHX4,EFR3B,NR4A2,TGFBR3,CXCL10,HOOK2,COL5A1,NAV3,COL4A1,RCAN2,MGP,BHLHE40,GAS1,PTX3,SGK1
635	EN1	619.3	ARCHS4 Coexpression,348;Enrichr Queries,771;GTEx Coexpression,739	MYLK2,FOXG1,TNC,LPAR1,TWIST1,CRMP1,RORA,THBS1,DPYSL4,DPF1,CYP1B1,CCL2,TP63,RUNX1T1,EGR1,ZNF462,JUN,VCAM1,IGFBP5,CAVIN2,IGFBP3,EBF1,IGF2,FOS,RGMB,MEIS3,ZFHX4,PGM2L1,NR4A2,CXCL10,NR5A2,HOOK2,COL5A1,BHLHE40,GAS1,NOX4,PTX3,SGK1,ATF3,SMTNL1,INKA1
636	SP1	619.6	ARCHS4 Coexpression,1286;ENCODE ChIP-seq,58;Enrichr Queries,1190;ReMap ChIP-seq,173;GTEx Coexpression,391	TOP2A,CSRNP1,BTG2,CRYBG1,RAB3A,SERPINE1,ABAT,NRARP,BICDL2,JADE2,AHR,CTSS,ZFP36,RGS2,DPYSL4,DPF1,SESN2,FBXL19-AS1,JUNB,IER2,KDM6B,CISH,DUSP1,RFX2,FOS,DUSP8,TGFBR2,ASPM,BHLHE40-AS1,ALDOC,SGK1,FAM72D,ATF3,FAM72B,FAM72A,PPP1R15A,BRSK1,HDAC5,SLC26A2,HIF1A,THBS1,CENPA,FSTL3,NUAK2,BCL2L11,SERTAD1,CLTCL1,E2F2,HES1,ZNF467,N4BP3,FAM83D,SLC25A25,MPP2,PLK3,EGR1,JUN,HSPA1L,GADD45B,SMAD7,VEGFA,NR4A2,HOOK2,BHLH…
637	EBF4	619.7	ARCHS4 Coexpression,557;Enrichr Queries,289;GTEx Coexpression,1013	PRDM8,FLT1,SERPINE1,TNC,RORA,ABAT,OLFML2A,DPYSL4,CYP1B1,PMEPA1,TNS1,COL27A1,IGFBP5,UNC5B,IGFBP3,EBF1,FOS,VASH1,DUSP8,RHOB,C1QL1,GAS1,SGK1,SOCS2-AS1,ATF3,BRSK1,SDC2,LPAR1,PRICKLE1,NDRG1,THBS1,ADAMTS10,ATOH8,ZNF467,PCDH1,EGR1,JUN,GADD45B,IGF2,ZFHX4,KLF2,VEGFA,CXCL10,NR4A1,HOOK2,COL5A1,MFAP2,BHLHE40,FGFR3
638	SCML4	620.3	ARCHS4 Coexpression,191;Enrichr Queries,584;GTEx Coexpression,1086	BTG2,SAMD9L,CD83,SH2D2A,TNC,LPAR1,RORA,RASGRP1,THBS1,CTSS,TNFSF13B,ZC3H12D,RGS2,CHST11,IL21R,PMEPA1,GBP2,GBP4,TRIM22,PPP1R16B,EGR1,JUN,DUSP2,DUSP1,IGFBP3,EBF1,FOS,FOXP3,KLF2,SMAD7,NR4A2,CXCL10,RNF125,HOOK2,PIK3IP1,BHLHE40,EVI2B,SGK1,IL7R,ATF3,RAPGEF4,BIRC3
639	ZIK1	621.7	ARCHS4 Coexpression,560;Enrichr Queries,231;GTEx Coexpression,1074	MAP10,TOP2A,BTG2,TNC,SHF,AKAP12,RGS2,SALL2,CA2,ENC1,CYP1B1,JUNB,IGFBP5,IGFBP3,VASH2,FOS,ASPM,CCNE2,CCNE1,SGK1,DTL,ATF3,LPAR1,CRMP1,THBS1,AURKA,SOCS2,CCNB1,CCL2,GBP2,MEST,RUNX1T1,E2F8,ZNF462,EGR1,JUN,GADD45B,UBE2C,PLK2,CBX2,KLF2,CENPE,CXCL10,NR4A1,CENPF,HOOK2,BHLHE40,MFAP2,MAFK,ZNF695
640	ATF7	622	ARCHS4 Coexpression,479;Enrichr Queries,1225;ReMap ChIP-seq,105;GTEx Coexpression,679	CSRNP1,EHF,BTG2,SYNM,CHRM4,ATP2A3,MIR1260B,ABAT,BICDL2,RORA,AKAP12,MFSD13A,ZFP36,LBH,SESN2,JUNB,IER2,TNS1,PTGIS,DUSP1,EBF1,FOS,RUNX2,RHOB,TGFBR2,ZMIZ1-AS1,PSRC1,BHLHE40-AS1,ATF3,HDAC5,ADCY4,HIF1A,NDRG1,PDZD2,SERTAD1,E2F2,HES1,FAM83A,TMEM184A,ATF7IP,EGR1,JUN,HSPA1L,CAVIN2,CBX2,VEGFA,SMAD7,NR4A2,P2RX7,NR4A1,LPAR5,HOOK2,BHLHE40,FOSB,MAFK
641	ST18	623	ARCHS4 Coexpression,784;Enrichr Queries,791;GTEx Coexpression,294	BTG2,TTYH2,LPAR1,CRMP1,RORA,NDRG1,THBS1,RGS4,RGS2,SALL2,CA2,ITGB8,RUNX1T1,TNS1,MPP2,EGR1,IGFBP5,EBF1,TMC7,FOS,RGMB,ZFHX4,NR4A2,CXCL10,PEX5L,EVI2A,PSRC1,HOOK2,NAV3,RCAN2,BHLHE40,NACAD,RAPGEF5,SGK1,ATF3,RAPGEF4
642	RFX2	623.8	ARCHS4 Coexpression,1042;Enrichr Queries,212;ReMap ChIP-seq,261;GTEx Coexpression,980	BTG2,SERPINE1,CLEC14A,RND1,AKAP12,ZFP36,RGS2,TBC1D32,FAM186B,DPF1,ENC1,GRB10,CYP1B1,PMEPA1,JUNB,PHLDA1,TNS1,KDM6B,CHST6,IGFBP5,IGFBP3,KIF23,FOS,PGM2L1,TGFBR2,TGFBR3,MRAS,ZNF713,ANGPTL4,SGK1,CERS1,ATF3,CCDC40,PPP1R15A,BRSK1,PFKFB3,ABHD4,CEBPD,LPAR1,NEDD9,LPO,NDRG1,THBS1,PTGS1,SOCS2,HMOX1,E2F2,RIBC2,E2F8,EGR1,JUN,HSPA1L,GADD45B,UBE2C,NFATC2,MEIS3,KLF2,VEGFA,PER2,NR4A2,CXCL10,NR4A1,KIF18A,TCIM,HOOK2…
643	TBX4	624.3	ARCHS4 Coexpression,1069;Enrichr Queries,773;GTEx Coexpression,31	FLT1,ONECUT3,TCF21,CLEC14A,LBH,LURAP1L,TNFSF10,CYP1B1,TNS1,CPA3,IL15RA,EDN1,PTGIS,IGFBP5,EBF1,FOS,TGFBR3,NR5A2,CRISPLD2,ZNF713,ATF3,LTK,FOXG1,LPAR1,NEDD9,TWIST1,LPO,PCDH12,THSD1,THBS1,RASGRP3,PODXL,GBP4,RUNX1T1,EGR1,ANGPT1,GADD45B,LUM,IGF2,SMAD7,NR4A2,CXCL10,RGCC,TCIM,HOOK2,VEPH1,BHLHE40,FOSB,IL7R,SIM1
644	DZIP1	625	ARCHS4 Coexpression,627;Enrichr Queries,636;GTEx Coexpression,612	BRSK1,SYNM,SDC2,TNC,LPAR1,CRMP1,ABAT,PRICKLE1,THBS1,FBLN5,CTSS,SOCS2,AKAP12,RGS2,ZNF608,SALL2,DPF1,CYP1B1,PMEPA1,CSMD3,RUNX1T1,TNS1,MPP2,EGR1,JUN,IGFBP5,ANGPT1,TMEM178B,PLK2,IGFBP3,SYT16,EBF1,FOS,VEGFA,TGFBR3,CXCL10,HOOK2,COL5A1,COL4A1,BHLHE40,GAS1,SGK1,EVI2B
645	STAT5B	625.3	ARCHS4 Coexpression,478;Enrichr Queries,874;ReMap ChIP-seq,203;GTEx Coexpression,946	PRDM8,TOP2A,BTG2,TNC,ATP2A3,DDX60L,MT1X,RORA,JADE2,CTSS,TNFSF13B,ZFP36,DUSP10,TNFSF10,GRB10,JUNB,PHLDA1,IER2,MAP3K5,TNS1,PPP1R16B,KDM6B,DUSP2,CISH,FOS,FOXP3,TGFBR2,RHOB,RNF125,BHLHE40-AS1,SGK1,ATF3,PFKFB3,ABHD4,HIF1A,NDRG1,THBS1,GNA15,SOCS1,PTK2B,ZNF467,PLK3,EGR1,JUN,LRRN3,GADD45B,TNFRSF9,KLF2,VEGFA,SMAD7,NR4A2,HOOK2,BHLHE40,EVI2B,IL7R
646	ZNF438	626	ARCHS4 Coexpression,232;Enrichr Queries,569;GTEx Coexpression,1077	PPP1R15A,PTGER4,BTG2,PFKFB3,CEBPD,ITGB3,LPAR1,NEDD9,GMPR,RORA,NDRG1,THBS1,CTSS,TNFSF13B,PTGS1,RGS2,CA2,CYP1B1,HMOX1,ZNF467,GBP2,PHLDA1,GBP4,TNS1,EGR1,JUN,GADD45B,CAVIN2,PLCL2,RAB27B,FOS,ELOVL7,TGFBR2,ENKUR,ITPKB,TGFBR3,CXCL10,DAB2,HOOK2,CRISPLD2,BHLHE40,NABP1,EVI2B,SGK1,ATF3,BIRC3
647	FOXI3	626.5	ARCHS4 Coexpression,870;GTEx Coexpression,383	PIF1,KRT17,VASH2,ZNF713,ANO9,TRPV3,TMC7,WNT16,CLDN1,TP63,SLC28A3,TP73
648	ZNF385A	626.7	ARCHS4 Coexpression,1013;Enrichr Queries,474;GTEx Coexpression,393	BTG2,PFKFB3,CEBPD,SERPINE1,RORA,CLDN1,NDRG1,THBS1,CTSS,PTGS1,ZFP36,RGS2,CHST11,CA2,PDK4,CYP1B1,HMOX1,CCL2,ZNF467,GBP2,JUNB,PHLDA1,TP63,TNS1,KDM6B,EGR1,JUN,GADD45B,IGFBP3,ELOVL7,FOS,WNT16,RHOB,VEGFA,CXCL10,NR4A1,HOOK2,CRISPLD2,BHLHE40,ARHGEF4,FOSB,ANGPTL4,SGK1,FGFR3,ATF3,INKA1
649	ELF4	626.7	ARCHS4 Coexpression,659;Enrichr Queries,465;GTEx Coexpression,756	PPP1R15A,PTGER4,BTG2,SAMD9L,CEBPD,SERPINE1,TNC,ATP2A3,NEDD9,DDX60L,SAMSN1,NDRG1,THBS1,CTSS,TNFSF13B,ZFP36,CHST11,CYP1B1,HMOX1,CCL2,PTK2B,GBP2,JUNB,EGR1,JUN,GADD45B,PLK2,IGFBP3,FOS,KLF2,RHOB,VEGFA,SMAD7,TGFBR2,CXCL10,DAB2,HOOK2,COL4A1,BHLHE40,EVI2B,SGK1,IL7R,ATF3,BIRC3
650	TP53	627	Literature ChIP-seq,10;ARCHS4 Coexpression,1292;Enrichr Queries,849;ReMap ChIP-seq,151;GTEx Coexpression,833	PRDM8,RAB3A,SERPINE1,RORA,AHR,ZFP36,RGS2,SESN2,GRB10,CYP1B1,DPF3,JUNB,IER2,TRIM22,IL15RA,IGFBP5,UNC5B,IGFBP3,EBF1,COL4A1,KCTD11,ATF3,ABHD4,SLC45A1,FOXG1,TWIST1,HIF1A,CCNB1,NUAK2,PODXL,HMOX1,SLC19A2,PLK3,EGR1,JUN,GADD45B,UBE2C,PLK2,CBX2,IGF2,NFATC2,GDF6,NR4A2,DNMBP,HOOK2,BHLHE40,MAFK,SIM1,CPEB2,FGFR3,TP73,TOP2A,CSRNP1,BTG2,SYNM,CRYBG1,FLT1,ONECUT3,TCF21,NRARP,CXCL1,OPLAH,ENC1,FBXL19-AS1,KDM6B,DUSP…
651	PROP1	627.3	ARCHS4 Coexpression,572;Enrichr Queries,649;GTEx Coexpression,661	BTG2,CEBPD,SERPINE1,LPAR1,CRMP1,TWIST1,RASD1,PDK4,CCL2,PDK3,ZNF546,CGA,JUNB,KCNJ2,HES6,EGR1,JUN,EDN1,SERPINB2,GADD45B,LRRN3,IGFBP3,EBF1,NFATC2,FOS,ZFHX4,NR4A2,CXCL10,NR4A1,PEX5L,NR5A2,NR4A3,HOOK2,COL5A1,VEPH1,TMEM117,BHLHE40,SNAI1,FOSB,SGK1,ATF3
652	HNF4A	627.7	Literature ChIP-seq,102;ARCHS4 Coexpression,1294;ENCODE ChIP-seq,52;Enrichr Queries,709;ReMap ChIP-seq,146;GTEx Coexpression,1463	SLC46A3,EHF,SERPINE1,TNC,DIXDC1,ABAT,DDX60L,RORA,HNMT,CLDN1,PVR,ZC3H12D,MFSD13A,ZFP36,ZNF608,EVA1A,DPYSL4,SALL2,SESN2,GRB10,TNFSF10,CYP1B1,DPF3,JUNB,PHLDA1,IER2,ICOSLG,TNS1,PPP1R16B,HES6,IL15RA,GAS2L3,COL27A1,CISH,UNC5B,IGFBP3,DNMBP-AS1,SLC11A2,PAX8-AS1,PRLR,RUNX2,ENKUR,BTC,ERN2,RNF125,COL4A1,ZSCAN22,ATF3,OSBP2,PIF1,CEMIP,SLC26A2,SLC45A1,SDC2,FOXG1,PDGFB,LPAR1,HIF1A,NDRG1,FBLN5,SOCS2,NUAK2,BCL2L1…
653	HOXC4	627.7	ARCHS4 Coexpression,1269;Enrichr Queries,406;GTEx Coexpression,208	PRDM8,PTGFR,CEMIP,BTG2,TNC,LPAR1,TWIST1,RORA,NRARP,PCDH18,NDRG1,THBS1,SOCS2,THBD,ATOH8,CYP1B1,PMEPA1,CCL2,PHLDA1,RUNX1T1,TNS1,EGR1,JUN,EDN1,ANGPT1,IGFBP5,GADD45B,IGFBP3,EBF1,IGF2,FOS,ZFHX4,VASN,RHOB,TGFBR3,CXCL10,NR5A2,HOOK2,COL5A1,COL4A1,MFAP2,MGP,BHLHE40,LINC01139,FOSB,SIM1,SGK1,ATF3
654	ZBTB25	627.7	ARCHS4 Coexpression,955;Enrichr Queries,210;GTEx Coexpression,718	CSRNP1,BTG2,RORA,AHR,JADE2,ZC3H12D,ZFP36,RGS2,DUSP10,JUNB,PHLDA1,IER2,KDM6B,DUSP2,IGFBP3,FOS,RHOB,TGFBR3,ZNF713,SGK1,ATF3,BIRC3,PPP1R15A,PFKFB3,CEBPD,SP140,MIR3142HG,HIF1A,NDRG1,THBS1,RASGRP3,SOCS2,IL21R,GBP2,EGR1,JUN,GADD45B,PLK2,KLF2,VEGFA,SMAD7,PER2,NR4A2,CXCL10,NR4A1,NR4A3,HOOK2,PIK3IP1,BHLHE40,FOSB,NABP1
655	SKOR2	628.5	ARCHS4 Coexpression,320;GTEx Coexpression,937	BRSK1,HDAC5,MPP2,PTPRR,CBX2,CRMP1,TEX14,DUSP8,SHF,SESN2,ZNF821,ALDOC,CERS1
656	ZHX3	629.7	ARCHS4 Coexpression,459;Enrichr Queries,756;GTEx Coexpression,674	SYNM,BTG2,PFKFB3,SLC45A1,DIXDC1,TNC,LPAR1,NEDD9,RORA,JADE2,NDRG1,THBS1,ENC1,PMEPA1,TNS1,EGR1,JUN,IGFBP5,PLK2,IGFBP3,FOS,RHOB,VEGFA,TGFBR2,ITPKB,TGFBR3,CXCL10,MRAS,HOOK2,COL5A1,COL4A1,BHLHE40,ARHGEF4,SGK1,RAPGEF5,CRYAB,ANGPTL1,RAPGEF4
657	ZNF658	630	ARCHS4 Coexpression,937;Enrichr Queries,323	SLC46A3,TOP2A,CSRNP1,SAMD9L,CEBPD,LPAR1,MT1X,CXCL1,AHR,CLDN1,THBS1,SOCS2,RGS2,BCL2L11,CA2,TBC1D32,ENC1,TNFSF10,CYP1B1,HMOX1,ITGB8,CCL2,GBP2,JUNB,KCNJ2,EGR1,JUN,SERPINB2,CAVIN2,PLK2,ZFP3,FOS,NR4A2,CENPE,CXCL10,DPY19L2,HOOK2,NAV3,RCAN2,BHLHE40,FOSB,PTX3,SGK1,ATF3
658	DPF3	631	ARCHS4 Coexpression,638;Enrichr Queries,566;GTEx Coexpression,689	MYLK2,BTG2,SYNM,TNC,LPAR1,GMPR,RORA,PRICKLE1,NDRG1,THBS1,MYPN,MYOM3,AKAP12,DUSP10,CHST11,PODXL,ENC1,PMEPA1,RUNX1T1,TNS1,EGR1,JUN,IGFBP5,KCNJ12,UNC5B,IGFBP3,EBF1,NRG1,FOS,EFR3B,NR4A2,TGFBR3,CXCL10,NR4A3,HOOK2,COL5A1,COL4A1,BHLHE40,SGK1,ATF3,SMTNL1
659	ZNF57	633	ARCHS4 Coexpression,1247;Enrichr Queries,167;GTEx Coexpression,485	CSRNP1,BTG2,CD83,RORA,MT1X,CLDN1,AKAP12,ZFP36,RGS2,CA2,PDK4,CYP1B1,JUNB,TP63,IER2,KDM6B,DUSP2,RSAD2,FOS,WNT16,TGFBR3,CRISPLD2,CHMP4C,SIK1,KCTD11,SGK1,ATF3,BIRC3,PPP1R15A,PFKFB3,CEBPD,GMPR,NDRG1,AURKA,SOCS2,SERTAD1,HMOX1,CCL2,SLC19A2,EGR1,JUN,GADD45B,PLK2,VEGFA,NR4A2,CXCL10,NR4A1,OCLN,DNMBP,RGCC,HOOK2,COL5A1,BHLHE40,FOSB
660	ZNF597	634	ARCHS4 Coexpression,383;Enrichr Queries,13;GTEx Coexpression,1506	CSRNP1,BTG2,SAMD9L,ZNF571,SERPINE1,ABAT,AHR,CLDN1,AKAP12,ZFP36,RGS2,DUSP10,ZNF608,CA2,ENC1,PDK4,CYP1B1,CHAC1,JUNB,PHLDA1,GPR39,DUSP2,EDN1,IGFBP5,RSAD2,IGFBP3,ZFP3,FOS,RHOB,TGFBR2,TGFBR3,CRISPLD2,COL4A1,CCNE1,ANGPTL4,SGK1,ATF3,PPP1R15A,PTGER4,PFKFB3,SDC2,LPAR1,GMPR,THBS1,AURKA,SOCS2,SERTAD1,HMOX1,CCL2,SLC25A25,SLC19A2,EGR1,JUN,GADD45B,PLK2,KLF2,VASN,SMAD7,NR4A2,CXCL10,RGCC,NR4A3,HOOK2,COL5A1,BHLHE…
661	STAT6	635.8	Literature ChIP-seq,57;ARCHS4 Coexpression,621;Enrichr Queries,793;GTEx Coexpression,1072	BTG2,SERPINE1,IL24,ATP2A3,RORA,AHR,JADE2,CLDN1,CTSS,ZFP36,RGS2,DPYSL4,JUNB,TNS1,DUSP2,CISH,FOS,TGFBR2,ITPKB,SGK1,ATF3,BIRC3,PPP1R15A,PFKFB3,CEBPD,HIF1A,NDRG1,THBS1,RASGRP3,GNA15,APOL6,SOCS1,CHST11,HMOX1,PTK2B,HES1,GBP2,MPP2,EGR1,JUN,GADD45B,LYSMD2,RAB27B,EFR3B,KLF2,VEGFA,CXCL10,HOOK2,COL5A1,BHLHE40,NABP1,EVI2B,IL7R
662	ZNF850	636.5	ARCHS4 Coexpression,971;GTEx Coexpression,302	PIF1,XXYLT1-AS2,ZNF280C,ZNF713,FAM72D,DTL,MIR3142HG,FAM72B,ZNF695,FAM72A,RASGRP3
663	HDX	637.3	ARCHS4 Coexpression,1119;Enrichr Queries,364;GTEx Coexpression,429	RTP4,SAMD9L,DIXDC1,TNC,LPAR1,GMPR,CRMP1,AHR,THBS1,RASGRP3,AKAP12,RGS2,APOL6,ENC1,TNFSF10,CYP1B1,HMOX1,ITGB8,CCL2,GBP2,GBP4,TNS1,RUNX1T1,ZNF462,EGR1,JUN,EDN1,PTGIS,ANGPT1,RSAD2,IL15,PLK2,EBF1,NRG1,FOS,ZFHX4,NR4A2,CXCL10,KITLG,NR4A3,HOOK2,RCAN2,BHLHE40,LINC01139,FOSB,ATF3,BIRC3
664	TLX1	638	ARCHS4 Coexpression,643;Enrichr Queries,1172;GTEx Coexpression,99	CXCL6,SAMD9L,FLT1,CHRM4,SP140,FOXG1,IL24,ATP2A3,LPAR1,TWIST1,CXCL1,PCDH12,SOCS1,HMOX1,TRIM22,RUNX1T1,EGR1,JUN,VCAM1,TSLP,PLK2,IGFBP3,EBF1,FOS,WNT9A,POU2F2,NR4A2,CXCL10,NR5A2,NR4A3,HOOK2,CCNE1,BHLHE40,GRAP,ATF3,TP73
665	LHX1	638	ARCHS4 Coexpression,398;Enrichr Queries,878	BTG2,FOXG1,TNC,LPAR1,TWIST1,CRMP1,RORA,PRICKLE1,THBS1,SHF,ZNF608,DPYSL4,ENC1,CYP1B1,PHLDA1,EGR1,JUN,IGFBP5,IGFBP3,SPRY4,EBF1,FOS,RGMB,POU2F2,ZFHX4,NR4A2,HOOK2,COL4A1,BHLHE40,NACAD,SGK1,ATF3
666	ZNF440	638.3	ARCHS4 Coexpression,854;Enrichr Queries,858;GTEx Coexpression,203	BTG2,SLC26A2,CRYBG1,PFKFB3,SERPINE1,RORA,ATP2C2,AHR,ATP2C2-AS1,CLDN1,THBS1,AKAP12,RGS2,APOL6,BCL2L11,SESN2,JUNB,TP63,RALGPS2,TMEM184A,EGR1,JUN,CHST6,PLK2,ANO9,RAB27B,FOS,KLF2,RHOB,VEGFA,SMAD7,ERN2,DNMBP,HOOK2,BHLHE40,CHMP4C,ZNF713,SGK1,ATF3,LGR4,CCDC40
667	ETV2	639	Literature ChIP-seq,148;ARCHS4 Coexpression,919;Enrichr Queries,453;GTEx Coexpression,1036	SLC46A3,BTG2,SERPINE1,NRARP,ZFP36,ZNF608,FAM186B,CYP1B1,JUNB,IER2,CPA3,DUSP2,IGFBP3,RFX2,EBF1,FOS,NR5A2,ELF3,ANGPTL4,SGK1,FJX1,ATF3,PFKFB3,CEBPD,FOXG1,PDGFB,LPAR1,TWIST1,FIGN,LPO,THBS1,SOCS2,SOCS1,RDH10,E2F2,ZNF546,CGA,RIBC2,EGR1,JUN,GADD45B,HSPA1L,GREB1,HTR1D,KLF2,NR4A2,EFNA1,CXCL10,NR4A1,SLFNL1,HOOK2,LPAR5,BHLHE40,SNAI1,FOSB
668	ZNF75D	639.3	ARCHS4 Coexpression,243;Enrichr Queries,241;GTEx Coexpression,1434	BTG2,SAMD9L,TNC,ABAT,RORA,MT1X,DDX60L,AHR,JADE2,CTSS,AKAP12,ZFP36,DUSP10,ENC1,TNFSF10,CYP1B1,PMEPA1,PDK3,PHLDA1,TRIM22,IL15,IGFBP3,FOS,RHOB,TGFBR2,ARHGEF4,SGK1,ATF3,BIRC3,CEBPD,LPAR1,NDRG1,THBS1,SOCS2,APOL6,HMOX1,CCL2,GBP2,EGR1,JUN,GADD45B,TNFRSF9,PLCL2,VEGFA,SMAD7,NR4A2,CXCL10,HOOK2,COL5A1,BHLHE40,FOSB,EVI2B,IL7R
669	INSM2	639.7	ARCHS4 Coexpression,210;Enrichr Queries,1124;GTEx Coexpression,585	PRDM8,BRSK1,RAB3A,FOXG1,LPAR1,CRMP1,TWIST1,RORA,RGS4,SHF,RASD1,DPYSL4,DPF1,CSMD3,RUNX1T1,HES6,EGR1,LRRN3,UNC5B,CBX2,EBF1,FOS,SSTR1,ZFHX4,PGM2L1,NR4A2,CXCL10,HOOK2,BHLHE40,NACAD,RCOR2,ATF3,RAPGEF4
670	NRF1	640.8	ARCHS4 Coexpression,309;ENCODE ChIP-seq,94;Enrichr Queries,1184;ReMap ChIP-seq,278;GTEx Coexpression,1339	TOP2A,SLC46A3,BTG2,PTPRR,RAB3A,DIXDC1,BICDL2,JADE2,PVR,MFSD13A,ZFP36,LBH,PMEPA1,CA9,FBXL19-AS1,JUNB,IER2,RALGPS2,KDM6B,DUSP1,RFX2,KIF23,FOS,ZMIZ1-AS1,CCNE2,ALDOC,SGK1,DTL,ATF3,PIF1,SDC2,FIGN,ATP2C2,HIF1A,CENPA,THBS1,RASGRP1,FSTL3,AURKA,CCNB1,BCL2L11,SOCS1,SERTAD1,CLTCL1,HES1,ZNF546,FAM83D,GBP2,KCNJ2,EGR1,JUN,GADD45B,GALNT3,KCNJ12,CBX2,PLCL2,ZFHX4,KLF2,SMAD7,VEGFA,EFNA1,SNRK,DPY19L2,HOOK2,PIK3IP1,…
671	TIGD3	641	ARCHS4 Coexpression,763;Enrichr Queries,166;GTEx Coexpression,994	TOP2A,BTG2,NRARP,CXCL3,CTSS,RND1,ZFP36,RGS2,PDK4,JUNB,IER2,HES6,RSAD2,UNC5B,FOS,TGFBR3,PSRC1,CCNE2,CCNE1,ANGPTL4,SGK1,DTL,ATF3,PFKFB3,SOCS2,NUAK2,RASD1,CHST11,ATOH8,HMOX1,E2F2,ZNF467,MEST,KCNJ2,E2F8,EGR1,JUN,GADD45B,LRRN3,UBE2C,KLF2,NR4A2,CXCL10,NR4A1,CENPF,HOOK2,BHLHE40,FOSB,EVI2B,RCOR2,FGFR3
672	SP2	642.6	ARCHS4 Coexpression,644;ENCODE ChIP-seq,87;Enrichr Queries,936;ReMap ChIP-seq,289;GTEx Coexpression,1257	TOP2A,SLC46A3,BTG2,RAB3A,ATP2A3,ZFP36,DUSP10,SESN2,PDK3,FBXL19-AS1,MAN1A1,JUNB,PHLDA1,IER2,TNS1,KDM6B,ZFP3,RFX2,FOS,FOXP3,RHOB,ASPM,ANGPTL4,SGK1,ATF3,FAM72B,FAM72A,SLC26A2,HIF1A,THBS1,CENPA,SERTAD1,PTK2B,ZNF467,SLC25A25,ATF7IP,EGR1,JUN,GADD45B,UBE2C,TYW1B,KLF2,VEGFA,SMAD7,NR4A2,PER2,NR4A1,HOOK2,BHLHE40,FOSB,SIM1,EVI2B
673	HNF4G	642.6	ARCHS4 Coexpression,1283;ENCODE ChIP-seq,50;Enrichr Queries,535;ReMap ChIP-seq,108;GTEx Coexpression,1237	SLC46A3,CSRNP1,EHF,BTG2,SERPINE1,DIXDC1,TNC,RORA,ABAT,JADE2,OPLAH,HNMT,CTSS,MYOM3,ZC3H12D,ZFP36,RGS2,CA2,KYNU,ENC1,PDK4,TNFSF10,ITGB8,MAN1A1,JUNB,IER2,KDM6B,EDN1,COL27A1,DUSP1,IGFBP3,ANO9,FOS,RUNX2,ZMIZ1-AS1,NR5A2,ELF3,SGK1,CRYAB,ATF3,CCDC40,BIRC3,HDAC5,CEBPD,PDGFB,LPAR1,NDRG1,THBS1,FSTL3,AURKA,SOCS1,APOL6,SERTAD1,HMOX1,PTK2B,HES1,RUNX1T1,LINC00313,PLK3,EGR1,JUN,HSPA1L,GALNT3,CCL20,CBX2,GREB1,SPR…
674	SEBOX	645	ARCHS4 Coexpression,982;Enrichr Queries,308	CSRNP1,BTG2,CEBPD,TNFAIP6,TNC,LPAR1,NRARP,CXCL2,THBS1,SOCS2,AKAP12,THBD,ZFP36,RGS2,RASD1,PDK4,HMOX1,CCL2,JUNB,PHLDA1,SLC25A25,EGR1,JUN,EDN1,CISH,IGFBP5,GADD45B,HSPA1L,PLK2,IGF2,FOS,BTC,EFNA1,CXCL10,NR4A1,OCLN,HOOK2,SLFNL1,BHLHE40,FOSB,ALDOC,SGK1,CRYAB,FGFR3,ATF3
675	ZFP69	645	ARCHS4 Coexpression,503;GTEx Coexpression,787	PIF1,CHST11,CLTCL1,NFATC2,FAM72D,DTL,FAM72C,TRIM22,FAM72B,ZNF695
676	NR2E1	645.3	ARCHS4 Coexpression,681;Enrichr Queries,1042;GTEx Coexpression,213	BTG2,FOXG1,LPAR1,CRMP1,ABAT,RORA,LMF1,DPF1,GRB10,CYP1B1,RUNX1T1,PPP1R16B,EGR1,JUN,IGFBP5,TMEM178B,EBF1,CABLES1,FOS,ZFHX4,VEGFA,NR4A2,NR4A3,PSRC1,LRRC7,VEPH1,BHLHE40,ARHGEF4,ALDOC,SIM1,SGK1,FGFR3,ATF3
677	VSX2	646.3	ARCHS4 Coexpression,501;Enrichr Queries,1171;GTEx Coexpression,267	PRDM8,ONECUT3,FOXG1,LPAR1,TWIST1,CRMP1,RORA,LMF1,ZNF608,DPYSL4,CYP1B1,CSMD3,PPP1R16B,MPP2,EGR1,EBF1,TMC7,FOS,VASH1,EFR3B,ZFHX4,C1QL1,NR4A2,NR5A2,HOOK2,LRRC7,BHLHE40,NACAD,RAPGEF5,SIM1,RCOR2,ATF3,LGR4
678	INSM1	646.7	ARCHS4 Coexpression,228;Enrichr Queries,864;GTEx Coexpression,848	BTG2,FOXG1,TNC,LPAR1,ATP2A3,CRMP1,THBS1,RGS2,RASD1,ZNF608,SALL2,DPYSL4,CA2,ENC1,CYP1B1,CGA,RUNX1T1,HES6,EGR1,JUN,IGFBP5,TMEM178B,IGFBP3,EBF1,IGF2,FOS,DUSP8,RGMB,NR4A2,CXCL10,HOOK2,BHLHE40,FOSB,NACAD,SIM1,FGFR3,RCOR2,ATF3
679	ZNF800	647.7	ARCHS4 Coexpression,71;Enrichr Queries,1319;GTEx Coexpression,553	BRSK1,CSRNP1,BTG2,CRYBG1,CRMP1,RORA,AHR,HIF1A,RASGRP1,APOL6,SALL2,PMEPA1,JUNB,TRIM22,MPP2,EGR1,JUN,CBX2,TGFBR2,NR4A2,SNRK,DNMBP,RNF125,HOOK2,PIK3IP1,BHLHE40,MFAP2,NACAD,IL7R,CPEB2,RCOR2
680	ZFP42	649.8	Literature ChIP-seq,153;ARCHS4 Coexpression,316;Enrichr Queries,983;GTEx Coexpression,1147	TOP2A,RTP4,PIF1,BRSK1,LPAR1,NRARP,THBS1,AURKA,AKAP12,TRIM6,CCNB1,HTR7,NUAK2,SALL2,PODXL,CA2,FAM186B,ENC1,SESN2,GCNT2,CYP1B1,HES1,SLC19A2,EGR1,UBE2C,SLC11A2,VASH2,FOS,KLF2,SMAD7,PER2,CXCL10,CENPF,RNF125,NR5A2,ACTC1,PSRC1,SLFNL1,HOOK2,ELF3,BHLHE40,MFAP2,KCTD11,SGK1,RCOR2,DTL,ATF3
681	NFIA	650.7	ARCHS4 Coexpression,606;Enrichr Queries,664;GTEx Coexpression,682	BTG2,CEBPD,FOXG1,DIXDC1,LPAR1,RORA,NDRG1,THBS1,AKAP12,ZFP36,RGS2,CYP1B1,PMEPA1,ITGB8,JUNB,RUNX1T1,TNS1,EGR1,JUN,PTGIS,IGFBP5,IGFBP3,EBF1,FOS,ZFHX4,EFR3B,MID1,RHOB,VEGFA,TGFBR2,NR4A2,TGFBR3,KITLG,HOOK2,COL4A1,LRRC7,BHLHE40,SGK1,ANGPTL1
682	PAX7	651.3	ARCHS4 Coexpression,97;Enrichr Queries,1003;GTEx Coexpression,854	MYLK2,BTG2,FOXG1,LPAR1,FIGN,THBS1,MYPN,MYOM3,ZNF608,DPYSL4,SALL2,CLTCL1,E2F2,RUNX1T1,EGR1,IGFBP5,UNC5B,EBF1,IGF2,NFATC2,NRG1,FOS,RGMB,ZFHX4,RUNX2,RFLNA,NR4A2,NR5A2,HOOK2,CCDC74A,BHLHE40,MFAP2,NACAD,FGFR3,RCOR2,ATF3,MDFI,SMTNL1,TP73
683	NR1D2	652.3	ARCHS4 Coexpression,544;Enrichr Queries,286;GTEx Coexpression,1127	MYLK2,BTG2,RORA,MYPN,AKAP12,ZFP36,RGS2,SALL2,CA2,ENC1,PDK4,PMEPA1,JUNB,PHLDA1,IGFBP5,IGFBP3,FOS,RHOB,TGFBR2,TGFBR3,SGK1,RAPGEF5,ATF3,PPP1R15A,PFKFB3,CEBPD,HIF1A,NDRG1,THBS1,SOCS2,HMOX1,GBP2,RUNX1T1,EGR1,JUN,GADD45B,KCNJ12,PLK2,PLCL2,RAB27B,VEGFA,SMAD7,PER2,NR4A2,CXCL10,NR4A1,HOOK2,PIK3IP1,BHLHE40,FOSB
684	ZFP37	654	ARCHS4 Coexpression,800;Enrichr Queries,282;GTEx Coexpression,880	BTG2,SLC45A1,FOXG1,TNC,LPAR1,CRMP1,RORA,THBS1,SOCS2,AKAP12,RGS2,SALL2,CA2,ENC1,GRB10,PDK4,CYP1B1,HMOX1,PHLDA1,RUNX1T1,TNS1,ZNF462,EGR1,JUN,EDN1,IGFBP5,ANGPT1,RSAD2,UNC5B,CAVIN2,PLK2,IGFBP3,FOS,ZFHX4,RHOB,VEGFA,NR4A2,CXCL10,NR4A1,NAV3,HOOK2,COL4A1,BHLHE40,ZNF713,FOSB,SGK1,ATF3
685	NCOA2	654.3	ARCHS4 Coexpression,577;Enrichr Queries,1248;ReMap ChIP-seq,56;GTEx Coexpression,736	CSRNP1,BTG2,CRYBG1,SERPINE1,IL24,ATP2A3,NRARP,BICDL2,RORA,DDX60L,CTSS,CA2,PMEPA1,JUNB,IER2,RALGPS2,MAP3K5,TNS1,KDM6B,TEX14,FOS,PRLR,TGFBR2,TGFBR3,PSMD6-AS2,ELF3,CRISPLD2,BHLHE40-AS1,SGK1,SOCS2-AS1,NEDD9,ATP2C2,CENPA,HIF1A,NKILA,SOCS2,NUAK2,APOL6,P2RY2,ATOH8,ZNF821,HES1,N4BP3,SLC25A25,FAM83A,TMEM184A,ATF7IP,EGR1,COL4A2-AS1,JUN,LYSMD2,VEGFA,EFNA1,LPAR5,HOOK2,BHLHE40,SNAI1,MAFK,EVI2B,TJP2
686	TFDP1	655	ARCHS4 Coexpression,1263;Enrichr Queries,1089;ReMap ChIP-seq,214;GTEx Coexpression,54	TOP2A,BTG2,NRARP,SHF,MFSD13A,JUNB,IER2,DUSP1,KIF23,TEX14,FOS,ASPM,ZMIZ1-AS1,CCNE2,CCNE1,BHLHE40-AS1,DEPDC1,FAM72D,DTL,FAM72B,FAM72A,PPP1R15A,PIF1,PFKFB3,CENPA,HIF1A,AURKA,DLL4,CCNB1,SERTAD1,E2F2,HES1,ZNF467,E2F8,EGR1,JUN,HSPA1L,UBE2C,CBX2,NR4A2,CENPE,CENPF,KIF18A,HOOK2,BHLHE40,SNAI1,FOSB,ZNF695
687	AIRE	655.7	ARCHS4 Coexpression,748;Enrichr Queries,697;GTEx Coexpression,522	PPP1R15A,PTGER4,RAB3A,PFKFB3,CEBPD,PDGFB,TNC,LPO,AHR,NDRG1,CXCL2,SOCS1,APOL6,DPF1,CCL2,CSMD3,GBP2,JUNB,ICOSLG,EGR1,JUN,GADD45B,IGFBP3,TNFRSF9,FOS,PGM2L1,KLF2,SMAD7,NR4A2,CXCL10,NR5A2,HOOK2,BHLHE40,ARHGEF4,NOX4,SGK1,ATF3,IL18R1,BIRC3,CCDC40
688	TLX2	656	ARCHS4 Coexpression,352;Enrichr Queries,950;GTEx Coexpression,666	PRDM8,HDAC5,SYNM,PNCK,FOXG1,SERPINE1,LPAR1,TWIST1,CRMP1,RGS4,DPYSL4,ATOH8,CYP1B1,JUNB,FAM83A,EGR1,IGFBP5,UNC5B,CBX2,EBF1,IGF2,FOS,MID1,C1QL1,BTC,NR4A2,CXCL10,NR4A1,NR5A2,NR4A3,HOOK2,DCHS2,BHLHE40,FOSB,RCOR2,ATF3
689	ZGLP1	657	ARCHS4 Coexpression,183;GTEx Coexpression,1131	CAVIN2,ITGB3,CRMP1,GMPR,RAB27B,ELOVL7,PTGS1,ENKUR,MFSD13A,SALL2,LPAR5,CA2,VEPH1,INKA1
690	ZKSCAN5	657.3	ARCHS4 Coexpression,447;Enrichr Queries,700;GTEx Coexpression,825	PPP1R15A,PIF1,BTG2,PFKFB3,IL24,HIF1A,THBS1,SOCS2,RGS2,BCL2L11,DUSP10,TBC1D32,SESN2,ENC1,GRB10,PMEPA1,ZNF546,ZNF821,JUNB,PHLDA1,SLC25A25,KDM6B,ATF7IP,EGR1,JUN,GADD45B,PLK2,ZFP3,FOS,RHOB,VEGFA,SMAD7,NR4A2,HOOK2,BHLHE40,ZNF713,HYLS1,FSIP1,SGK1,ATF3
691	ZNF474	657.3	ARCHS4 Coexpression,625;Enrichr Queries,373;GTEx Coexpression,974	CEBPD,SERPINE1,LPAR1,RORA,ATP2C2,OLFML2A,CTSS,FBLN5,FSTL3,RGS2,FAM186B,HMOX1,CCL2,PHLDA1,KCNJ2,RIBC2,TNS1,EGR1,JUN,EDN1,CHST6,VCAM1,IGFBP5,LUM,IGFBP3,RFX2,FOS,WNT9A,ENKUR,EREG,NR4A2,CXCL10,RGCC,ACTC1,HOOK2,COL5A1,COL4A1,VEPH1,BHLHE40,FOSB,PTX3,ANGPTL4,SGK1,ATF3,CCDC40
692	NEUROD6	658	ARCHS4 Coexpression,386;Enrichr Queries,1241;GTEx Coexpression,347	PRDM8,BRSK1,EGR1,MPP2,RAB3A,FOXG1,LPAR1,CRMP1,FOS,RASGRP1,EFR3B,PGM2L1,RGS4,NR4A2,NR4A1,NR4A3,LRRC7,CNR1,DPF1,ENC1,BHLHE40,RAPGEF4,RUNX1T1
693	DUXA	658.3	ARCHS4 Coexpression,605;Enrichr Queries,1115;GTEx Coexpression,255	PFKFB3,FLT1,FOXG1,LPAR1,RORA,THBS1,CENPA,ADAMTS10,FBLN5,CCNB1,LBH,SERTAD1,GCNT2,PMEPA1,CSMD3,TNS1,EGR1,JUN,PTGIS,UBE2C,FOS,NR4A2,CXCL10,RNF125,HOOK2,CCNE1,RCAN2,MGP,SNAI1,NOX4,HYLS1,ATF3,TP73
694	NR1H2	658.8	ARCHS4 Coexpression,970;Enrichr Queries,906;ReMap ChIP-seq,72;GTEx Coexpression,687	SYNM,EHF,BTG2,NRARP,BICDL2,JADE2,PVR,CXCL2,ZFP36,ZNF608,LURAP1L,TBC1D32,ENC1,CYP1B1,CHAC1,JUNB,PHLDA1,IER2,TNS1,KDM6B,DUSP1,ANO9,FOS,EREG,RHOB,ELF3,BHLHE40-AS1,LINC01619,SGK1,ANGPTL1,ATF3,PPP1R15A,HDAC5,LTK,CEBPD,HIF1A,NDRG1,DLL4,GNA15,SERTAD1,HMOX1,HES1,LINC02015,SLC25A25,TMEM184A,PLK3,EGR1,JUN,COL4A2-AS1,GADD45B,CCL20,PLK2,KLF2,VEGFA,EFNA1,NR4A2,NR4A1,HOOK2,BHLHE40,FOSB,MAFK
695	ZNF354B	659.7	ARCHS4 Coexpression,873;Enrichr Queries,250;GTEx Coexpression,856	BTG2,SAMD9L,CD83,RORA,ZFP36,RGS2,CA2,PDK4,ITGB8,CHAC1,JUNB,PHLDA1,KDM6B,RSAD2,IGFBP3,EBF1,FOS,TGFBR2,RHOB,TGFBR3,ASPM,SGK1,RAPGEF5,ATF3,BIRC3,RAPGEF4,PPP1R15A,PTGER4,GRAMD1B,CEBPD,ADCY4,LPAR1,THBS1,SOCS2,BCL2L11,HMOX1,FAM83A,EGR1,JUN,GADD45B,PLK2,KLF2,VEGFA,PER2,NR4A2,CXCL10,NR4A1,HOOK2,BHLHE40,SNAI1,FOSB
696	SCMH1	661	ARCHS4 Coexpression,897;GTEx Coexpression,425	BTC,SYNM,PTGIS,ZNF608,SLFNL1,CLTCL1,DIXDC1,MAFK,OPLAH,ANGPTL1,TNS1
697	ZXDB	661	ARCHS4 Coexpression,555;Enrichr Queries,430;GTEx Coexpression,998	PPP1R15A,CSRNP1,BTG2,CEBPD,SERPINE1,RORA,JADE2,NDRG1,THBS1,RASGRP1,HSD11B1,SOCS2,ZFP36,DUSP10,EVA1A,PDK4,CYP1B1,HMOX1,ITGB8,PMEPA1,JUNB,PHLDA1,RALGPS2,EGR1,JUN,EDN1,GADD45B,PLK2,FOS,RHOB,VEGFA,SMAD7,TGFBR2,NR4A2,TGFBR3,CXCL10,NR4A1,HOOK2,ZSCAN22,BHLHE40,SIK1,SGK1,CPEB2,ATF3
698	ONECUT2	662	ARCHS4 Coexpression,122;Enrichr Queries,782;GTEx Coexpression,1082	BTG2,ONECUT3,LPAR1,CRMP1,ABAT,RORA,THBS1,RGS2,ZNF608,EVA1A,DPYSL4,CA2,ENC1,CYP1B1,PMEPA1,PCDH1,PHLDA1,RUNX1T1,EGR1,JUN,IGFBP5,TMEM178B,IGFBP3,EBF1,FOS,DUSP8,RGMB,POU2F2,ZFHX4,PGM2L1,VEGFA,NR4A2,NR5A2,NR4A3,HOOK2,CLDN14,BHLHE40,NACAD,SGK1,FGFR3,RCOR2,ATF3
699	ZNF263	664	Literature ChIP-seq,162;ARCHS4 Coexpression,1455;ENCODE ChIP-seq,37;Enrichr Queries,871;ReMap ChIP-seq,242;GTEx Coexpression,1217	CSRNP1,ONECUT3,CHRM4,NRARP,BICDL2,JADE2,ZFP36,RGS2,ZNF280C,FBXL19-AS1,JUNB,PHLDA1,IER2,MAP3K5,KDM6B,IL11,CISH,EBF1,ANO9,WNT9A,PAX8-AS1,FOS,ELOVL7,RHOB,ENKUR,EREG,ZMIZ1-AS1,ZSCAN22,SGK1,CRYAB,ATF3,JDP2,PPP1R15A,PFKFB3,CEBPD,SDC2,HIF1A,THBS1,FSTL3,DLL4,BCL2L11,SOCS1,SERTAD1,CLTCL1,HMOX1,ZNF467,N4BP3,TMEM184A,EGR1,JUN,GADD45B,CBX2,SMAD7,VEGFA,NR4A2,NR4A1,SLC6A8,HOOK2,LPAR5,DCHS2,MFAP2,BHLHE40,FOSB,M…
700	NACC2	665	ARCHS4 Coexpression,820;GTEx Coexpression,510	ITPKB,MPP2,BRSK1,PSRC1,CABLES1,ARHGEF4,NACAD,ALDOC,RAPGEF4
701	ZNF724	669	ARCHS4 Coexpression,1302;GTEx Coexpression,36	TOP2A,PIF1,XXYLT1-AS2,UBE2C,VASH2,KIF23,CENPA,MIR3142HG,AURKA,CENPE,ASPM,CENPF,CCNB1,KIF18A,IL21R,DEPDC1,ZNF713,FAM72D,DTL,FAM72B,ZNF695,FAM72A
702	ZNF257	670	ARCHS4 Coexpression,1406;Enrichr Queries,510;GTEx Coexpression,94	TOP2A,PIF1,SAMD9L,TNC,LPAR1,CENPA,MIR3142HG,THBS1,AKAP12,CCNB1,CA2,ENC1,IL21R,CYP1B1,CCL2,GBP2,MEST,E2F8,EGR1,RSAD2,XXYLT1-AS2,LUM,IGFBP3,VASH2,FOS,KLF2,RUNX2,CENPE,CXCL10,ASPM,KIF18A,CENPF,NR4A3,CCNE2,HOOK2,BHLHE40,DEPDC1,ZNF713,FOSB,FAM72D,SGK1,IL7R,DTL,FAM72B,ZNF695,FAM72A
703	ZFAT	671	ARCHS4 Coexpression,637;Enrichr Queries,1226;GTEx Coexpression,150	PIF1,PFKFB3,CD83,CRYBG1,NRK,LPAR1,RORA,MIR3142HG,NDRG1,ZC3H12D,DUSP10,SH3TC2,KYNU,IL21R,GRB10,PMEPA1,CGA,EGR1,XXYLT1-AS2,VASH2,NRG1,POU2F2,RUNX2,VEGFA,DAB2,HOOK2,BHLHE40,FAM72D,SGK1,DTL,FAM72B,ATF3,ZNF695,FAM72A
704	OLIG3	671.3	ARCHS4 Coexpression,217;Enrichr Queries,1176;GTEx Coexpression,621	CRYBG1,FOXG1,LPAR1,TWIST1,CRMP1,BICDL2,PCDH18,ZNF608,DPYSL4,SALL2,CCL2,RUNX1T1,TMEM184A,EGR1,IGFBP5,CBX2,HTR1D,EBF1,SHISA3,FOS,RGMB,ZFHX4,MID1,NR4A2,CXCL10,NR5A2,BHLHE40,CHMP4C,SIM1,RCOR2,LGR4,ATF3
705	HOXD9	673.3	ARCHS4 Coexpression,871;Enrichr Queries,879;GTEx Coexpression,270	KCNG1,FLT1,FOXG1,TNC,LPAR1,TCF21,TWIST1,OLFML2A,THBS1,SOCS2,CYP1B1,EGR1,JUN,EDN1,IGFBP5,VWF,UNC5B,IGFBP3,EBF1,IGF2,FOS,MEIS3,MID1,PRLR,NR4A2,CXCL10,COL5A1,HOOK2,COL4A1,BHLHE40,SNAI1,GAS1,SIM1,SOCS2-AS1,ATF3
706	HOXB8	674	ARCHS4 Coexpression,1499;Enrichr Queries,352;GTEx Coexpression,171	BTG2,ITGB3,SERPINE1,TNC,RGS2,CA2,CYP1B1,PMEPA1,FBXL19-AS1,JUNB,PHLDA1,IGFBP5,UNC5B,IGFBP3,EBF1,TMC7,ELOVL7,VASH1,FOS,RUNX2,RHOB,COL4A1,GAS1,RAPGEF5,SGK1,ATF3,TTYH2,CEBPD,LPAR1,TWIST1,NDRG1,THBS1,RASGRP3,RASD1,SH3TC2,CCL2,ZNF467,EGR1,JUN,IGF2,SMAD7,NR4A2,EFNA1,CXCL10,PEX5L,EVI2A,HOOK2,COL5A1,BHLHE40,FOSB,NACAD,RCOR2
707	PEG3	674	ARCHS4 Coexpression,307;GTEx Coexpression,1041	BRSK1,PEX5L,COL27A1,LRRN3,NRK,SYT16,IGF2,CRMP1,ABAT,CSMD3,RAPGEF5,RAPGEF4
708	CUX2	676.3	ARCHS4 Coexpression,335;Enrichr Queries,890;GTEx Coexpression,804	BRSK1,RAB3A,LPAR1,CRMP1,ABAT,RORA,RGS4,SOCS2,AKAP12,PDZD2,ENC1,PMEPA1,RUNX1T1,PPP1R16B,EGR1,MPP2,JUN,TMEM178B,UNC5B,EBF1,FOS,DUSP8,ZFHX4,NR4A2,CXCL10,HOOK2,CLDN14,COL4A1,RCAN2,BHLHE40,FOSB,ARHGEF4,SGK1,RAPGEF4
709	ZNF248	676.3	ARCHS4 Coexpression,393;Enrichr Queries,741;GTEx Coexpression,895	PTGER4,PTPRR,BTG2,RAB3A,FOXG1,LPAR1,CRMP1,RORA,PRICKLE1,NDRG1,THBS1,SHF,SOCS2,RGS2,BCL2L11,ZNF608,SALL2,DPYSL4,ENC1,CYP1B1,GBP2,PHLDA1,RALGPS2,RUNX1T1,EGR1,JUN,GADD45B,PLK2,PLCL2,FOS,ZFHX4,PGM2L1,NR4A2,TGFBR3,HOOK2,LRRC7,BHLHE40,SGK1,CPEB2,ATF3
710	ZNF516	676.3	ARCHS4 Coexpression,827;Enrichr Queries,538;GTEx Coexpression,664	BTG2,PFKFB3,CEBPD,NEDD9,RORA,NDRG1,THBS1,CTSS,AKAP12,RGS2,ZNF608,CHST11,ENC1,GRB10,PMEPA1,MAN1A1,ZNF467,JUNB,PHLDA1,TNS1,KDM6B,EGR1,JUN,HSPA1L,IGFBP5,GADD45B,CBX2,RFX2,TRPV3,TEX14,FOS,ZFHX4,RHOB,VEGFA,SMAD7,NR4A2,TGFBR3,HOOK2,COL5A1,CCDC74A,BHLHE40,SGK1,CPEB2
711	FOXE1	677.3	ARCHS4 Coexpression,794;Enrichr Queries,662;GTEx Coexpression,576	EHF,FLT1,SDC2,FOXG1,TNC,LPAR1,TWIST1,CRMP1,THBS1,SLC5A3,ATOH8,GRB10,CYP1B1,CCL2,MEST,TP63,EGR1,JUN,EDN1,IGFBP5,IL15,IGFBP3,IGF2,NRG1,PAX8-AS1,FOS,GDF6,VEGFA,NR4A2,CXCL10,OCLN,NR4A3,HOOK2,COL5A1,BHLHE40,FOSB,KCTD11,SGK1,FGFR3,ATF3
712	YBX2	678	ARCHS4 Coexpression,464;Enrichr Queries,361;GTEx Coexpression,1209	TOP2A,ATP2A3,NRARP,BICDL2,OPLAH,NDRG1,THBS1,AURKA,ZFP36,CCNB1,RASD1,CA2,FAM186B,CYP1B1,HMOX1,E2F2,PCDH1,JUNB,PHLDA1,RIBC2,TNS1,HES6,EGR1,JUN,IGFBP5,GADD45B,HSPA1L,UBE2C,IGFBP3,ANO9,FOS,C1QL1,VEGFA,NR4A2,EFNA1,CXCL10,ASPM,NR4A1,CENPF,HOOK2,ELF3,BHLHE40,ALDOC,SGK1,RCOR2,FGFR3,ATF3
713	ZBTB47	679.7	ARCHS4 Coexpression,453;Enrichr Queries,596;GTEx Coexpression,990	MYLK2,BRSK1,BTG2,SYNM,PFKFB3,CEBPD,LPAR1,OLFML2A,THBS1,MYPN,FSTL3,MYOM3,ATOH8,CYP1B1,PMEPA1,E2F2,JUNB,TNS1,KDM6B,EGR1,JUN,UNC5B,KCNJ12,FOS,VASH1,RUNX2,RHOB,SMAD7,TGFBR2,ITPKB,TGFBR3,MRAS,HOOK2,COL5A1,CRISPLD2,COL4A1,RCAN2,BHLHE40,CRYAB,SMTNL1
714	ZNF273	679.7	ARCHS4 Coexpression,860;Enrichr Queries,803;GTEx Coexpression,376	TOP2A,RORA,CLDN1,CENPA,THBS1,AURKA,RASGRP3,CCNB1,PODXL,E2F2,FAM83D,TP63,E2F8,EGR1,CHST6,UBE2C,TRPV3,KIF23,FOS,WNT16,TGFBR3,CENPE,CXCL10,ASPM,CENPF,CCNE2,HOOK2,BHLHE40,DEPDC1,ZNF713,SIK1,SGK1,FGFR3,DTL,ATF3,TP73,ZNF695,CCDC40
715	DLX4	681	Literature ChIP-seq,111;ARCHS4 Coexpression,1258;Enrichr Queries,442;GTEx Coexpression,913	BTG2,FLT1,CEBPD,LPAR1,ATP2A3,TWIST1,RORA,CLDN1,THBS1,AKAP12,CA2,ATOH8,PDK4,CYP1B1,PCDH1,FAM83D,TP63,EGR1,JUN,IGFBP5,UNC5B,IGFBP3,EBF1,IGF2,TRPV3,NFATC2,FOS,RUNX2,VEGFA,NR4A2,TGFBR3,CXCL10,NR4A1,NR5A2,HOOK2,ELF3,CCNE1,BHLHE40,SNAI1,GAS1,FOSB,SGK1,FGFR3,ATF3
716	HMX3	681.3	ARCHS4 Coexpression,754;Enrichr Queries,1135;GTEx Coexpression,155	PIF1,PFKFB3,ONECUT3,FOXG1,LPAR1,TWIST1,RORA,CENPA,MIR3142HG,ZC3H12D,IL21R,CYP1B1,PTK2B,E2F8,PPP1R16B,EGR1,XXYLT1-AS2,IGFBP3,VASH2,EBF1,FOS,NR4A2,NR4A1,NR5A2,HOOK2,BHLHE40,FAM72D,SIM1,DTL,FAM72C,FAM72B,ATF3,ZNF695,FAM72A
717	MAFG	681.8	ARCHS4 Coexpression,1097;Enrichr Queries,421;ReMap ChIP-seq,166;GTEx Coexpression,1043	CSRNP1,BTG2,CSF2,ITGB3,SERPINE1,MIR1260B,NRARP,OPLAH,CXCL2,MYPN,ZFP36,RGS2,DUSP10,ENC1,SESN2,GRB10,DPF3,MAN1A1,CHAC1,JUNB,PHLDA1,IER2,KDM6B,RSAD2,DUSP1,XXYLT1-AS2,FOS,EREG,RHOB,ASPM,LINC00607,SGK1,ATF3,JDP2,PPP1R15A,PFKFB3,BCL2A1,CEBPD,GMPR,HIF1A,NDRG1,THBS1,AURKA,HSD11B1,SH3TC2,SERTAD1,CLTCL1,HMOX1,HES1,PLK3,EGR1,JUN,HSPA1L,GADD45B,HTR1D,SPRY4,VEGFA,SMAD7,NR4A2,NR4A1,EPGN,HOOK2,BHLHE40,FOSB,MAFK
718	NCOA1	682.3	ARCHS4 Coexpression,880;Enrichr Queries,1096;ReMap ChIP-seq,83;GTEx Coexpression,670	CSRNP1,BTG2,SERPINE1,NRARP,RORA,CTSS,MFSD13A,ZFP36,RGS2,SALL2,GRB10,JUNB,IER2,PROSER2-AS1,MAP3K5,CISH,TEX14,FOS,TGFBR2,TGFBR3,PSMD6-AS2,ELF3,LRRC7,ZSCAN22,BHLHE40-AS1,SGK1,DTL,SOCS2-AS1,RAPGEF4,PPP1R15A,FOXG1,LPAR1,GMPR,HIF1A,THBS1,SOCS2,PDZD2,BCL2L11,SERTAD1,HES1,CSMD3,N4BP3,SLC25A25,FAM83A,RUNX1T1,TMEM184A,EGR1,COL4A2-AS1,JUN,HSPA1L,EFR3B,VEGFA,SMAD7,EFNA1,NR4A3,HOOK2,BHLHE40,SNAI1,FOSB,MAFK,EV…
719	ZBTB14	683	ARCHS4 Coexpression,98;GTEx Coexpression,1268	PPP1R16B,CAVIN2,ITGB3,PLCL2,LPAR1,ATP2A3,GMPR,RAB27B,ELOVL7,JADE2,RASGRP1,PTGS1,ENKUR,EVI2A,LPAR5,IL7R
720	ZNF711	684	ARCHS4 Coexpression,289;Enrichr Queries,562;GTEx Coexpression,1201	TOP2A,FOXG1,TNC,LPAR1,CRMP1,ABAT,RORA,NDRG1,THBS1,AKAP12,RGS2,ZNF608,CA2,GRB10,CYP1B1,ITGB8,PHLDA1,MEST,RUNX1T1,ZNF462,EGR1,JUN,VCAM1,IGFBP5,TMEM178B,PLK2,IGFBP3,VASH2,TEX14,FOS,ZFHX4,PGM2L1,NR4A2,CXCL10,ASPM,CENPF,HOOK2,CCDC74A,BHLHE40,DEPDC1,ATF3
721	HOXD11	684	ARCHS4 Coexpression,912;Enrichr Queries,808;GTEx Coexpression,332	KCNG1,FOXG1,SERPINE1,TNC,LPAR1,TCF21,TWIST1,RORA,OLFML2A,SOCS2,CYP1B1,CCL2,JUNB,EGR1,JUN,IGFBP5,UNC5B,IGFBP3,EBF1,IGF2,FOS,MEIS3,MID1,PRLR,NR4A2,CXCL10,NR4A3,COL5A1,KRT17,HOOK2,DCHS2,BHLHE40,DEPDC1,GAS1,FOSB,SGK1,DTL,SOCS2-AS1,ATF3
722	FOXI2	684.3	ARCHS4 Coexpression,733;Enrichr Queries,1072;GTEx Coexpression,248	EHF,CRYBG1,FLT1,FOXG1,LPAR1,TCF21,TWIST1,CRMP1,ABAT,RORA,LPO,GNA15,DPYSL4,CYP1B1,N4BP3,FAM83A,TMEM184A,EGR1,SERPINB2,VWF,TMEM178B,IGFBP3,EBF1,RFX2,NRG1,SHISA3,WNT9A,GDF6,EPGN,NR5A2,LPAR5,HOOK2,COL4A1,BHLHE40,MDFI
723	ZBTB24	685.3	ARCHS4 Coexpression,231;Enrichr Queries,600;GTEx Coexpression,1225	CSRNP1,BTG2,PFKFB3,CD83,SP140,LPAR1,RORA,HIF1A,NDRG1,THBS1,RASGRP1,SOCS2,AKAP12,ZC3H12D,ZFP36,RGS2,IL21R,HMOX1,PMEPA1,JUNB,PHLDA1,TRIM22,ATF7IP,PPP1R16B,EGR1,JUN,GADD45B,PLK2,FOS,RHOB,VEGFA,SMAD7,NR4A2,TGFBR3,RNF125,HOOK2,PIK3IP1,BHLHE40,NABP1,SGK1,IL7R,FAM72B,ATF3,FAM72A
724	TFEB	686.8	Literature ChIP-seq,141;ARCHS4 Coexpression,787;Enrichr Queries,505;GTEx Coexpression,1314	CSRNP1,BTG2,ATP2A3,RORA,CTSS,ZFP36,RGS2,CA2,PMEPA1,JUNB,TNS1,UNC5B,DUSP1,FOS,RUNX2,RHOB,TGFBR2,ELF3,DEPDC1,SGK1,DTL,ATF3,HDAC5,PFKFB3,CEBPD,LPAR1,PDGFB,NDRG1,SOCS2,CCNB1,HMOX1,PTK2B,ZNF467,ATF7IP,EGR1,JUN,GADD45B,NFATC2,KLF2,VEGFA,SMAD7,NR4A1,EEPD1,HOOK2,PIK3IP1,VEPH1,BHLHE40,MGP,GRAP,EVI2B,TJP2
725	LEUTX	689	ARCHS4 Coexpression,735;Enrichr Queries,1216;GTEx Coexpression,116	PIF1,FLT1,SP140,LPAR1,TCF21,CENPA,MIR3142HG,CCNB1,SERTAD1,DPF1,IL21R,EGR1,GADD45B,XXYLT1-AS2,UBE2C,IGFBP3,VASH2,FOS,ZFHX4,KLF2,SMAD7,HOOK2,CCNE1,SNAI1,FOSB,FAM72D,SIM1,SGK1,DTL,FAM72B,ZNF695,FAM72A
726	ZNF319	689.7	ARCHS4 Coexpression,586;Enrichr Queries,616;GTEx Coexpression,867	PPP1R15A,CSRNP1,BTG2,PFKFB3,CEBPD,LPAR1,JADE2,NDRG1,THBS1,CTSS,TNFSF13B,ZFP36,SERTAD1,SESN2,ENC1,PMEPA1,PTK2B,ZNF467,JUNB,PHLDA1,KCNJ2,KDM6B,EGR1,JUN,GADD45B,UNC5B,FOS,KLF2,RHOB,VEGFA,SMAD7,ITPKB,HOOK2,BHLHE40,FOSB,EVI2B,SGK1,ATF3
727	MIXL1	691.3	ARCHS4 Coexpression,1321;Enrichr Queries,694;GTEx Coexpression,59	PIF1,BTG2,SP140,SERPINE1,LPAR1,RORA,CENPA,MIR3142HG,TNFSF13B,ZC3H12D,RGS4,RGS2,DUSP10,IL21R,PTK2B,CCL2,JUNB,EGR1,JUN,EDN1,IGFBP5,XXYLT1-AS2,IGFBP3,VASH2,EBF1,NFATC2,FOS,POU2F2,KLF2,NR4A2,CXCL10,NR5A2,NR4A3,HOOK2,COL5A1,ELF3,LINC01619,BHLHE40,SNAI1,ZNF713,GRAP,FAM72D,DTL,FAM72B,ATF3,ZNF695,FAM72A
728	ZNF10	692.3	ARCHS4 Coexpression,708;Enrichr Queries,564;GTEx Coexpression,805	CSRNP1,ZNF571,BTG2,SDC2,CRMP1,RORA,THBS1,SOCS2,ZFP36,RGS2,RASD1,BCL2L11,ZNF608,ENC1,PMEPA1,CGA,JUNB,PHLDA1,MEST,SLC19A2,RUNX1T1,EGR1,JUN,GADD45B,PLK2,FOS,PRLR,RHOB,VEGFA,NR4A2,TGFBR3,CXCL10,NR4A3,HOOK2,BHLHE40,ZNF713,FOSB,SGK1,ATF3,BIRC3
729	ZNF334	693.3	ARCHS4 Coexpression,234;Enrichr Queries,610;GTEx Coexpression,1236	TOP2A,FOXG1,TNC,LPAR1,CRMP1,RORA,CXCL1,FIGN,CLDN1,SOCS2,AKAP12,RGS2,ZNF608,SALL2,DPYSL4,PDK4,CCL2,MEST,RUNX1T1,EGR1,PTGIS,IGFBP5,ANGPT1,RSAD2,LUM,PLK2,FOS,ZFHX4,TGFBR2,TGFBR3,CXCL10,NR4A1,DPY19L2,NR4A3,HOOK2,VEPH1,CCDC74A,BHLHE40,FOSB,PTX3,ATF3
730	SKOR1	693.5	ARCHS4 Coexpression,789;GTEx Coexpression,598	SHF,GRAMD1B,GPR39,PTPRR,COL27A1,SALL2,CRMP1,ALDOC,RUNX1T1,AURKA
731	TERF1	693.5	ARCHS4 Coexpression,757;Enrichr Queries,966;ReMap ChIP-seq,196;GTEx Coexpression,855	TOP2A,BTG2,RAB3A,DIXDC1,ZC3H12D,ZFP36,HTR7,SALL2,GRB10,IER2,MAP3K5,DUSP2,IGFBP5,XXYLT1-AS2,IGFBP3,VASH2,KIF23,PDCD1LG2,FOS,ASPM,RNF125,CCNE2,SGK1,DTL,PIF1,BRSK1,ABHD4,BCL2A1,SLC45A1,SP140,ADCY4,NEDD9,FIGN,MIR3142HG,HIF1A,THBS1,AURKA,CCNB1,CHST11,PODXL,IL21R,E2F2,RUNX1T1,PLK3,EGR1,JUN,UBE2C,SPRY4,POU2F2,GDF5,KLF2,SMAD7,VEGFA,CENPE,CENPF,HOOK2,TNIP3,BHLHE40,MFAP2
732	PRDM5	693.5	Literature ChIP-seq,157;ARCHS4 Coexpression,1149;Enrichr Queries,653;GTEx Coexpression,815	SDC2,SERPINE1,TNC,LPAR1,FIGN,RORA,NRARP,RASGRP1,PCDH18,THBS1,AKAP12,TBC1D32,PODXL,CA2,ENC1,GRB10,GCNT2,CYP1B1,MEST,RUNX1T1,TNS1,EGR1,JUN,EDN1,IGFBP5,ANGPT1,IGFBP3,EBF1,NRG1,FOS,ZFHX4,VEGFA,TGFBR2,TGFBR3,CXCL10,DAB2,OCLN,COL5A1,HOOK2,COL4A1,BHLHE40,ZNF713,SGK1,ATF3,TJP2
733	ESRRA	693.8	ARCHS4 Coexpression,843;ENCODE ChIP-seq,88;Enrichr Queries,1202;ReMap ChIP-seq,10;GTEx Coexpression,1326	CSRNP1,MYLK2,EHF,CSF3,BTG2,RAB3A,CHRM4,IL24,ATP2A3,OPLAH,MYPN,MYOM3,ZFP36,PDK4,PMEPA1,JUNB,IER2,KDM6B,EDN1,CISH,DUSP1,SLC11A2,ANO9,FOS,PRLR,RHOB,ELF3,BHLHE40-AS1,RAPGEF5,SGK1,JDP2,SOCS2-AS1,ATF3,PFKFB3,CEBPD,PDGFB,CENPA,HIF1A,NKILA,SOCS2,SOCS1,TBC1D8-AS1,SERTAD1,P2RY2,ATOH8,E2F2,HES1,PCDH1,N4BP3,LINC02015,SLC25A25,SLC19A2,FAM83A,TMEM184A,EGR1,COL4A2-AS1,JUN,GADD45B,SPRY4,VEGFA,SMAD7,EFNA1,NR4A1,H…
734	CTCFL	694.2	ARCHS4 Coexpression,1394;ENCODE ChIP-seq,68;Enrichr Queries,521;ReMap ChIP-seq,256;GTEx Coexpression,1232	TOP2A,CSRNP1,BTG2,SYNM,CRYBG1,ONECUT3,CHRM4,ITGB3,SERPINE1,NRARP,BICDL2,CXCL1,OLFML2A,CXCL3,CLDN1,CXCL2,MYOM3,ZFP36,HTR7,CA2,FAM186B,DPF1,PMEPA1,FBXL19-AS1,JUNB,IER2,TNS1,MAP3K5,KDM6B,PPP1R16B,GPR39,IGFBP5,DUSP1,IGFBP3,TEX14,TMC7,FOS,TGFBR3,NR5A2,PSRC1,ELF3,COL4A1,ZNF713,KCTD11,SIK1,STEAP1,DTL,ATF3,HDAC5,CEMIP,LPAR1,NDRG1,THBS1,RASGRP1,FSTL3,AURKA,DLL4,SOCS2,CCNB1,BCL2L11,SOCS1,NUAK2,RASD1,CHST11…
735	FOXD4L5	694.3	ARCHS4 Coexpression,1034;Enrichr Queries,916;GTEx Coexpression,133	PTGER4,PFKFB3,LPAR1,TCF21,RORA,NRARP,LINC01929,APOL6,HTR7,PALMD,CNR1,TBC1D32,RDH10,KYNU,ATOH8,PDK4,CSMD3,MEST,RUNX1T1,EGR1,VWF,KCNJ12,IGFBP3,NRG1,ZFHX4,KLF2,SMAD7,P2RX7,NR4A2,CXCL10,RNF125,MRAS,NR5A2,NR4A3,HOOK2,NAV3,BHLHE40,ANGPTL4,ATF3
736	CDX4	694.3	ARCHS4 Coexpression,615;Enrichr Queries,1140;GTEx Coexpression,328	FOXG1,NRK,TNC,LPAR1,TCF21,TWIST1,RORA,CLDN1,CCNB1,HTR7,CYP1B1,MEST,TP63,EGR1,EDN1,UBE2C,VASH2,TRPV3,FOS,WNT16,NR4A2,CXCL10,DNMBP,NR5A2,HOOK2,BHLHE40,MFAP2,SNAI1,SIK1,FGFR3,ATF3,INKA1
737	ZNF443	696.3	ARCHS4 Coexpression,1120;Enrichr Queries,346;GTEx Coexpression,623	BTG2,ZNF571,PFKFB3,CEBPD,TNC,NEDD9,SAMSN1,NDRG1,THBS1,TNFSF13B,AURKA,SOCS2,AKAP12,RGS2,CA2,ENC1,CYP1B1,ITGB8,CCL2,ZNF467,GBP2,JUNB,PHLDA1,KCNJ2,E2F8,EGR1,JUN,GADD45B,PLK2,FOS,KLF2,RHOB,EFNA1,TGFBR3,CENPE,CXCL10,ASPM,NR4A1,CCNE2,HOOK2,BHLHE40,EVI2B,SGK1,DTL,IL18R1,ATF3,BIRC3
738	NKX63	696.5	ARCHS4 Coexpression,435;GTEx Coexpression,958	SHF,GRAMD1B,PTPRR,GAS2L3,COL27A1,IGF2,ATP2A3,MAN1A1,SSTR1,SIM1,C1QL1
739	MYF6	697	ARCHS4 Coexpression,521;Enrichr Queries,740;GTEx Coexpression,830	MYLK2,SYNM,PFKFB3,CEBPD,SERPINE1,LPAR1,GMPR,TWIST1,RORA,MYPN,MYOM3,CLTCL1,PDK4,JUNB,KCNJ2,EGR1,JUN,IGFBP5,LUM,KCNJ12,FOS,NR4A2,CXCL10,NR4A1,ACTC1,HOOK2,MGP,BHLHE40,FOSB,SGK1,CRYAB,ATF3,SMTNL1
740	ZBTB34	698.3	ARCHS4 Coexpression,781;Enrichr Queries,833;GTEx Coexpression,481	CSRNP1,BTG2,PFKFB3,ITGB3,LPAR1,DDX60L,RORA,SAMSN1,CTSS,TNFSF13B,PTGS1,SOCS2,AKAP12,BCL2L11,ENC1,GRB10,PMEPA1,ZNF467,JUNB,KCNJ2,TNS1,KDM6B,EGR1,JUN,GADD45B,CAVIN2,FOS,RHOB,VEGFA,SMAD7,TGFBR2,HOOK2,BHLHE40,SIK1,EVI2B,SGK1,CPEB2,IL18R1
741	ZNF124	701.3	ARCHS4 Coexpression,1246;Enrichr Queries,542;GTEx Coexpression,316	TOP2A,PIF1,SLC26A2,LPAR1,NEDD9,RORA,NDRG1,THBS1,AURKA,AKAP12,RGS2,CCNB1,ZNF608,TBC1D32,ENC1,CYP1B1,PHLDA1,MEST,EGR1,JUN,GADD45B,PLK2,FOS,VEGFA,TGFBR2,NR4A2,CENPE,CXCL10,ASPM,CENPF,KIF18A,CCNE2,HOOK2,BHLHE40,ZNF713,FAM72D,SGK1,DTL,FAM72B,ATF3,BIRC3
742	POU4F2	701.5	ARCHS4 Coexpression,325;Enrichr Queries,1104;ReMap ChIP-seq,252;GTEx Coexpression,1125	TOP2A,ZNF571,FOXG1,LPAR1,TWIST1,CRMP1,FIGN,RORA,RND1,SHF,ZFP36,ZNF608,NUAK2,SALL2,DPYSL4,FAM186B,CYP1B1,SLC25A25,RIBC2,RUNX1T1,E2F8,PLK3,EGR1,JUN,GADD45B,HSPA1L,TMEM178B,GREB1,EBF1,TEX14,FOS,RGMB,GDF5,ZFHX4,RHOB,NR4A2,CXCL10,NR5A2,ZSCAN22,BHLHE40,GAS1,FOSB,SIM1,SGK1,DTL,RCOR2,LGR4,ATF3
743	NR2E3	701.5	ARCHS4 Coexpression,808;Enrichr Queries,595	PTGFR,EHF,CEBPD,LPAR1,RORA,LPO,HIF1A,NDRG1,ENC1,ATOH8,PHLDA1,KCNJ2,ICOSLG,RUNX1T1,EGR1,JUN,EDN1,IGFBP3,EBF1,NFATC2,NRG1,FOS,RUNX2,TGFBR2,NR4A2,CXCL10,NR4A1,ABCA10,NR5A2,NR4A3,HOOK2,ELF3,BHLHE40,FOSB,ANGPTL4,SGK1,ATF3
744	ATOH1	702.3	ARCHS4 Coexpression,505;Enrichr Queries,919;GTEx Coexpression,683	SLC26A2,BTG2,CEBPD,FOXG1,TNC,LPAR1,TCF21,TWIST1,ATP2C2,THBD,CA2,PCDH1,RUNX1T1,TNFSF18,HES6,EGR1,JUN,IGFBP3,EBF1,IGF2,ANO9,TMEM171,FOS,WNT9A,VASN,NR4A2,ERN2,CXCL10,NR5A2,HOOK2,BHLHE40,SGK1,FGFR3,RCOR2,ATF3
745	ZNF582	702.3	ARCHS4 Coexpression,1569;Enrichr Queries,267;GTEx Coexpression,271	CSRNP1,ZNF571,SYNM,SAMD9L,BICDL2,AKAP12,ZNF608,DPYSL4,CA2,PDK4,CYP1B1,TRIM22,TNS1,EDN1,ZFP3,EBF1,ANO9,FOS,RHOB,ELF3,CRISPLD2,CHMP4C,KCTD11,ANGPTL4,SGK1,ATF3,BIRC3,LPAR1,NDRG1,THBS1,PTGS1,SOCS2,GNA15,BCL2L11,PDZD2,SERTAD1,PCDH1,GBP2,TMEM184A,EGR1,JUN,GALNT3,GADD45B,PLK2,RAB27B,KLF2,NR4A2,CXCL10,NR4A3,HOOK2,BHLHE40,FOSB
746	ZNF114	702.3	ARCHS4 Coexpression,1236;Enrichr Queries,160;GTEx Coexpression,711	TOP2A,FLT1,SERPINE1,TNC,AKAP12,RGS2,CA2,CYP1B1,PMEPA1,CHAC1,EDN1,COL27A1,IL15,IGFBP3,KIF23,TMC7,ELOVL7,FOS,EREG,DEPDC1,ZNF713,SGK1,DTL,ATF3,BIRC3,CEMIP,CEBPD,SDC2,LPAR1,NDRG1,THBS1,SOCS2,PODXL,HMOX1,E2F2,CCL2,E2F8,EGR1,JUN,GADD45B,GALNT3,CCL20,UBE2C,GREB1,SPRY4,VEGFA,CXCL10,KITLG,HOOK2,COL5A1,ADM2,BHLHE40,FGFR3
747	VAX1	702.7	ARCHS4 Coexpression,522;Enrichr Queries,1325;GTEx Coexpression,261	PPP1R16B,FOXG1,HTR1D,EBF1,LPAR1,IGF2,CABLES1,TWIST1,ABAT,GDF6,ZFHX4,ENKUR,LMF1,C1QL1,NR4A2,NR5A2,NUAK2,DPYSL4,SALL2,LRRC7,CCDC74A,SIM1,ATF3,MDFI
748	ZMAT4	703.3	ARCHS4 Coexpression,417;Enrichr Queries,1211;GTEx Coexpression,482	BRSK1,RAB3A,FOXG1,LPAR1,CRMP1,PRICKLE1,RASGRP1,RGS4,SALL2,DPF1,ENC1,CSMD3,RUNX1T1,PPP1R16B,EGR1,MPP2,IGFBP5,TMEM178B,VASH2,SYT16,NRG1,FOS,PGM2L1,PEX5L,HOOK2,LRRC7,RCAN2,BHLHE40,SGK1
749	SOHLH1	704	ARCHS4 Coexpression,482;Enrichr Queries,1193;GTEx Coexpression,437	BRSK1,LTK,RAB3A,PNCK,FOXG1,LPAR1,RGS4,RASD1,DPF1,ENC1,FAM83D,JUNB,EGR1,IGFBP3,FOS,DUSP8,CXCL10,KRT17,HOOK2,COL5A1,MGP,BHLHE40,ARHGEF4,DTL,IL18R1,RAPGEF4
750	RXRG	704	ARCHS4 Coexpression,662;Enrichr Queries,348;GTEx Coexpression,1102	MYLK2,SYNM,SERPINE1,TNC,LPAR1,GMPR,RASGRP1,THBS1,MYPN,FBLN5,MYOM3,SOCS2,RGS4,RGS2,PDZD2,CA2,PDK4,PMEPA1,CCL2,JUNB,MEST,TNS1,EGR1,MPP2,JUN,VCAM1,IGFBP5,KCNJ12,IGFBP3,EBF1,IGF2,FOS,VEGFA,NR4A2,CXCL10,NR4A1,NR4A3,ACTC1,HOOK2,COL5A1,MGP,BHLHE40,SGK1,CRYAB,ATF3,SMTNL1
751	ZNF66	704	ARCHS4 Coexpression,924;GTEx Coexpression,484	HOOK2,XXYLT1-AS2,IL21R,ZNF713,ZNF546,FAM72D,MIR3142HG,EFR3B,FAM72B,ZNF695,FAM72A
752	SP4	704.4	ARCHS4 Coexpression,1244;ENCODE ChIP-seq,113;Enrichr Queries,790;ReMap ChIP-seq,257;GTEx Coexpression,1118	TOP2A,BTG2,RAB3A,NRARP,BICDL2,RORA,AHR,ZFP36,RGS2,DUSP10,ZNF280C,PDK4,DPF3,JUNB,IER2,RALGPS2,KDM6B,GAS2L3,EBF1,VASH2,FOS,SSTR1,PGM2L1,TGFBR2,TGFBR3,KCTD11,ALDOC,SGK1,DTL,ATF3,PPP1R15A,TTYH2,HIF1A,RASGRP1,THBS1,BCL2L11,NUAK2,SERTAD1,E2F2,PCDH1,FAM83D,SLC19A2,E2F8,EGR1,JUN,HSPA1L,GADD45B,KCNJ12,CBX2,PLK2,PLCL2,NFATC2,KLF2,VASN,NR4A2,NR4A1,CENPF,HOOK2,BHLHE40,FOSB,RCOR2,ZNF695
753	DACH2	704.7	ARCHS4 Coexpression,406;Enrichr Queries,1252;GTEx Coexpression,456	ATP2B1-AS1,EGR1,MPP2,RAB3A,IGFBP5,ANGPT1,FOXG1,EBF1,LPAR1,SYT16,CRMP1,FOS,PCDH18,PGM2L1,RGS4,PEX5L,NAV3,LRRC7,RCAN2,DPF1,ZNF713,CSMD3,RUNX1T1,RAPGEF4
754	GBX1	705	ARCHS4 Coexpression,512;Enrichr Queries,1070;GTEx Coexpression,533	MYLK2,SYNM,FOXG1,LPAR1,GMPR,RORA,MYPN,MYOM3,DLL4,CLTCL1,ATOH8,DPF3,EGR1,KCNJ12,EBF1,IGF2,SHISA3,FOS,NR4A2,CXCL10,NR4A1,NR5A2,NR4A3,HOOK2,BHLHE40,FOSB,FGFR3,ATF3,SMTNL1
755	SIX3	705	ARCHS4 Coexpression,684;Enrichr Queries,1073;GTEx Coexpression,358	CHRM4,FOXG1,LPAR1,TWIST1,ABAT,RORA,CENPA,LMF1,TNFSF13B,PODXL,CYP1B1,KCNJ2,PPP1R16B,EGR1,JUN,IGFBP5,UBE2C,HTR1D,EBF1,IGF2,FOS,ZFHX4,ENKUR,VEGFA,NR4A2,NR4A3,HOOK2,LRRC7,BHLHE40,NABP1,SIM1,ATF3
756	ZNF728	707.5	ARCHS4 Coexpression,593;GTEx Coexpression,822	PTPRR,CCNB1,SLFNL1,CCNE1,FAM186B,HYLS1,TEX14,ZNF546,ALDOC,ZNF695
757	SGSM2	710	ARCHS4 Coexpression,810;GTEx Coexpression,610	BRSK1,HDAC5,FOXG1,DPF1,ARHGEF4,CRMP1,ABAT,DUSP8
758	HIC2	710.3	ARCHS4 Coexpression,222;Enrichr Queries,575;GTEx Coexpression,1334	PPP1R15A,TOP2A,CSRNP1,BTG2,PFKFB3,RORA,NDRG1,THBS1,AURKA,AKAP12,ZFP36,BCL2L11,SALL2,ENC1,HMOX1,JUNB,PHLDA1,KDM6B,EGR1,JUN,HSPA1L,GADD45B,CBX2,SPRY4,TEX14,FOS,KLF2,RHOB,VEGFA,SMAD7,NR4A2,NR4A1,SLC6A8,HOOK2,CCNE1,BHLHE40,SGK1,FAM72D,FGFR3,DTL,RCOR2,FAM72C,ATF3,JDP2,FAM72B,FAM72A
759	ZFP28	711	ARCHS4 Coexpression,542;Enrichr Queries,467;GTEx Coexpression,1124	BTG2,SAMD9L,SLC45A1,LPAR1,NEDD9,CRMP1,RORA,PRICKLE1,NDRG1,THBS1,SOCS2,AKAP12,RGS2,ZNF608,CA2,ENC1,CYP1B1,CHAC1,GBP2,MEST,RUNX1T1,TNS1,MPP2,EGR1,JUN,IGFBP5,GADD45B,TMEM178B,PLK2,EBF1,FOS,KLF2,PGM2L1,RHOB,VEGFA,CXCL10,NR4A1,HOOK2,COL5A1,RCAN2,BHLHE40,NACAD,ANGPTL4,SGK1,ATF3
760	FERD3L	712	ARCHS4 Coexpression,758;Enrichr Queries,1206;GTEx Coexpression,172	PTGER4,FOXG1,LPAR1,TWIST1,TCF21,CRMP1,PCDH18,CYP1B1,HES1,LINC02015,RUNX1T1,LINC01182,EBF1,SYT16,NRG1,SSTR1,GDF6,GDF5,VASN,PGM2L1,NR4A2,CXCL10,NR5A2,NAV3,LINC00607,BHLHE40,SIM1,STEAP1,FJX1
761	LIN28A	712	ARCHS4 Coexpression,195;GTEx Coexpression,1229	CBX2,SPRY4,VASH2,HTR7,SALL2,PODXL,FAM186B,GCNT2,PCDH1,N4BP3,RCOR2,LGR4,RIBC2
762	DLX6	712	ARCHS4 Coexpression,714;Enrichr Queries,1138;GTEx Coexpression,284	CHRM4,FOXG1,LPAR1,TWIST1,CRMP1,RORA,LMF1,CYP1B1,ZNF821,CSMD3,RUNX1T1,PPP1R16B,ATP2B1-AS1,EGR1,IGFBP5,HTR1D,EBF1,IGF2,NRG1,FOS,ZFHX4,EFR3B,NR4A2,HOOK2,LRRC7,BHLHE40,ZNF713,ARHGEF4,ATF3
763	DBX2	713	ARCHS4 Coexpression,230;Enrichr Queries,1265;GTEx Coexpression,644	ABHD4,FOXG1,TNC,LPAR1,RORA,ABAT,PDZD2,CA2,ITGB8,DPF3,RUNX1T1,TNS1,EGR1,ZNF462,VCAM1,CABLES1,FOS,ENKUR,C1QL1,NR4A2,CXCL10,PSRC1,HOOK2,DCHS2,ALDOC,FGFR3,CERS1
764	NFYA	714	ARCHS4 Coexpression,1556;ENCODE ChIP-seq,57;Enrichr Queries,788;ReMap ChIP-seq,263;GTEx Coexpression,906	TOP2A,BTG2,RAB3A,NRARP,CLDN1,RND1,AKAP12,MFSD13A,ZFP36,RGS2,DUSP10,FAM186B,SESN2,DPF1,ENC1,PMEPA1,DPF3,FBXL19-AS1,MAN1A1,JUNB,PHLDA1,IER2,NKX3-1,KDM6B,HES6,DUSP2,GAS2L3,UNC5B,SLC11A2,RFX2,VASH2,TEX14,TMC7,FOS,RHOB,ASPM,CRISPLD2,CCNE1,DEPDC1,CHMP4C,ALDOC,ANGPTL4,SGK1,DTL,ATF3,PPP1R15A,PIF1,PFKFB3,CEBPD,GMPR,HIF1A,NDRG1,THBS1,DLL4,CCNB1,BCL2L11,RASD1,SERTAD1,E2F2,PTK2B,FAM83D,SLC25A25,RIBC2,E2F8,EG…
765	ZNF652	714.3	Literature ChIP-seq,120;ARCHS4 Coexpression,1483;Enrichr Queries,1014;GTEx Coexpression,240	BTG2,LPAR1,RORA,AHR,CLDN1,HIF1A,THBS1,PTGS1,SOCS2,BCL2L11,DUSP10,CYP1B1,ITGB8,CSMD3,EGR1,JUN,IGFBP5,SPRY4,TRPV3,ELOVL7,FOS,EFR3B,RHOB,VEGFA,TGFBR2,P2RX7,BTC,TGFBR3,CENPE,PIK3IP1,HOOK2,BHLHE40,SGK1,CPEB2,BIRC3
766	ZNF827	716	ARCHS4 Coexpression,545;Enrichr Queries,593;GTEx Coexpression,1010	BTG2,CEBPD,LPAR1,NEDD9,RORA,ABAT,JADE2,NDRG1,THBS1,CTSS,SOCS2,AKAP12,ZNF608,SALL2,ENC1,GRB10,PMEPA1,ITGB8,JUNB,PHLDA1,NKX3-1,TNS1,KDM6B,ZNF462,EGR1,JUN,IGFBP5,GADD45B,TMEM178B,PLK2,FOS,ZFHX4,VEGFA,TGFBR2,ITPKB,TGFBR3,HOOK2,BHLHE40,SGK1,SOCS2-AS1
767	SIX6	716.7	ARCHS4 Coexpression,422;Enrichr Queries,1174;GTEx Coexpression,554	FLT1,FOXG1,LPAR1,CRMP1,TCF21,TWIST1,RORA,RASD1,SALL2,CYP1B1,CGA,MEST,HES6,EGR1,LRRN3,CBX2,EBF1,VASH2,FOS,NR4A2,CXCL10,NR5A2,HOOK2,VEPH1,BHLHE40,MFAP2,SIM1,RCOR2,ATF3,LGR4
768	HOXC11	716.8	ARCHS4 Coexpression,1078;Enrichr Queries,881;ReMap ChIP-seq,200;GTEx Coexpression,708	CSF3,LPAR1,TWIST1,RORA,PCDH18,THBS1,SOCS2,LURAP1L,CYP1B1,JUNB,PHLDA1,RUNX1T1,TMEM184A,EGR1,JUN,ANGPT1,IGFBP5,IGFBP3,EBF1,FOS,PRLR,VASN,RUNX2,RHOB,SMAD7,NR4A2,EFNA1,CXCL10,HOOK2,COL5A1,BHLHE40,FGFR3,INKA1
769	ZNF354C	717.3	ARCHS4 Coexpression,582;Enrichr Queries,536;GTEx Coexpression,1034	DIXDC1,LPAR1,CRMP1,RORA,PCDH18,THBS1,SOCS2,AKAP12,ZNF608,SALL2,DPYSL4,ENC1,PDK4,CYP1B1,ITGB8,PMEPA1,MAN1A1,MEST,RUNX1T1,ZNF462,EGR1,MPP2,JUN,IGFBP5,ANGPT1,PLK2,IGFBP3,ZFP3,EBF1,NRG1,FOS,RGMB,RHOB,NR4A2,CXCL10,NR5A2,HOOK2,COL5A1,BHLHE40,RCOR2
770	NEUROG3	718.7	ARCHS4 Coexpression,483;Enrichr Queries,885;GTEx Coexpression,788	BTG2,PDGFB,LPAR1,TWIST1,CRMP1,RGS4,RGS2,RASD1,DPYSL4,ENC1,PTK2B,CYP1B1,ZNF821,RUNX1T1,HES6,EGR1,JUN,EDN1,EBF1,IGF2,FOS,SSTR1,DUSP8,PGM2L1,C1QL1,NR4A2,CXCL10,PSRC1,NR5A2,HOOK2,BHLHE40,SIM1,SGK1,ATF3
771	ZFY	719	ARCHS4 Coexpression,656;Enrichr Queries,68;GTEx Coexpression,1433	TOP2A,BTG2,SAMD9L,TNFAIP6,SERPINE1,TNC,RORA,CXCL1,DDX60L,AHR,CXCL2,ZFP36,RGS2,CA2,ZNF280C,PDK4,CYP1B1,PMEPA1,MAN1A1,JUNB,SERPINB2,RSAD2,IGFBP3,FOS,EREG,TGFBR3,SIK1,SGK1,ATF3,BIRC3,PFKFB3,CEBPD,BCL2A1,LPAR1,HIF1A,SLC5A3,THBS1,SAMSN1,APOL6,CCL2,EGR1,JUN,CCL20,CAVIN2,LUM,PLK2,VEGFA,NR4A2,P2RX7,CXCL10,NR4A1,SNRK,RGCC,NR4A3,BHLHE40,FOSB,NABP1,PTX3,IL7R
772	ATF6	719	ARCHS4 Coexpression,882;Enrichr Queries,804;GTEx Coexpression,471	BTG2,PFKFB3,CEBPD,NEDD9,RORA,SAMSN1,HIF1A,NDRG1,THBS1,TNFSF13B,SOCS2,ZFP36,RGS2,PDK3,HMOX1,E2F2,PTK2B,CHAC1,ZNF467,JUNB,PHLDA1,KCNJ2,EGR1,JUN,GADD45B,FOS,VEGFA,TGFBR2,NR4A2,NR4A1,PSMD6-AS2,HOOK2,BHLHE40,NABP1,EVI2B,SGK1,IL18R1,ATF3
773	IRX6	719.3	ARCHS4 Coexpression,552;Enrichr Queries,918;GTEx Coexpression,688	SYNM,FLT1,PFKFB3,LPAR1,ADCY4,GMPR,TWIST1,CRMP1,RORA,CLDN1,PALMD,DPYSL4,PDK4,CYP1B1,DPF3,TP63,TNS1,EGR1,PTGIS,IGFBP3,EBF1,FOS,NR4A2,CXCL10,MRAS,HOOK2,COL5A1,BHLHE40,FOSB,SIK1,CRYAB,ATF3
774	ARGFX	720.3	ARCHS4 Coexpression,240;Enrichr Queries,1250;GTEx Coexpression,671	BTG2,LPAR1,GMPR,LPO,OLFML2A,THBS1,CENPA,MYPN,MYOM3,PTGS1,CCNB1,APOL6,SERTAD1,DPF3,E2F2,TP63,ICOSLG,RUNX1T1,EGR1,PTGIS,TMEM178B,UBE2C,KLF2,PER2,CCNE1,SNAI1,HYLS1,IL18R1,TP73,CCDC40
775	NEUROD4	720.7	ARCHS4 Coexpression,369;Enrichr Queries,1118;GTEx Coexpression,675	PRDM8,SERPINE1,TNC,LPAR1,CRMP1,RASD1,ZNF608,DPYSL4,CCL2,CGA,PHLDA1,KCNJ2,RUNX1T1,HES6,EGR1,MPP2,EBF1,NRG1,FOS,POU2F2,CXCL10,SH3RF2,KITLG,HOOK2,VEPH1,BHLHE40,RCOR2,LGR4
776	HMX2	721.7	ARCHS4 Coexpression,793;Enrichr Queries,1207;GTEx Coexpression,165	PIF1,FOXG1,LPAR1,TWIST1,CRMP1,CENPA,MIR3142HG,IL21R,CYP1B1,PTK2B,JUNB,E2F8,PPP1R16B,EGR1,XXYLT1-AS2,VASH2,EBF1,FOS,NR4A2,CENPE,CXCL10,NR4A1,NR5A2,HOOK2,BHLHE40,FAM72D,DTL,FAM72B,ATF3,ZNF695,FAM72A
777	ZNF492	722	ARCHS4 Coexpression,1383;GTEx Coexpression,61	TOP2A,PIF1,UBE2C,KIF23,CENPA,AURKA,CENPE,ASPM,CENPF,CCNB1,KIF18A,DEPDC1,ZNF713,FAM72D,DTL,FAM72B,ZNF695,FAM72A
778	THAP11	722.2	Literature ChIP-seq,159;ARCHS4 Coexpression,700;Enrichr Queries,1282;ReMap ChIP-seq,280;GTEx Coexpression,1190	TOP2A,BRSK1,SH2D2A,GMPR,BICDL2,RND1,PTGS1,SOCS2,MFSD13A,ZFP36,RGS2,FAM186B,DPF1,FBXL19-AS1,JUNB,PHLDA1,EGR1,JUN,GADD45B,CAVIN2,FOS,POU2F2,PGM2L1,RHOB,ENKUR,EFNA1,EEPD1,HOOK2,ZSCAN22,BHLHE40,FOSB,SGK1,CERS1,INKA1
779	HOXA7	724.7	ARCHS4 Coexpression,985;Enrichr Queries,228;GTEx Coexpression,961	MYLK2,SYNM,TNC,RORA,CXCL2,MYPN,AKAP12,THBD,RGS2,CYP1B1,PMEPA1,TNS1,EDN1,IGFBP5,IGFBP3,EBF1,FOS,RUNX2,RHOB,TGFBR3,COL4A1,SGK1,CRYAB,ATF3,SMTNL1,PTGER4,LPAR1,TWIST1,THBS1,SOCS2,GNA15,CHST11,CLTCL1,CCL2,MEST,RUNX1T1,EGR1,JUN,GADD45B,ANGPT1,CAVIN2,IGF2,SMAD7,NR4A2,CXCL10,HOOK2,COL5A1,MFAP2,BHLHE40,FOSB,INKA1
780	GATA5	725.3	ARCHS4 Coexpression,839;Enrichr Queries,556;GTEx Coexpression,781	SLC46A3,FLT1,TNC,LPAR1,ATP2A3,TCF21,TWIST1,RORA,OPLAH,THBS1,CA2,CYP1B1,CA9,JUNB,EGR1,JUN,PTGIS,IGFBP5,UNC5B,IGFBP3,IGF2,NFATC2,ANO9,TEX14,SHISA3,FOS,KLF2,RFLNA,CXCL10,NR5A2,ACTC1,SLC6A8,HOOK2,COL5A1,ELF3,BHLHE40,GAS1,FOSB,ANGPTL4,FGFR3,ATF3,LGR4
781	HOXC5	725.3	ARCHS4 Coexpression,1306;Enrichr Queries,450;GTEx Coexpression,420	PTGFR,FLT1,CEBPD,SERPINE1,TNC,LPAR1,TWIST1,TCF21,PCDH18,THBS1,FBLN5,AKAP12,THBD,ATOH8,CYP1B1,PHLDA1,EGR1,JUN,EDN1,ANGPT1,IGFBP5,GADD45B,UNC5B,IGFBP3,EBF1,IGF2,FOS,ZFHX4,VASN,RHOB,NR4A2,TGFBR3,CXCL10,NR5A2,HOOK2,COL5A1,BHLHE40,LINC01139,SNAI1,GAS1,SGK1,ATF3
782	HOXB2	726.3	ARCHS4 Coexpression,1488;Enrichr Queries,201;GTEx Coexpression,490	SYNM,BTG2,SERPINE1,TNC,RGS4,RGS2,CA2,ENC1,CYP1B1,JUNB,PHLDA1,IGFBP5,IGFBP3,EBF1,FOS,RHOB,BTC,CRISPLD2,COL4A1,GAS1,SGK1,ANGPTL1,ATF3,CEBPD,SH2D2A,LPAR1,TWIST1,PRICKLE1,NDRG1,THBS1,SOCS2,CCL2,FAM83D,GBP2,MEST,EGR1,JUN,GADD45B,LUM,PLK2,KLF2,VEGFA,SMAD7,NR4A2,EFNA1,CXCL10,KITLG,RGCC,HOOK2,COL5A1,BHLHE40,FOSB,MAFK
783	THAP10	726.7	ARCHS4 Coexpression,788;Enrichr Queries,126;GTEx Coexpression,1266	TOP2A,RAB3A,SERPINE1,MT1X,CLDN1,ZFP36,RGS2,LURAP1L,ENC1,CYP1B1,PMEPA1,CHAC1,JUNB,PHLDA1,EDN1,IGFBP3,KIF23,FOS,RHOB,ASPM,CCNE2,DEPDC1,SGK1,DTL,ATF3,BIRC3,PPP1R15A,CENPA,THBS1,AURKA,SOCS2,CCNB1,APOL6,HMOX1,E2F2,CCL2,FAM83D,E2F8,EGR1,JUN,GADD45B,UBE2C,PLK2,EFR3B,VEGFA,CENPE,CXCL10,CENPF,KIF18A,HOOK2,BHLHE40,FOSB
784	MYT1	727.7	ARCHS4 Coexpression,130;Enrichr Queries,1164;GTEx Coexpression,889	GRAMD1B,BRSK1,PTPRR,BTG2,RAB3A,LPAR1,CRMP1,ABAT,RORA,SHF,ZNF608,SALL2,DPYSL4,RUNX1T1,HES6,ZNF462,EGR1,IGFBP5,TMEM178B,GREB1,EBF1,FOS,DUSP8,RGMB,ZFHX4,NR4A2,HOOK2,NACAD,FGFR3,RCOR2
785	ARX	729	ARCHS4 Coexpression,655;Enrichr Queries,887;GTEx Coexpression,645	VLDLR-AS1,BTG2,NRK,FOXG1,LPAR1,TWIST1,CRMP1,RORA,THBS1,RGS4,RGS2,RASD1,PDK4,DPF3,CYP1B1,RUNX1T1,EGR1,JUN,IGFBP5,TMEM178B,IGFBP3,GREB1,EBF1,FOS,NR4A2,CXCL10,HOOK2,BHLHE40,FOSB,ATF3
786	ZNF888	729	GTEx Coexpression,729	GPR39,CENPE,ASPM,KIF23,CENPA
787	POU2F1	729.8	ARCHS4 Coexpression,356;Enrichr Queries,1031;ReMap ChIP-seq,254;GTEx Coexpression,1278	BTG2,CLEC14A,RORA,AHR,SHF,ZFP36,ZNF608,SALL2,TNFSF10,FBXL19-AS1,JUNB,RALGPS2,IL15,EBF1,VASH2,FOS,ITPKB,ELF3,ZNF713,CHMP4C,GAS1,SGK1,DTL,ANGPTL1,ATF3,PFKFB3,SH2D2A,FIGN,PCDH12,MIR3142HG,NDRG1,HIF1A,BCL2L11,SERTAD1,PODXL,SLC25A25,RUNX1T1,ATF7IP,ZNF462,EGR1,JUN,CBX2,NFATC2,ZFHX4,PER2,NR4A2,DAB2,KIF18A,CENPF,HOOK2,BHLHE40,RCOR2,LGR4
788	NEUROD1	730	ARCHS4 Coexpression,925;Enrichr Queries,963;ReMap ChIP-seq,145;GTEx Coexpression,887	PRDM8,CSRNP1,PTPRR,BTG2,RAB3A,CHRM4,SERPINE1,NRARP,BICDL2,TNFSF13B,SHF,RGS4,ZFP36,CA2,SESN2,ENC1,FBXL19-AS1,JUNB,IER2,KDM6B,CISH,IGFBP5,EBF1,FOS,ZMIZ1-AS1,PSRC1,BHLHE40-AS1,SGK1,ATF3,PPP1R15A,GRAMD1B,FOXG1,LPAR1,CRMP1,RASGRP1,THBS1,RASD1,SERTAD1,E2F2,HES1,SLC25A25,KCNJ2,RUNX1T1,TMEM184A,PLK3,EGR1,JUN,SPRY4,SMAD7,NR4A2,CXCL10,LPAR5,HOOK2,BHLHE40,FOSB,MAFK,SIM1,RCOR2
789	ZNF74	732	ARCHS4 Coexpression,167;Enrichr Queries,1188;GTEx Coexpression,841	BRSK1,PIF1,BTG2,FOXG1,LPAR1,CRMP1,THBS1,SOCS2,ZNF608,SALL2,DPYSL4,SESN2,DPF1,E2F2,ZNF467,EGR1,JUN,CBX2,LYSMD2,VASH2,FOS,VEGFA,SMAD7,TGFBR2,ITPKB,HOOK2,BHLHE40,ZNF713,RCOR2
790	ZNF90	733	ARCHS4 Coexpression,1025;Enrichr Queries,886;GTEx Coexpression,288	TOP2A,PIF1,CENPA,THBS1,CCNB1,SALL2,PODXL,E2F8,EGR1,XXYLT1-AS2,IL15,UBE2C,CBX2,GREB1,VASH2,KIF23,FOS,CENPE,CXCL10,ASPM,CENPF,RNF125,HOOK2,BHLHE40,ZNF713,FAM72D,IL7R,DTL,FAM72B,ZNF695,FAM72A
791	ERF	733	ARCHS4 Coexpression,1501;Enrichr Queries,401;GTEx Coexpression,297	PPP1R15A,CSRNP1,BTG2,PFKFB3,CEBPD,SERPINE1,NDRG1,THBS1,AKAP12,ZFP36,RGS2,SERTAD1,ENC1,HMOX1,PMEPA1,JUNB,PHLDA1,IER2,KDM6B,PLK3,EGR1,JUN,GADD45B,DUSP1,ZFP3,PLK2,SPRY4,FOS,KLF2,RHOB,VEGFA,SMAD7,NR4A2,NR4A1,NR4A3,HOOK2,BHLHE40,FOSB,SIK1,MAFK,SGK1,ATF3
792	IRX4	733.7	ARCHS4 Coexpression,525;Enrichr Queries,970;GTEx Coexpression,706	LPAR1,TWIST1,CRMP1,CLDN1,NDRG1,THBS1,RASD1,CYP1B1,PMEPA1,PCDH1,TP63,TMEM184A,EGR1,IGFBP3,FOS,NR4A2,CXCL10,SH3RF2,HOOK2,COL5A1,ELF3,KRT17,BHLHE40,CHMP4C,FOSB,ARHGEF4,KCTD11,SGK1,FGFR3,ATF3,MDFI,INKA1
793	ZNF239	734	ARCHS4 Coexpression,1064;Enrichr Queries,151;GTEx Coexpression,987	TOP2A,CD83,SERPINE1,CLDN1,AKAP12,RGS2,CA2,ZNF280C,ENC1,CYP1B1,PMEPA1,CHAC1,JUNB,PHLDA1,EDN1,IGFBP3,KIF23,FOS,ASPM,CCNE2,STEAP1,SGK1,DTL,FJX1,ATF3,PFKFB3,LPAR1,PRICKLE1,NDRG1,THBS1,AURKA,SOCS2,CCNB1,PODXL,HMOX1,CCL2,MEST,EGR1,JUN,GADD45B,PLK2,VEGFA,EFNA1,CXCL10,CENPF,HOOK2,COL5A1,BHLHE40,PTX3,FSIP1,IL7R
794	ZIC4	735	ARCHS4 Coexpression,256;Enrichr Queries,1000;GTEx Coexpression,949	PRDM8,GRAMD1B,BRSK1,PTPRR,RAB3A,FOXG1,TNC,LPAR1,TWIST1,CRMP1,ABAT,SHF,RGS4,DPYSL4,SALL2,CYP1B1,RUNX1T1,EGR1,IGFBP5,EBF1,IGF2,NRG1,FOS,ZFHX4,NR4A2,NR5A2,HOOK2,COL5A1,COL4A1,CCDC74A,BHLHE40,NACAD,SIM1
795	FIGLA	736	ARCHS4 Coexpression,721;Enrichr Queries,1037;GTEx Coexpression,450	PTGER4,FOXG1,ADCY4,LPAR1,TCF21,TWIST1,CRMP1,AURKA,CCNB1,GRB10,E2F8,EGR1,GPR39,JUN,IGFBP3,EBF1,FOS,ZFHX4,NR4A2,CXCL10,ABCA10,NR5A2,NR4A3,HOOK2,CCNE1,BHLHE40,SNAI1,GAS1,HYLS1,SIM1,LGR4,ATF3
796	ZNF184	738	ARCHS4 Coexpression,1212;Enrichr Queries,365;GTEx Coexpression,637	TOP2A,BTG2,RAB3A,PFKFB3,CD83,LPAR1,NEDD9,THBS1,RGS4,SOCS2,AKAP12,ZFP36,RGS2,BCL2L11,DUSP10,ZNF608,ENC1,E2F2,JUNB,PHLDA1,SLC19A2,KDM6B,EGR1,JUN,GADD45B,PLK2,SYT16,FOS,RHOB,NR4A2,EFNA1,CENPE,CXCL10,ASPM,NR4A1,CENPF,NR4A3,CCNE2,HOOK2,LRRC7,BHLHE40,HYLS1,FOSB,SGK1,ATF3,BIRC3
797	CREB1	739	Literature ChIP-seq,137;ARCHS4 Coexpression,1611;ENCODE ChIP-seq,104;Enrichr Queries,1219;ReMap ChIP-seq,204;GTEx Coexpression,1159	CSRNP1,BTG2,ZNF571,EHF,ONECUT3,ITGB3,SERPINE1,ATP2A3,BICDL2,RORA,AHR,JADE2,OPLAH,CXCL5,RND1,MFSD13A,ZFP36,RGS2,SESN2,PMEPA1,FBXL19-AS1,CHAC1,JUNB,TRIM22,IER2,KDM6B,PPP1R16B,IL15RA,DUSP1,UNC5B,SLC11A2,RFX2,EBF1,TEX14,FOS,MID1,PRLR,TGFBR2,EREG,RHOB,ASPM,ELF3,CCNE1,BHLHE40-AS1,ZSCAN22,DEPDC1,SIK1,KCTD11,ANGPTL4,ATF3,OSBP2,FAM72A,HDAC5,CEBPD,SH2D2A,CRMP1,HIF1A,THBS1,NDRG1,LMF1,BCL2L11,NUAK2,SERTAD1,E…
798	TIGD2	739.7	ARCHS4 Coexpression,999;Enrichr Queries,158;GTEx Coexpression,1062	SLC46A3,CSRNP1,BTG2,SAMD9L,AHR,AKAP12,ZFP36,RGS2,DUSP10,EVA1A,CA2,ENC1,PDK4,JUNB,PHLDA1,IER2,EDN1,RSAD2,IGFBP3,FOS,RHOB,TGFBR2,TGFBR3,CLDN14,SGK1,DTL,ATF3,PPP1R15A,PFKFB3,CEBPD,LPAR1,NDRG1,THBS1,CENPA,AURKA,HSD11B1,SOCS2,BCL2L11,HMOX1,GBP2,EGR1,JUN,GADD45B,PLK2,KLF2,VEGFA,SMAD7,CENPE,CXCL10,DAB2,HOOK2,BHLHE40,NABP1
799	ZBTB8A	740.5	ARCHS4 Coexpression,964;GTEx Coexpression,517	TGFBR3,CHST6,ABCA6,EBF1,ZNF713,ANGPTL1,TNS1,TGFBR2,RASGRP3
800	HSF2	742	ARCHS4 Coexpression,862;Enrichr Queries,718;GTEx Coexpression,646	TOP2A,BTG2,PFKFB3,FOXG1,GMPR,CRMP1,RORA,AHR,HIF1A,THBS1,MYPN,MYOM3,SOCS2,AKAP12,RGS2,CLTCL1,ENC1,DPF3,JUNB,PHLDA1,RUNX1T1,EGR1,JUN,IGFBP5,GADD45B,PLK2,FOS,ZFHX4,RHOB,VEGFA,NR4A2,CXCL10,NR4A1,HOOK2,BHLHE40,FOSB,NABP1,SGK1,ATF3
801	TFAP4	742.5	ARCHS4 Coexpression,1182;Enrichr Queries,762;ReMap ChIP-seq,124;GTEx Coexpression,902	TOP2A,BTG2,SERPINE1,BICDL2,JADE2,MFSD13A,ZFP36,FBXL19-AS1,JUNB,IER2,KDM6B,DUSP1,KIF23,FOS,ZMIZ1-AS1,ELF3,ZSCAN22,BHLHE40-AS1,ZNF713,ANGPTL4,DTL,ATF3,HDAC5,PFKFB3,PDGFB,LPO,NDRG1,THBS1,AURKA,DLL4,CCNB1,SERTAD1,HMOX1,E2F2,HES1,SLC25A25,E2F8,PLK3,EGR1,JUN,GADD45B,UBE2C,CBX2,VEGFA,SMAD7,EFNA1,NR4A1,CENPF,DNMBP,HOOK2,ADM2,BHLHE40,FOSB,MAFK,RCOR2,FGFR3,TP73,INKA1
802	NPAS1	742.7	ARCHS4 Coexpression,1585;Enrichr Queries,381;GTEx Coexpression,262	BRSK1,BTG2,RAB3A,CEBPD,SERPINE1,TNC,LPAR1,ATP2A3,GMPR,NDRG1,FSTL3,RGS4,ZFP36,DPYSL4,PODXL,CA2,DPF1,ENC1,CYP1B1,PCDH1,JUNB,HES6,EGR1,JUN,IGFBP5,GADD45B,UNC5B,IGFBP3,FOS,MEIS3,KLF2,VEGFA,NR4A2,CXCL10,NR4A1,HOOK2,COL5A1,BHLHE40,ARHGEF4,FOSB,ALDOC,ANGPTL4,SGK1,FGFR3,ATF3,RAPGEF4
803	L3MBTL4	743.5	ARCHS4 Coexpression,1154;GTEx Coexpression,333	EFNA1,SH3RF2,TBC1D32,CBX2,ZNF713,RORA,SIK1,HES1,CLDN1,TP63,RALGPS2
804	IRF3	745.4	ARCHS4 Coexpression,729;ENCODE ChIP-seq,73;Enrichr Queries,1267;ReMap ChIP-seq,274;GTEx Coexpression,1384	TOP2A,RAB3A,ATP2A3,JADE2,RND1,ZFP36,DUSP10,SESN2,CHAC1,JUNB,SLC11A2,RFX2,ANO9,KIF23,FOS,RGMB,FOXP3,ASPM,DEPDC1,ANGPTL4,SGK1,FAM72D,DTL,ATF3,FAM72B,FAM72A,PIF1,SLC26A2,CEBPD,CENPA,HIF1A,AURKA,CCNB1,NUAK2,SERTAD1,HMOX1,PTK2B,HES1,FAM83D,SLC25A25,SLC19A2,EGR1,JUN,GADD45B,HSPA1L,UBE2C,TYW1B,RGMB-AS1,KLF2,VEGFA,PER2,CXCL10,CENPF,KIF18A,HOOK2,COL5A1,BHLHE40,LGR4,ZNF695
805	KMT2B	745.5	ARCHS4 Coexpression,1201;ReMap ChIP-seq,290	BTG2,DUSP2,ATP2A3,JADE2,OPLAH,ZC3H12D,FAM177B,CENPE,ZFP36,ZSCAN22,ADM2,LINC01619,FBXL19-AS1,MAFK,IER2
806	NKX25	746	ARCHS4 Coexpression,701;GTEx Coexpression,791	ACTC1,LBH,TMEM178B,UNC5B,RASL10B,NPPA,CRYAB,MYOM3
807	ZNF675	746.7	ARCHS4 Coexpression,1397;Enrichr Queries,728;GTEx Coexpression,115	TOP2A,CRYBG1,RORA,RASGRP1,HIF1A,NDRG1,THBS1,AKAP12,RGS2,DUSP10,ZNF608,TBC1D32,CYP1B1,ITGB8,MAN1A1,MEST,TP63,RALGPS2,E2F8,EGR1,JUN,IGFBP3,RAB27B,FOS,PGM2L1,NR4A2,CENPE,CXCL10,ASPM,KIF18A,CENPF,RNF125,CCNE2,HOOK2,CCNE1,BHLHE40,ZNF713,FAM72D,SGK1,DTL,FAM72B,LGR4,TP73,FAM72A
808	LHX3	747	ARCHS4 Coexpression,639;Enrichr Queries,1071;GTEx Coexpression,531	PTGER4,HDAC5,LTK,SYNM,PFKFB3,PDGFB,TNC,LPAR1,CRMP1,RASD1,SOCS1,CCL2,E2F2,CGA,HES6,EGR1,EBF1,NFATC2,FOS,POU2F2,SMAD7,NR4A2,CXCL10,NR5A2,HOOK2,CCNE2,VEPH1,BHLHE40,RCOR2,ATF3
809	ATF1	747.2	ARCHS4 Coexpression,865;ENCODE ChIP-seq,99;Enrichr Queries,1099;ReMap ChIP-seq,137;GTEx Coexpression,1536	TOP2A,CSRNP1,BTG2,RAB3A,TNFAIP6,NRARP,BICDL2,OPLAH,MFSD13A,ZFP36,RGS2,DUSP10,SESN2,PDK3,FBXL19-AS1,JUNB,IER2,KDM6B,IL11,CISH,DUSP1,XXYLT1-AS2,TEX14,FOS,TGFBR2,RHOB,RNF125,CCNE2,BHLHE40-AS1,DEPDC1,ALDOC,ANGPTL4,SGK1,DTL,ATF3,BIRC3,PPP1R15A,BRSK1,CEBPD,SH2D2A,CRMP1,HIF1A,THBS1,SAMSN1,AURKA,SOCS2,CCNB1,SERTAD1,CHST11,SLAMF9,HMOX1,HES1,CGA,GBP2,TMEM184A,EGR1,JUN,HSPA1L,GADD45B,CAVIN2,SPRY4,TYW1B,SMAD…
810	DMRT1	747.3	Literature ChIP-seq,82;ARCHS4 Coexpression,766;Enrichr Queries,954;GTEx Coexpression,1187	FOXG1,LPAR1,TWIST1,LPO,SOCS2,FAM186B,CYP1B1,DPF3,FAM83D,JUNB,ICOSLG,EGR1,PLK3,JUN,IGFBP3,EBF1,IGF2,TEX14,FOS,KLF2,NR4A2,CXCL10,NR5A2,HOOK2,COL5A1,COL4A1,BHLHE40,FOSB,SIM1,SGK1,ATF3,IL18R1,CCDC40
811	ZNF672	747.7	ARCHS4 Coexpression,658;Enrichr Queries,795;GTEx Coexpression,790	PPP1R15A,CSRNP1,HDAC5,BTG2,PFKFB3,CEBPD,ATP2A3,GMPR,OPLAH,NDRG1,MYPN,MYOM3,ZFP36,RGS2,GNA15,SERTAD1,P2RY2,E2F2,CCL2,PTK2B,JUNB,PHLDA1,IER2,PLK3,EGR1,JUN,GADD45B,PLK2,FOS,KLF2,RHOB,VEGFA,ITPKB,HOOK2,BHLHE40,SGK1,ATF3
812	PAX1	748	ARCHS4 Coexpression,468;Enrichr Queries,1204;GTEx Coexpression,572	MYLK2,FOXG1,CHRM4,LPAR1,TWIST1,P2RY2,CYP1B1,N4BP3,KCNJ2,TP63,EGR1,COL27A1,IGFBP5,IGFBP3,EBF1,IGF2,FOS,NR4A2,CXCL10,EPGN,NR5A2,BHLHE40,RAPGEF5,SGK1,SIM1,ATF3,TJP2
813	POU4F3	748.7	ARCHS4 Coexpression,664;Enrichr Queries,1229;GTEx Coexpression,353	SYNM,FOXG1,LPAR1,TCF21,TWIST1,CRMP1,PMEPA1,PDK3,E2F2,TNS1,RUNX1T1,EGR1,HES6,COL4A2-AS1,EBF1,FOS,VASN,NR4A2,CXCL10,NR5A2,HOOK2,CCNE2,BHLHE40,LINC01139,NOX4,FOSB,RCOR2,ATF3
814	ZBTB33	749.4	ARCHS4 Coexpression,1593;ENCODE ChIP-seq,112;Enrichr Queries,1314;ReMap ChIP-seq,268;GTEx Coexpression,460	PPP1R15A,MAP10,SLC46A3,BTG2,CRYBG1,RAB3A,SERPINE1,RORA,BICDL2,AHR,OPLAH,CLDN1,HIF1A,SHF,ZFP36,FBXL19-AS1,HES1,JUNB,TP63,IER2,RIBC2,TMEM184A,KDM6B,PLK3,EGR1,IL11,JUN,DUSP2,GADD45B,RAB27B,TEX14,TYW1B,FOS,MIR221,HOOK2,BHLHE40-AS1,BHLHE40,MAFK,SGK1,FAM72D,FSIP1,FGFR3,ATF3,FAM72B,TP73,FAM72A
815	CGGBP1	750	ARCHS4 Coexpression,358;GTEx Coexpression,1142	SNRK,LBH,ANGPT1,IL15,CAVIN2,ITGB3,RAB27B,ELOVL7,TGFBR2,PTGS1,ENKUR
816	ZNF596	751	ARCHS4 Coexpression,1058;Enrichr Queries,269;GTEx Coexpression,926	RORA,DDX60L,AHR,OLFML2A,SHF,ZC3H12D,RGS2,DUSP10,ZNF608,LURAP1L,SESN2,ENC1,CYP1B1,PMEPA1,CHAC1,EDN1,UNC5B,ZFP3,NRG1,FOS,RHOB,TGFBR3,CRISPLD2,ZNF713,ANGPTL4,SGK1,ATF3,PPP1R15A,LPAR1,NDRG1,THBS1,SOCS2,HMOX1,PTK2B,ZNF546,ZNF821,MEST,RUNX1T1,EGR1,PLK2,GDF5,VEGFA,NR4A2,CXCL10,KITLG,HOOK2,BHLHE40,IL7R,CPEB2
817	ZFHX3	751.7	ARCHS4 Coexpression,1500;Enrichr Queries,608;GTEx Coexpression,147	BTG2,ITGB3,SDC2,LPAR1,NEDD9,RORA,NDRG1,THBS1,AKAP12,ATOH8,ENC1,GRB10,PMEPA1,CYP1B1,PHLDA1,TNS1,RUNX1T1,KDM6B,ZNF462,EGR1,COL4A2-AS1,JUN,PTGIS,IGFBP5,EBF1,FOS,ZFHX4,RHOB,SMAD7,TGFBR2,NR4A2,TGFBR3,DAB2,HOOK2,COL5A1,COL4A1,BHLHE40,LINC01139,NOX4,SGK1,RAPGEF5,ANGPTL1
818	RFX1	751.8	ARCHS4 Coexpression,887;Enrichr Queries,1123;ReMap ChIP-seq,168;GTEx Coexpression,829	HDAC5,CSRNP1,BTG2,SERPINE1,DIXDC1,NRARP,JADE2,CCNB1,ZFP36,APOL6,SERTAD1,PALMD,FAM186B,SLAMF9,ZNF821,FBXL19-AS1,ZNF467,JUNB,IER2,RIBC2,TMEM184A,KDM6B,PLK3,EGR1,JUN,HSPA1L,DUSP1,CBX2,RFX2,FOS,MEIS3,KLF2,RHOB,VEGFA,SMAD7,PER2,NR4A1,KIF18A,SLFNL1,HOOK2,BHLHE40,FOSB,MAFK,KCTD11,FSIP1,CRYAB,CCDC40,TP73
819	PROX2	752	ARCHS4 Coexpression,1237;Enrichr Queries,328;GTEx Coexpression,691	SLC46A3,SERPINE1,LPAR1,ABAT,RORA,AHR,MIR3142HG,RASGRP1,THBS1,PDZD2,IL21R,GCNT2,TNFSF10,PMEPA1,CHAC1,KCNJ2,RUNX1T1,TNS1,KDM6B,IL15RA,EGR1,MPP2,JUN,RSAD2,GREB1,VASH2,TRPV3,FOS,KLF2,RHOB,VEGFA,SMAD7,NR4A2,CXCL10,NR4A1,NR5A2,NR4A3,HOOK2,ZSCAN22,BHLHE40,ZNF713,FOSB,ANGPTL4,FAM72D,SGK1,FAM72B,ATF3,RAPGEF4
820	ZNF300	752	ARCHS4 Coexpression,378;Enrichr Queries,292;GTEx Coexpression,1586	TOP2A,SERPINE1,TNC,RORA,RGS2,ZNF608,DPYSL4,TBC1D32,ENC1,CYP1B1,ITGB8,PMEPA1,PHLDA1,IGFBP5,IGFBP3,EBF1,FOS,PGM2L1,ASPM,CCNE2,DEPDC1,SGK1,DTL,PPP1R15A,FOXG1,LPAR1,CRMP1,PCDH18,THBS1,AURKA,SOCS2,CCL2,MEST,E2F8,RUNX1T1,EGR1,JUN,VCAM1,UBE2C,PLK2,ZFHX4,SMAD7,NR4A2,CENPE,CXCL10,CENPF,HOOK2,BHLHE40,FOSB
821	ZNF562	752.7	ARCHS4 Coexpression,992;Enrichr Queries,1030;GTEx Coexpression,236	EHF,BTG2,CRYBG1,PFKFB3,LPAR1,BICDL2,RORA,AHR,HIF1A,THBS1,GNA15,ZFP36,RGS2,TBC1D32,KYNU,N4BP3,JUNB,PHLDA1,FAM83A,TMEM184A,ATF7IP,EGR1,JUN,SERPINB2,FOS,RHOB,VEGFA,EPGN,LPAR5,HOOK2,BHLHE40,ZNF713,NABP1,SGK1,ATF3
822	USF2	752.8	ARCHS4 Coexpression,1188;ENCODE ChIP-seq,80;Enrichr Queries,1149;ReMap ChIP-seq,202;GTEx Coexpression,1145	BTG2,SERPINE1,BICDL2,JADE2,PVR,RND1,MFSD13A,ZFP36,LBH,SESN2,ENC1,PDK3,FBXL19-AS1,JUNB,IER2,KDM6B,HES6,IL15RA,DUSP2,GAS2L3,DUSP1,ANO9,KIF23,FOS,ELOVL7,RHOB,ELF3,BHLHE40-AS1,DEPDC1,CHMP4C,ALDOC,SGK1,ATF3,BIRC3,CCDC40,PPP1R15A,HDAC5,SLC26A2,ABHD4,CEBPD,SDC2,CENPA,HIF1A,NDRG1,NUAK2,P2RY2,HMOX1,N4BP3,SLC25A25,TMEM184A,EGR1,JUN,GADD45B,RASL10B,HTR1D,CABLES1,TYW1B,VEGFA,NR4A2,P2RX7,NR4A1,DPY19L2,COL5A1,…
823	ZNF280B	753.5	ARCHS4 Coexpression,1342;Enrichr Queries,165	TOP2A,BTG2,SERPINE1,LPAR1,RORA,PRICKLE1,NDRG1,THBS1,AURKA,SOCS2,AKAP12,RGS2,CCNB1,BCL2L11,SALL2,ENC1,PDK4,CYP1B1,ITGB8,E2F2,PDK3,CHAC1,RUNX1T1,EGR1,JUN,DUSP2,IGFBP5,GADD45B,PLK2,IGFBP3,CBX2,CABLES1,FOS,EFR3B,KLF2,VEGFA,ITPKB,NR4A2,CENPE,CXCL10,ASPM,NR4A3,HOOK2,BHLHE40,DEPDC1,NABP1,SGK1,ATF3
824	ZNF625	754	ARCHS4 Coexpression,978;Enrichr Queries,1109;GTEx Coexpression,175	TOP2A,PIF1,LPAR1,RORA,JADE2,CENPA,MIR3142HG,THBS1,ZNF608,PODXL,JUNB,RUNX1T1,TNS1,ZNF462,EGR1,IGFBP5,XXYLT1-AS2,KIF23,FOS,CENPE,ASPM,CXCL10,CENPF,HOOK2,COL5A1,BHLHE40,ZNF713,MAFK,FAM72D,FAM72B,ZNF695,FAM72A
825	ZNF732	754.5	ARCHS4 Coexpression,225;GTEx Coexpression,1284	VASH2,KIF23,SHF,CENPE,ASPM,CCNB1,HTR7,SALL2,PODXL,MFAP2,GCNT2,DTL,RUNX1T1
826	ZNF624	755	ARCHS4 Coexpression,1148;Enrichr Queries,695;GTEx Coexpression,422	TOP2A,PPP1R15A,BTG2,SLC26A2,CEBPD,LPAR1,PRICKLE1,PCDH18,HIF1A,NDRG1,THBS1,RGS2,DUSP10,ZNF608,TBC1D32,ZNF280C,ENC1,CYP1B1,MAN1A1,PHLDA1,EGR1,JUN,PLK2,KIF23,NRG1,FOS,RHOB,NR4A2,CENPE,CXCL10,ASPM,KIF18A,RNF125,HOOK2,BHLHE40,ZNF713,SGK1,DTL
827	HOXC9	755.3	Literature ChIP-seq,152;ARCHS4 Coexpression,1534;Enrichr Queries,384;GTEx Coexpression,951	PRDM8,MYLK2,FLT1,RAB3A,SERPINE1,TNC,JADE2,MYPN,RND1,RGS4,THBD,LBH,CYP1B1,PMEPA1,DPF3,JUNB,PHLDA1,IER2,EDN1,IGFBP5,UNC5B,IGFBP3,EBF1,FOS,RUNX2,RHOB,TGFBR3,COL4A1,ZSCAN22,SGK1,ATF3,SMTNL1,PPP1R15A,LPAR1,TWIST1,THBS1,CENPA,SOCS2,NUAK2,SERTAD1,CLTCL1,CCL2,PTK2B,HES1,FAM83D,MEST,ATF7IP,EGR1,ZNF462,MPP2,JUN,GADD45B,LRRN3,LUM,IGF2,LYSMD2,TYW1B,ZFHX4,NR4A2,P2RX7,CXCL10,DAB2,DPY19L2,HOOK2,COL5A1,PIK3IP1,M…
828	ZNF775	758	ARCHS4 Coexpression,576;Enrichr Queries,854;GTEx Coexpression,844	PPP1R15A,HDAC5,BTG2,PNCK,CEBPD,ATP2A3,JADE2,NDRG1,ZFP36,PALMD,SALL2,DPYSL4,PMEPA1,ZNF467,JUNB,PHLDA1,TNS1,HES6,EGR1,JUN,GADD45B,LYSMD2,FOS,POU2F2,KLF2,RHOB,SMAD7,NR4A1,HOOK2,BHLHE40,ALDOC,NACAD,SGK1,RCOR2,ATF3
829	ZNF821	758.3	ARCHS4 Coexpression,404;Enrichr Queries,552;GTEx Coexpression,1319	PPP1R15A,CSRNP1,BTG2,PFKFB3,RAB3A,CRMP1,NDRG1,THBS1,SHF,SOCS2,ZFP36,RGS2,DPYSL4,FAM186B,SESN2,ENC1,DPF1,HMOX1,ZNF467,GBP2,JUNB,PHLDA1,IER2,RUNX1T1,HES6,EGR1,MPP2,JUN,HSPA1L,GADD45B,LRRN3,FOS,RHOB,VEGFA,SMAD7,NR4A2,EFNA1,NR4A1,HOOK2,PIK3IP1,BHLHE40,FOSB,SGK1,ATF3,CERS1
830	ZBED1	759.3	ARCHS4 Coexpression,1248;Enrichr Queries,732;ReMap ChIP-seq,251;GTEx Coexpression,806	BTG2,CD83,SERPINE1,MT1X,AHR,OPLAH,MYPN,MYOM3,ZFP36,RGS2,KYNU,TNFSF10,CYP1B1,JUNB,PHLDA1,IER2,DUSP2,IGFBP3,FOS,RHOB,TGFBR2,BHLHE40-AS1,LINC01619,ALDOC,SGK1,SOCS2-AS1,ATF3,PPP1R15A,HDAC5,PFKFB3,CEBPD,GMPR,HIF1A,NDRG1,THBS1,SOCS2,BCL2L11,SERTAD1,CLTCL1,IL21R,E2F2,CCL2,HES1,GBP2,PLK3,EGR1,JUN,HSPA1L,HOOK2,BHLHE40,FOSB
831	MESP2	759.7	ARCHS4 Coexpression,974;Enrichr Queries,611;GTEx Coexpression,694	BRSK1,EHF,BTG2,RAB3A,FOXG1,SERPINE1,LPAR1,ATP2A3,THBS1,RASD1,DPF1,ATOH8,HMOX1,PMEPA1,E2F2,CHAC1,JUNB,HES6,EGR1,JUN,EDN1,GADD45B,IGFBP3,TRPV3,TMC7,FOS,SMAD7,EFNA1,CXCL10,NR4A1,HOOK2,ELF3,BHLHE40,SNAI1,ZNF713,ARHGEF4,FOSB,ANGPTL4,SGK1,FGFR3,ATF3
832	ZNF746	760	ARCHS4 Coexpression,616;Enrichr Queries,527;GTEx Coexpression,1137	PPP1R15A,CSRNP1,BTG2,PFKFB3,CEBPD,SERPINE1,AHR,HIF1A,NDRG1,THBS1,CTSS,TNFSF13B,ZFP36,RGS2,BCL2L11,SERTAD1,CHST11,SESN2,ENC1,GRB10,CYP1B1,HMOX1,PTK2B,ZNF467,JUNB,PHLDA1,IER2,KDM6B,PLK3,EGR1,JUN,PLK2,FOS,KLF2,RHOB,TGFBR2,HOOK2,BHLHE40,EVI2B,SGK1,ATF3
833	GZF1	760.3	ARCHS4 Coexpression,1282;Enrichr Queries,332;GTEx Coexpression,667	PPP1R15A,CSRNP1,BTG2,PFKFB3,SH2D2A,AHR,HIF1A,NDRG1,THBS1,SOCS2,ZFP36,RGS2,BCL2L11,CHST11,SERTAD1,SESN2,PDK3,HMOX1,PMEPA1,JUNB,PHLDA1,IER2,SLC25A25,KDM6B,PLK3,EGR1,JUN,GADD45B,PLK2,FOS,KLF2,RHOB,VEGFA,SMAD7,NR4A2,NR4A1,NR4A3,HOOK2,BHLHE40,FOSB,NABP1,SGK1,CPEB2,ATF3,OSBP2
834	ZNF556	761.3	ARCHS4 Coexpression,1127;Enrichr Queries,660;GTEx Coexpression,497	MYLK2,BTG2,SAMD9L,TNC,CXCL2,THBS1,MYPN,PTGS1,RASGRP3,RGS2,APOL6,P2RY2,GCNT2,DPF3,PMEPA1,CCL2,FAM83D,ICOSLG,E2F8,PPP1R16B,EGR1,EDN1,KCNJ12,CCL20,SPRY4,FOS,KLF2,SMAD7,NR4A2,EFNA1,TGFBR3,CXCL10,ASPM,HOOK2,BHLHE40,ZNF713,FOSB,ANGPTL4,SMTNL1,BIRC3
835	LMX1A	762.7	ARCHS4 Coexpression,663;Enrichr Queries,1081;GTEx Coexpression,544	ZNF571,FOXG1,LPAR1,DIXDC1,CRMP1,TWIST1,RORA,FIGN,RASD1,HES1,CGA,RUNX1T1,HES6,EGR1,IGFBP5,IGFBP3,EBF1,IGF2,NRG1,FOS,ZFHX4,MID1,PGM2L1,NR4A2,CXCL10,NR5A2,HOOK2,COL5A1,SIM1,SGK1,ATF3
836	E2F5	763	ARCHS4 Coexpression,1218;Enrichr Queries,138;ReMap ChIP-seq,193;GTEx Coexpression,1503	TOP2A,BTG2,SERPINE1,RORA,AHR,CXCL3,OPLAH,CXCL2,AKAP12,MFSD13A,RGS2,SALL2,CA2,ENC1,PMEPA1,FBXL19-AS1,JUNB,PHLDA1,RALGPS2,EDN1,CISH,XXYLT1-AS2,IGFBP3,EBF1,VASH2,TEX14,KIF23,FOS,RHOB,TGFBR2,TGFBR3,CCNE2,CCNE1,ZSCAN22,BHLHE40-AS1,DEPDC1,SGK1,DTL,ATF3,BIRC3,PPP1R15A,BRSK1,CEBPD,LPAR1,GMPR,CENPA,HIF1A,NDRG1,THBS1,AURKA,SOCS2,CCNB1,BCL2L11,E2F2,N4BP3,MEST,FAM83A,E2F8,EGR1,JUN,HSPA1L,UBE2C,VEGFA,SMAD7,P2…
837	HOXB6	763.7	ARCHS4 Coexpression,1284;Enrichr Queries,249;GTEx Coexpression,758	SERPINE1,TNC,PVR,AKAP12,THBD,CA2,CYP1B1,PMEPA1,JUNB,PHLDA1,EDN1,IGFBP5,IGFBP3,EBF1,ANO9,TMEM171,FOS,WNT16,RUNX2,RHOB,ERN2,SGK1,ATF3,SLC26A2,CEBPD,LPAR1,TWIST1,ATP2C2,NDRG1,THBS1,SOCS2,HMOX1,CCL2,MEST,EGR1,JUN,GADD45B,LUM,PLK2,IGF2,SMAD7,NR4A2,EFNA1,CXCL10,DAB2,HOOK2,COL5A1,MGP,BHLHE40,FOSB
838	ZNF143	765.2	ARCHS4 Coexpression,1356;ENCODE ChIP-seq,74;Enrichr Queries,855;ReMap ChIP-seq,220;GTEx Coexpression,1321	TOP2A,ZNF571,RAB3A,CRYBG1,CHRM4,ATP2A3,NRARP,BICDL2,RORA,CXCL1,JADE2,AHR,OLFML2A,CXCL3,THBD,ZFP36,RGS2,DUSP10,LBH,DPF1,ENC1,ZNF280C,PDK3,FBXL19-AS1,MAN1A1,JUNB,PHLDA1,IER2,KDM6B,UNC5B,SLC11A2,RFX2,NRG1,FOS,EREG,ZSCAN22,BHLHE40-AS1,DEPDC1,KCTD11,SGK1,FJX1,ATF3,PPP1R15A,BRSK1,PFKFB3,TTYH2,PRICKLE1,HIF1A,THBS1,RASGRP1,AURKA,PTGS1,NUAK2,SERTAD1,SH3TC2,HMOX1,PTK2B,HES1,TMEM184A,PLK3,EGR1,JUN,GADD45B,C…
839	NFATC3	765.3	ARCHS4 Coexpression,237;Enrichr Queries,1059;GTEx Coexpression,1000	BTG2,CEBPD,SH2D2A,ATP2A3,GMPR,RORA,JADE2,HIF1A,RASGRP1,SOCS2,ZFP36,RGS2,APOL6,CLTCL1,HMOX1,E2F2,JUNB,ATF7IP,EGR1,JUN,GADD45B,NFATC2,FOS,KLF2,VEGFA,TGFBR2,SNRK,HOOK2,PIK3IP1,BHLHE40,EVI2B,IL7R
840	FOXN3	765.7	ARCHS4 Coexpression,339;Enrichr Queries,988;GTEx Coexpression,970	MYLK2,BTG2,SYNM,PFKFB3,LPAR1,NEDD9,RORA,NDRG1,THBS1,MYPN,MYOM3,AKAP12,APOL6,PALMD,TNS1,RUNX1T1,EGR1,JUN,IGFBP5,EBF1,FOS,RHOB,SMAD7,TGFBR2,TGFBR3,HOOK2,COL5A1,BHLHE40,SGK1,ANGPTL1,SMTNL1
841	ZNF250	766	ARCHS4 Coexpression,1016;Enrichr Queries,301;GTEx Coexpression,981	PPP1R15A,HDAC5,BTG2,PFKFB3,CEBPD,FOXG1,LPAR1,NEDD9,CRMP1,RORA,NDRG1,THBS1,SHF,SOCS2,AKAP12,RGS2,SALL2,CA2,ENC1,PMEPA1,E2F2,JUNB,PHLDA1,IER2,KDM6B,EGR1,JUN,IGFBP5,VWF,GADD45B,FOS,ZFHX4,KLF2,RHOB,VEGFA,SMAD7,NR4A2,NR4A1,CENPF,CCNE2,HOOK2,PIK3IP1,ZSCAN22,BHLHE40,ZNF713,FOSB,SGK1,ATF3
842	AHDC1	766.3	ARCHS4 Coexpression,818;Enrichr Queries,1085;GTEx Coexpression,396	HDAC5,BRSK1,BTG2,RORA,JADE2,NDRG1,THBS1,AKAP12,ENC1,HES1,N4BP3,JUNB,TP63,KCNJ2,TNS1,TMEM184A,KDM6B,EGR1,JUN,GADD45B,FOS,DUSP8,RHOB,SMAD7,PER2,HOOK2,COL5A1,BHLHE40,ARHGEF4,KCTD11,SGK1,INKA1
843	HMGN3	767.3	ARCHS4 Coexpression,1510;ENCODE ChIP-seq,97;ReMap ChIP-seq,104;GTEx Coexpression,1358	KCNG1,RAB3A,CHRM4,ATP2A3,DIXDC1,NRARP,BICDL2,ABAT,CXCL1,JADE2,OPLAH,MFSD13A,ZFP36,DUSP10,ENC1,TNFSF10,PDK3,DPF3,JUNB,IER2,TNS1,KDM6B,GAS2L3,TMEM178B,RFX2,ANO9,PSRC1,COL4A1,BHLHE40-AS1,SOCS2-AS1,CERS1,BIRC3,CCDC40,HDAC5,PNCK,CEBPD,FSTL3,LMF1,SOCS2,DLL4,SERTAD1,PODXL,HES1,ZNF467,EGR1,PLK3,JUN,HSPA1L,GADD45B,TRPA1,RASL10B,CBX2,TYW1B,VASN,NR4A2,EEPD1,CENPF,SLC6A8,DNMBP,HOOK2,ADM2,BHLHE40,MFAP2,FOSB,F…
844	BARHL2	767.3	ARCHS4 Coexpression,373;Enrichr Queries,1230;GTEx Coexpression,699	PRDM8,GRAMD1B,BRSK1,PTPRR,RAB3A,FOXG1,LPAR1,TWIST1,CRMP1,RORA,SHF,DPYSL4,RUNX1T1,EGR1,COL27A1,EBF1,FOS,DUSP8,POU2F2,ZFHX4,NR4A2,NR5A2,BHLHE40,NACAD,SIM1,ATF3
845	ZNF311	767.3	ARCHS4 Coexpression,939;Enrichr Queries,585;GTEx Coexpression,778	PTGFR,FOXG1,SERPINE1,LPAR1,CRMP1,RORA,PCDH18,THBS1,SOCS2,AKAP12,ZNF608,GRB10,CYP1B1,PMEPA1,CCL2,TNS1,EGR1,JUN,VCAM1,GADD45B,IGFBP3,LYSMD2,EBF1,VASH2,NRG1,FOS,NR4A2,EFNA1,CENPE,CXCL10,ZMIZ1-AS1,NR5A2,NR4A3,HOOK2,COL5A1,BHLHE40,FOSB,ANGPTL4,SGK1,ATF3
846	ZNF781	768	ARCHS4 Coexpression,731;Enrichr Queries,677;GTEx Coexpression,896	PTPRR,ZNF571,LPAR1,FIGN,RORA,PCDH18,THBS1,SHF,SOCS2,AKAP12,APOL6,SALL2,CYP1B1,ITGB8,PDK3,DPF3,RUNX1T1,TNS1,EGR1,IGFBP5,ANGPT1,LRRN3,EBF1,FOS,ZFHX4,RHOB,NR4A2,TGFBR3,CXCL10,DPY19L2,NR4A3,HOOK2,NAV3,CRISPLD2,BHLHE40,FOSB,SGK1,SIM1,ANGPTL1
847	LTF	769.5	ARCHS4 Coexpression,345;GTEx Coexpression,1194	PPP1R15A,CSRNP1,PFKFB3,SH2D2A,CLTCL1,ATP2A3,FOSB,PTK2B,ATP2C2,FOXP3,JDP2
848	ZNF583	769.7	ARCHS4 Coexpression,889;Enrichr Queries,340;GTEx Coexpression,1080	BTG2,ZNF571,SAMD9L,SLC26A2,CD83,SERPINE1,DIXDC1,LPAR1,NEDD9,RORA,NDRG1,THBS1,SOCS2,AKAP12,ZC3H12D,RGS2,DUSP10,CYP1B1,CCL2,CHAC1,EGR1,JUN,EDN1,IGFBP5,GADD45B,PLK2,IGFBP3,ANO9,TMC7,FOS,KLF2,RHOB,VEGFA,NR4A2,CXCL10,NR4A3,NAV3,HOOK2,COL5A1,BHLHE40,CHMP4C,ZNF713,FOSB,SGK1,IL7R,FJX1,ATF3
849	ZNF714	770.3	ARCHS4 Coexpression,1112;Enrichr Queries,1080;GTEx Coexpression,119	TOP2A,CRYBG1,CENPA,RASGRP1,AURKA,CCNB1,ZNF608,N4BP3,ATF7IP,EGR1,UBE2C,CBX2,KIF23,TGFBR2,CENPE,ASPM,CENPF,CCNE2,HOOK2,BHLHE40,DEPDC1,ZNF713,FAM72D,DTL,RCOR2,FAM72B,ZNF695,TP73,FAM72A
850	ZBTB5	771	ARCHS4 Coexpression,1608;Enrichr Queries,385;GTEx Coexpression,320	CSRNP1,EHF,BTG2,CRYBG1,BICDL2,AHR,ZFP36,RGS2,SESN2,ENC1,CYP1B1,JUNB,PHLDA1,TP63,IER2,KDM6B,SERPINB2,FOS,RHOB,TGFBR3,CHMP4C,SGK1,ATF3,BIRC3,PFKFB3,LPAR1,HIF1A,NDRG1,THBS1,GNA15,BCL2L11,HMOX1,N4BP3,TMEM184A,EGR1,JUN,GADD45B,PLK2,KLF2,VEGFA,SMAD7,NR4A2,EFNA1,CXCL10,NR4A1,HOOK2,PIK3IP1,BHLHE40
851	ZNF560	771.7	ARCHS4 Coexpression,192;Enrichr Queries,1032;GTEx Coexpression,1091	ZNF571,FLT1,NRK,TNC,LPAR1,FBLN5,AURKA,TRIM6,CCNB1,PODXL,FAM186B,ZNF280C,PDK4,CYP1B1,CHAC1,RIBC2,EGR1,JUN,RSAD2,LUM,UBE2C,IGFBP3,CBX2,GREB1,IGF2,VASH2,TEX14,FOS,CXCL10,HOOK2,COL5A1,BHLHE40,FOSB,IL7R,DTL,ZNF695
852	BORCS8MEF2B	772	ARCHS4 Coexpression,772	ATP2A3,PTK2B,ZNF467,EVI2B,KLF2
853	SCRT2	773	ARCHS4 Coexpression,84;Enrichr Queries,1154;GTEx Coexpression,1081	PRDM8,GRAMD1B,BRSK1,PTPRR,BTG2,PFKFB3,RAB3A,LPAR1,CRMP1,SHF,ZNF608,DPYSL4,DPF1,RUNX1T1,PPP1R16B,EGR1,JUN,TMEM178B,SPRY4,EBF1,FOS,DUSP8,RGMB,MEIS3,ZFHX4,NR4A2,NR4A3,HOOK2,BHLHE40,NACAD,RCOR2,ATF3
854	MNX1	773.3	Literature ChIP-seq,26;ARCHS4 Coexpression,1473;Enrichr Queries,687;GTEx Coexpression,907	SLC46A3,CSF3,PTPRR,CSF2,CRYBG1,ONECUT3,ITGB3,BICDL2,NRARP,OPLAH,PVR,AKAP12,ZFP36,RGS2,FAM186B,ENC1,GRB10,CYP1B1,ITGB8,PMEPA1,MAP3K5,TNS1,RALGPS2,HES6,IL11,GAS2L3,IGFBP5,UNC5B,IGFBP3,SLC11A2,VASH2,FOS,VASH1,RGMB,TGFBR3,NR5A2,ELF3,ALDOC,ANGPTL4,SGK1,FJX1,ATF3,ANGPTL1,JDP2,CCDC40,HDAC5,PFKFB3,TTYH2,FOXG1,LPAR1,TWIST1,GMPR,ATP2C2,PRICKLE1,RASGRP1,SOCS2,GNA15,RASD1,PDZD2,RDH10,HES1,CSMD3,MEST,EGR1,JUN…
855	ZNF317	774.3	ARCHS4 Coexpression,333;Enrichr Queries,717;GTEx Coexpression,1273	PPP1R15A,CSRNP1,BTG2,PFKFB3,CD83,HIF1A,THBS1,SAMSN1,ZFP36,GNA15,BCL2L11,SERTAD1,CHST11,HMOX1,E2F2,PTK2B,JUNB,PHLDA1,IER2,PPP1R16B,EGR1,JUN,GADD45B,IGFBP3,NFATC2,FOS,KLF2,RHOB,VEGFA,SMAD7,TGFBR2,NR4A1,DNMBP,HOOK2,ZSCAN22,BHLHE40,FOSB,SGK1,EVI2B,ATF3,BIRC3
856	ZKSCAN4	775	ARCHS4 Coexpression,1465;Enrichr Queries,321;GTEx Coexpression,539	SLC46A3,CSRNP1,BTG2,PFKFB3,CD83,CEBPD,LPAR1,NEDD9,ABAT,RORA,HNMT,NDRG1,THBS1,SOCS2,THBD,RGS2,GNA15,ENC1,HMOX1,PMEPA1,E2F2,CCL2,ZNF546,PHLDA1,RALGPS2,SLC19A2,ATF7IP,EGR1,JUN,GADD45B,FOS,RHOB,VEGFA,NR4A2,EFNA1,CXCL10,NR4A1,KIF18A,RGCC,HOOK2,PIK3IP1,BHLHE40,HYLS1,FOSB,SGK1,DTL,ATF3,BIRC3
857	ZNF774	775.3	ARCHS4 Coexpression,1144;Enrichr Queries,723;GTEx Coexpression,459	SLC46A3,MYLK2,BTG2,LPAR1,GMPR,NEDD9,ABAT,RORA,PRICKLE1,NDRG1,THBS1,MYPN,MYOM3,RASGRP3,RGS2,CLTCL1,ENC1,PDK4,TNFSF10,DPF3,JUNB,KCNJ2,TNS1,KDM6B,EGR1,GADD45B,KCNJ12,PLK2,ZFP3,FOS,PGM2L1,RHOB,TGFBR3,HOOK2,BHLHE40,ZNF713,FOSB,LGR4,SMTNL1
858	FOXP4	776.3	ARCHS4 Coexpression,864;Enrichr Queries,673;GTEx Coexpression,792	CSRNP1,BTG2,PFKFB3,LPAR1,OPLAH,NDRG1,THBS1,ZFP36,ENC1,GRB10,PMEPA1,CA9,PCDH1,JUNB,PHLDA1,TNS1,KDM6B,EGR1,JUN,COL27A1,IGFBP5,GADD45B,SPRY4,IGF2,TMEM171,FOS,RFLNA,RHOB,VEGFA,SMAD7,NR4A2,ERN2,NR4A1,HOOK2,COL5A1,BHLHE40,SIK1,MAFK,SGK1
859	ALX1	777	ARCHS4 Coexpression,1528;Enrichr Queries,655;GTEx Coexpression,148	PTGFR,BTG2,FOXG1,TNC,LPAR1,TWIST1,FIGN,PRICKLE1,PCDH18,THBS1,SOCS2,RGS2,CYP1B1,RUNX1T1,EGR1,JUN,VCAM1,ANGPT1,IGFBP5,LUM,IGFBP3,EBF1,FOS,GDF5,ZFHX4,RUNX2,VASN,NR4A2,CXCL10,DAB2,NR4A3,COL5A1,LINC00607,MFAP2,BHLHE40,LINC01139,GAS1,SIM1,STEAP1,SGK1,ATF3
860	CAMTA1	779.3	ARCHS4 Coexpression,449;Enrichr Queries,1271;GTEx Coexpression,618	BRSK1,MPP2,EGR1,JUN,RAB3A,PFKFB3,CAVIN2,LPAR1,CRMP1,RORA,FOS,EFR3B,PGM2L1,SMAD7,ENKUR,TGFBR3,PEX5L,SALL2,HOOK2,ENC1,BHLHE40,SGK1,RUNX1T1,RAPGEF4
861	PKNOX1	779.5	ARCHS4 Coexpression,1102;Enrichr Queries,755;ReMap ChIP-seq,131;GTEx Coexpression,1130	CSRNP1,EHF,BTG2,RAB3A,ITGB3,RORA,AKAP12,ZFP36,SESN2,GRB10,PMEPA1,JUNB,PHLDA1,PROSER2-AS1,IER2,KDM6B,XXYLT1-AS2,SLC11A2,FOS,RHOB,TGFBR2,TGFBR3,BHLHE40-AS1,ZNF713,SIK1,ANGPTL4,SGK1,ATF3,PPP1R15A,BRSK1,HDAC5,PFKFB3,PDGFB,LPO,HIF1A,THBS1,SLC5A3,DLL4,SOCS2,SOCS1,BCL2L11,SERTAD1,E2F2,ZNF546,ZNF821,HES1,SLC25A25,PLK3,EGR1,JUN,HSPA1L,GADD45B,MEIS3,VEGFA,SMAD7,P2RX7,NR4A2,NR4A1,LPAR5,HOOK2,BHLHE40,FOSB,MA…
862	ARID3B	780.5	ARCHS4 Coexpression,523;GTEx Coexpression,1038	PIF1,SALL2,PODXL,TNFRSF9,SP140,CBX2,VASH2,N4BP3,SAMSN1,RCOR2
863	MEF2D	781.7	ARCHS4 Coexpression,726;Enrichr Queries,761;GTEx Coexpression,858	PPP1R15A,MYLK2,CSRNP1,HDAC5,BTG2,PFKFB3,RORA,JADE2,HIF1A,NDRG1,THBS1,MYPN,ZFP36,CLTCL1,PTK2B,JUNB,PHLDA1,IER2,SLC19A2,TNS1,KDM6B,PPP1R16B,EGR1,JUN,GADD45B,FOS,RHOB,VEGFA,SMAD7,NR4A2,NR4A1,HOOK2,BHLHE40,FOSB,SIK1,MAFK,SGK1,ATF3
864	VEZF1	781.7	ARCHS4 Coexpression,286;Enrichr Queries,1131;GTEx Coexpression,928	TOP2A,SYNM,BTG2,FOXG1,CRMP1,FIGN,HIF1A,NDRG1,THBS1,ZFP36,RGS2,ZNF608,DPYSL4,PTK2B,JUNB,PHLDA1,TNS1,EGR1,ZNF462,JUN,IGFBP5,WNT9A,FOS,MID1,ZFHX4,RHOB,VEGFA,TGFBR2,HOOK2,BHLHE40,SGK1,ANGPTL1
865	ATF4	781.8	ARCHS4 Coexpression,1529;Enrichr Queries,1051;ReMap ChIP-seq,102;GTEx Coexpression,445	KCNG1,VLDLR-AS1,SYNM,BTG2,SERPINE1,HNMT,CXCL3,ZC3H12D,MFSD13A,ZFP36,RGS2,LURAP1L,SESN2,GRB10,MAN1A1,CHAC1,JUNB,PHLDA1,IER2,KDM6B,GPR39,FOS,RHOB,BTC,ERN2,LURAP1L-AS1,BHLHE40-AS1,LINC00607,CHMP4C,SGK1,DTL,JDP2,ATF3,RAPGEF4,PPP1R15A,HDAC5,NEDD9,HIF1A,NDRG1,HSD11B1,DLL4,APOL6,HMOX1,ZNF821,SLC25A25,FAM83A,EGR1,JUN,GADD45B,GREB1,EFR3B,GDF5,VEGFA,KITLG,TCIM,HOOK2,ADM2,BHLHE40,MAFK
866	EMX1	782	ARCHS4 Coexpression,849;Enrichr Queries,1074;GTEx Coexpression,423	PRDM8,BRSK1,RAB3A,FOXG1,LPAR1,TWIST1,RORA,AURKA,RGS4,DPF1,ENC1,CYP1B1,EGR1,JUN,UNC5B,EBF1,NRG1,FOS,NR4A2,NR5A2,HOOK2,BHLHE40,FOSB,FGFR3,ATF3,RAPGEF4
867	ZNF134	783.7	ARCHS4 Coexpression,446;Enrichr Queries,454;GTEx Coexpression,1451	PPP1R15A,CSRNP1,BTG2,NEDD9,CRMP1,OLFML2A,HIF1A,THBS1,SOCS2,AKAP12,ZFP36,RGS2,DUSP10,ZNF608,SALL2,SERTAD1,CA2,PODXL,SESN2,CYP1B1,HMOX1,CHAC1,JUNB,PHLDA1,RUNX1T1,EGR1,ZNF462,JUN,GADD45B,PLK2,VASH2,FOS,KLF2,RHOB,VEGFA,SMAD7,NR4A2,HOOK2,ZSCAN22,BHLHE40,SGK1,ATF3,BIRC3
868	VAX2	784	ARCHS4 Coexpression,603;Enrichr Queries,621;GTEx Coexpression,1128	KCNG1,PTPRR,FOXG1,SERPINE1,LPAR1,TWIST1,CRMP1,RORA,PRICKLE1,THBS1,SHF,RASD1,CYP1B1,JUNB,MEST,IER2,RUNX1T1,EGR1,HES6,JUN,IGFBP5,IGFBP3,EBF1,IGF2,FOS,C1QL1,NR4A2,CXCL10,NR4A1,NR5A2,NR4A3,HOOK2,COL5A1,BHLHE40,FOSB,SGK1,FGFR3,ATF3
869	CSRNP2	784.5	ARCHS4 Coexpression,486;GTEx Coexpression,1083	MPP2,BRSK1,RAB3A,DPYSL4,TMEM178B,ENC1,CRMP1,ZNF821,PGM2L1
870	ZNF292	785.7	ARCHS4 Coexpression,648;Enrichr Queries,1344;GTEx Coexpression,365	ATF7IP,PIF1,EGR1,JUN,XXYLT1-AS2,FOXG1,CRMP1,RORA,MIR3142HG,HIF1A,NDRG1,ZFHX4,VEGFA,HOOK2,TBC1D32,BHLHE40,IL21R,ZNF713,FAM72D,SGK1,FAM72B,BIRC3,FAM72A,RUNX1T1
871	ZNF483	785.7	ARCHS4 Coexpression,631;Enrichr Queries,641;GTEx Coexpression,1085	BTG2,SYNM,TNC,LPAR1,CRMP1,RORA,NDRG1,RASGRP1,AKAP12,RGS2,SALL2,CA2,PDK4,ZNF821,CSMD3,RUNX1T1,MPP2,ZNF462,EGR1,JUN,IGFBP5,LRRN3,IGFBP3,SYT16,FOS,PGM2L1,NR4A2,TGFBR3,CXCL10,NR4A1,PEX5L,HOOK2,RCAN2,BHLHE40,ZNF713,FOSB,SGK1,RAPGEF5,ATF3,RAPGEF4
872	PTF1A	785.7	ARCHS4 Coexpression,388;Enrichr Queries,1232;GTEx Coexpression,737	HES6,GRAMD1B,IGFBP5,ONECUT3,FOXG1,EBF1,LPAR1,TWIST1,CRMP1,BICDL2,CXCL3,NR4A2,NR5A2,NR4A3,EVA1A,ADM2,BHLHE40,GRB10,CHMP4C,NACAD,SIM1,LGR4,ATF3,RUNX1T1
873	ZNF385B	786	ARCHS4 Coexpression,672;Enrichr Queries,901;GTEx Coexpression,785	BRSK1,PTPRR,RAB3A,SERPINE1,LPAR1,RORA,PRICKLE1,THBS1,SHF,AKAP12,PDZD2,CA2,DPF3,NKX3-1,EGR1,MPP2,IGFBP5,ANGPT1,KCNJ12,IGFBP3,EBF1,NRG1,FOS,CXCL10,PEX5L,HOOK2,NAV3,RCAN2,BHLHE40,FOSB,SGK1,RAPGEF5,ATF3,RAPGEF4
874	ZFP41	786.7	ARCHS4 Coexpression,1180;Enrichr Queries,684;GTEx Coexpression,496	TOP2A,BRSK1,BTG2,RAB3A,LPAR1,CRMP1,NRARP,JADE2,OPLAH,NDRG1,THBS1,SOCS2,BCL2L11,DPF1,GRB10,PMEPA1,MEST,KDM6B,IL15RA,MPP2,HES6,EGR1,JUN,COL27A1,IGFBP5,GADD45B,CBX2,FOS,VASH1,VEGFA,NR4A1,CCNE2,HOOK2,COL5A1,BHLHE40,ARHGEF4,MAFK,ANGPTL4,RCOR2,ATF3
875	HMX1	787.7	ARCHS4 Coexpression,734;Enrichr Queries,997;GTEx Coexpression,632	FLT1,ONECUT3,FOXG1,LPAR1,TWIST1,CRMP1,RORA,NRARP,DPYSL4,GRB10,CYP1B1,EGR1,UNC5B,IGFBP3,CBX2,EBF1,IGF2,CABLES1,FOS,ENKUR,C1QL1,NR4A2,CXCL10,NR5A2,BHLHE40,FGFR3,RCOR2,ATF3
876	ZBTB12	788	ARCHS4 Coexpression,874;Enrichr Queries,711;GTEx Coexpression,779	TOP2A,BTG2,LPAR1,PCDH18,THBS1,SOCS2,SALL2,PODXL,CYP1B1,E2F2,FBXL19-AS1,LINC02015,JUNB,PHLDA1,MEST,E2F8,HES6,EGR1,JUN,GADD45B,UBE2C,PLK2,CBX2,FOS,VEGFA,CXCL10,NR4A1,NAV3,HOOK2,BHLHE40,SGK1,DTL,RCOR2,FJX1,ATF3
877	ZXDA	788.7	ARCHS4 Coexpression,323;Enrichr Queries,534;GTEx Coexpression,1509	CSRNP1,BTG2,FLT1,CEBPD,LPAR1,NEDD9,RORA,AHR,JADE2,NDRG1,THBS1,RASGRP1,MYPN,DUSP10,PODXL,CYP1B1,ITGB8,PMEPA1,JUNB,PHLDA1,PPP1R16B,EGR1,JUN,EDN1,GADD45B,PLK2,IGFBP3,FOS,RHOB,VEGFA,SMAD7,TGFBR2,NR4A2,TGFBR3,CXCL10,SNRK,HOOK2,PIK3IP1,BHLHE40,SIK1,SGK1,CPEB2,ATF3
878	ESRRG	789.7	ARCHS4 Coexpression,1038;Enrichr Queries,986;GTEx Coexpression,345	BTG2,LPAR1,RORA,CA2,GCNT2,PDK4,CA9,CSMD3,RUNX1T1,EGR1,MPP2,IGFBP5,ANGPT1,LRRN3,EBF1,NFATC2,TMEM171,NRG1,SSTR1,FOS,RFLNA,FAM177B,NR4A2,TGFBR3,ERN2,CXCL10,NR5A2,HOOK2,RCAN2,BHLHE40,ZNF713,SGK1,ATF3,RAPGEF4
879	NR2F6	789.8	ARCHS4 Coexpression,1300;Enrichr Queries,783;ReMap ChIP-seq,132;GTEx Coexpression,944	TOP2A,BTG2,SERPINE1,BICDL2,CTSS,MYOM3,RND1,ZFP36,EVA1A,CA2,JUNB,IER2,KDM6B,GPR39,COL27A1,DUSP1,IGFBP3,FOS,RHOB,ZMIZ1-AS1,ELF3,ANGPTL4,RAPGEF5,SGK1,ATF3,HDAC5,CEBPD,MIR3142HG,THBS1,FSTL3,SOCS2,CCNB1,SOCS1,TBC1D8-AS1,HMOX1,E2F2,HES1,PCDH1,SLC25A25,TMEM184A,PLK3,EGR1,JUN,HSPA1L,GADD45B,CCL20,UBE2C,VASN,VEGFA,SMAD7,EFNA1,CXCL10,NR4A1,SLC6A8,TCIM,HOOK2,BHLHE40,FOSB,MAFK,FGFR3,ADORA2A-AS1
880	ZNF517	790	ARCHS4 Coexpression,705;Enrichr Queries,826;GTEx Coexpression,839	BRSK1,HDAC5,BTG2,CEBPD,SLC45A1,CRMP1,LPO,OPLAH,NDRG1,THBS1,SALL2,SERTAD1,SESN2,CHAC1,ZNF467,JUNB,IER2,KDM6B,EGR1,JUN,COL27A1,GADD45B,TRPV3,TMC7,FOS,VASH1,RHOB,SMAD7,CXCL10,HOOK2,COL5A1,BHLHE40,ZNF713,FOSB,KCTD11,CPEB2
881	SHOX	790.3	ARCHS4 Coexpression,855;Enrichr Queries,964;GTEx Coexpression,552	PTGER4,PFKFB3,FOXG1,LPAR1,TWIST1,RORA,TNFSF13B,PALMD,CYP1B1,APOL3,KCNJ2,EGR1,PTGIS,EBF1,IGF2,NRG1,FOS,KLF2,RUNX2,NR4A2,EEPD1,CXCL10,NR5A2,NR4A3,HOOK2,BHLHE40,ZNF713,FOSB,NABP1,SIM1,TP73
882	ESRRB	790.5	Literature ChIP-seq,132;ARCHS4 Coexpression,1504;Enrichr Queries,451;GTEx Coexpression,1075	FLT1,RAB3A,ITGB3,SERPINE1,RORA,ABAT,AHR,MYPN,MYOM3,AKAP12,TRIM6,CA2,KYNU,GRB10,CYP1B1,ICOSLG,TNS1,DUSP2,VWF,CISH,UNC5B,ZFP3,EBF1,NRG1,KIF23,FOS,ELOVL7,VASH1,ASPM,NR5A2,ELF3,LRRC7,SGK1,ATF3,CERS1,BIRC3,LPAR1,GMPR,CRMP1,PRICKLE1,NDRG1,THBS1,RASGRP1,SOCS2,NUAK2,PODXL,E2F2,RUNX1T1,EGR1,JUN,GADD45B,SPRY4,IGF2,NFATC2,KLF2,VEGFA,SMAD7,NR4A2,NR4A1,CXCL11,KIF18A,NR4A3,HOOK2,COL5A1,BHLHE40,SNAI1
883	ZNF552	791.3	ARCHS4 Coexpression,801;Enrichr Queries,801;GTEx Coexpression,772	BTG2,PFKFB3,NEDD9,DDX60L,ABAT,SAMSN1,THBS1,TNFSF13B,APOL6,DUSP10,HMOX1,CHAC1,ZNF467,JUNB,PHLDA1,KDM6B,TMEM184A,EGR1,JUN,IGFBP5,GADD45B,GREB1,RAB27B,FOS,PRLR,RHOB,EFNA1,OCLN,HOOK2,ELF3,CCNE1,BHLHE40,ZNF713,NABP1,EVI2B,SGK1,BIRC3
884	ZNF30	793.3	ARCHS4 Coexpression,723;Enrichr Queries,912;GTEx Coexpression,745	PPP1R15A,GRAMD1B,PTPRR,ZNF571,CRMP1,THBS1,SHF,SOCS2,AKAP12,RGS2,ZNF608,SALL2,PODXL,CNR1,ENC1,PMEPA1,PHLDA1,RUNX1T1,EGR1,LRRN3,PLK2,FOS,PGM2L1,VEGFA,NR4A2,TGFBR3,CXCL10,KITLG,HOOK2,LRRC7,BHLHE40,IL7R,ATF3,BIRC3
885	SETDB1	793.5	Literature ChIP-seq,99;ARCHS4 Coexpression,1517;ENCODE ChIP-seq,93;Enrichr Queries,1358;ReMap ChIP-seq,276;GTEx Coexpression,1418	TOP2A,KCNG1,ZNF571,CHRM4,NRARP,AHR,OPLAH,HNMT,TNFSF13B,AKAP12,RGS2,TRIM6,ZNF280C,SESN2,DPF1,JUNB,RALGPS2,GAS2L3,EDN1,RSAD2,DUSP1,IGFBP3,RFX2,ANO9,FOS,PGM2L1,RHOB,ASPM,RNF125,MRAS,ZSCAN22,BHLHE40-AS1,DEPDC1,ARHGEF4,ALDOC,SGK1,DTL,FJX1,MDFI,SMTNL1,PDGFB,ADCY4,CENPA,SLC5A3,RASGRP1,ADAMTS10,FSTL3,AURKA,SOCS2,DLL4,CCNB1,GNA15,BCL2L11,CLTCL1,GCNT2,E2F2,PTK2B,HES1,CGA,FAM83D,MEST,SLC25A25,SLC19A2,RIBC2,…
886	ZNF343	793.7	ARCHS4 Coexpression,660;Enrichr Queries,1097;GTEx Coexpression,624	PPP1R15A,BTG2,CD83,FOXG1,LPAR1,ABAT,JADE2,PTGS1,ZC3H12D,BCL2L11,ZNF608,PODXL,E2F2,CSMD3,GBP2,EGR1,GADD45B,PLCL2,GREB1,SYT16,TRPV3,FOS,RUNX2,ENKUR,RHOB,NR4A2,TGFBR3,HOOK2,BHLHE40,MGP,ZNF713,FJX1
887	EVX1	793.7	ARCHS4 Coexpression,1030;Enrichr Queries,840;GTEx Coexpression,511	PRDM8,PTGER4,PFKFB3,FOXG1,PDGFB,TNC,LPAR1,TCF21,TWIST1,NRARP,SOCS2,CYP1B1,NKX3-1,EGR1,EDN1,GADD45B,HSPA1L,IGFBP3,EBF1,IGF2,FOS,PRLR,SMAD7,NR4A2,CXCL10,NR5A2,ELF3,HOOK2,SLFNL1,BHLHE40,SNAI1,SGK1,FGFR3,SOCS2-AS1,ATF3
888	TFDP2	794	ARCHS4 Coexpression,1002;Enrichr Queries,603;GTEx Coexpression,777	TOP2A,BTG2,PFKFB3,LPAR1,NEDD9,RORA,HIF1A,NDRG1,THBS1,PVR,SOCS2,AKAP12,RGS2,CCNB1,BCL2L11,CA2,FAM186B,E2F2,ZNF546,JUNB,TNS1,EGR1,JUN,HSPA1L,IGFBP5,RGMB-AS1,FOS,PGM2L1,KLF2,VEGFA,SMAD7,TGFBR3,ASPM,CENPF,HOOK2,BHLHE40,ZNF713,SGK1,ATF3
889	ZBTB49	795	ARCHS4 Coexpression,454;GTEx Coexpression,1136	GPR39,SNRK,RASD1,PIK3IP1,ZSCAN22,SH2D2A,EVI2B,IL7R,AURKA
890	ZNF679	796	ARCHS4 Coexpression,589;Enrichr Queries,626;GTEx Coexpression,1173	PPP1R15A,PFKFB3,CEBPD,LPAR1,MT1X,HIF1A,SAMSN1,THBS1,CENPA,RGS2,CCNB1,SERTAD1,FAM186B,KYNU,ENC1,CYP1B1,E2F2,CCL2,JUNB,PHLDA1,EGR1,JUN,IGFBP5,GADD45B,LRRN3,UBE2C,IGFBP3,FOS,NR4A2,CXCL10,SLFNL1,HOOK2,COL5A1,CCNE1,BHLHE40,FOSB,HYLS1,SGK1,IL7R,BIRC3
891	SNAI3	796	ARCHS4 Coexpression,744;Enrichr Queries,571;GTEx Coexpression,1073	CSRNP1,BTG2,SERPINE1,PDGFB,ATP2A3,NDRG1,CTSS,TNFSF13B,SOCS2,ZFP36,SOCS1,CA2,CYP1B1,HMOX1,E2F2,PTK2B,CHAC1,ZNF467,JUNB,PHLDA1,HES6,EGR1,JUN,DUSP2,CISH,GADD45B,NFATC2,FOS,KLF2,VEGFA,CXCL10,NR4A1,NR4A3,HOOK2,BHLHE40,FOSB,EVI2B,SGK1,ATF3
892	ZNF8	797	ARCHS4 Coexpression,1018;Enrichr Queries,576	BTG2,PFKFB3,LPAR1,RORA,AHR,PRICKLE1,THBS1,RASGRP3,ZC3H12D,BCL2L11,SALL2,ZNF467,JUNB,RUNX1T1,TNS1,KDM6B,ATF7IP,ZNF462,EGR1,JUN,GADD45B,PLK2,FOS,PGM2L1,KLF2,RHOB,VEGFA,PER2,NR4A1,CENPF,SLC6A8,HOOK2,ZSCAN22,BHLHE40,ZNF713,SGK1,ATF3
893	SOX12	797.3	ARCHS4 Coexpression,742;Enrichr Queries,507;GTEx Coexpression,1143	TOP2A,BTG2,PFKFB3,CRMP1,JADE2,NDRG1,THBS1,SOCS2,BCL2L11,SALL2,DPYSL4,ENC1,GRB10,PMEPA1,E2F2,JUNB,PHLDA1,IER2,E2F8,KDM6B,MPP2,HES6,EGR1,JUN,IGFBP5,GADD45B,UNC5B,CBX2,FOS,RHOB,VEGFA,SMAD7,NR4A1,HOOK2,COL5A1,BHLHE40,FOSB,SGK1,RCOR2,FJX1
894	ZNF426	797.7	ARCHS4 Coexpression,1389;Enrichr Queries,504;GTEx Coexpression,500	PPP1R15A,EHF,BTG2,SLC26A2,SAMD9L,CRYBG1,PFKFB3,HIF1A,NDRG1,THBS1,SOCS2,AKAP12,GNA15,ZFP36,RGS2,DUSP10,CA2,SESN2,CYP1B1,HMOX1,CHAC1,N4BP3,JUNB,PHLDA1,FAM83A,EGR1,JUN,SERPINB2,GADD45B,PLK2,IGFBP3,FOS,RHOB,VEGFA,CXCL10,EPGN,HOOK2,BHLHE40,ZNF713,NABP1,SGK1,ATF3,BIRC3
895	ZBTB38	798.3	ARCHS4 Coexpression,613;Enrichr Queries,633;GTEx Coexpression,1149	BTG2,PFKFB3,SERPINE1,LPAR1,NEDD9,RORA,AHR,PCDH18,HIF1A,NDRG1,THBS1,AKAP12,ZFP36,RGS2,SALL2,ENC1,PMEPA1,JUNB,PHLDA1,TNS1,PPP1R16B,EGR1,JUN,GADD45B,PLK2,CBX2,FOS,VASN,RHOB,VEGFA,SMAD7,TGFBR2,DAB2,HOOK2,BHLHE40,SGK1,ATF3
896	FLYWCH1	798.5	ARCHS4 Coexpression,570;GTEx Coexpression,1027	SHF,ITPKB,BRSK1,HDAC5,SALL2,ARHGEF4,MAFK,DUSP8,RUNX1T1
897	ZNF177	798.7	ARCHS4 Coexpression,739;Enrichr Queries,449;GTEx Coexpression,1208	FOXG1,SERPINE1,TNC,LPAR1,NEDD9,CRMP1,RORA,PRICKLE1,OLFML2A,THBS1,SOCS2,RGS2,ZNF608,SALL2,DPYSL4,ENC1,PDK4,CYP1B1,HMOX1,PMEPA1,CCL2,GBP2,RUNX1T1,MPP2,EGR1,JUN,IGFBP5,FOS,ZFHX4,KLF2,RHOB,NR4A2,TGFBR3,CXCL10,RGCC,NR4A3,HOOK2,CRISPLD2,BHLHE40,FOSB,SGK1,IL7R,CRYAB,ATF3
898	E2F4	799.8	Literature ChIP-seq,133;ARCHS4 Coexpression,1525;ENCODE ChIP-seq,69;Enrichr Queries,1270;ReMap ChIP-seq,219;GTEx Coexpression,1583	TOP2A,RAB3A,CRYBG1,NRARP,BICDL2,OPLAH,THBD,ZFP36,LBH,ENC1,DPF1,CA9,JUNB,IER2,KDM6B,IL11,HES6,GAS2L3,CISH,UNC5B,SLC11A2,FOS,WNT9A,RGMB,RHOB,ASPM,PSRC1,CCNE1,BHLHE40-AS1,ZSCAN22,DEPDC1,DTL,ATF3,BIRC3,PPP1R15A,PTGER4,PIF1,PRICKLE1,CENPA,HIF1A,FSTL3,AURKA,CCNB1,NUAK2,RASD1,SERTAD1,E2F2,HMOX1,HES1,FAM83D,SLC25A25,ATF7IP,EGR1,JUN,HSPA1L,GADD45B,UBE2C,VEGFA,NR4A2,EFNA1,CENPE,CXCL10,NR4A1,EEPD1,KIF18A,CE…
899	ZNF689	800.7	ARCHS4 Coexpression,516;Enrichr Queries,869;GTEx Coexpression,1017	PPP1R15A,PTGER4,PFKFB3,PDGFB,TNC,LPAR1,JADE2,CXCL2,THBS1,AURKA,SOCS2,RGS2,CCNB1,SOCS1,FAM186B,E2F2,CCL2,RIBC2,EGR1,JUN,GADD45B,UBE2C,CBX2,SPRY4,KIF23,FOS,SMAD7,ITPKB,CENPE,HOOK2,BHLHE40,FSIP1,SGK1,DTL,JDP2
900	LCORL	801.3	ARCHS4 Coexpression,680;Enrichr Queries,1254;GTEx Coexpression,470	CRMP1,RORA,CENPA,HIF1A,RUNX1T1,EGR1,MPP2,JUN,GAS2L3,UBE2C,FOS,VEGFA,NR4A2,CENPE,ASPM,KITLG,HOOK2,BHLHE40,MAFK,FAM72D,SGK1,CPEB2,FAM72B,ATF3,FAM72A
901	ZNF530	801.3	ARCHS4 Coexpression,935;Enrichr Queries,965;GTEx Coexpression,504	TOP2A,CENPA,AURKA,CCNB1,E2F2,FAM83D,E2F8,EGR1,KCNJ12,UBE2C,TNFRSF9,PLCL2,TRPV3,KIF23,FOS,CENPE,ASPM,CENPF,KIF18A,PSRC1,CCNE2,HOOK2,ZSCAN22,LINC01619,BHLHE40,DEPDC1,ZNF713,FAM72D,SGK1,DTL,FAM72B,FAM72A,ZNF695
902	ZNF710	801.7	ARCHS4 Coexpression,1037;Enrichr Queries,831;GTEx Coexpression,537	BTG2,PFKFB3,CEBPD,LPAR1,BICDL2,ABAT,JADE2,NDRG1,THBS1,CTSS,SOCS2,ZFP36,GRB10,PMEPA1,PTK2B,PCDH1,ZNF467,JUNB,TNS1,KDM6B,EGR1,JUN,GALNT3,GADD45B,FOS,RHOB,SMAD7,ITPKB,PSMD6-AS2,NR5A2,HOOK2,BHLHE40,SGK1,CPEB2,LGR4
903	ZZZ3	802	ARCHS4 Coexpression,1334;ENCODE ChIP-seq,60;Enrichr Queries,1396;ReMap ChIP-seq,223;GTEx Coexpression,997	TOP2A,ZNF462,EGR1,JUN,EBF1,PDGFB,TWIST1,PCDH18,PVR,HIF1A,VASN,ITPKB,KIF18A,HOOK2,RDH10,BHLHE40,TNFSF10,DEPDC1,PMEPA1,RIBC2
904	SOX5	803	ARCHS4 Coexpression,318;Enrichr Queries,747;GTEx Coexpression,1344	FOXG1,TNC,LPAR1,CRMP1,RORA,PDZD2,ZNF608,CNR1,FAM186B,ENC1,GRB10,ITGB8,RUNX1T1,TNS1,ZNF462,EGR1,MPP2,JUN,IGFBP5,ANGPT1,TMEM178B,IGFBP3,EBF1,NFATC2,NRG1,FOS,ZFHX4,EFR3B,VEGFA,NR4A2,TGFBR3,CXCL10,COL5A1,NAV3,LRRC7,BHLHE40,SGK1
905	TIGD6	804.3	ARCHS4 Coexpression,1109;Enrichr Queries,509;GTEx Coexpression,795	PPP1R15A,BTG2,CEMIP,SLC26A2,SYNM,PFKFB3,SERPINE1,TWIST1,AHR,PCDH18,PVR,NDRG1,THBS1,PTGS1,AKAP12,DUSP10,ZNF608,ENC1,MAN1A1,LINC02015,PHLDA1,EGR1,MPP2,JUN,EDN1,GADD45B,PLK2,FOS,VEGFA,SMAD7,TGFBR2,TGFBR3,CXCL10,HOOK2,BHLHE40,ZNF713,FOSB,NABP1,STEAP1,CPEB2,ATF3
906	ZSCAN9	804.5	ARCHS4 Coexpression,564;GTEx Coexpression,1045	ZNF608,DPYSL4,ARHGEF4,CRMP1,ZNF546,ZNF821,RGMB,FGFR3,ZFHX4
907	LBX1	806.7	ARCHS4 Coexpression,536;Enrichr Queries,1203;GTEx Coexpression,681	MYLK2,EGR1,JUN,SYNM,IGFBP5,ONECUT3,KCNJ12,FOXG1,EBF1,LPAR1,IGF2,GMPR,TWIST1,FOS,MYPN,MYOM3,NR4A2,NR5A2,HOOK2,CLTCL1,BHLHE40,SIM1,ATF3,SMTNL1
908	MXD4	807	ARCHS4 Coexpression,1135;Enrichr Queries,426;GTEx Coexpression,860	PPP1R15A,GRAMD1B,HDAC5,BTG2,CEBPD,NEDD9,NDRG1,THBS1,SHF,SOCS2,ZFP36,RGS2,SALL2,ENC1,CYP1B1,PMEPA1,ZNF467,GBP2,JUNB,PHLDA1,RUNX1T1,TNS1,EGR1,JUN,IGFBP5,GADD45B,PLK2,IGFBP3,FOS,KLF2,RHOB,VEGFA,TGFBR2,TGFBR3,DAB2,HOOK2,COL5A1,PIK3IP1,BHLHE40,ANGPTL4,SGK1,ATF3
909	GLMP	809	ARCHS4 Coexpression,1045;GTEx Coexpression,573	MPP2,DAB2,NABP1,HMOX1,STEAP1,HNMT,HIF1A,RUNX2
910	FOXI1	809	ARCHS4 Coexpression,779;Enrichr Queries,698;GTEx Coexpression,950	EHF,CEBPD,SERPINE1,TNC,LPAR1,TWIST1,SLC5A10,CLDN1,TRIM6,SOCS1,PODXL,CA2,CCL2,JUNB,PHLDA1,EGR1,JUN,IGFBP5,TSLP,IGFBP3,NFATC2,FOS,WNT9A,WNT16,RUNX2,NR4A2,CXCL10,NR4A1,NR4A3,HOOK2,COL5A1,ELF3,BHLHE40,FOSB,ANGPTL4,SIM1,SGK1,ATF3,TP73
911	ZNF34	809.7	ARCHS4 Coexpression,1479;Enrichr Queries,391;GTEx Coexpression,559	PPP1R15A,CSRNP1,BTG2,CEBPD,DIXDC1,LPAR1,CRMP1,RORA,OPLAH,NDRG1,SHF,SOCS2,ZFP36,RGS2,DUSP10,PMEPA1,CCL2,JUNB,IER2,RUNX1T1,TNS1,EGR1,JUN,DUSP2,GADD45B,PLK2,EBF1,FOS,KLF2,RHOB,VEGFA,SMAD7,ITPKB,NR4A2,EFNA1,TGFBR3,CXCL10,NR4A1,HOOK2,PIK3IP1,BHLHE40,LINC01139,FOSB,SIK1,SGK1,ATF3
912	ZNF2	810	ARCHS4 Coexpression,1456;Enrichr Queries,164	CSRNP1,BTG2,PFKFB3,LPAR1,RORA,PRICKLE1,NDRG1,THBS1,SOCS2,ZFP36,RGS2,BCL2L11,DUSP10,SERTAD1,PMEPA1,CHAC1,JUNB,PHLDA1,IER2,SLC19A2,TNS1,KDM6B,EGR1,JUN,GADD45B,PLK2,FOS,ZFHX4,KLF2,RHOB,VEGFA,SMAD7,NR4A2,TGFBR3,NR4A1,NR4A3,HOOK2,PIK3IP1,ZSCAN22,BHLHE40,ZNF713,FOSB,NABP1,SIK1,ANGPTL4,SGK1,ATF3,JDP2
913	NEUROG1	810.3	ARCHS4 Coexpression,251;Enrichr Queries,952;GTEx Coexpression,1228	PRDM8,HDAC5,FOXG1,LPAR1,CRMP1,THBS1,MYPN,MYOM3,SHF,RASD1,DPYSL4,RUNX1T1,EGR1,HES6,JUN,IGFBP3,EBF1,IGF2,NRG1,FOS,DUSP8,NR4A2,CXCL10,NR5A2,HOOK2,DCHS2,BHLHE40,SNAI1,NACAD,SIM1,FGFR3,RCOR2,ATF3
914	UNCX	810.7	ARCHS4 Coexpression,302;Enrichr Queries,1256;GTEx Coexpression,874	PRDM8,GRAMD1B,PTPRR,ONECUT3,FOXG1,LPAR1,TWIST1,CRMP1,SHF,ZNF608,DPYSL4,RUNX1T1,EBF1,IGF2,FOS,DUSP8,RGMB,POU2F2,ZFHX4,NR4A2,NR5A2,HOOK2,BHLHE40,NACAD,SIM1
915	ZC3H8	811.5	ARCHS4 Coexpression,1228;Enrichr Queries,816;ReMap ChIP-seq,103;GTEx Coexpression,1099	TOP2A,EHF,BTG2,RAB3A,ONECUT3,JADE2,OLFML2A,SHF,AKAP12,MFSD13A,ZFP36,RGS2,DPF3,FBXL19-AS1,CHAC1,JUNB,PHLDA1,IER2,KDM6B,IL11,DUSP1,DNMBP-AS1,TEX14,FOS,TGFBR2,ASPM,ELF3,CCNE2,BHLHE40-AS1,ZNF713,SGK1,DTL,ATF3,PFKFB3,TTYH2,CENPA,THBS1,AURKA,SOCS2,CCNB1,BCL2L11,ATOH8,HMOX1,E2F2,PTK2B,SLC25A25,KCNJ2,FAM83A,PLK3,EGR1,JUN,KCNJ12,CBX2,PLK2,HTR1D,SPRY4,VEGFA,EFNA1,CENPE,CENPF,DNMBP,HOOK2,BHLHE40,FOSB,MAFK
916	THAP1	812	ARCHS4 Coexpression,1316;ENCODE ChIP-seq,116;Enrichr Queries,968;ReMap ChIP-seq,179;GTEx Coexpression,1481	MAP10,CSRNP1,BTG2,RAB3A,TNFAIP6,CHRM4,NRARP,BICDL2,OPLAH,MFSD13A,ZFP36,RGS2,CHAC1,JUNB,PHLDA1,IER2,IL11,SERPINB2,FOS,TGFBR2,BHLHE40-AS1,ZSCAN22,SIK1,SGK1,CERS1,ATF3,PPP1R15A,CEBPD,HIF1A,THBS1,FSTL3,LMF1,AURKA,DLL4,SOCS2,CCNB1,SOCS1,PTK2B,HES1,ZNF467,SLC25A25,TMEM184A,PLK3,EGR1,JUN,HSPA1L,GADD45B,CBX2,TYW1B,VEGFA,SMAD7,NR4A2,NR4A1,HOOK2,MFAP2,BHLHE40,FOSB,MAFK,FGFR3,RCOR2,TP73
917	SMAD5	813	ARCHS4 Coexpression,565;Enrichr Queries,1185;ReMap ChIP-seq,283;GTEx Coexpression,1219	BTG2,ATP2A3,RORA,AHR,OPLAH,HIF1A,THBS1,SOCS2,ZFP36,BCL2L11,SERTAD1,ENC1,PTK2B,FAM83D,IER2,PROSER2-AS1,PLK3,IL11,EGR1,JUN,HSPA1L,CISH,SPRY4,LYSMD2,FOS,EREG,VEGFA,RHOB,SMAD7,TGFBR2,TGFBR3,ASPM,LPAR5,HOOK2,BHLHE40-AS1,BHLHE40,DEPDC1,SGK1,EVI2B,LGR4,OSBP2
918	ZNF544	813.7	ARCHS4 Coexpression,1435;Enrichr Queries,720;GTEx Coexpression,286	PPP1R15A,BTG2,LPAR1,NEDD9,RORA,DDX60L,MT1X,THBS1,RGS2,CCNB1,APOL6,TBC1D32,PODXL,ENC1,CYP1B1,ZNF821,PHLDA1,TRIM22,RALGPS2,EGR1,GADD45B,PLK2,FOS,RHOB,VEGFA,EEPD1,CXCL10,KIF18A,CENPF,RNF125,CCNE2,HOOK2,CCNE1,BHLHE40,ZNF713,SGK1,DTL,ATF3,TP73
919	ZBTB39	814	ARCHS4 Coexpression,755;Enrichr Queries,945;GTEx Coexpression,742	BTG2,JADE2,THBS1,SOCS2,ZFP36,BCL2L11,SALL2,PODXL,FAM186B,ENC1,RALGPS2,TNS1,KDM6B,EGR1,JUN,GADD45B,CBX2,TEX14,FOS,RHOB,VEGFA,SMAD7,PER2,TGFBR3,SNRK,HOOK2,BHLHE40,HYLS1,SGK1,DTL,RCOR2,ATF3
920	SMAD4	814	Literature ChIP-seq,46;ARCHS4 Coexpression,1251;Enrichr Queries,1224;ReMap ChIP-seq,62;GTEx Coexpression,1487	SLC46A3,EHF,CD83,AHR,CLDN1,ZFP36,RGS2,ZNF608,DPF1,CYP1B1,JUNB,IER2,TP63,PPP1R16B,HES6,COL27A1,CISH,VASH1,PRLR,RUNX2,ZSCAN22,KCTD11,ATF3,OSBP2,ABHD4,SH2D2A,LPAR1,HIF1A,SAMSN1,SLC5A3,NDRG1,RASGRP1,FBLN5,SOCS2,NUAK2,PODXL,RDH10,PLK3,EGR1,JUN,VCAM1,GADD45B,TNFRSF9,GREB1,NFATC2,TRPV3,SMAD7,OCLN,NR4A3,DNMBP,HOOK2,RCAN2,BHLHE40,RCOR2,FGFR3,CSRNP1,SYNM,BTG2,FLT1,LBH,ENC1,PMEPA1,KDM6B,IL11,GPR39,EDN1,NRG1…
921	ZNF707	814	ARCHS4 Coexpression,764;Enrichr Queries,511;GTEx Coexpression,1167	PPP1R15A,CSRNP1,BTG2,PFKFB3,CEBPD,LPAR1,OPLAH,NDRG1,THBS1,RASGRP3,SOCS2,ZC3H12D,ZFP36,SERTAD1,SESN2,HMOX1,CHAC1,JUNB,PHLDA1,IER2,ICOSLG,RALGPS2,KDM6B,EGR1,JUN,GADD45B,CBX2,PLK2,FOS,KLF2,RHOB,VEGFA,SMAD7,EFNA1,CXCL10,NR4A1,RNF125,HOOK2,COL5A1,BHLHE40,ZNF713,SGK1,ATF3
922	ZNF473	814.7	ARCHS4 Coexpression,1309;Enrichr Queries,311;GTEx Coexpression,824	PPP1R15A,TOP2A,CSRNP1,SERPINE1,ATP2C2,CENPA,THBS1,AURKA,ZFP36,RGS2,CCNB1,SERTAD1,FAM186B,SESN2,HMOX1,E2F2,CHAC1,FAM83D,JUNB,PHLDA1,IER2,RIBC2,E2F8,KDM6B,EGR1,JUN,HSPA1L,GADD45B,UBE2C,PLK2,TEX14,FOS,RHOB,VEGFA,CENPE,ASPM,NR4A1,CENPF,CCNE2,HOOK2,BHLHE40,FOSB,SGK1,DTL,ATF3,JDP2
923	ZBED9	815	ARCHS4 Coexpression,667;GTEx Coexpression,963	SHF,GRAMD1B,NAV3,FAM186B,TEX14,ZNF546,KCNJ2,RIBC2,FAM83A
924	RFX3	815	ARCHS4 Coexpression,418;Enrichr Queries,1158;GTEx Coexpression,869	BTG2,FOXG1,CRMP1,RORA,HIF1A,ZNF608,ENC1,ITGB8,ZNF821,CSMD3,RUNX1T1,RALGPS2,ZNF462,EGR1,JUN,IGFBP5,TMEM178B,SYT16,FOS,ZFHX4,ENKUR,NR4A2,TGFBR3,KITLG,HOOK2,LRRC7,BHLHE40,ATF3,CCDC40
925	HSFY1	816.5	ARCHS4 Coexpression,1266;GTEx Coexpression,367	EHF,GALNT3,HSPA1L,SLFNL1,ADM2,NEDD9,BICDL2,PHLDA1,APOL3,FBLN5
926	ZBTB42	816.5	ARCHS4 Coexpression,760;GTEx Coexpression,873	TMEM184A,OCLN,NR5A2,P2RY2,GREB1,BICDL2,N4BP3,PRLR,LGR4
927	TLX3	816.7	ARCHS4 Coexpression,504;Enrichr Queries,1173;GTEx Coexpression,773	GRAMD1B,PTPRR,FOXG1,LPAR1,TCF21,TWIST1,CRMP1,SHF,RASD1,DPYSL4,CYP1B1,RUNX1T1,EGR1,JUN,COL27A1,EBF1,IGF2,FOS,RGMB,POU2F2,MEIS3,NR4A2,NR5A2,BHLHE40,SIM1,FGFR3,RCOR2
928	NHLH2	817	ARCHS4 Coexpression,275;Enrichr Queries,1108;GTEx Coexpression,1068	PRDM8,PTPRR,BTG2,TNC,LPAR1,CRMP1,SHF,ZNF608,SALL2,DPYSL4,RUNX1T1,EGR1,JUN,IGFBP5,LRRN3,UNC5B,EBF1,NRG1,FOS,RGMB,ZFHX4,PGM2L1,NR4A2,NR4A3,HOOK2,BHLHE40,RCOR2,ATF3
929	POGK	817.3	ARCHS4 Coexpression,1420;Enrichr Queries,859;GTEx Coexpression,173	TOP2A,BTG2,PFKFB3,TTYH2,LPAR1,NDRG1,THBS1,SOCS2,RGS2,DUSP10,PHLDA1,KDM6B,EGR1,JUN,IGFBP5,GADD45B,PLK2,CBX2,ELOVL7,FOS,C1QL1,RHOB,ITPKB,P2RX7,NR4A2,PEX5L,CENPF,EVI2A,PSRC1,HOOK2,BHLHE40,NABP1,NACAD,RAPGEF5,SGK1,ATF3
930	FOXL2	817.7	ARCHS4 Coexpression,1036;Enrichr Queries,770;GTEx Coexpression,647	VLDLR-AS1,FLT1,NRK,FOXG1,LPAR1,TWIST1,RORA,THBS1,SOCS1,DPYSL4,CYP1B1,CCL2,EGR1,JUN,IGFBP5,IGFBP3,GREB1,EBF1,IGF2,NRG1,FOS,VASN,NR4A2,NR4A1,CXCL10,NR4A3,HOOK2,COL5A1,COL4A1,BHLHE40,GAS1,FOSB,SGK1,FGFR3,ATF3
931	ARID2	818	ARCHS4 Coexpression,803;Enrichr Queries,1349;ReMap ChIP-seq,141;GTEx Coexpression,979	HDAC5,SDC2,RORA,JADE2,HNMT,HIF1A,FSTL3,MFSD13A,ZFP36,SERTAD1,FAM186B,SESN2,HMOX1,PMEPA1,HES1,FAM83D,JUNB,IER2,KDM6B,ATF7IP,PLK3,EGR1,JUN,DUSP1,CBX2,GREB1,CABLES1,TEX14,PAX8-AS1,RGMB-AS1,FOS,RGMB,VEGFA,SMAD7,TGFBR2,EFNA1,PER2,CENPE,ASPM,OCLN,ZMIZ1-AS1,HOOK2,BHLHE40,FOSB,MAFK,RCOR2,FGFR3,LGR4
932	MYT1L	818.3	ARCHS4 Coexpression,332;Enrichr Queries,1348;GTEx Coexpression,775	KDM6B,BRSK1,MPP2,RAB3A,TMEM178B,LPAR1,CRMP1,RORA,EFR3B,PGM2L1,PEX5L,NAV3,LRRC7,DPF1,ENC1,ARHGEF4,CSMD3,RAPGEF4,RUNX1T1
933	FEV	818.7	ARCHS4 Coexpression,357;Enrichr Queries,917;GTEx Coexpression,1182	BTG2,PDGFB,LPAR1,CRMP1,TWIST1,AKAP12,RGS4,RASD1,PDK4,PDK3,NKX3-1,TNS1,EGR1,JUN,IGFBP5,IGFBP3,EBF1,IGF2,FOS,SSTR1,RHOB,NR4A2,CXCL10,NR4A1,NR5A2,HOOK2,RCAN2,BHLHE40,FOSB,SIM1,ATF3
934	ZNF655	819	ARCHS4 Coexpression,66;Enrichr Queries,967;GTEx Coexpression,1424	CSRNP1,BTG2,SP140,SERPINE1,RORA,AHR,NDRG1,THBS1,SAMSN1,RASGRP1,CTSS,AKAP12,RGS2,APOL6,KYNU,ENC1,PMEPA1,PTK2B,PHLDA1,JUNB,TRIM22,EGR1,JUN,PLK2,FOS,KLF2,RHOB,VEGFA,SNRK,MRAS,RNF125,HOOK2,PIK3IP1,BHLHE40,NABP1,SGK1,EVI2B,IL7R,CPEB2,ATF3
935	RFX4	820	ARCHS4 Coexpression,327;Enrichr Queries,1045;GTEx Coexpression,1088	FOXG1,TNC,LPAR1,CRMP1,ABAT,RORA,FIGN,FAM186B,ITGB8,RIBC2,TNS1,EGR1,MPP2,ZNF462,IGFBP5,LRRN3,EBF1,TEX14,NRG1,FOS,ZFHX4,MID1,NR4A2,TGFBR3,PSRC1,HOOK2,VEPH1,BHLHE40,SGK1,FGFR3
936	LHX5	820.7	ARCHS4 Coexpression,226;Enrichr Queries,1178;GTEx Coexpression,1058	PRDM8,PTPRR,ONECUT3,FOXG1,LPAR1,TWIST1,CRMP1,RORA,SHF,ZNF608,SALL2,DPYSL4,RUNX1T1,HES6,UNC5B,EBF1,RGMB,POU2F2,ZFHX4,NR4A2,HOOK2,CCDC74A,BHLHE40,NACAD,SIM1,FGFR3,RCOR2,ATF3
937	ZNF329	821	ARCHS4 Coexpression,1157;Enrichr Queries,574;GTEx Coexpression,732	PPP1R15A,CSRNP1,PTPRR,BTG2,PFKFB3,SLC45A1,NEDD9,RORA,PRICKLE1,NDRG1,THBS1,RASGRP3,SOCS2,RGS2,SALL2,ENC1,CYP1B1,HMOX1,CHAC1,GBP2,JUNB,PHLDA1,MPP2,EGR1,JUN,IGFBP5,GADD45B,PLK2,IGFBP3,FOS,RHOB,VEGFA,CXCL10,HOOK2,COL5A1,BHLHE40,ZNF713,FOSB,SGK1,RCOR2,ATF3
938	ZSCAN2	823	ARCHS4 Coexpression,825;Enrichr Queries,424;GTEx Coexpression,1220	BTG2,PFKFB3,LPAR1,NEDD9,PRICKLE1,NDRG1,THBS1,SOCS2,ZFP36,RGS2,BCL2L11,ENC1,GRB10,PMEPA1,E2F2,GBP2,JUNB,PHLDA1,ZNF462,EGR1,JUN,PLK2,CBX2,VASH2,TMC7,FOS,PGM2L1,KLF2,RHOB,VEGFA,SMAD7,NR4A2,EFNA1,CXCL10,NR4A1,NR5A2,HOOK2,PIK3IP1,ADM2,BHLHE40,ZNF713,FOSB,SGK1,ATF3
939	ZNF212	824.3	ARCHS4 Coexpression,1315;Enrichr Queries,769;GTEx Coexpression,389	PPP1R15A,CSRNP1,BTG2,CRYBG1,PFKFB3,NDRG1,GNA15,ZFP36,NUAK2,SERTAD1,SESN2,HMOX1,N4BP3,JUNB,PHLDA1,IER2,SLC25A25,RALGPS2,TMEM184A,EGR1,JUN,GADD45B,FOS,KLF2,RHOB,VEGFA,SMAD7,EFNA1,CXCL10,NR4A1,LPAR5,HOOK2,BHLHE40,CHMP4C,SNAI1,SGK1,ATF3
940	CEBPE	826	ARCHS4 Coexpression,780;Enrichr Queries,837;GTEx Coexpression,861	TOP2A,BTG2,CEBPD,SERPINE1,ATP2A3,THBS1,TNFSF13B,RGS2,P2RY2,E2F2,HMOX1,CCL2,PTK2B,ZNF467,JUNB,PHLDA1,EGR1,JUN,DUSP2,GADD45B,FOS,FOXP3,KLF2,RUNX2,NR4A2,CXCL10,NR4A1,RGCC,HOOK2,CRISPLD2,BHLHE40,FOSB,EVI2B,ATF3
941	DMRT3	826	ARCHS4 Coexpression,247;Enrichr Queries,998;GTEx Coexpression,1233	FLT1,FOXG1,LPAR1,TWIST1,RORA,DPYSL4,SALL2,FAM186B,CYP1B1,ITGB8,PROSER2-AS1,EGR1,IGFBP5,EBF1,NFATC2,NRG1,FOS,GDF6,ZFHX4,EFR3B,MID1,NR4A2,ASPM,CENPF,NR5A2,NR4A3,HOOK2,BHLHE40,MFAP2,SIM1,FGFR3,ATF3
942	TCFL5	827	ARCHS4 Coexpression,1114;Enrichr Queries,234;GTEx Coexpression,1133	TOP2A,SERPINE1,TNC,AKAP12,ZFP36,RGS2,CA2,FAM186B,ENC1,GRB10,CYP1B1,PMEPA1,CHAC1,JUNB,PHLDA1,IGFBP5,IGFBP3,TMC7,FOS,ASPM,PSRC1,COL4A1,ALDOC,SGK1,ATF3,LPAR1,NDRG1,THBS1,AURKA,SOCS2,CCNB1,HMOX1,E2F2,CCL2,MEST,RIBC2,EGR1,JUN,GADD45B,UBE2C,CBX2,CABLES1,KLF2,NR4A2,CXCL10,HOOK2,COL5A1,BHLHE40,FOSB
943	CLOCK	827.6	Literature ChIP-seq,27;ARCHS4 Coexpression,1580;Enrichr Queries,1283;ReMap ChIP-seq,74;GTEx Coexpression,1174	BTG2,RAB3A,SERPINE1,IL24,RORA,JADE2,AHR,THBD,RGS2,DPF1,JUNB,TNS1,KDM6B,HES6,RSAD2,DUSP1,VASH1,PAX8-AS1,FOS,RUNX2,C1QL1,RHOB,TGFBR2,COL4A1,ZSCAN22,BHLHE40-AS1,ALDOC,ANGPTL4,CCDC40,BRSK1,PFKFB3,SDC2,NEDD9,CENPA,HIF1A,THBS1,ADAMTS10,NUAK2,RASD1,CHST11,HAS1,CLTCL1,HMOX1,HES1,FAM83D,SLC25A25,FAM83A,TMEM184A,EGR1,JUN,GADD45B,GREB1,TRPV3,POU2F2,MEIS3,EFR3B,VEGFA,PER2,EEPD1,NR4A1,DAB2,SNRK,ACTC1,PIK3IP1,…
944	NR6A1	828.7	ARCHS4 Coexpression,795;Enrichr Queries,491;GTEx Coexpression,1200	BTG2,LPAR1,FIGN,RORA,NDRG1,THBS1,AKAP12,RGS2,CCNB1,BCL2L11,SALL2,PODXL,FAM186B,GRB10,CHAC1,PCDH1,RUNX1T1,KDM6B,EGR1,JUN,IGFBP5,CBX2,SPRY4,EBF1,IGF2,VASH2,TEX14,FOS,ZFHX4,RUNX2,RHOB,VEGFA,NR4A2,TGFBR3,NR4A1,NR5A2,NR4A3,HOOK2,BHLHE40,MFAP2,SGK1,DTL,ATF3
945	CEBPZ	829	ARCHS4 Coexpression,896;ENCODE ChIP-seq,70;Enrichr Queries,1388;ReMap ChIP-seq,292;GTEx Coexpression,1499	TOP2A,SLC26A2,RAB3A,HIF1A,CENPA,ZFP36,CCNB1,DUSP10,SALL2,CA2,PODXL,PTK2B,MAN1A1,SLC25A25,SLC19A2,EGR1,DUSP2,JUN,UBE2C,SLC11A2,IGF2,VASH2,TEX14,TMC7,TYW1B,FOXP3,HOOK2,BHLHE40,ANGPTL4,FAM72D,DTL,FAM72B,ZNF695,FAM72A
946	CENPT	829.3	ARCHS4 Coexpression,382;Enrichr Queries,738;GTEx Coexpression,1368	TOP2A,HDAC5,BTG2,ATP2A3,GMPR,CENPA,THBS1,AURKA,PTGS1,CCNB1,ENC1,HMOX1,ZNF821,FAM83D,JUNB,PHLDA1,E2F8,EGR1,JUN,UBE2C,CAVIN2,KIF23,FOS,ELOVL7,ENKUR,CENPE,CXCL10,ASPM,CENPF,PSRC1,HOOK2,CCNE1,COL4A1,BHLHE40,SGK1,DTL,ATF3,INKA1
947	ZNF639	830	ARCHS4 Coexpression,847;Enrichr Queries,1334;ReMap ChIP-seq,164;GTEx Coexpression,975	PPP1R15A,TOP2A,CSF2,ITGB3,SERPINE1,DIXDC1,GMPR,CXCL3,OPLAH,CXCL2,AURKA,RASGRP3,SOCS2,ZC3H12D,ZFP36,DUSP10,FBXL19-AS1,HES1,JUNB,TNS1,PLK3,IL15RA,EGR1,JUN,HSPA1L,CISH,DUSP1,XXYLT1-AS2,ANO9,TEX14,FOS,RHOB,NR4A2,ASPM,ZMIZ1-AS1,RNF125,LPAR5,HOOK2,BHLHE40-AS1,BHLHE40,ZNF713,FOSB,KCTD11,SGK1,ANGPTL1,IL18R1
948	ZFP2	830	ARCHS4 Coexpression,1426;Enrichr Queries,230;GTEx Coexpression,834	BTG2,SLC45A1,DIXDC1,LPAR1,ABAT,RORA,PRICKLE1,THBS1,SOCS2,THBD,RGS2,SALL2,CA2,ENC1,PDK4,TNFSF10,CYP1B1,HMOX1,ZNF467,GBP2,MEST,RUNX1T1,TNS1,EGR1,JUN,CAVIN2,PLK2,IGFBP3,EBF1,FOS,ZFHX4,KLF2,RHOB,VEGFA,TGFBR3,CXCL10,NR4A1,HOOK2,PIK3IP1,RCAN2,BHLHE40,ZNF713,FOSB,ANGPTL4,SGK1,ATF3,LGR4,RAPGEF4
949	ZNF578	830.3	ARCHS4 Coexpression,822;Enrichr Queries,872;GTEx Coexpression,797	FLT1,LPAR1,PCDH18,THBS1,AKAP12,ZNF608,PODXL,ZNF280C,KCNJ2,EGR1,EDN1,IGFBP3,ZFP3,EBF1,NRG1,FOS,EFR3B,VASN,NR4A2,TGFBR3,CXCL10,ASPM,CENPF,RNF125,NR5A2,HOOK2,COL5A1,DCHS2,BHLHE40,ZNF713,NABP1,FSIP1,SGK1,ZNF695
950	ZNF324	830.7	ARCHS4 Coexpression,1203;Enrichr Queries,551;GTEx Coexpression,738	PPP1R15A,BTG2,PFKFB3,CEBPD,ATP2A3,CLEC14A,RASGRP1,THBS1,MFSD13A,ZFP36,RGS2,SERTAD1,SESN2,PTK2B,HMOX1,PMEPA1,CHAC1,JUNB,PHLDA1,IER2,KDM6B,TMEM184A,EGR1,JUN,GADD45B,PLK2,FOS,DUSP8,KLF2,RHOB,SMAD7,NR4A2,EFNA1,CXCL10,NR4A1,HOOK2,SLFNL1,ZSCAN22,BHLHE40,FOSB,SGK1,ATF3
951	ZNF432	831	ARCHS4 Coexpression,1448;Enrichr Queries,159;GTEx Coexpression,886	CSRNP1,BTG2,ZNF571,SAMD9L,SERPINE1,BICDL2,RORA,MT1X,AHR,AKAP12,ZFP36,RGS2,DUSP10,SESN2,ENC1,GRB10,PMEPA1,CHAC1,JUNB,PHLDA1,KDM6B,IGFBP5,FOS,RHOB,NR5A2,ZNF713,KCTD11,ANGPTL4,SGK1,ATF3,BIRC3,PPP1R15A,PFKFB3,CEBPD,NEDD9,HIF1A,NDRG1,THBS1,HMOX1,EGR1,JUN,PLK2,VEGFA,SMAD7,NR4A2,CXCL10,NR4A1,NR4A3,HOOK2,BHLHE40,FOSB,LGR4
952	ZFP64	831.3	ARCHS4 Coexpression,1142;Enrichr Queries,908;GTEx Coexpression,444	PFKFB3,RORA,JADE2,CENPA,NDRG1,THBS1,RGS2,BCL2L11,ENC1,PMEPA1,JUNB,TP63,TNS1,ZNF462,EGR1,JUN,GADD45B,PLK2,SPRY4,NFATC2,TMC7,FOS,SMAD7,TGFBR2,DNMBP,HOOK2,ZSCAN22,TMEM117,BHLHE40,ZNF713,SGK1,TP73,INKA1,TJP2
953	ZNF607	831.7	ARCHS4 Coexpression,786;Enrichr Queries,1053;GTEx Coexpression,656	TOP2A,ZNF571,SLC26A2,LPAR1,CRMP1,RORA,NDRG1,THBS1,AKAP12,ZNF608,SALL2,CYP1B1,ZNF546,ZNF821,EGR1,IGFBP5,ZFP3,CBX2,CABLES1,FOS,TGFBR3,CXCL10,SLFNL1,HOOK2,COL5A1,CCDC74A,BHLHE40,HYLS1,DTL,RCOR2
954	CEBPG	831.8	ARCHS4 Coexpression,1328;Enrichr Queries,447;ReMap ChIP-seq,79;GTEx Coexpression,1473	TOP2A,EHF,BTG2,SERPINE1,MIR1260B,CXCL3,CXCL2,CXCL5,ZFP36,RGS2,SESN2,TNFSF10,GRB10,PMEPA1,CHAC1,JUNB,PHLDA1,IER2,MAP3K5,IGFBP3,FOS,RHOB,LRRC7,CRISPLD2,BHLHE40-AS1,LINC01619,LINC00607,SGK1,DTL,ATF3,JDP2,SMTNL1,PPP1R15A,BRSK1,PFKFB3,CEBPD,PRICKLE1,ATP2C2,HIF1A,NDRG1,THBS1,AURKA,DLL4,SOCS2,APOL6,NUAK2,PALMD,HMOX1,CCL2,SLC19A2,FAM83A,EGR1,JUN,TSLP,GADD45B,CAVIN2,PLK2,SPRY4,LYSMD2,KLF2,VEGFA,SMAD7,P2RX…
955	TP73	832.7	ARCHS4 Coexpression,1272;Enrichr Queries,563;GTEx Coexpression,663	TOP2A,BTG2,CRYBG1,CEBPD,SERPINE1,LPAR1,TWIST1,RORA,ATP2C2,RASGRP1,HIF1A,THBS1,CYP1B1,E2F2,N4BP3,JUNB,TP63,E2F8,EGR1,JUN,IGFBP3,IGF2,NFATC2,NRG1,FOS,WNT9A,RUNX2,VEGFA,SMAD7,CXCL10,NR4A1,NR5A2,CCNE2,HOOK2,COL5A1,CCNE1,BHLHE40,FGFR3,ATF3,INKA1
956	HMBOX1	832.8	ARCHS4 Coexpression,1215;Enrichr Queries,1116;ReMap ChIP-seq,165;GTEx Coexpression,835	TOP2A,EHF,BTG2,CD83,ITGB3,MIR1260B,RORA,OLFML2A,RND1,ZNF608,SESN2,TNFSF10,MAN1A1,PROSER2-AS1,MAP3K5,TNS1,KDM6B,IGFBP5,SLC11A2,TEX14,FOS,EREG,TGFBR2,ITPKB,TGFBR3,ZMIZ1-AS1,CCDC74A,BHLHE40-AS1,LINC01619,ZNF713,ATF3,PPP1R15A,PFKFB3,ABHD4,GMPR,NEDD9,HIF1A,THBS1,CHST11,PTK2B,SLC25A25,ATF7IP,PLK3,EGR1,JUN,HSPA1L,CAVIN2,VEGFA,NR4A2,HOOK2,BHLHE40,FOSB,EVI2B,IL18R1
957	ZBTB8B	833	ARCHS4 Coexpression,1214;GTEx Coexpression,452	NR4A2,BRSK1,MPP2,ZNF713,CRMP1,ABAT,NACAD,CSMD3,RASGRP3
958	FOXO6	833.7	ARCHS4 Coexpression,1091;Enrichr Queries,404;GTEx Coexpression,1006	BTG2,PDGFB,LPAR1,CRMP1,RORA,NRARP,PRICKLE1,NDRG1,THBS1,RGS2,ATOH8,CYP1B1,PMEPA1,CGA,PCDH1,JUNB,RUNX1T1,TNS1,HES6,EGR1,JUN,IGFBP5,GADD45B,HSPA1L,UNC5B,IGFBP3,NFATC2,WNT9A,FOS,RHOB,VEGFA,SMAD7,NR4A2,TGFBR3,NR4A1,NR4A3,HOOK2,COL5A1,SLFNL1,BHLHE40,FOSB,SGK1,FGFR3,ATF3
959	CC2D1A	834	ARCHS4 Coexpression,690;GTEx Coexpression,978	HOOK2,ANO9,BICDL2,ATP2C2,ATP2C2-AS1,DUSP8,OPLAH
960	SCX	835	ARCHS4 Coexpression,835	TMEM184A,MAFK,OPLAH,MDFI
961	ZNF808	836	ARCHS4 Coexpression,1022;Enrichr Queries,929;GTEx Coexpression,557	BRSK1,BTG2,ZNF571,LPAR1,RORA,PRICKLE1,NDRG1,THBS1,ZC3H12D,RGS2,ZNF608,DPF1,SESN2,ENC1,MAN1A1,TNS1,ATF7IP,MPP2,EGR1,JUN,GADD45B,IL15,IGFBP3,FOS,NR4A2,TGFBR3,CXCL10,RNF125,HOOK2,BHLHE40,ZNF713,SGK1
962	FEZF1	836.3	ARCHS4 Coexpression,212;Enrichr Queries,1288;GTEx Coexpression,1009	FOXG1,LPAR1,TWIST1,CRMP1,ABAT,FIGN,ZNF608,DPYSL4,SALL2,CYP1B1,CSMD3,EGR1,IGFBP3,CBX2,EBF1,ZFHX4,ENKUR,NR4A2,NR5A2,CCDC74A,BHLHE40,MFAP2,SIM1,FGFR3,RCOR2
963	ZNF26	836.3	ARCHS4 Coexpression,981;Enrichr Queries,814;GTEx Coexpression,714	PPP1R15A,CSRNP1,PFKFB3,SERPINE1,RORA,CENPA,THBS1,RASGRP3,ZFP36,ENC1,JUNB,PHLDA1,EGR1,JUN,CHST6,PLK2,FOS,VEGFA,SMAD7,NR4A2,TGFBR3,NR4A3,HOOK2,NAV3,BHLHE40,ZNF713,FOSB,NABP1,FAM72D,SGK1,FAM72B,ATF3,ZNF695,FAM72A,BIRC3
964	ZNF91	837.7	ARCHS4 Coexpression,594;Enrichr Queries,589;GTEx Coexpression,1330	PPP1R15A,TOP2A,PTPRR,BTG2,CEBPD,FOXG1,CRMP1,MT1X,AHR,HIF1A,NDRG1,THBS1,SHF,AKAP12,RGS2,ZNF608,CA2,TBC1D32,ENC1,ITGB8,MAN1A1,GBP2,JUNB,PHLDA1,MEST,RUNX1T1,EGR1,JUN,IGFBP5,IGFBP3,FOS,RHOB,TGFBR3,CXCL10,ASPM,CENPF,DAB2,HOOK2,LRRC7,BHLHE40,SGK1
965	ZNF518B	839	ARCHS4 Coexpression,963;Enrichr Queries,754;GTEx Coexpression,800	MAP10,BTG2,FOXG1,TNC,LPAR1,PRICKLE1,NDRG1,RASGRP1,THBS1,SOCS2,AKAP12,ZFP36,RGS2,ZNF608,CA2,ZNF280C,ENC1,CYP1B1,PHLDA1,RUNX1T1,EGR1,JUN,PLK2,IGFBP3,FOS,ZFHX4,MID1,RHOB,VEGFA,CENPF,HOOK2,COL4A1,BHLHE40,HYLS1,FSIP1,SGK1
966	ZNF449	840.7	ARCHS4 Coexpression,677;Enrichr Queries,798;GTEx Coexpression,1047	BTG2,FOXG1,CRMP1,RORA,AHR,SLC5A3,NDRG1,THBS1,ZNF280C,ENC1,PDK4,CHAC1,GBP2,JUNB,PHLDA1,EGR1,JUN,IGFBP5,GADD45B,EBF1,FOS,PGM2L1,TGFBR2,RHOB,VEGFA,SMAD7,CXCL10,CENPE,DAB2,EPGN,HOOK2,PIK3IP1,BHLHE40,CPEB2,ATF3
967	ZNF470	841	ARCHS4 Coexpression,1172;Enrichr Queries,715;GTEx Coexpression,636	ZNF571,SLC45A1,SERPINE1,LPAR1,RORA,AHR,SLC5A3,NDRG1,THBS1,SOCS2,AKAP12,RGS2,ZNF608,SALL2,PODXL,TBC1D32,ENC1,GBP4,MPP2,EGR1,JUN,PLK2,IGFBP3,ZFP3,FOS,PGM2L1,VEGFA,CXCL10,RNF125,NAV3,HOOK2,COL5A1,BHLHE40,ZNF713,NACAD,ATF3,BIRC3
968	ZFPM1	841.7	ARCHS4 Coexpression,851;Enrichr Queries,369;GTEx Coexpression,1305	BTG2,PFKFB3,CEBPD,PDGFB,LPAR1,ATP2A3,NDRG1,THBS1,ZFP36,RGS2,CHST11,CA2,PMEPA1,E2F2,CA9,JUNB,PHLDA1,IER2,TNS1,PPP1R16B,KDM6B,TMEM184A,EGR1,JUN,IGFBP5,GADD45B,UNC5B,FOS,KLF2,RHOB,VEGFA,SMAD7,NR4A2,NR4A1,NR5A2,HOOK2,COL5A1,COL4A1,BHLHE40,FOSB,SIK1,MAFK,SGK1,FGFR3,ATF3,OSBP2
969	PAX4	841.7	ARCHS4 Coexpression,979;Enrichr Queries,1054;GTEx Coexpression,492	SLC26A2,CEBPD,SERPINE1,PDGFB,ATP2C2,HIF1A,THBD,RGS2,RASD1,CA2,ZNF546,MEST,RUNX1T1,GPR39,EGR1,MPP2,IGFBP5,LRRN3,GREB1,ANO9,TRPV3,TMEM171,FOS,NR4A2,TGFBR3,ERN2,CXCL10,HOOK2,BHLHE40,ZNF713,ATF3
970	FOXD4L1	842.3	ARCHS4 Coexpression,980;Enrichr Queries,452;GTEx Coexpression,1095	PTPRR,BTG2,CEMIP,CEBPD,FOXG1,TNC,LPAR1,TWIST1,ABAT,THBS1,SHF,SOCS2,ZFP36,RGS2,ATOH8,CYP1B1,CCL2,DPF3,ZNF821,ICOSLG,EGR1,JUN,EDN1,GADD45B,TNFRSF9,NRG1,FOS,GDF6,ZFHX4,KLF2,VEGFA,NR4A2,CXCL10,NR4A3,HOOK2,SLFNL1,BHLHE40,FOSB,SGK1,FAM72C,ATF3,BIRC3,TP73
971	RBSN	842.5	ARCHS4 Coexpression,901;GTEx Coexpression,784	MPP2,SALL2,TBC1D32,FOXG1,ZNF713,NACAD,ABAT,EFR3B
972	TFAP2E	843.3	ARCHS4 Coexpression,819;Enrichr Queries,642;GTEx Coexpression,1069	PRDM8,KCNG1,PTPRR,BTG2,CEBPD,SH2D2A,LPAR1,TWIST1,NDRG1,SHF,RGS2,GNA15,RASD1,SALL2,CYP1B1,E2F2,PTK2B,JUNB,EGR1,JUN,UNC5B,IGFBP3,FOS,KLF2,C1QL1,SMAD7,NR4A2,EFNA1,CXCL10,NR4A1,NR4A3,HOOK2,ELF3,BHLHE40,FOSB,SGK1,FGFR3,ATF3,TP73
973	ZNF350	844.3	ARCHS4 Coexpression,1092;Enrichr Queries,337;GTEx Coexpression,1104	PPP1R15A,PTGER4,BTG2,NEDD9,RORA,MT1X,AHR,HIF1A,NDRG1,THBS1,SOCS2,ZC3H12D,ZFP36,RGS2,DUSP10,ENC1,TNFSF10,CYP1B1,HMOX1,PMEPA1,ZNF467,GBP2,JUNB,TRIM22,NKX3-1,EGR1,JUN,GADD45B,GALNT3,PLK2,IGFBP3,RAB27B,FOS,KLF2,VEGFA,NR4A2,TGFBR3,CXCL10,RNF125,HOOK2,BHLHE40,ZNF713,EVI2B,SGK1,ATF3,BIRC3
974	ZFX	844.4	Literature ChIP-seq,158;ARCHS4 Coexpression,1111;Enrichr Queries,1365;ReMap ChIP-seq,286;GTEx Coexpression,1302	TOP2A,DIXDC1,NRARP,RORA,CLEC14A,JADE2,OPLAH,ZFP36,PMEPA1,JUNB,IER2,RALGPS2,HES6,DUSP1,ZFP3,SLC11A2,VASH2,KIF23,FOS,ELOVL7,RGMB,C1QL1,RHOB,MRAS,CCNE2,BHLHE40-AS1,ZSCAN22,ARHGEF4,SGK1,DTL,FJX1,CERS1,BIRC3,BRSK1,SLC26A2,TTYH2,CRMP1,HIF1A,SERTAD1,HES1,SLC25A25,PLK3,EGR1,JUN,CBX2,SPRY4,KLF2,NR4A2,PER2,OCLN,HOOK2,TMEM117,BHLHE40,FOSB,NABP1,LGR4
975	RLF	844.7	ARCHS4 Coexpression,938;Enrichr Queries,995;GTEx Coexpression,601	PPP1R15A,CSRNP1,BTG2,PFKFB3,SH2D2A,NEDD9,RORA,HIF1A,NDRG1,THBS1,ZFP36,RGS2,DUSP10,HMOX1,JUNB,KDM6B,PLK3,EGR1,DUSP2,JUN,GADD45B,DUSP1,FOS,VEGFA,HOOK2,BHLHE40,SGK1,ATF3
976	ZNF703	844.7	ARCHS4 Coexpression,1250;Enrichr Queries,179;GTEx Coexpression,1105	BTG2,SERPINE1,RORA,NRARP,AKAP12,ZFP36,RGS2,DUSP10,ZNF608,ENC1,CYP1B1,PMEPA1,JUNB,PHLDA1,IER2,TNS1,EDN1,IGFBP5,IGFBP3,FOS,RHOB,CRISPLD2,COL4A1,GAS1,SGK1,ATF3,PFKFB3,CEBPD,LPAR1,NEDD9,NDRG1,THBS1,HMOX1,EGR1,JUN,GADD45B,PLK2,IGF2,KLF2,VEGFA,SMAD7,NR4A2,EFNA1,EEPD1,NR4A1,HOOK2,COL5A1,BHLHE40,FOSB,INKA1
977	ZNF428	845.7	ARCHS4 Coexpression,554;Enrichr Queries,1343;GTEx Coexpression,640	BRSK1,MPP2,EGR1,JUN,BTG2,FOXG1,CRMP1,FOS,POU2F2,ZFHX4,KLF2,RHOB,NR4A2,HOOK2,DPYSL4,DPF1,BHLHE40,NACAD,JUNB,PHLDA1
978	MLXIPL	846.3	ARCHS4 Coexpression,1104;Enrichr Queries,496;GTEx Coexpression,939	BTG2,PFKFB3,SERPINE1,GMPR,ABAT,OPLAH,NDRG1,CTSS,HSD11B1,SOCS2,AKAP12,ZFP36,RGS2,RASD1,CA2,PDK4,HMOX1,MAN1A1,JUNB,TNS1,EGR1,JUN,COL27A1,IGFBP5,IGFBP3,FOS,VEGFA,TGFBR3,CXCL10,NR4A1,HOOK2,CLDN14,COL4A1,BHLHE40,FOSB,ALDOC,ANGPTL4,SGK1,FGFR3,ACOT4,ADORA2A-AS1,ATF3
979	HES3	847.7	ARCHS4 Coexpression,257;Enrichr Queries,1215;GTEx Coexpression,1071	PTPRR,FLT1,LPAR1,CRMP1,RORA,HTR7,SALL2,PODXL,ZNF821,PCDH1,N4BP3,JUNB,MPP2,EGR1,JUN,CBX2,HTR1D,SPRY4,VASH2,EBF1,FOS,NR5A2,HOOK2,BHLHE40,RCOR2,ATF3,LGR4
980	ZNF613	848	ARCHS4 Coexpression,1362;Enrichr Queries,478;GTEx Coexpression,704	PRDM8,SAMD9L,PFKFB3,CEBPD,LPAR1,GMPR,NDRG1,THBS1,SOCS2,ZFP36,RGS2,DUSP10,GCNT2,TNFSF10,PMEPA1,CYP1B1,CCL2,GBP2,JUNB,PHLDA1,NKX3-1,ZNF462,EGR1,JUN,EDN1,GALNT3,PLK2,FOS,NR4A2,EFNA1,CENPE,CXCL10,HOOK2,CRISPLD2,BHLHE40,ZNF713,SGK1,STEAP1,SOCS2-AS1,ATF3,BIRC3
981	KLF16	850.7	ARCHS4 Coexpression,1433;Enrichr Queries,834;GTEx Coexpression,285	CSRNP1,BTG2,CHRM4,FOXG1,LMF1,MFSD13A,ZFP36,SERTAD1,DPF1,HMOX1,E2F2,JUNB,PHLDA1,IER2,PPP1R16B,KDM6B,ATP2B1-AS1,PLK3,EGR1,JUN,GADD45B,FOS,RHOB,VEGFA,SMAD7,NR4A2,NR4A1,HOOK2,LRRC7,BHLHE40,ARHGEF4,FOSB,MAFK,SIK1,SGK1,ATF3
982	ZIC5	851	ARCHS4 Coexpression,619;Enrichr Queries,815;GTEx Coexpression,1119	GRAMD1B,PTPRR,PDGFB,TNC,LPAR1,TWIST1,CRMP1,RORA,NRARP,THBS1,SHF,SOCS2,SALL2,PODXL,PCDH1,PHLDA1,E2F8,EGR1,UNC5B,IGFBP3,CBX2,SPRY4,EBF1,VASH2,FOS,ZFHX4,NR4A2,CENPF,HOOK2,BHLHE40,MFAP2,SGK1,FGFR3,RCOR2,ATF3
983	HOXD12	851	ARCHS4 Coexpression,1123;Enrichr Queries,1231;GTEx Coexpression,199	PRDM8,SYNM,PNCK,FOXG1,DIXDC1,LPAR1,TCF21,TWIST1,OLFML2A,PTGS1,SOCS2,EGR1,SPRY4,EBF1,IGF2,FOS,MID1,BTC,NR4A2,CXCL10,NR5A2,COL5A1,HOOK2,ADM2,BHLHE40,SIM1,SOCS2-AS1,ATF3
984	ZNF843	851.3	ARCHS4 Coexpression,1166;Enrichr Queries,572;GTEx Coexpression,816	MAP10,PTGER4,LPAR1,TCF21,HIF1A,THBS1,MYPN,MYOM3,RASGRP3,APOL6,BCL2L11,SOCS1,RASD1,LURAP1L,TNFSF10,DPF3,CYP1B1,CCL2,ZNF467,JUNB,TNS1,EGR1,JUN,RSAD2,GADD45B,IGFBP3,NRG1,FOS,VASH1,KLF2,NR4A2,CXCL10,HOOK2,CRISPLD2,BHLHE40,ZNF713,FOSB,ANGPTL4,ATF3,BIRC3
985	ZNF761	852	ARCHS4 Coexpression,1238;Enrichr Queries,691;GTEx Coexpression,627	PRDM8,PPP1R15A,BTG2,PFKFB3,SERPINE1,NEDD9,NDRG1,THBS1,AKAP12,RGS2,GCNT2,HMOX1,PMEPA1,JUNB,PHLDA1,IER2,NKX3-1,EGR1,JUN,GADD45B,UBE2C,GREB1,FOS,RHOB,VEGFA,CENPE,CXCL10,NR4A1,OCLN,HOOK2,BHLHE40,SGK1,STEAP1,SOCS2-AS1,ATF3,BIRC3
986	GCM2	854	ARCHS4 Coexpression,875;Enrichr Queries,877;GTEx Coexpression,810	EHF,FLT1,FOXG1,LPAR1,TWIST1,CRMP1,RORA,CYP1B1,DPF3,KCNJ2,E2F8,EGR1,JUN,PTGIS,IGFBP3,EBF1,FOS,PRLR,RUNX2,NR4A2,CXCL10,EPGN,NR5A2,HOOK2,COL4A1,RCAN2,BHLHE40,RAPGEF5,SGK1,SIM1,ATF3
987	ZNF197	854.5	ARCHS4 Coexpression,293;Enrichr Queries,1372;ReMap ChIP-seq,265;GTEx Coexpression,1488	KCNG1,LTK,BTG2,RAB3A,TNFAIP6,FOXG1,ATP2A3,CRMP1,LPO,CXCL3,OPLAH,CXCL2,HIF1A,MFSD13A,ZNF608,SALL2,DPYSL4,CLTCL1,PMEPA1,FBXL19-AS1,JUNB,RUNX1T1,EGR1,COL4A2-AS1,JUN,RSAD2,TMEM178B,ANO9,ZFHX4,PGM2L1,ETV7,LPAR5,HOOK2,ZSCAN22,BHLHE40,ZNF713,SGK1,ATF3
988	ZNF727	854.5	ARCHS4 Coexpression,686;GTEx Coexpression,1023	ZNF462,PTGIS,PDZD2,DIXDC1,SYT16,ALDOC,PRICKLE1,ANGPTL1
989	ADNP	856.5	ARCHS4 Coexpression,826;Enrichr Queries,1386;ReMap ChIP-seq,64;GTEx Coexpression,1150	TOP2A,EHF,RAB3A,ONECUT3,DDX60L,JADE2,OLFML2A,PVR,TBC1D32,ZNF280C,SESN2,DPF1,FBXL19-AS1,IER2,KDM6B,DUSP1,XXYLT1-AS2,FOS,FOXP3,ERN2,ZMIZ1-AS1,BHLHE40-AS1,CCDC40,PDGFB,GMPR,HIF1A,ADAMTS10,GNA15,APOL6,SERTAD1,IL21R,E2F2,SLC25A25,RUNX1T1,TMEM184A,ATF7IP,EGR1,GADD45B,HTR1D,NFATC2,EFR3B,VEGFA,P2RX7,PER2,OCLN,EVI2A,HOOK2,MFAP2,BHLHE40,SNAI1,FOSB,EVI2B
990	HOMEZ	858.7	ARCHS4 Coexpression,1089;Enrichr Queries,327;GTEx Coexpression,1160	CSRNP1,BTG2,PFKFB3,LPAR1,NEDD9,RORA,NRARP,AHR,PRICKLE1,NDRG1,THBS1,RASGRP3,SOCS2,AKAP12,ZFP36,BCL2L11,SALL2,FAM186B,ENC1,HMOX1,JUNB,PHLDA1,TNS1,KDM6B,EGR1,JUN,HSPA1L,IGFBP5,PLK2,NFATC2,FOS,KLF2,RHOB,VEGFA,SMAD7,NR4A2,NR4A1,HOOK2,COL5A1,PIK3IP1,SLFNL1,BHLHE40,FOSB,SGK1,ATF3,JDP2
991	ZHX1	862.3	ARCHS4 Coexpression,1257;Enrichr Queries,1025;ReMap ChIP-seq,147;GTEx Coexpression,1020	BTG2,ONECUT3,CHRM4,NRARP,BICDL2,RORA,JADE2,AHR,ZFP36,RGS2,ENC1,FBXL19-AS1,CHAC1,JUNB,IER2,KDM6B,IL11,DUSP1,IGFBP3,FOS,TGFBR2,TGFBR3,ELF3,BHLHE40-AS1,ARHGEF4,SGK1,ATF3,HDAC5,HIF1A,NDRG1,THBS1,FSTL3,DLL4,SERTAD1,E2F2,HES1,FAM83A,TMEM184A,EGR1,JUN,HSPA1L,GADD45B,ANGPT1,ABCA6,CBX2,PLK2,KLF2,EFNA1,NR4A1,EPGN,KITLG,HOOK2,COL5A1,BHLHE40,FOSB,MAFK
992	THAP8	862.7	ARCHS4 Coexpression,1271;Enrichr Queries,682;GTEx Coexpression,635	PPP1R15A,SYNM,BTG2,RAB3A,PFKFB3,CRMP1,NDRG1,THBS1,PTGS1,ZFP36,RGS2,RASD1,SERTAD1,DPYSL4,HMOX1,PMEPA1,PCDH1,ZNF467,JUNB,KDM6B,HES6,EGR1,JUN,GADD45B,SLC11A2,FOS,VASH1,VASN,RHOB,VEGFA,BTC,NR4A1,HOOK2,COL5A1,BHLHE40,KCTD11,ATF3,JDP2
993	ZBTB9	862.7	ARCHS4 Coexpression,1230;Enrichr Queries,710;GTEx Coexpression,648	CSRNP1,BTG2,SOCS2,RGS2,CCNB1,BCL2L11,SALL2,TBC1D32,ENC1,CGA,JUNB,PHLDA1,IER2,SLC25A25,EGR1,JUN,GADD45B,PLK2,CBX2,SPRY4,KIF23,FOS,RHOB,VEGFA,SMAD7,NR4A2,NR4A1,HOOK2,PIK3IP1,CCNE1,ZSCAN22,CCDC74A,BHLHE40,NABP1,SIK1,FSIP1,SGK1
994	ZNF384	863.6	ARCHS4 Coexpression,1447;ENCODE ChIP-seq,36;Enrichr Queries,1300;ReMap ChIP-seq,99;GTEx Coexpression,1436	CSRNP1,EHF,SAMD9L,RAB3A,TNFAIP6,ITGB3,SERPINE1,BICDL2,JADE2,AKAP12,MFSD13A,ZFP36,LBH,KYNU,SESN2,DPF3,FBXL19-AS1,JUNB,IER2,ICOSLG,KDM6B,DUSP1,IL15,ZFP3,RFX2,EBF1,KIF23,FOS,RGMB,RHOB,ITPKB,LRRC7,BHLHE40-AS1,ARHGEF4,ANGPTL4,SGK1,ATF3,CERS1,BIRC3,PPP1R15A,HDAC5,PIF1,PFKFB3,TTYH2,SP140,ADCY4,HIF1A,SAMSN1,CENPA,ADAMTS10,FSTL3,RASD1,SERTAD1,HMOX1,E2F2,ZNF821,HES1,SLC25A25,PLK3,EGR1,JUN,VCAM1,HSPA1L,GADD…
995	ZBTB48	863.7	ARCHS4 Coexpression,530;Enrichr Queries,839;GTEx Coexpression,1222	PPP1R15A,CSRNP1,BTG2,PFKFB3,ATP2A3,CTSS,ZFP36,RGS2,CHST11,SESN2,E2F2,PTK2B,ZNF467,JUNB,IER2,KDM6B,PLK3,EGR1,JUN,GADD45B,FOS,FOXP3,KLF2,VEGFA,SMAD7,ITPKB,NR4A1,HOOK2,BHLHE40,FOSB,NABP1,SGK1,EVI2B,ATF3
996	TFAP2D	864	ARCHS4 Coexpression,923;Enrichr Queries,1235;GTEx Coexpression,434	PRDM8,EGR1,MPP2,GPR39,FOXG1,EBF1,LPAR1,TWIST1,RORA,FOS,MEIS3,PGM2L1,AURKA,NR4A2,LRRC7,DPF1,ENC1,BHLHE40,HYLS1,CSMD3,SIM1,KCNJ2,RAPGEF4
997	FOXD4	864	ARCHS4 Coexpression,1304;Enrichr Queries,586;GTEx Coexpression,702	PTGER4,PRDM8,GRAMD1B,PTPRR,CEBPD,FOXG1,SERPINE1,LPAR1,TWIST1,CXCL2,THBS1,SHF,SOCS2,ZFP36,SALL2,DPYSL4,ATOH8,CYP1B1,CCL2,JUNB,PHLDA1,RUNX1T1,NKX3-1,EGR1,JUN,RSAD2,GADD45B,PLK2,IGFBP3,FOS,KLF2,NR4A2,CXCL10,NR4A3,HOOK2,BHLHE40,FOSB,SGK1,FGFR3,ATF3
998	ATF2	864.2	ARCHS4 Coexpression,1190;ENCODE ChIP-seq,108;Enrichr Queries,1320;ReMap ChIP-seq,189;GTEx Coexpression,1514	BTG2,CD83,BICDL2,RORA,JADE2,AHR,AKAP12,ZFP36,RGS2,DUSP10,ZNF608,LBH,JUNB,PHLDA1,IER2,DUSP1,VASH2,TMC7,FOS,SSTR1,PGM2L1,TGFBR2,RHOB,BHLHE40-AS1,ZSCAN22,LINC01619,ATF3,PPP1R15A,TTYH2,CRMP1,HIF1A,THBS1,CCNB1,NUAK2,SERTAD1,PODXL,IL21R,GCNT2,E2F2,HES1,PCDH1,N4BP3,RIBC2,ATF7IP,PLK3,EGR1,JUN,GADD45B,SPRY4,ZFHX4,VEGFA,NR4A2,CENPE,SH3RF2,NR4A3,HOOK2,BHLHE40,FOSB,FSIP1
999	ZNF713	864.3	ARCHS4 Coexpression,1352;Enrichr Queries,501;GTEx Coexpression,740	BTG2,TTYH2,CEBPD,SERPINE1,LPAR1,ABAT,RORA,AHR,THBS1,RASGRP3,RGS2,DUSP10,ZNF608,ENC1,PDK4,CYP1B1,ITGB8,JUNB,PHLDA1,KDM6B,MPP2,ZNF462,EGR1,JUN,GADD45B,PLK2,NFATC2,TMC7,FOS,VASH1,NR4A2,CXCL10,NR4A1,PEX5L,HOOK2,CRISPLD2,BHLHE40,FOSB,NACAD,SIK1,SGK1,RAPGEF4
1000	HOXC12	864.7	ARCHS4 Coexpression,1020;Enrichr Queries,1069;GTEx Coexpression,505	EHF,ONECUT3,LPAR1,TCF21,RORA,CLDN1,SOCS2,ATOH8,GRB10,MEST,TP63,HES6,EGR1,PTGIS,TRPA1,UNC5B,EBF1,FOS,SSTR1,WNT16,NR4A2,TGFBR3,CXCL10,DNMBP,FOSB,SIK1,SIM1,STEAP1,ATF3,INKA1
1001	ZNF337	866	ARCHS4 Coexpression,640;Enrichr Queries,1036;GTEx Coexpression,922	PPP1R15A,PTPRR,BTG2,SYNM,CEBPD,FOXG1,CRMP1,NDRG1,THBS1,SHF,PODXL,CNR1,SESN2,ENC1,PMEPA1,JUNB,TRIM22,RUNX1T1,EGR1,JUN,COL27A1,PLK2,FOS,VEGFA,ASPM,HOOK2,LRRC7,BHLHE40,SGK1,ATF3,BIRC3
1002	ZNF415	867	ARCHS4 Coexpression,1319;Enrichr Queries,411;GTEx Coexpression,871	SAMD9L,TNC,LPAR1,CRMP1,RORA,THBS1,SOCS2,AKAP12,RGS2,ZNF608,SALL2,PODXL,CA2,ENC1,PDK4,CYP1B1,HMOX1,PMEPA1,CCL2,MEST,MPP2,EGR1,VCAM1,LRRN3,IGFBP5,LUM,IGFBP3,TMC7,FOS,VEGFA,NR4A2,TGFBR3,CXCL10,HOOK2,COL5A1,COL4A1,RCAN2,BHLHE40,ZNF713,PTX3,SGK1,IL7R,CRYAB,ATF3,BIRC3
1003	CRX	869	Literature ChIP-seq,135;ARCHS4 Coexpression,1359;Enrichr Queries,882;GTEx Coexpression,1100	SLC26A2,PNCK,CEBPD,SERPINE1,TNC,LPAR1,RORA,JADE2,HIF1A,THBS1,CTSS,HSD11B1,CCL2,HMOX1,PCDH1,JUNB,KDM6B,EGR1,JUN,IGFBP3,EBF1,TEX14,FOS,MID1,RUNX2,NR4A2,CXCL10,NR4A1,ERN2,SNRK,NR5A2,HOOK2,CLDN14,BHLHE40,SNAI1,ZNF713,FOSB,CRYAB,ADORA2A-AS1,ATF3,OSBP2
1004	ZNF79	869	ARCHS4 Coexpression,618;Enrichr Queries,431;GTEx Coexpression,1558	PPP1R15A,PTGER4,CSRNP1,BTG2,SERPINE1,IL24,THBS1,ZFP36,RGS2,SERTAD1,SESN2,ENC1,HMOX1,CHAC1,JUNB,IER2,SLC25A25,TRIM22,KDM6B,TMEM184A,PLK3,EGR1,JUN,EDN1,GADD45B,PLK2,FOS,RHOB,SMAD7,NR4A2,CXCL10,KITLG,HOOK2,SLFNL1,BHLHE40,FOSB,NABP1,KCTD11,SGK1,GRAPL,ATF3,BIRC3
1005	ZNF621	869.3	ARCHS4 Coexpression,1019;Enrichr Queries,1034;GTEx Coexpression,555	SLC26A2,LPAR1,TWIST1,RORA,AHR,PCDH18,ZNF608,APOL6,BCL2L11,DUSP10,TBC1D32,KYNU,ITGB8,PHLDA1,ATF7IP,EGR1,JUN,FOS,VASN,RUNX2,RHOB,VEGFA,TGFBR2,TGFBR3,NAV3,HOOK2,BHLHE40,ZNF713,CPEB2,BIRC3
1006	ZNF683	869.3	ARCHS4 Coexpression,1065;Enrichr Queries,554;GTEx Coexpression,989	SAMD9L,BCL2A1,SH2D2A,RORA,SAMSN1,THBS1,CTSS,TNFSF13B,RGS2,FAM186B,IL21R,E2F2,CCL2,GBP2,JUNB,GBP4,PPP1R16B,EGR1,JUN,DUSP2,VCAM1,HSPA1L,RSAD2,TNFRSF9,FOS,POU2F2,NR4A2,ETV7,TGFBR3,CXCL10,SLFNL1,TNIP3,BHLHE40,FOSB,IL7R,ATF3,BIRC3
1007	BHLHA9	870	ARCHS4 Coexpression,1222;GTEx Coexpression,518	RGS4,BRSK1,RAB3A,RCAN2,DPF1,ENC1,PGM2L1
1008	ZMAT1	871	ARCHS4 Coexpression,750;Enrichr Queries,433;GTEx Coexpression,1430	SLC46A3,BTG2,SAMD9L,SDC2,FOXG1,LPAR1,NEDD9,RORA,NDRG1,THBS1,RASGRP3,SOCS2,AKAP12,RGS2,CA2,TBC1D32,PDK4,TNFSF10,CYP1B1,ITGB8,CSMD3,GBP2,PHLDA1,TNS1,RALGPS2,EGR1,JUN,IGFBP5,SYT16,FOS,ZFHX4,KLF2,VEGFA,NR4A2,TGFBR3,CXCL10,HOOK2,PIK3IP1,RCAN2,BHLHE40,ZNF713,FOSB,SGK1,ATF3
1009	ZNF33B	872.3	ARCHS4 Coexpression,1163;Enrichr Queries,742;GTEx Coexpression,712	BTG2,CEBPD,BICDL2,RORA,CLDN1,THBS1,RGS2,BCL2L11,ZNF608,TBC1D32,ENC1,GRB10,CYP1B1,RALGPS2,EGR1,JUN,PLK2,FOS,PGM2L1,RHOB,VEGFA,SMAD7,NR4A2,EFNA1,TGFBR3,OCLN,KITLG,NR5A2,HOOK2,BHLHE40,ZNF713,SGK1,CPEB2,LGR4,ATF3,BIRC3
1010	ZNF853	872.5	ARCHS4 Coexpression,360;GTEx Coexpression,1385	BRSK1,MYLK2,RAB3A,KCNJ12,ARHGEF4,DUSP8,CERS1,SMTNL1
1011	ZUP1	874.3	ARCHS4 Coexpression,1618;Enrichr Queries,619;GTEx Coexpression,386	PPP1R15A,RTP4,PIF1,CSRNP1,BTG2,SAMD9L,PFKFB3,LPAR1,CENPA,THBS1,ZFP36,RGS2,IL21R,TNFSF10,HMOX1,GBP2,JUNB,GBP4,IL15RA,EGR1,JUN,RSAD2,GADD45B,UBE2C,IL15,PLK2,FOS,VEGFA,CENPE,CXCL10,CENPF,HOOK2,BHLHE40,NABP1,FAM72D,SGK1,FAM72B,ATF3,ZNF695,FAM72A,BIRC3
1012	HSF5	874.7	ARCHS4 Coexpression,773;Enrichr Queries,666;GTEx Coexpression,1185	BTG2,FLT1,LPAR1,GMPR,RORA,AKAP12,GNA15,RASD1,CA2,FAM186B,GRB10,CCL2,GBP4,RIBC2,RUNX1T1,PPP1R16B,CPA3,EGR1,JUN,EDN1,RSAD2,HSPA1L,PLCL2,EBF1,TEX14,FOS,KLF2,NR4A2,CXCL10,NR4A3,DPY19L2,HOOK2,SLFNL1,BHLHE40,FOSB,IL7R,ATF3
1013	ZNF431	877.3	ARCHS4 Coexpression,1192;Enrichr Queries,1196;GTEx Coexpression,244	TOP2A,EHF,CRYBG1,AHR,SLC5A3,THBS1,RASGRP3,GNA15,NUAK2,APOL6,N4BP3,FAM83A,RALGPS2,TMEM184A,ATF7IP,EGR1,SERPINB2,FOS,PGM2L1,TGFBR3,CENPE,ASPM,EPGN,CENPF,LPAR5,HOOK2,BHLHE40,ZNF713,DTL
1014	ZNF786	877.3	ARCHS4 Coexpression,1317;Enrichr Queries,733;GTEx Coexpression,582	CSRNP1,BTG2,SAMD9L,CEBPD,AHR,RASGRP1,NDRG1,SOCS2,ZC3H12D,ZFP36,RGS2,SERTAD1,PTK2B,HMOX1,CCL2,GBP2,JUNB,PHLDA1,TP63,EGR1,JUN,GADD45B,GALNT3,FOS,KLF2,EFNA1,CXCL10,HOOK2,ZSCAN22,BHLHE40,ZNF713,FOSB,SGK1,ATF3,TP73,INKA1,BIRC3
1015	NR2C2	877.6	ARCHS4 Coexpression,1540;ENCODE ChIP-seq,105;Enrichr Queries,1360;ReMap ChIP-seq,293;GTEx Coexpression,1090	ATF7IP,PPP1R15A,KDM6B,BRSK1,EGR1,JUN,SLC11A2,ANO9,RORA,FOS,CENPA,HIF1A,AURKA,PSMD6-AS2,BCL2L11,HOOK2,CLTCL1,BHLHE40,FBXL19-AS1,JUNB
1016	ZNF467	877.7	ARCHS4 Coexpression,1053;Enrichr Queries,251;GTEx Coexpression,1329	BTG2,CEBPD,NDRG1,THBS1,CTSS,TNFSF13B,PTGS1,SOCS2,ZFP36,RGS2,CA2,TNFSF10,CYP1B1,HMOX1,PMEPA1,CCL2,GBP2,JUNB,PHLDA1,TNS1,EGR1,JUN,IGFBP5,RSAD2,GADD45B,UNC5B,IGFBP3,FOS,KLF2,RHOB,VEGFA,SMAD7,NR4A2,EFNA1,CXCL10,NR4A1,HOOK2,COL5A1,PIK3IP1,CRISPLD2,BHLHE40,ANGPTL4,EVI2B,SGK1,FGFR3,ATF3
1017	FBXL19	879	ARCHS4 Coexpression,1161;GTEx Coexpression,597	BRSK1,RAB3A,FOXG1,DPF1,SYT16,ARHGEF4,RCOR2
1018	MECP2	879.7	ARCHS4 Coexpression,692;Enrichr Queries,1198;GTEx Coexpression,749	BRSK1,HDAC5,BTG2,SLC45A1,DIXDC1,RORA,JADE2,HIF1A,NDRG1,THBS1,SALL2,JUNB,RUNX1T1,TNS1,KDM6B,EGR1,JUN,FOS,DUSP8,RHOB,VEGFA,TGFBR2,NR4A2,ITPKB,HOOK2,BHLHE40
1019	ZNF346	879.7	ARCHS4 Coexpression,857;Enrichr Queries,944;GTEx Coexpression,838	PPP1R15A,TOP2A,BTG2,PFKFB3,CRMP1,PVR,NDRG1,THBS1,BCL2L11,SESN2,ENC1,E2F2,PTK2B,ZNF821,JUNB,SLC25A25,EGR1,JUN,GADD45B,PLK2,FOS,VEGFA,TGFBR2,HOOK2,ZSCAN22,BHLHE40,ZNF713,NABP1,SGK1,CPEB2,ATF3,OSBP2
1020	ZKSCAN3	880.3	ARCHS4 Coexpression,1140;Enrichr Queries,618;GTEx Coexpression,883	BRSK1,BTG2,PFKFB3,AHR,HIF1A,NDRG1,THBS1,RASGRP3,SOCS2,AKAP12,ZFP36,RGS2,CA2,DPF1,ENC1,PDK4,CSMD3,JUNB,PHLDA1,TNS1,KDM6B,ATF7IP,EGR1,JUN,PLK2,IGFBP3,FOS,KLF2,RHOB,VEGFA,NR4A2,NR4A1,HOOK2,BHLHE40,ZNF713,NABP1,SGK1,ATF3
1021	ZNF286B	880.5	ARCHS4 Coexpression,707;GTEx Coexpression,1054	SHF,PTPRR,FOXG1,ZNF713,EFR3B,PGM2L1,RUNX1T1
1022	HINFP	881.3	ARCHS4 Coexpression,1239;ReMap ChIP-seq,178;GTEx Coexpression,1227	PPP1R15A,CEBPD,SERPINE1,GMPR,OPLAH,CENPA,CXCL2,AURKA,RASGRP3,SHF,DLL4,MFSD13A,SOCS1,DUSP10,HAS1,DPF1,HMOX1,E2F2,PDK3,DPF3,ZNF821,CHAC1,HSPA1L,CISH,XXYLT1-AS2,NR4A2,RGCC,BHLHE40-AS1,LINC00607,BHLHE40,ZNF713,ANGPTL4,SGK1
1023	SCRT1	881.5	ARCHS4 Coexpression,442;Enrichr Queries,1321	EGR1,BRSK1,JUN,RAB3A,EBF1,LPAR1,CRMP1,FOS,DUSP8,RGMB,NR4A2,HOOK2,DPYSL4,BHLHE40,ARHGEF4,NACAD,PCDH1,FGFR3
1024	KAT7	881.5	ARCHS4 Coexpression,724;GTEx Coexpression,1039	ZNF462,CHST6,FAM186B,NABP1,TEX14,ZNF821,KCNJ2,RASGRP3
1025	PRDM9	882	ARCHS4 Coexpression,1007;Enrichr Queries,409;GTEx Coexpression,1230	BTG2,PFKFB3,LPAR1,RORA,NDRG1,RGS2,DUSP10,PDZD2,CA2,FAM186B,SESN2,CCL2,CSMD3,JUNB,KCNJ2,TNS1,EGR1,MPP2,JUN,VWF,ANGPT1,GADD45B,UNC5B,IL15,IGFBP3,TEX14,FOS,ZFHX4,RHOB,VEGFA,NR4A2,CXCL10,NR4A1,NR4A3,HOOK2,COL5A1,BHLHE40,DEPDC1,FOSB,ANGPTL4,SGK1,DTL,ATF3
1026	ZNF251	884.7	ARCHS4 Coexpression,740;Enrichr Queries,670;GTEx Coexpression,1244	PFKFB3,CEBPD,FOXG1,LPAR1,CRMP1,PRICKLE1,NDRG1,CTSS,ZNF608,ENC1,ZNF280C,GRB10,HMOX1,JUNB,PHLDA1,RUNX1T1,KDM6B,EGR1,JUN,EDN1,COL27A1,IGFBP5,GADD45B,PLK2,IGFBP3,FOS,PGM2L1,KLF2,RHOB,VEGFA,SMAD7,NR4A2,HOOK2,COL5A1,BHLHE40,SGK1,ATF3
1027	ZNF280C	885	ARCHS4 Coexpression,811;Enrichr Queries,1055;GTEx Coexpression,789	TOP2A,EGR1,JUN,BTG2,PLK2,TEX14,KIF23,FOS,NDRG1,THBS1,AKAP12,CENPE,ASPM,KIF18A,CENPF,CCNE2,HOOK2,ENC1,BHLHE40,SGK1,DTL,PHLDA1,ATF3
1028	ZNF69	885.7	ARCHS4 Coexpression,1370;Enrichr Queries,841;GTEx Coexpression,446	CEBPD,TNC,AHR,THBS1,RGS2,ZNF608,CA2,ENC1,CYP1B1,CA9,GBP2,PHLDA1,GPR39,HES6,EGR1,EDN1,GALNT3,CABLES1,TMEM171,FOS,PGM2L1,KLF2,RFLNA,RHOB,ERN2,CXCL10,RNF125,HOOK2,PIK3IP1,CRISPLD2,BHLHE40,ZNF713,LGR4,BIRC3
1029	ZNF569	886	ARCHS4 Coexpression,950;Enrichr Queries,851;GTEx Coexpression,857	ZNF571,SERPINE1,LPAR1,CRMP1,RORA,THBS1,SOCS2,AKAP12,CA2,ENC1,HMOX1,ITGB8,ZNF546,ZNF821,GBP2,JUNB,PHLDA1,EGR1,JUN,GADD45B,IGFBP3,FOS,CENPE,NR4A1,HOOK2,BHLHE40,HYLS1,MAFK,FSIP1,SGK1,ATF3,BIRC3,ZNF695
1030	PATZ1	886	ARCHS4 Coexpression,641;Enrichr Queries,668;GTEx Coexpression,1349	TOP2A,BTG2,PFKFB3,SDC2,JADE2,THBS1,SOCS2,ZFP36,BCL2L11,SALL2,DPYSL4,PODXL,ENC1,N4BP3,JUNB,PHLDA1,IER2,TNS1,KDM6B,EGR1,JUN,GADD45B,CBX2,FOS,RHOB,VEGFA,SMAD7,ITPKB,HOOK2,PIK3IP1,BHLHE40,SGK1,RCOR2,ATF3,TJP2
1031	ZNF649	886.3	ARCHS4 Coexpression,687;Enrichr Queries,928;GTEx Coexpression,1044	RORA,MT1X,PRICKLE1,ZFP36,RGS2,SALL2,CA2,PODXL,ENC1,GCNT2,CYP1B1,CCL2,TNS1,ZNF462,EGR1,JUN,GALNT3,PLK2,VASH2,FOS,PGM2L1,CENPF,RNF125,HOOK2,TMEM117,BHLHE40,DTL,ANGPTL1,ATF3
1032	TERF2	887	ARCHS4 Coexpression,984;Enrichr Queries,1291;ReMap ChIP-seq,186;GTEx Coexpression,1087	TOP2A,BRSK1,PIF1,HDAC5,RAB3A,BCL2A1,ITGB3,SP140,PDGFB,LPO,HIF1A,NDRG1,THBS1,CTSS,FBLN5,RASGRP3,AKAP12,ZC3H12D,APOL6,CNR1,FAM186B,DPF1,PCDH1,N4BP3,JUNB,IER2,SLC25A25,KDM6B,PLK3,EGR1,JUN,LRRN3,VASH2,FOS,SMAD7,RHOB,VEGFA,EVI2A,HOOK2,CCNE1,TMEM117,BHLHE40,ZNF713,FOSB,HYLS1,EVI2B,ATF3
1033	MAZ	887.4	ARCHS4 Coexpression,1487;ENCODE ChIP-seq,66;Enrichr Queries,1330;ReMap ChIP-seq,114;GTEx Coexpression,1440	TOP2A,CSRNP1,RAB3A,CHRM4,SERPINE1,NRARP,BICDL2,ABAT,JADE2,SHF,ZFP36,FBXL19-AS1,JUNB,PHLDA1,IER2,RALGPS2,KDM6B,IL11,CISH,DUSP1,FOS,RHOB,ITPKB,ZMIZ1-AS1,CCNE2,BHLHE40-AS1,SIK1,JDP2,HDAC5,NDRG1,ADAMTS10,FSTL3,SOCS2,DLL4,GNA15,BCL2L11,SOCS1,SERTAD1,CHST11,PODXL,HES1,N4BP3,TMEM184A,PLK3,EGR1,MPP2,JUN,HSPA1L,GADD45B,UBE2C,CBX2,PLCL2,SPRY4,POU2F2,VASN,VEGFA,SMAD7,EFNA1,NR4A2,NR4A1,CENPE,DNMBP,HOOK2,BHLH…
1034	ZNF229	887.5	ARCHS4 Coexpression,683;Enrichr Queries,1092	ZNF571,TNC,LPAR1,CRMP1,FIGN,OLFML2A,THBS1,AKAP12,PDZD2,CYP1B1,PMEPA1,PTK2B,TNS1,RUNX1T1,EGR1,IGFBP5,TMEM178B,NRG1,CXCL10,HOOK2,COL5A1,NAV3,CRISPLD2,BHLHE40,SGK1
1035	HSFX1	888.5	ARCHS4 Coexpression,900;GTEx Coexpression,877	GRAMD1B,HSPA1L,NAV3,RCAN2,PLCL2,DPF3,ANGPTL4,MYOM3
1036	ZNF584	888.8	ARCHS4 Coexpression,1280;Enrichr Queries,617;ReMap ChIP-seq,150;GTEx Coexpression,1508	KCNG1,BTG2,ITGB3,SERPINE1,MIR1260B,AHR,HNMT,CXCL3,OPLAH,CXCL2,PVR,CXCL5,AKAP12,MFSD13A,SESN2,FBXL19-AS1,JUNB,PHLDA1,MAP3K5,KDM6B,CISH,XXYLT1-AS2,FOS,RHOB,TGFBR3,ZSCAN22,BHLHE40-AS1,LINC01619,ZNF713,KCTD11,SGK1,FJX1,ATF3,PPP1R15A,BRSK1,CEMIP,LTK,PFKFB3,CEBPD,GMPR,CENPA,HIF1A,NDRG1,THBS1,RASGRP3,HSD11B1,NUAK2,BCL2L11,SERTAD1,E2F2,PLK3,EGR1,JUN,GADD45B,KLF2,SMAD7,VEGFA,NR4A1,HOOK2,VEPH1,BHLHE40,SNAI…
1037	ATF5	889.7	ARCHS4 Coexpression,1512;Enrichr Queries,259;GTEx Coexpression,898	PPP1R15A,TOP2A,BTG2,CEBPD,SERPINE1,NDRG1,THBS1,CTSS,HSD11B1,SOCS2,AKAP12,ZFP36,RGS2,EVA1A,SESN2,PDK4,CYP1B1,HMOX1,PMEPA1,E2F2,CCL2,CHAC1,GBP2,JUNB,PHLDA1,IER2,EGR1,JUN,RSAD2,GADD45B,UBE2C,IGFBP3,FOS,KLF2,RHOB,VEGFA,CXCL10,NR4A1,HOOK2,CLDN14,COL4A1,BHLHE40,FOSB,ANGPTL4,SGK1,ACOT4,ATF3
1038	ZNF225	893	ARCHS4 Coexpression,535;GTEx Coexpression,1251	MAP10,MFSD13A,JUN,ZSCAN22,ZNF713,TMC7,HES1,RUNX1T1,RND1
1039	CAMTA2	893.3	ARCHS4 Coexpression,688;Enrichr Queries,1098;GTEx Coexpression,894	PPP1R15A,BRSK1,HDAC5,PTPRR,BTG2,RAB3A,CRMP1,NDRG1,ZFP36,RGS2,ENC1,PTK2B,JUNB,TNS1,KDM6B,EGR1,JUN,FOS,DUSP8,RHOB,VEGFA,NR4A1,HOOK2,BHLHE40,SGK1
1040	ZBTB3	895	ARCHS4 Coexpression,1291;Enrichr Queries,125;GTEx Coexpression,1269	TOP2A,BTG2,ATP2A3,JADE2,ZFP36,RGS2,SALL2,SESN2,CYP1B1,PMEPA1,JUNB,PHLDA1,IER2,DUSP2,RSAD2,FOS,RHOB,ZNF713,SGK1,DTL,ATF3,JDP2,PPP1R15A,PFKFB3,CEBPD,NDRG1,THBS1,RASGRP3,SOCS2,BCL2L11,SOCS1,SERTAD1,HMOX1,E2F2,CCL2,KCNJ2,EGR1,JUN,GADD45B,PLK2,KLF2,VEGFA,SMAD7,PER2,NR4A2,CXCL10,NR4A1,HOOK2,PIK3IP1,BHLHE40,FOSB,NABP1,EVI2B
1041	E2F3	895	ARCHS4 Coexpression,1259;Enrichr Queries,707;GTEx Coexpression,719	TOP2A,BTG2,PFKFB3,SAMSN1,HIF1A,CENPA,THBS1,TNFSF13B,AURKA,CCNB1,BCL2L11,ENC1,PDK3,E2F2,JUNB,E2F8,EGR1,JUN,UBE2C,CBX2,KIF23,FOS,VEGFA,SMAD7,TGFBR2,CENPE,ASPM,CENPF,CCNE2,HOOK2,CCNE1,BHLHE40,EVI2B,SGK1,DTL,IL18R1
[truncated: 591 more rows]
