# Supplementary material for: Time-course transcriptomics reveals the impact of Treponema pallidum on microvascular endothelial cell function and phenotype
Source: Front Microbiol. 2025 Oct 6;16:1649738. doi: 10.3389/fmicb.2025.1649738 (PMC12535989; doi:10.3389/fmicb.2025.1649738)
Supplement: Supplementary file 5 [file Table_5.XLSX]

## Sheet: Supplementary Table 5
Supplementary Table 5. Chea3 transcription factor enrichment analysis of the DE genes at the 24-hour timepoint. Transcription factors were ranked using the integrated mean ranking algorithm. Overlapping genes are genes identified to be targeted by the respective transcription factor.
Rank	TF	Score	Library	Overlapping_Genes
1	CENPA	7	ARCHS4 Coexpression,2;GTEx Coexpression,12	TOP2A,ARHGAP11A,ARHGAP11B,CCNF,KIF14,HJURP,BUB1B,MCM10,CDC20,PTTG1,EXO1,ZNF726,NUF2,MYBL2,NEK2,KPNA2,SKP2,ZNF367,DLGAP5,POLH,NDC1,GAS2L3,BORA,ZFP69B,DARS2,KNSTRN,CDC25A,CCNA2,ASPM,HPDL,SGO2,DEPDC1B,PSRC1,DEPDC1,CKS2,KIF20A,FAM72D,KIF20B,DTL,PRR11,FAM72C,FAM72B,FAM72A,PIF1,RNASEH2A,CDCA3,CDCA5,TTK,HMMR,SKA1,AURKA,CCNB2,CCNB1,ORC1,E2F1,PMAIP1,ECT2,BUB1,E2F8,CDT1,PLK1,CDC6,CENPE,CENPF,KIF18A,CENPI,T…
2	FOSB	16	ARCHS4 Coexpression,9;Enrichr Queries,13;GTEx Coexpression,26	CD83,ZBTB26,TNC,PLAT,VSIG2,ZC3H12A,CYP1B1,JUNB,PHLDA1,MFSD2A,MYLIP,CD93,RSAD2,IGFBP5,IGFBP3,IFRD1,ARID5A,GEM,TM4SF1,ERN1,DDIT3,NUPR1,SRSF5,PLPP3,ATF3,EPHA2,RRAD,INSIG1,CAPN10-DT,EFNB2,C3,SOCS2,UGCG,EFNB1,ATXN7,HMOX1,PMAIP1,ZNF785,CPA4,EGR1,PLK3,CREBBP,JUND,JAG1,GADD45B,GADD45A,CAV1,FN1,NFATC2,PILRB,NR1D1,SMAD7,EIF1,NFKBIA,NR4A1,CXCL10,BMP2,NR4A3,RGCC,ID2,BHLHE40,SNAI1,CNTN1,MXD1,CSRNP1,CDKN1A,BTG…
3	ATF3	22.33	Literature ChIP-seq,2;ARCHS4 Coexpression,1;ENCODE ChIP-seq,94;Enrichr Queries,6;ReMap ChIP-seq,25;GTEx Coexpression,6	MAP10,IPO13,JRK,ACCS,BACH2,FAM110A,LACTB,ZEB1-AS1,ZC3H12A,FDXR,CYP1B1,JUNB,HES7,GBP5,GABARAPL1,RFX2,SOX12,HCFC2,MTHFD2,DDIT3,CLDN7,LINC00887,LINS1,ATF3,TSPYL4,ATF4,SHMT2,CDCA5,CAPN10-DT,XPC,PLA2G6,KIAA0040,SKA1,C3,GRPEL2,RRS1,HMOX1,LRRC37A3,PLK3,B3GALNT1,JAG1,JUND,FN1,IL31RA,NR1D1,CGN,CDC6,EIF1,ABTB2,SNAI1,TNFSF9,HBP1,HNRNPA1L2,CDKN1A,BTG2,SERPINA1,CDKN1B,PHF23,SMG9,BBC3,IFIH1,SHF,JPH2,ING3,NUF2,…
4	NR4A3	24.67	ARCHS4 Coexpression,3;Enrichr Queries,4;GTEx Coexpression,67	MYLK2,CD83,TNC,PLAT,RORA,LDLRAD4,ZC3H12D,EDNRA,VSIG2,ZC3H12A,CYP1B1,TMEM38B,JUNB,PHLDA1,RSAD2,IGFBP5,IGFBP3,IFRD1,DIO2,ARID5A,VASH1,TICAM1,GEM,DDIT3,ALPK3,PLPP3,ATF3,EPHA2,SEMA7A,RRAD,INSIG1,LPAR1,PDGFB,STC1,C3,SOCS2,TRPM2,BCL2L11,HMOX1,PMAIP1,EGR1,PLK3,JUND,JAG1,VCAM1,GADD45B,GADD45A,FN1,NFKB1,FANCF,SMAD7,NFKB2,NFKBIA,NR4A1,CXCL10,BMP2,RGCC,ID2,BHLHE40,SNAI1,CNTN1,NABP1,TNFSF9,MAFK,MXD1,NFKBIE,C…
5	JUN	28.5	Literature ChIP-seq,18;ARCHS4 Coexpression,6;ENCODE ChIP-seq,8;Enrichr Queries,101;ReMap ChIP-seq,10;GTEx Coexpression,28	JRK,EHF,TES,ZMYND8,ICAM4,ACCS,BACH2,LACTB,RASSF1,EDNRA,ADGRA2,ZC3H12A,FAM53C,CYP1B1,JUNB,SLC12A7,NCKAP5,HES7,STARD3,KCTD19,GABARAPL1,CXADR,METTL1,XXYLT1-AS2,IFRD1,EBF1,ADGRA3,SOX12,CMBL,RFX1,TM4SF1,RUNX2,MTHFD2,DDIT3,SNHG10,PAPPA,CLDN7,PRR16,LUCAT1,TRIB3,RIN1,PLPP3,ATF3,EPHA2,ATF4,SLC45A4,SPTBN5,PPP1R35,PDGFB,CAPN10-DT,LPAR1,XPC,PLA2G6,HIF1A,CDKN2AIP,SNHG17,TMTC4,C3,CYP27B1,FLRT2,ZNF703,SLAMF9,HM…
6	EGR2	30.67	ARCHS4 Coexpression,24;Enrichr Queries,19;GTEx Coexpression,49	CD83,TNC,ARHGAP39,PLAT,LDLRAD4,RGS4,RASSF1,VSIG2,CYP1B1,JUNB,PHLDA1,PHLDA3,GAS2L3,POSTN,RSAD2,IGFBP5,IGFBP3,ARID5A,VASH1,GEM,MAPK8IP1,COL4A1,KCTD11,NUPR1,PLPP3,ATF3,ANKRD36B,PTGFR,SPTBN5,SEMA7A,INSIG1,LPAR1,PDGFB,C3,SOCS2,EFNB1,TRPM2,RDH10,CASKIN2,HMOX1,PMAIP1,TNFSF18,EGR1,NGFR,PLK3,JUND,JAG1,VCAM1,GADD45B,ABCA6,GADD45A,PTCH1,TNFRSF9,CAV1,FN1,SMAD7,NFKBIA,NR4A1,CXCL10,BMP2,RGCC,NR4A3,COL5A1,LPAR5…
7	TWIST2	32	ARCHS4 Coexpression,25;GTEx Coexpression,39	CPM,OXTR,MRGPRF,TNC,ALDH1L2,FGF2,EDA2R,MEDAG,FGF5,TMEM47,ADGRA2,EMILIN1,LINC01465,SKP2,PAMR1,PHLDA3,OSR2,PTGIS,IGFBP5,SLC2A10,IGFBP3,WNT5A,EMP1,RUNX2,DCN,GAS6-DT,CLDN11,PAPPA,ADAM12,LINC00607,PRR16,GAS1,STEAP1,PLPP3,DDR2,PTGFR,TAGLN,C1S,LPAR1,TWIST1,SLC1A5,ADAMTS12,HIF1A,FBLN5,GLIS1,BNC2-AS1,STC2,LINC02015,HOXC8,LINC01204,LAMC1-AS1,GALNT5,OPN3,FZD2,PRRX1,CAV1,FN1,EIF2AK4,PODN,GDF5,BICC1,VASN,TBX1…
8	SNAI1	32.33	ARCHS4 Coexpression,13;Enrichr Queries,14;GTEx Coexpression,70	EIF4A1,ZNF296,SPAAR,TNC,PLAT,RASSF1,VSIG2,ZC3H12A,CYP1B1,JUNB,PHLDA1,MFSD2A,CD93,IGFBP5,UNC5B,IGFBP3,WNT5A,ARID5A,TICAM1,TM4SF1,GEM,PGF,COL4A2,COL4A1,ADAM12,TRIB3,PLPP3,ATF3,EPHA2,SEMA7A,NOTCH1,RRAD,LPAR1,TWIST1,HIF1A,KIAA0040,SOCS2,EFNB2,C3,ZNF703,SLC19A3,HMOX1,PMAIP1,PLK3,EGR1,JAG1,VCAM1,GADD45B,TSLP,CAV2,GADD45A,CAV1,FN1,OSGIN1,VASN,SMAD7,NFKB2,NFKBIA,ABTB2,CXCL10,NR4A1,BMP2,RGCC,NR4A3,COL5A1,…
9	TWIST1	45	ARCHS4 Coexpression,20;Enrichr Queries,68;ReMap ChIP-seq,48;GTEx Coexpression,44	TES,MRGPRF,RASSF1,EDNRA,ADGRA2,CYP1B1,MYOZ3,JUNB,TNS1,HES7,MIRLET7BHG,UNC5B,XXYLT1-AS2,EBF1,RFX1,SOX12,RUNX2,PAPPA,SNHG10,PRR16,LINC00887,RIN1,PLPP3,OBSL1,ATF3,EPHA2,PTGFR,TTYH2,SH2D2A,PPP1R35,SDC2,LPAR1,XPC,ADAMTS12,HIF1A,C3,FLRT2,STC2,HOXC8,TMEM184A,CDK18,EGR1,LINC01089,JUND,JAG1,FZD2,GADD45B,GADD45A,FN1,IGF2,EIF2AK4,NR1D1,CGN,CDC6,NR2F2,CCDC9B,GDF5,VASN,DCLK1,FBXL8,MEX3A,MIR221,ID2,SNAI1,ITGBL…
10	NR4A1	49.75	ARCHS4 Coexpression,5;Enrichr Queries,36;ReMap ChIP-seq,144;GTEx Coexpression,14	VLDLR-AS1,EIF4A1,JRK,ZMYND8,ACCS,EDNRA,VSIG2,ZC3H12A,MYB,ARL6IP5,CYP1B1,ZNF841,JUNB,TNS1,GABARAPL1,XXYLT1-AS2,IFRD1,ZNF10,RFX1,SOX12,PRKAB1,RNF125,SNHG10,DDIT3,NR2F2-AS1,TRIB3,PLPP3,OBSL1,ATF3,LLGL2,EPHA2,RRAD,PPP1R35,LPAR1,PDGFB,MIR3142HG,C3,KCNQ1OT1,SNHG20,HMOX1,ZNF821,KCNN4,EGR1,PLK3,CDT1,XBP1,LINC01089,JUND,ZNF141,GADD45B,ABCA6,GADD45A,GREB1,FN1,PILRB,NR2F2,NR1D1,CCDC9B,AIF1L,MIR221,ZFAT,ID2,…
11	SOX7	51.33	ARCHS4 Coexpression,67;Enrichr Queries,52;GTEx Coexpression,35	EHF,TNC,PLAT,AQP3,CYSRT1,VSIG2,ZC3H12A,TNFSF10,CYP1B1,NCKAP5,JUNB,PHLDA1,TNS1,KCTD19,CD93,RSAD2,IGFBP5,IGFBP3,WNT5A,EBF1,TM4SF1,PGF,COL4A2,COL4A1,HECW2,SLCO2A1,ZNF713,PLPP3,ZNF554,ATF3,EPHA2,GPR87,PDGFB,TACSTD2,IL20RB,FUT1,EFNB2,C3,UGCG,EFNB1,NUAK2,HCAR1,PODXL,HMOX1,SFN,N4BP3,ZNF665,ZNF785,CPA4,TMEM184A,JAG2,EGR1,JAG1,GADD45B,CAV2,CAV1,FN1,IGF2,ARHGAP29,NR2F2,BMP4,CXCL10,NR4A1,BMP2,NR4A3,COL5A1,L…
12	NR4A2	52	Literature ChIP-seq,97;ARCHS4 Coexpression,27;Enrichr Queries,22;GTEx Coexpression,62	CD83,FAM107A,TNC,RORA,LDLRAD4,ZC3H12D,IL4I1,KIF5C,VSIG2,DPF1,ZC3H12A,FDXR,GRB10,CYP1B1,JUNB,PHLDA1,RGS7,MYLIP,RSAD2,IGFBP5,IGFBP3,IFRD1,ARID5A,MAPK8IP2,GEM,PPP1R3F,RNF125,DDIT3,ZNF713,CDIP1,CTXN2,PLPP3,TSPYL4,ATF3,KCTD15,BRSK1,NYAP1,FOXG1,INSIG1,GPR85,ABHD8,LPAR1,CEND1,STC1,HIF1A,FBXO41,EFNB2,C3,SOCS2,HMOX1,PMAIP1,RAB6B,CPA4,EGR1,PLK3,LINC01122,JAG1,VCAM1,JUND,GADD45B,GADD45A,FN1,NR2F2,SMAD7,EIF1…
13	E2F7	52.2	Literature ChIP-seq,85;ARCHS4 Coexpression,42;Enrichr Queries,75;ReMap ChIP-seq,58;GTEx Coexpression,1	EIF4A1,CCNF,MRGPRF,IKZF2,CDC20,IL4I1,MYB,FAM53C,TNFSF11,MYOZ3,SKP2,JUNB,HES7,XXYLT1-AS2,SOX12,KNSTRN,TM4SF1,DEPDC1B,MTHFD2,DDIT3,CLDN7,NR2F2-AS1,KIF20A,KIF20B,PRR11,OBSL1,ZFPM1,ATF3,CCNO,ATF4,EPHA2,PIF1,NYAP1,CDCA3,CDCA5,PPP1R35,CEND1,MIR3142HG,SKA1,CYP27B1,FAM171A2,NUAK2,STC2,HMOX1,TMEM184A,CDT1,EGR1,PLK3,LINC01089,JUND,FZD2,GADD45A,PLK1,FN1,CDC6,NR2F2,NR1D1,CCDC9B,EIF1,MEX3A,MIR221,TNFSF9,INTS7…
14	BHLHE40	52.5	ARCHS4 Coexpression,23;ENCODE ChIP-seq,64;ReMap ChIP-seq,80;GTEx Coexpression,43	EIF4A1,ZNF296,EHF,ICAM4,AQP3,NUDT6,RASSF1,ZC3H12A,FDXR,TRIM26,CHAC1,JUNB,SLC12A7,HES7,ATP6V1G2,UNC13A,NFKBIL1,SOX12,HCFC2,TM4SF1,PPP1R3F,DEPDC1B,CLDN7,CRYZL1,KCTD11,TRIB3,MGARP,RIN1,ZFPM1,EIF1B,ATF3,CCNO,EPHA2,ATF4,CDCA5,PPP1R35,SH2D2A,CAPN10-DT,CEND1,HIF1A,C3,UGCG,CHST11,STC2,GRPEL2,SLAMF9,SFN,KCNN4,N4BP3,PRELID3A,TMEM184A,EGR1,PLK3,CDT1,LINC01089,TMEM86A,JAG1,JUND,GADD45B,GADD45A,NR1D1,TRERF1,E…
15	SNAI2	62.75	ARCHS4 Coexpression,49;Enrichr Queries,85;ReMap ChIP-seq,72;GTEx Coexpression,45	EIF4A1,MRGPRF,RASSF1,EDNRA,ADGRA2,ZC3H12A,CYP1B1,CHAC1,JUNB,HES7,HES6,MIRLET7BHG,SOX12,RUNX2,TM4SF1,PAPPA,CLDN7,PRR16,NHLRC1,KCTD11,PLPP3,ATF3,EPHA2,LLGL2,SHMT2,SDC2,PDGFB,CAPN10-DT,LPAR1,TWIST1,CEND1,XPC,ADAMTS12,PLA2G6,HIF1A,HELZ2,CYP27B1,NUAK2,FLRT2,STC2,HMOX1,HOXC8,JAG2,TMEM184A,PLK3,CDT1,EGR1,LINC01089,FZD2,JUND,JAG1,GADD45B,GADD45A,FN1,EIF2AK4,NR2F2,CCDC9B,GDF5,VASN,EIF1,FBXL8,MIR221,ID2,TN…
16	FOXC2	69.33	ARCHS4 Coexpression,62;Enrichr Queries,59;GTEx Coexpression,87	TNC,MRGPRF,PLAT,RORA,ALDH1L2,PVR,RGS4,FGF5,ADGRA2,ARHGDIB,CYP1B1,JUNB,PHLDA1,TNS1,PHLDA3,POSTN,IGFBP5,UNC5B,LOXL1-AS1,IGFBP3,WNT5A,EBF1,PGF,GEM,TM4SF1,COL4A2,COL4A1,PAPPA,NR2F2-AS1,ADAM12,ATF3,EPHA2,TPH1,LPAR1,TWIST1,ADAMTS12,FBLN5,GLIS1,EFNB2,CNN1,FLRT2,STC2,CPA4,EGR1,JAG1,FZD2,SMAD3,GADD45B,CAV1,FN1,IGF2,NR2F2,VASN,SMAD7,BMP4,CXCL10,NR4A1,BMP2,FGF14,COL5A1,ID2,RCAN2,BHLHE40,CNTN1,SNAI1,ITGBL1,N…
17	ETS2	71.25	Literature ChIP-seq,133;ARCHS4 Coexpression,48;Enrichr Queries,53;GTEx Coexpression,51	CD83,RORA,FAM110A,ZC3H12A,ZNF569,CYP1B1,JUNB,PHLDA1,SLC12A7,MFSD2A,TNS1,GABARAPL1,CD93,IGFBP3,IFRD1,ACSL5,TICAM1,SDCBP2,GEM,TM4SF1,MTHFD2,COL4A1,DDIT3,CLDN7,PKP1,NUPR1,PLPP3,ATF3,CFB,EPHA2,NOTCH1,ZNF391,INSIG1,TMEM121B,IL20RB,HIF1A,XKRX,EFNB2,C3,SOCS2,UGCG,EFNB1,TRPM2,HMOX1,PMAIP1,EGR1,XBP1,JAG1,JUND,SMAD3,GADD45B,GADD45A,CAV1,SIAH2,FN1,TINCR,NR1D1,NFKB1,SYT7,SMAD7,NFKB2,NFKBIA,CXCL10,NR4A1,BCL9,…
18	FOXM1	72.83	Literature ChIP-seq,1;ARCHS4 Coexpression,261;ENCODE ChIP-seq,1;Enrichr Queries,167;ReMap ChIP-seq,4;GTEx Coexpression,3	EIF4A1,JRK,EHF,ZMYND8,CCNF,CDC20,FAM110A,MYB,FAM53C,SKP2,JUNB,TSSK5P,ZNF165,MIRLET7BHG,KNSTRN,TM4SF1,DEPDC1B,MTHFD2,ZNF837,SNHG10,LUCAT1,KIF20A,KIF20B,PRR11,ATF4,EPHA2,PIF1,CDCA3,SHMT2,CDCA5,MIR3142HG,SKA1,SNHG17,NUAK2,FLRT2,KCNN4,TMEM184A,CDT1,PLK3,SNHG1,EGR1,XBP1,LINC01089,GADD45B,PLK1,GREB1,FN1,CDC6,NR2F2,ZFAT,INTS7,HBP1,TOP2A,CDKN1B,PHF23,ZFAS1,LINC01273,KIF14,SMG9,HERPUD1,JPH2,C1QTNF6,NUF2,H…
19	EGR1	77.83	Literature ChIP-seq,36;ARCHS4 Coexpression,124;ENCODE ChIP-seq,83;Enrichr Queries,66;ReMap ChIP-seq,136;GTEx Coexpression,22	IPO13,JRK,TESK1,XYLT2,ABAT,BACH2,SLC4A5,IL4I1,DPYSL4,ZC3H12A,ZXDC,MYB,FDXR,CYP1B1,JUNB,HES7,STARD3,GABARAPL1,UNC5B,RFX2,ZNF10,SOX12,RFX1,EML1,ZNF16,AR,MTHFD2,DDIT3,GPR161,CLDN7,PRR16,ATF3,CFB,ATF4,NYAP1,CDCA3,TTYH2,SHMT2,CAPN10-DT,PDGFB,ADAMTS12,HIF1A,PRKCZ,KIAA0040,C3,CHST11,RDH10,ALX3,HMOX1,HOXC8,ST3GAL3,JAG2,PLK3,NGFR,CDK18,CREBBP,JUND,FZD2,CYP4F3,FN1,IL31RA,NFATC2,NR1D1,NR2F2,GRIN2C,EIF1,ABTB…
20	FOS	78.6	ARCHS4 Coexpression,215;ENCODE ChIP-seq,15;Enrichr Queries,121;ReMap ChIP-seq,2;GTEx Coexpression,40	MAP10,SLC46A3,EHF,TES,ZMYND8,ACCS,AQP3,FAM110A,IL4I1,VSIG2,ZC3H12A,ARL6IP5,CYP1B1,TNFSF11,JUNB,MFSD2A,HES7,GABARAPL1,XXYLT1-AS2,IFRD1,RFX1,TM4SF1,MTHFD2,SNHG10,PAPPA,DDIT3,ZNF713,LUCAT1,TRIB3,KCTD11,NHLRC1,PLPP3,RIN1,KIF20B,EIF1B,ATF3,TSPYL4,EPHA2,ATF4,CAPN10-DT,PDGFB,IL20RB,XPC,PLA2G6,HIF1A,HSD11B1,C3,FAM171A2,NUAK2,CHST11,BLOC1S2,SNHG20,HMOX1,SFN,B4GALNT1,KCNN4,N4BP3,ZBED5,EGR1,PLK3,NGFR,GPR17,…
21	JUNB	78.75	ARCHS4 Coexpression,82;Enrichr Queries,78;ReMap ChIP-seq,138;GTEx Coexpression,17	IPO13,MAP10,JRK,EHF,ZMYND8,ICAM4,IL4I1,RASSF1,OTUD6B-AS1,ZC3H12A,MYB,CYP1B1,JUNB,HES7,ZNF436-AS1,ATP6V1G2,XXYLT1-AS2,NFKBIL1,IFRD1,CMBL,DDIT3,ZFPM1,ATF3,EPHA2,ATF4,PDGFB,HIF1A,HSD11B1,C3,HMOX1,KCNN4,EGR1,PLK3,CDT1,SNHG1,LINC01089,JAG1,JUND,GADD45B,GADD45A,SIAH2,FN1,NR1D1,EIF1,MEX3A,SLC6A9,ID2,SNAI1,TNFSF9,MATN1-AS1,CSRNP1,CDKN1A,BTG2,ECM2,CDKN1B,SMG9,SLC7A11,RCSD1,CTSS,MEDAG,BBC3,HERPUD1,PPP3CB,C…
22	ZNF488	85.5	ARCHS4 Coexpression,107;Enrichr Queries,64	CYFIP2,HDAC11,ABAT,CDC20,VSIG2,MYB,CYP1B1,CHAC1,BSN,TNS1,HES6,PAQR6,UNC13A,IGFBP5,UNC5B,IGFBP3,APLP1,VASH2,MAPK8IP2,CDC25A,PGF,MTURN,MAPK8IP1,KIF20A,PLPP3,NPTXR,SCG2,ATF3,EPHA2,BRSK1,NYAP1,TTYH2,INSIG1,LPAR1,CEND1,PRKCZ,EFNB2,PODXL,STC2,HMOX1,PMAIP1,RAB6B,CPA4,EGR1,NGFR,CDK18,JAG1,PTPRN2,NEBL,GADD45A,CAV1,CGN,MCC,DCLK1,AIF1L,SMAD7,BMP4,CXCL10,PEX5L,COL5A1,BAMBI,ID2,BHLHE40,CNTN1,NFE2L3,CSPG5,FGFR…
23	HMGA2	87.33	ARCHS4 Coexpression,231;Enrichr Queries,16;GTEx Coexpression,15	TES,TNC,BUB1B,PLAT,ALDH1L2,CDC20,FGF5,GRB10,CYP1B1,PHLDA1,IGFBP5,IGFBP3,WNT5A,ADGRA3,RUNX2,CDC25A,TM4SF1,COL4A2,MTHFD2,COL4A1,PAPPA,ADAM12,PRR16,TRIB3,KIF20A,KIF20B,STEAP1,PLPP3,PRR11,ATF3,EPHA2,RNASEH2A,LPAR1,TWIST1,STC1,HMMR,ADAMTS12,HIF1A,SKA1,EFNB2,SOCS2,CCNB2,CCNB1,PODXL,STC2,HMOX1,PMAIP1,ECT2,HOXC8,CPA4,EGR1,OPN3,JAG1,SMAD3,FZD2,GADD45B,GADD45A,CAV1,PLK1,FN1,ARHGAP29,EIF2AK4,CDC6,NR2F2,GDF5…
24	CSRNP1	88.5	ARCHS4 Coexpression,11;GTEx Coexpression,166	BTG2,CXCL8,CD83,TNFAIP3,CTSS,RASSF1,ZC3H12A,NFKBIZ,PDE4B,JUNB,KDM6B,MYLIP,CD93,TSC22D3,ARID5A,IRAK3,FOS,TRAF1,TNFRSF1B,NAMPTP1,TICAM1,RHOB,ERN1,PIGA,IL1B,LUCAT1,ADAM8,ATF3,HBEGF,PPP1R15A,DGCR11,CEBPD,BCL2A1,SH2D2A,NEDD9,KIAA0040,RELB,HELZ2,SERTAD1,NOCT,GBP2,SLC25A25,PLK3,JUND,GADD45B,MX2,NFATC2,ANXA2R,KLF4,KLF2,EIF1,NFKB2,SMAD7,NFKBIA,NR4A1,RGCC,NR4A3,BHLHE40,SNAI1,FOSB,MAFK,MXD1,NFKBIE
25	EPAS1	90	ARCHS4 Coexpression,123;Enrichr Queries,177;ReMap ChIP-seq,33;GTEx Coexpression,27	JRK,ZMYND8,ICAM4,LACTB,IL4I1,ADGRA2,TNFSF10,CYP1B1,NCKAP5,JUNB,TNS1,XXYLT1-AS2,KNSTRN,TM4SF1,HECW2,LINC00887,LUCAT1,TRIB3,RIN1,PLPP3,ATF3,EPHA2,PDGFB,STC1,MIR3142HG,HIF1A,KIAA0040,C3,NUAK2,STC2,HMOX1,TSPAN2,N4BP3,CDK18,CDT1,EGR1,PTPRN2,JAG1,GADD45B,GADD45A,FN1,CDC6,NR2F2,CP,FBXL8,MEX3A,ZFAT,ID2,CSRNP1,CDKN1A,BTG2,TTN-AS1,ECM2,ZFAND2A,LINC01273,HILPDA,BHLHE41,TCF21,SLC7A11,RAC2,SH3BGRL2,RRP12,ZNF2…
26	SOX17	93	Literature ChIP-seq,98;ARCHS4 Coexpression,33;Enrichr Queries,183;GTEx Coexpression,58	EIF4A1,EHF,SPAAR,PANK1,ZMYND8,XYLT2,CDC20,EDNRA,PPP2R1B,ADGRA2,VSIG2,CYP1B1,JUNB,TNS1,UNC5B,EBF1,PRKAB1,TM4SF1,ASRGL1,PPP1R3F,RNF125,CRYZL1,KCTD11,ALPK3,PLPP3,ATF3,EPHA2,L3MBTL3,PDGFB,TRPM2,UGCG,FLRT2,SLC19A3,RRS1,CGA,ZBED3,JAG2,TNFSF18,EGR1,JAG1,GADD45B,FZD5,ABCA6,GADD45A,IGF2,FN1,NFATC2,NR2F2,CDC6,CP,EIF1,LPAR6,ZFAT,SNAI1,TRMT12,DCHS1,HBP1,CDKN1A,BTG2,CDKN1B,MRPS14,TCF21,TRIM6,ING3,ADAMTSL5,HEY…
27	ZNF469	94	ARCHS4 Coexpression,157;GTEx Coexpression,31	MIR137HG,MRGPRF,TNC,ALDH1L2,FGF2,EDA2R,FGF5,ADGRA2,EMILIN1,LINC01465,SKP2,PAMR1,PSPH,POSTN,IGFBP5,WNT5A,ZFP69B,BGN,RPGRIP1L,GAS6-DT,ACTA2,COL4A2,COL4A1,PAPPA,ADAM12,LINC00607,PRR16,CDC42EP1,STEAP1,FJX1,CHST3,DDR2,TAGLN,LPAR1,TWIST1,ADAMTS12,HIF1A,FBLN5,STC2,CHML,LINC02015,HOXC8,DTD2,LINC01204,GALNT5,FZD2,OPN3,SMAD3,TRPA1,PRRX1,FN1,EIF2AK4,GDF6,MEIS3,PODN,GDF5,VASN,KLHL9,COL3A1,MEX3A,MIR221,COL5A1…
28	RFX8	96.5	ARCHS4 Coexpression,168;GTEx Coexpression,25	ARHGAP11A,PRDM8,PIWIL4,CXCL8,TNFAIP6,KIF14,MRGPRF,CXCL3,ALDH1L2,EDA2R,CXCL5,MEDAG,FGF5,EXO1,ADGRA2,MYB,EMILIN1,DLGAP5,MFSD2A,CPA3,WNT5A,MYO7B,EMP1,IRAK3,RUNX2,DCN,GAS6-DT,CCNA2,ASPM,RASAL2-AS1,PAPPA,IL1B,ADAM12,LINC00607,DEPDC1,PRR16,KIF20A,KIF20B,STEAP1,PRR11,DDR2,SEMA7A,RNASEH2A,BCL2A1,LPAR1,TWIST1,HMMR,ADAMTS12,CENPA,HIF1A,UACA,CCNB1,MAT2A,CHST11,CHML,ECT2,LINC02015,HOXC8,LINC01204,OPN3,TRPA1,…
29	BCL6B	100	ARCHS4 Coexpression,12;Enrichr Queries,259;GTEx Coexpression,29	SPAAR,TNC,RASSF1,EDNRA,ADGRA2,VSIG2,TNFSF10,GRB10,CYP1B1,NCKAP5,JUNB,PHLDA1,TNS1,PPP1R16B,POSTN,CD93,RSAD2,IGFBP5,UNC5B,IGFBP3,EBF1,VASH1,TM4SF1,PGF,COL4A2,COL4A1,HECW2,SLCO2A1,ALPK3,ATF3,EPHA2,PDGFB,STC1,KIAA0040,EFNB2,SOCS2,C3,EFNB1,PODXL,CASKIN2,HMOX1,N4BP3,JAG2,ANKRD29,EGR1,GADD45B,CAV2,CAV1,FN1,ARHGAP29,CXCL10,NR4A1,RGCC,NR4A3,COL5A1,BHLHE40,SNAI1,DCHS1,XAF1,FBXL7,CDKN1A,TCF21,CLEC14A,CA2,AN…
30	ETV3L	101.7	ARCHS4 Coexpression,46;Enrichr Queries,103;GTEx Coexpression,156	CSF3,CD83,RORA,IKZF2,ZC3H12D,IL4I1,VSIG2,ZC3H12A,DHX58,TNFSF11,CYP1B1,PHLDA1,NCKAP5,TNS1,MFSD2A,GBP5,BORA,RSAD2,IGFBP5,XXYLT1-AS2,VASH2,ZFP69B,EBF1,RUNX3,GEM,DEPDC1B,SLC9A7,PKP1,GRAPL,ATF3,EPHA2,PIF1,SEMA7A,TPH1,RRAD,LPAR1,MIR3142HG,C3,TRPM2,SLAMF9,HESX1,PMAIP1,CDT1,EGR1,JAG1,TSLP,TNFRSF9,OSGIN1,POU2F2,NFKB2,ABTB2,NFKBIA,CXCL10,NR4A1,NR4A3,ZFAT,BHLHE40,CNTN1,MTCO1P12,TNFSF9,TMCC2,PLCH2,UBAP1L,NFK…
31	ZNF367	103.3	ARCHS4 Coexpression,40;Enrichr Queries,254;GTEx Coexpression,16	CCNF,HJURP,BUB1B,CDC20,PTTG1,GRAP2,MYB,TUBB1,NEK2,KPNA2,SKP2,GAS2L3,BORA,KNSTRN,CDC25A,ENKUR,SGO2,DEPDC1B,MTHFD2,KIF20A,KIF20B,PRR11,ATF3,PIF1,RNASEH2A,CDCA3,CDCA5,LSMEM1,ARHGAP18,HMMR,FBXO43,SKA1,CCNB2,CCNB1,ORC1,PMAIP1,ECT2,CDT1,EGR1,SIAH2,PLK1,RAB27B,CDC6,KIF18A,TNFSF4,BHLHE40,INTS7,TOP2A,ARHGAP11A,ARHGAP11B,GPSM2,CDKN1A,ITGB3,KIF14,MCM10,SLC7A11,EXO1,CA2,NUF2,SH3BGRL2,MYBL2,SPX,LBR,POLE,DLGAP…
32	FOXL1	109.7	ARCHS4 Coexpression,80;Enrichr Queries,189;GTEx Coexpression,60	TNC,MRGPRF,PLAT,PVR,FGF5,EDNRA,VSIG2,ADGRA2,CYP1B1,JUNB,PHLDA1,PAMR1,PHLDA3,IGFBP5,LOXL1-AS1,IGFBP3,WNT5A,EBF1,RUNX3,PGF,TM4SF1,RUNX2,COL4A2,MTHFD2,COL4A1,PAPPA,ADAM12,PRR16,RIN1,ATF3,EPHA2,TPH1,SEMA7A,LPAR1,TWIST1,ADAMTS12,FBLN5,EFNB2,FLRT2,STC2,CPA4,EGR1,FZD2,JAG1,SMAD3,GADD45B,CAV1,FN1,NFATC2,NR2F2,VASN,SMAD7,BMP4,CXCL10,FGF14,COL5A1,RCAN2,ID2,BHLHE40,CNTN1,SNAI1,ITGBL1,NOX4,ACO1,CDKN1A,BTG2,E…
33	MEOX2	111	ARCHS4 Coexpression,104;Enrichr Queries,172;GTEx Coexpression,57	TNC,EDNRA,ADGRA2,CYP1B1,PAMR1,PHLDA3,TNS1,OSR2,GAS2L3,POSTN,DGAT2,IGFBP5,IGFBP3,EBF1,ADGRA3,GEM,COL4A2,COL4A1,NR2F2-AS1,ADAM12,PLPP3,ATF3,PTGFR,LPAR1,TWIST1,FBLN5,C3,CNN1,FLRT2,CASKIN2,CPA4,NGFR,ANKRD29,LAMC1-AS1,EGR1,VCAM1,CAV2,ABCA6,CAV1,IGF2,FN1,ARHGAP29,NR2F2,ZFHX4,DCLK1,AIF1L,BMP4,CXCL10,BMP2,COL5A1,BHLHE40,CNTN1,ITGBL1,DCHS1,HOXD4,FBXL7,SYNM,ECM2,SIX1,CLEC14A,EMILIN1,PLEKHG1,PTGIS,VWF,BGN,T…
34	OSR2	111	ARCHS4 Coexpression,125;Enrichr Queries,38;GTEx Coexpression,170	KCNG1,TNC,MRGPRF,PLAT,ZDHHC1,ALDH1L2,EDNRA,ADGRA2,VSIG2,CYP1B1,PAMR1,JUNB,PHLDA1,PHLDA3,POSTN,IGFBP5,IGFBP3,WNT5A,EBF1,PRLR,GEM,AR,COL4A2,COL4A1,GPR161,NR2F2-AS1,NUPR1,PLPP3,ATF3,LPAR1,TWIST1,STC1,FBLN5,EFNB2,C3,BNC2-AS1,FLRT2,KCNQ1OT1,STC2,PMAIP1,ZNF665,ZBED5,CPA4,EGR1,CREBBP,JAG1,VCAM1,GADD45B,CAV1,GREB1,FN1,NR2F2,MCC,VASN,BMP4,CXCL10,NR4A1,BMP2,RGCC,NR4A3,COL5A1,ID2,BHLHE40,CNTN1,ITGBL1,DCHS1,…
35	FOXS1	112.3	ARCHS4 Coexpression,121;Enrichr Queries,49;GTEx Coexpression,167	KCNG1,TNC,PLAT,RTL3,RGS4,EDNRA,ADGRA2,VSIG2,ARHGDIB,CYP1B1,FOXO3B,JUNB,PHLDA1,SLC12A7,TNS1,POSTN,IGFBP5,UNC5B,LOXL1-AS1,IGFBP3,EBF1,PGF,GEM,TM4SF1,COL4A2,COL4A1,NR2F2-AS1,ADAM12,NUPR1,ATF3,EPHA2,TPH1,SEMA7A,PDGFB,LPAR1,ADAMTS12,FBLN5,C3,CNN1,STC2,HMOX1,CPA4,EGR1,JAG1,FZD2,VCAM1,JUND,GADD45B,CAV1,FN1,NR2F2,VASN,SMAD7,CXCL10,NR4A1,FGF14,COL5A1,ID2,RCAN2,BHLHE40,CNTN1,SNAI1,ITGBL1,NOX4,CDKN1A,BTG2,E…
36	ZGLP1	113.5	ARCHS4 Coexpression,185;GTEx Coexpression,42	ANKRD13B,CRTC1,ITGB3,CELSR3,FAM110A,CA2,VSIG2,DNAJC3-DT,GRAP2,TUBB1,SH3BGRL2,SPX,ZNF248,BSN,RGS7,LZTS3,APC2,PROSER2,PTGIR,UNC13A,MIGA2,PPP2R5B,TMEM40,GP1BA,ELOVL7,MAPK8IP2,TMEM175,ENKUR,PPP1R3E,CDIP1,TSPYL4,GNAZ,LEPROT,NYAP1,BAIAP2-DT,LSMEM1,CAPN10-DT,ABHD8,CEND1,CRMP1,ARHGAP18,PRKCZ,TSPAN33,FBXO41,MED12L,RHOBTB1,DNAJB2,KIAA0513,FAM171A2,SV2A,RAB26,B4GALNT1,NT5M,ZNF862,ASIC3,RBM10,ST3GAL3,LRRC37A…
37	KLF4	113.8	Literature ChIP-seq,31;ARCHS4 Coexpression,22;Enrichr Queries,31;ReMap ChIP-seq,77;GTEx Coexpression,408	EIF4A1,ZNF296,RAPGEFL1,FAM110A,CDC20,RASSF1,VSIG2,ADGRA2,ZC3H12A,CYP1B1,JUNB,SLC12A7,MFSD2A,HES7,ZNF436-AS1,MIRLET7BHG,UNC13A,RSAD2,METTL1,IFRD1,EBF1,SOX12,TM4SF1,DEPDC1B,DDIT3,CLDN7,CRYZL1,TRIB3,KCTD11,KIF20A,RIN1,PLPP3,PRR11,ATF3,ATF4,EPHA2,LLGL2,ANP32A,PPP1R35,CDCA5,LPAR1,IL20RB,CEND1,PLA2G6,HIF1A,XKRX,C3,CYP27B1,NUAK2,FLRT2,STC2,GRPEL2,SLC19A3,HMOX1,SFN,KCNN4,N4BP3,PCK2,TMEM184A,PLK3,CDT1,EGR…
38	PURG	114	ARCHS4 Coexpression,95;GTEx Coexpression,133	SNAP25,ANKRD13B,PTPRR,WDR47,TENM4,CRTC1,ABAT,CELSR3,KIAA1549,DPYSL4,KCNT2,KIF5C,LRRTM2,BSN,EID2B,RGS7,LZTS3,APC2,PNISR,ATP6V1G2,CXADR,PPP2R5B,MAPK8IP2,IL17RD,PGM2L1,IFT81,CDIP1,TSPYL4,NYAP1,BEX1,NTM,FOXG1,PPM1H,CEND1,CRMP1,FIGN,PRKCZ,KIAA0513,FAM171A2,GNG2,SV2A,RAB26,SLITRK4,SLITRK5,B4GALNT1,ASIC3,RAB6B,RUNX1T1,MYEF2,PCDH9,KCNIP4,NMNAT2,GRIN2C,EFR3B,ZFHX4,DCLK1,MAPK10,MEX3A,MORN4,CAMK4,CNTN1,TRIM…
39	CSRNP3	115	ARCHS4 Coexpression,101;GTEx Coexpression,129	SNAP25,WDR47,FRMPD4,FSD1L,KIF5C,LRRTM2,DPF1,BSN,RGS7,ZNF483,CXADR,UNC13A,PGM2L1,DNAJC6,KCNQ3,CDIP1,MAPRE3,CTXN2,RAPGEF5,TSPYL4,DGKI,KCTD16,BRSK1,NIM1K,NYAP1,BEX1,BAIAP2-DT,FOXG1,NTM,CRMP1,NALCN,FBXO41,FAM171A2,GNG2,SV2A,SLITRK5,CSMD3,SCN3B,RAB6B,RUNX1T1,MOAP1,ARNT2,LINC01122,SPRYD3,PTPRN2,MYEF2,NORAD,PCDH9,KCNIP4,NMNAT2,ZFHX4,DCLK1,MAPK10,PEX5L,MORN4,CNTN1,APBA1,FAM171B,ADGRL3
40	HEY1	119.7	ARCHS4 Coexpression,50;Enrichr Queries,27;GTEx Coexpression,282	FAM107A,TNC,PLAT,LDLRAD3,ABAT,RGS4,OTUD6B-AS1,VSIG2,ARHGDIB,GRB10,CYP1B1,JUNB,PHLDA1,RGS7,PPP1R16B,GABARAPL1,IGFBP5,UNC5B,IGFBP3,WNT5A,EBF1,GEM,PGF,TM4SF1,PPP1R3F,COL4A2,COL4A1,KCNQ3,CDIP1,TNIK,PLPP3,ATF3,NYAP1,NOTCH1,FOXG1,INSIG1,NTM,LPAR1,STC1,EFNB2,C3,SOCS2,STC2,ZNF703,HMOX1,EGR1,LINC01122,PTPRN2,JAG1,VCAM1,GADD45B,GADD45A,CAV1,PTCH1,FN1,NR2F2,DCLK1,SMAD7,BMP4,NFKBIA,CXCL10,NR4A1,BMP2,RGCC,COL…
41	TP63	120.8	Literature ChIP-seq,26;ARCHS4 Coexpression,149;Enrichr Queries,202;ReMap ChIP-seq,67;GTEx Coexpression,160	IPO13,MAP10,EHF,TES,FRMPD4,XYLT2,BACH2,FAM110A,ZC3H12D,MYB,ZC3H12A,FDXR,CYP1B1,JUNB,GBP5,CXADR,MIRLET7BHG,UNC13A,UNC5B,RFX2,PRKAB1,EML1,DDIT3,HECW2,ATF3,IL20RB,XPC,HIF1A,SLC5A3,XKRX,FLRT2,CHST11,GRPEL2,SFN,CGA,PRR22,PRELID3A,ST3GAL3,JAG2,PLK3,NGFR,JAG1,CYP4F3,FN1,IL31RA,NR2F2,CP,MEX3B,RNF227,MIR221,ZFAT,ZNF30,NMT2,MATN1-AS1,PLCH2,NOX1,CDKN1A,BTG2,WDR47,ZNF251,SERPINA1,KCNC4,PRKAG2,TMEM182,RCSD1,B…
42	SOX18	121.7	ARCHS4 Coexpression,60;Enrichr Queries,188;GTEx Coexpression,117	SPAAR,TNC,ADGRA2,VSIG2,ARHGDIB,CYP1B1,JUNB,PHLDA1,TNS1,TLE2,CD93,IGFBP5,UNC5B,IGFBP3,EBF1,VASH1,TM4SF1,PGF,COL4A2,COL4A1,HECW2,SLCO2A1,ALPK3,PLPP3,ATF3,NOTCH1,PDGFB,EFNB2,C3,EFNB1,PODXL,CASKIN2,JAG2,ANKRD29,EGR1,FZD2,GADD45B,CAV2,CAV1,IGF2,FN1,ARHGAP29,NR2F2,BMP4,NFKBIA,CXCL10,NR4A1,RGCC,COL5A1,BHLHE40,SNAI1,DCHS1,CDKN1A,BTG2,ECM2,CLEC14A,SCARF1,PLEKHG1,EDN1,VWF,BGN,EMP1,FOS,DCN,TGFBR2,RHOB,ACTA2…
43	PRRX2	124.7	ARCHS4 Coexpression,29;Enrichr Queries,60;GTEx Coexpression,285	OXTR,TNC,MRGPRF,RORA,ALDH1L2,FGF2,FGF5,EDNRA,ADGRA2,CYP1B1,PAMR1,PHLDA1,PHLDA3,OSR2,POSTN,IGFBP5,LOXL1-AS1,IGFBP3,WNT5A,DIO2,EBF1,GEM,PGF,TM4SF1,COL4A2,COL4A1,PAPPA,ADAM12,PRR16,NUPR1,STEAP1,PLPP3,ATF3,TPH1,LPAR1,TWIST1,FBLN5,CNN1,FLRT2,STC2,HMOX1,EGR1,JAG1,FZD2,VCAM1,CAV1,FN1,IL31RA,IGF2,VASN,DCLK1,SMAD7,BMP4,CXCL10,NR4A1,BMP2,FGF14,COL5A1,ID2,BHLHE40,CNTN1,SNAI1,ITGBL1,NOX4,CDKN1A,ECM2,TNFAIP6,…
44	MSC	130	ARCHS4 Coexpression,37;Enrichr Queries,17;GTEx Coexpression,336	CSF3,CD83,TNC,RGS4,LACTB,IL4I1,ZEB1-AS1,VSIG2,ZC3H12A,DHX58,TNFSF11,CYP1B1,CHAC1,JUNB,PHLDA1,TNS1,MFSD2A,POSTN,BORA,IGFBP5,RSAD2,XXYLT1-AS2,LOXL1-AS1,IGFBP3,WNT5A,TICAM1,GEM,COL4A2,MTHFD2,COL4A1,ADAM12,WDFY1,TRIB3,NUPR1,ATF3,PIF1,RRAD,INSIG1,LPAR1,MIR3142HG,FBLN5,C3,STC2,HMOX1,PMAIP1,KCNN4,CPA4,EGR1,JAG1,VCAM1,GADD45B,TSLP,GADD45A,TNFRSF9,CAV1,FN1,OSGIN1,NFKB1,SMAD7,NFKB2,NFKBIA,ABTB2,CXCL10,NR4A…
45	PPARG	133	Literature ChIP-seq,29;ARCHS4 Coexpression,369;Enrichr Queries,120;ReMap ChIP-seq,35;GTEx Coexpression,112	EHF,SPAAR,TES,PANK1,ZMYND8,AQP3,CDC20,VSIG2,ADGRA2,CYP1B1,JUNB,TNS1,ZNF436-AS1,IFRD1,EBF1,ACSL5,TM4SF1,RUNX2,RNF125,SNHG12,SNHG10,DDIT3,LUCAT1,TRIB3,GSAP,MGARP,PLPP3,RIN1,ATF3,EPHA2,PDGFB,CAPN10-DT,LPAR1,CEND1,ADAMTS12,PLA2G6,HIF1A,HSD11B1,C3,RDH10,SLC19A3,HMOX1,ZBED3,TMEM184A,SNHG1,EGR1,XBP1,LINC01089,GADD45B,FZD5,GADD45A,PLK1,FN1,NR1D1,CGN,CDC6,DCLK1,ACER2,ABTB2,ID2,NMT2,TOP2A,CDKN1A,ECM2,PHF23…
46	TCF21	133.8	Literature ChIP-seq,7;ARCHS4 Coexpression,224;Enrichr Queries,199;GTEx Coexpression,105	SLC46A3,JRK,EHF,MRGPRF,ICAM4,AQP3,EDNRA,VSIG2,ADGRA2,ZC3H12A,DHX58,TNFSF10,CYP1B1,FAM53B,MYOZ3,SKP2,NCKAP5,JUNB,TNS1,GABARAPL1,PAQR6,METTL1,EBF1,ACSL5,RFX1,SOX12,HCFC2,TM4SF1,FNDC8,HECW2,PAPPA,DDIT3,GSAP,TRIB3,PLPP3,ATF3,LPAR1,ADAMTS12,PLA2G6,HIF1A,SKA1,C3,FAM171A2,CHST11,STC2,SLAMF9,HMOX1,OTOF,TMEM184A,EGR1,PLK3,CDK18,JAG1,JUND,GADD45B,TSLP,ABCA6,FN1,OSGIN1,NFATC2,NR2F2,SNHG4,VASN,AIF1L,ID2,TNFS…
47	SGSM2	134.5	ARCHS4 Coexpression,133;GTEx Coexpression,136	CRTC1,AATK,ABAT,ARHGAP39,DPF1,BSN,MCF2L2,APC2,UPF1,UNC13A,APLP1,PPP2R5B,RNF208,DUSP8,MAPK8IP2,MAPK8IP1,BSCL2,PITPNM3,KCNQ3,SCG5,ARHGEF4,CDIP1,MAPRE3,NPTXR,BRSK1,NIM1K,HDAC5,NYAP1,BEX1,BAIAP2-DT,FOXG1,ABHD8,CRMP1,CEND1,LRP3,FBXO41,DNAJB2,KIAA0513,FAM171A2,ARVCF,SV2A,NNAT,SCN3B,RAB6B,ARNT2,LINC01122,SPRYD3,PTPRN2,DAB2IP,MIB2,PILRB,SYT7,MAPK10,MORN4,CSPG5,MAP3K10,APBA1,ATP13A2,FAM171B,HCN2
48	SCX	136	ARCHS4 Coexpression,136	ANKRD13B,NXPH4,ANKRD11,ARHGAP39,OPLAH,DNAJB2,FAM171A2,ARVCF,KIF5C,SLITRK4,CAMK2N2,INPP5J,AMH,TPRN,JAG2,APC2,TMEM184A,JUND,GDF15,PPP2R5B,MIB2,PILRB,NR2F2,PPP1R3F,MEX3A,PAX8,ATP13A2,MAFK,CNIH2,OBSL1,ZFPM1,ATF4,LLGL2
49	HIC1	136	ARCHS4 Coexpression,229;Enrichr Queries,65;GTEx Coexpression,114	TNC,MRGPRF,PLAT,IKZF2,RASSF1,EDNRA,ADGRA2,VSIG2,GRB10,CYP1B1,FBXO6,JUNB,PHLDA1,TNS1,PPP1R16B,POSTN,IGFBP5,UNC5B,IGFBP3,WNT5A,EBF1,GEM,PGF,RUNX2,COL4A2,COL4A1,NR2F2-AS1,ADAM12,PLPP3,ATF3,BLK,SEMA7A,PDGFB,LPAR1,TWIST1,PRKCZ,FBLN5,EFNB2,BNC2-AS1,BMF,ANKRD29,EGR1,JAG1,VCAM1,GADD45B,ABCA6,CAV1,IGF2,FN1,NR2F2,VASN,SMAD7,NFKB2,BMP4,CXCL10,NR4A1,RGCC,NR4A3,COL5A1,ID2,BHLHE40,CNTN1,SNAI1,TNFSF9,DCHS1,XAF1…
50	KLF5	136.4	Literature ChIP-seq,39;ARCHS4 Coexpression,201;Enrichr Queries,70;ReMap ChIP-seq,180;GTEx Coexpression,192	EIF4A1,ZNF296,EHF,AQP3,RAPGEFL1,FAM110A,CDC20,RASSF1,DPYSL4,VSIG2,MYB,CYP1B1,JUNB,MFSD2A,HES7,STARD3,CXADR,MIRLET7BHG,ACSL5,SOX12,TM4SF1,ZNF837,CLDN7,TRIB3,RIN1,ZFPM1,ATF3,ATF4,EPHA2,LLGL2,PPP1R35,IL20RB,CEND1,PLA2G6,HIF1A,C3,HMOX1,SFN,KCNN4,HOXC8,PCK2,TMEM184A,PLK3,CDT1,SNHG1,EGR1,LINC01089,JUND,JAG1,GADD45B,GADD45A,FN1,RAB27B,TINCR,NR1D1,CGN,FBXL8,MEX3A,ID2,SNAI1,TOP2A,BTG2,CDKN1A,PHF23,SMG9,SL…
51	FOSL2	137.8	ARCHS4 Coexpression,440;ENCODE ChIP-seq,35;Enrichr Queries,82;ReMap ChIP-seq,7;GTEx Coexpression,125	EIF4A1,TES,ZMYND8,HDAC11,ABAT,AQP3,OTUD6B-AS1,VSIG2,ZC3H12A,ARL6IP5,CYP1B1,JUNB,TNS1,HES7,METTL1,SOX12,TM4SF1,PPP1R3F,EID3,ZNF837,PPP1R3E,SNHG10,CLDN7,CDIP1,TRIB3,RIN1,OBSL1,ATF3,ATF4,EPHA2,PPP1R35,CAPN10-DT,CEND1,PLA2G6,PRKCZ,HIF1A,C3,HELZ2,UGCG,CYP27B1,STC2,HMOX1,SFN,KCNN4,TMEM184A,PLK3,CDT1,EGR1,LINC01089,JAG1,JUND,GADD45B,GADD45A,GREB1,FN1,OSGIN1,NR1D1,CDC6,ABTB2,MEX3A,ID2,HBP1,CSRNP1,CDKN1A,…
52	MYBL2	139	Literature ChIP-seq,108;ARCHS4 Coexpression,312;ENCODE ChIP-seq,111;Enrichr Queries,249;ReMap ChIP-seq,44;GTEx Coexpression,10	EIF4A1,JRK,PANK1,ZMYND8,CCNF,ZC3H12D,CDC20,FAM110A,RASSF1,PPP2R1B,MYB,FAM53C,ARL6IP5,TNFSF11,SKP2,SNORA33,JUNB,HES7,KCTD19,CXADR,XXYLT1-AS2,ACSL5,ZNF10,SOX12,PRKAB1,KNSTRN,TM4SF1,RUNX2,PLPP6,PPP1R3F,DEPDC1B,SNHG12,MTHFD2,SNHG10,PPP1R3E,DDIT3,GSAP,TRIB3,KCTD11,KIF20A,KIF20B,PRR11,OBSL1,CES3,TSPYL4,EPHA2,PIF1,CDCA3,ANP32A,SHMT2,CDCA5,SP140,PPP1R35,SDC2,XPC,ATXN7L3B,PLA2G6,MIR3142HG,HIF1A,SKA1,C3,ST…
53	SOX9	139.4	Literature ChIP-seq,11;ARCHS4 Coexpression,43;Enrichr Queries,76;ReMap ChIP-seq,169;GTEx Coexpression,398	EHF,OXTR,ZMYND8,HDAC11,TESK1,XYLT2,MRGPRF,ABAT,LDLRAD3,AQP3,RASSF1,EDNRA,VSIG2,CYP1B1,FAM53B,JUNB,NCKAP5,TNS1,ZNF436-AS1,PAQR6,ADGRA3,SOX12,RFX1,TMEM170B,ASRGL1,TM4SF1,DEPDC1B,ZNF837,CLDN7,CRYZL1,PRR16,CDIP1,PLPP3,ZFPM1,OBSL1,CCNO,ATF3,EPHA2,LLGL2,KCTD16,SLC45A4,NYAP1,CDCA3,FOXG1,PPP1R35,PDGFB,CAPN10-DT,LPAR1,CEND1,STC1,IL20RB,PLA2G6,HIF1A,MED12L,CDKN2AIP,C3,CHST11,STC2,HMOX1,N4BP3,TMEM184A,PLK3,…
54	DPF1	140.3	ARCHS4 Coexpression,54;Enrichr Queries,237;GTEx Coexpression,130	ANKRD13B,FRMPD4,WWC1,CELSR3,CDC20,DPYSL4,KIF5C,VSIG2,CHAC1,BSN,RGS7,MFSD2A,PPP1R16B,HES6,UNC13A,ATP6V1G2,IGFBP5,IGFBP3,GPT2,APLP1,MAPK8IP2,CDC25A,PGF,MAPK8IP1,KCNQ3,ZNF713,TYRO3,CDIP1,KIF20A,CTXN2,NPTXR,ATF3,KCTD16,BRSK1,SEMA7A,NYAP1,BEX1,FOXG1,CDCA5,ABHD8,LPAR1,CEND1,SLC1A4,FBXO41,EFNB2,SOCS2,FAM171A2,SCN3B,RAB6B,EGR1,LINC01122,PTPRN2,SMAD3,GADD45B,PLK1,CDC6,SYT7,DCLK1,NR4A1,ID2,BHLHE40,SPIRE2,C…
55	EBF3	141.3	ARCHS4 Coexpression,84;Enrichr Queries,219;GTEx Coexpression,121	ANKRD13B,SPAAR,GALNT15,TNC,RORA,BACH2,CELSR3,RGS4,DPYSL4,KIF5C,GRB10,CYP1B1,PHLDA3,TNS1,POSTN,CD93,IGFBP5,UNC5B,SEMA6D,IGFBP3,WNT5A,APLP1,EBF1,SOX12,MAPK8IP1,RNF125,COL4A2,COL4A1,PAPPA,ADAM12,PLPP3,NYAP1,NTM,TMEM121B,PDGFB,LPAR1,TWIST1,EFNB2,FAM171A2,FLRT2,SLC19A3,RAB6B,LAMC1-AS1,EGR1,JAG1,ZFHX2,CAV2,ABCA6,LVRN,CAV1,IGF2,FN1,ARHGAP29,NR2F2,ZFHX4,DCLK1,CXCL10,BMP2,MEX3B,MEX3A,COL5A1,BHLHE40,NMT2,D…
56	HEYL	141.7	ARCHS4 Coexpression,74;Enrichr Queries,143;GTEx Coexpression,208	TNC,PLAT,GXYLT2,RGS4,EDNRA,ADGRA2,CYP1B1,JUNB,TNS1,POSTN,IGFBP5,UNC5B,LOXL1-AS1,IGFBP3,EBF1,PGF,GEM,TM4SF1,COL4A2,COL4A1,ADAM12,ALPK3,NUPR1,ATF3,EPHA2,NOTCH1,LPAR1,ADAMTS12,FBLN5,EFNB2,CASKIN2,EGR1,NGFR,JAG1,VCAM1,FZD2,OSBPL6,CAV1,FN1,IGF2,NR2F2,DCLK1,SMAD7,CXCL10,NR4A1,COL5A1,RCAN2,BHLHE40,NOX4,ITGBL1,MAFK,PIWIL4,CDKN1A,BTG2,ECM2,HSPB8,SIX1,MYOM3,TMEM47,JPH2,CSRP2,HEY2,ANKRD1,PMEPA1,EMILIN1,CGNL…
57	GRHL1	142.7	ARCHS4 Coexpression,94;Enrichr Queries,116;GTEx Coexpression,218	EHF,TNC,RORA,IKZF2,AQP3,RAPGEFL1,CYSRT1,VSIG2,GRAP2,TUBB1,GRB10,CYP1B1,JUNB,PHLDA1,CXADR,DGAT2,IGFBP5,IGFBP3,GEM,PGF,ENKUR,CHMP4C,PKP1,PLPP3,ATF3,EPHA2,GPR87,INSIG1,LSMEM1,TACSTD2,IL20RB,ARHGAP18,RHOBTB1,EFNB2,SOCS2,HMOX1,SFN,N4BP3,CPA4,TMEM184A,EGR1,JAG1,CDSN,GADD45B,NEBL,GADD45A,RAB3IP,FN1,RAB27B,TINCR,CGN,SMAD7,NFKBIA,ACER2,CXCL10,NR4A1,NR4A3,BAMBI,ID2,BHLHE40,CNTN1,FGFR3,CPM,CDKN1A,BTG2,CRYBG…
58	EGR4	149.3	ARCHS4 Coexpression,85;Enrichr Queries,290;GTEx Coexpression,73	ANKRD13B,CRTC1,CHRM4,CELSR3,RGS4,VSIG2,FAM174B,BSN,JUNB,PHLDA1,RGS7,LZTS3,ATP6V1G2,UNC13A,APLP1,EBF1,ARID5A,ANXA10,MAPK8IP2,GEM,BSCL2,CACNB2,DDIT3,SCG5,SCG2,TSPYL4,ATF3,EPHA2,DLX2,NYAP1,BEX1,RRAD,NTM,FOXG1,LPAR1,CEND1,PRKCZ,NALCN,FBXO41,EFNB2,FAM171A2,HMOX1,PMAIP1,B4GALNT1,TSPAN2,ASIC3,EGR1,PLK3,JUND,PTPRN2,GADD45B,GADD45A,RAB3IP,NR1D1,GRIN2C,DCLK1,SYT7,SMAD7,NFKBIA,CXCL10,NR4A1,BMP2,RGCC,NR4A3,T…
59	FOXD1	151.5	ARCHS4 Coexpression,279;GTEx Coexpression,24	MRGPRF,ALDH1L2,FGF2,PVR,EDA2R,CXCL5,FGF5,ADGRA2,EMILIN1,LINC01465,PHLDA3,WNT5A,RUNX2,GAS6-DT,COL4A2,RASAL2-AS1,PAPPA,ADAM12,LINC00607,DEPDC1,PRR16,CDC42EP1,KIF20A,STEAP1,RIN1,CHST3,DDR2,EPHA2,PTGFR,TAGLN,SEMA7A,TWIST1,XPC,SLC1A5,ADAMTS12,HIF1A,BNC2-AS1,STC2,ZNF703,ZNF503,CHML,PTCHD4,ECT2,LINC02015,HOXC8,LINC01204,GALNT5,FZD2,OPN3,CAV1,RHBDD1,FN1,EIF2AK4,NR2F2,GDF5,BICC1,VASN,TBX18,KLHL9,KITLG,MIR…
60	KLF6	152.8	ARCHS4 Coexpression,14;Enrichr Queries,158;ReMap ChIP-seq,21;GTEx Coexpression,418	JRK,ZNF296,ZMYND8,DPYSL4,OTUD6B-AS1,VSIG2,ZC3H12A,CYP1B1,JUNB,HES7,ZNF436-AS1,MIRLET7BHG,XXYLT1-AS2,IFRD1,ACSL5,ADGRA3,TM4SF1,RUNX2,PPP1R3F,RNF125,PPP1R3E,DDIT3,CLDN7,NR2F2-AS1,CDIP1,TRIB3,PLPP3,ATF3,EPHA2,LLGL2,ATF4,PDGFB,CAPN10-DT,CEND1,PLA2G6,HIF1A,C3,CYP27B1,UGCG,NUAK2,HMOX1,KCNN4,PLK3,EGR1,LINC01089,JAG1,JUND,GADD45B,GADD45A,FN1,NR2F2,NR1D1,CGN,CDC6,EIF1,FBXL8,MEX3A,MIR221,SLC6A9,ID2,CSRNP1,…
61	DDIT3	160.3	ARCHS4 Coexpression,164;Enrichr Queries,7;GTEx Coexpression,310	TES,CD83,RASSF1,VSIG2,SESN2,CYP1B1,SLC26A11,CHAC1,JUNB,PHLDA1,PSPH,ZNF165,GABARAPL1,RSAD2,IGFBP3,GPT2,IFRD1,ARID5A,NEAT1,GEM,MTHFD2,TRIB3,NUPR1,EIF1B,ATF3,ATF4,SLC45A4,ANP32A,SHMT2,SH2D2A,INSIG1,STC1,SLC1A4,SLC1A5,HIF1A,SOCS2,CYP27B1,STC2,HMOX1,PMAIP1,PCK2,PLK3,EGR1,JUND,SMAD3,GADD45B,GADD45A,CAV1,FN1,ASNS,NR1D1,EIF1,SMAD7,NFKBIA,CXCL10,NR4A1,NR4A3,SLC6A9,ID2,BHLHE40,CNTN1,MATN1-AS1,HBP1,MXD1,CSR…
62	RUNX2	161.4	Literature ChIP-seq,14;ARCHS4 Coexpression,519;Enrichr Queries,235;ReMap ChIP-seq,1;GTEx Coexpression,38	JRK,EHF,TES,SPAAR,MRGPRF,TESK1,LACTB,MYB,ZXDC,CYP1B1,JUNB,HES7,GABARAPL1,MIRLET7BHG,EML1,EID3,HECW2,CLDN7,NR2F2-AS1,PRR16,ATF3,PIF1,XPC,PLA2G6,HIF1A,FAM171A2,CHST11,RRS1,HMOX1,HOXC8,PRELID3A,PLK3,GPR17,FZD2,JAG1,JUND,FN1,NFATC2,EIF2AK4,NR2F2,NR1D1,EIF1,ABTB2,MEX3B,MIR221,SLC6A9,SNAI1,NMT2,HOXD4,HBP1,CDKN1A,BTG2,CDKN1B,PHF23,RCSD1,MYPN,BBC3,SHF,C1QTNF6,IKBKE,NDC1,GPR39,UPF1,SPHK1,BGN,EMP1,TEX14,AE…
63	EGR3	162.3	ARCHS4 Coexpression,44;Enrichr Queries,18;GTEx Coexpression,425	CD83,TNC,RORA,PLAT,LDLRAD4,RAPGEFL1,BACH2,FAM110A,RGS4,VSIG2,CYP1B1,CHAC1,JUNB,PHLDA1,IGFBP5,IGFBP3,EBF1,ARID5A,VASH1,GEM,DDIT3,PKP1,PLPP3,ATF3,EPHA2,SEMA7A,INSIG1,LPAR1,PDGFB,IL20RB,STC1,XKRX,EFNB2,C3,SOCS2,TRPM2,STC2,HMOX1,PMAIP1,CPA4,TNFSF18,EGR1,PLK3,TMEM86A,CDSN,JAG1,JUND,SMAD3,GADD45B,GADD45A,FN1,NFATC2,TINCR,NR1D1,SMAD7,NFKBIA,CXCL10,NR4A1,BMP2,RGCC,NR4A3,RNF227,COL5A1,LPAR5,ID2,BHLHE40,CN…
64	DACH1	163	Literature ChIP-seq,143;ARCHS4 Coexpression,150;Enrichr Queries,196	CYFIP2,ZNF296,ZMYND8,CCNF,ABAT,BACH2,IL4I1,DPYSL4,MYB,CYP1B1,TRIM26,FAM53A,SKP2,NCKAP5,JUNB,EBF1,SOX12,PRKAB1,IFT81,KCTD11,PLPP3,ATF3,EPHA2,BEX1,CDCA3,FOXG1,CDCA5,LPAR1,MED12L,CDKN2AIP,UGCG,FLRT2,CHST11,TSPAN2,EGR1,CDT1,JAG1,PTPRN2,JUND,FZD2,GADD45B,NEBL,RAB3IP,FN1,NR2F2,TRERF1,GDF5,DCLK1,ABTB2,MEX3A,ID2,ZFAT,SNAI1,RCOR2,TOP2A,CDKN1A,BTG2,SYNM,ZNF251,TENM4,C2CD3,KCNC4,SLC7A11,JRKL,CSRP2,ZNF248,PR…
65	FOXQ1	166.3	ARCHS4 Coexpression,26;Enrichr Queries,122;GTEx Coexpression,351	EHF,XYLT2,TNC,PLAT,AQP3,PVR,RAPGEFL1,VSIG2,CYP1B1,JUNB,PHLDA1,SLC12A7,CXADR,IGFBP5,IGFBP3,GPT2,WNT5A,ANXA10,SDCBP2,GEM,TM4SF1,COL4A2,COL4A1,SLCO2A1,CHMP4C,PKP1,TRIB3,NUPR1,PLPP3,ATF3,EPHA2,GPR87,INSIG1,LPAR1,TACSTD2,IL20RB,SLC1A5,SLC9A1,EFNB2,C3,SOCS2,EFNB1,PODXL,STC2,HMOX1,PMAIP1,CPA4,TMEM184A,EGR1,JAG1,SMAD3,GADD45B,FZD5,GADD45A,ANKRD22,CAV1,FN1,IGF2,ARHGAP29,RAB27B,TINCR,NR2F2,BMP4,NFKBIA,VIL1…
66	NFIL3	166.7	ARCHS4 Coexpression,241;Enrichr Queries,37;GTEx Coexpression,222	CD83,TNC,VSIG2,SESN2,CYP1B1,CHAC1,JUNB,PHLDA1,GABARAPL1,IGFBP3,IFRD1,ARID5A,GEM,MTHFD2,DDIT3,TRIB3,ADAM8,NUPR1,ADPRM,PLPP3,ATF3,ATF4,INSIG1,ATXN7L3B,FPR2,HIF1A,KIAA0040,C3,SOCS2,CHST11,ATXN7,STC2,HMOX1,PMAIP1,PLK3,EGR1,JUND,GADD45B,GADD45A,CYP4F3,FN1,TNFRSF10C,ASNS,SMAD7,NFKBIA,CXCL10,NR4A1,NR4A3,ID2,BHLHE40,SNAI1,CNTN1,HBP1,ZNF654,MXD1,TOP2A,CSRNP1,CDKN1A,BTG2,CXCL8,TNFAIP6,LRRK2,TNFAIP3,SIRPB2,…
67	ERG	166.8	Literature ChIP-seq,41;ARCHS4 Coexpression,221;Enrichr Queries,304;ReMap ChIP-seq,214;GTEx Coexpression,54	EIF4A1,JRK,SPAAR,ICAM4,RASSF1,EDNRA,MYB,TNFSF10,CYP1B1,JUNB,TNS1,HES7,EBF1,ADGRA3,TM4SF1,RUNX2,AR,ZNF837,CLDN7,TRIB3,RIN1,PLPP3,ATF3,ATF4,EPHA2,LLGL2,CDCA5,PPP1R35,PDGFB,LPAR1,CEND1,TWIST1,MED12L,CYP27B1,STC2,TSPAN2,ZBED3,EGR1,PLK3,CDT1,LINC01089,JAG1,JUND,ZNF141,GADD45B,FN1,NR1D1,NR2F2,CCDC9B,GRIN2C,FBXL8,TNFSF4,SNAI1,NOX4,RCOR2,MINCR,TP73,CDKN1A,ECM2,PHF23,RCSD1,MEDAG,BBC3,LMCD1,APC2,EDN1,BGN,E…
68	BATF3	170	ARCHS4 Coexpression,55;Enrichr Queries,185;GTEx Coexpression,270	SAMD9L,CD83,TNC,ZC3H12D,LACTB,IL4I1,VSIG2,ZC3H12A,DHX58,TNFSF10,CYP1B1,JUNB,PHLDA1,GBP5,CD93,CISH,RSAD2,XXYLT1-AS2,ARID5A,TICAM1,RUNX3,PGF,MTHFD2,COL4A1,ADAM8,NUPR1,GRAPL,ATF3,SP140,INSIG1,SH2D2A,LPAR1,MIR3142HG,HELZ2,C3,SOCS2,BCL2L11,HMOX1,PMAIP1,KCNN4,EGR1,VCAM1,GADD45B,GADD45A,TNFRSF9,GREB1,FN1,POU2F2,NFKB1,NFKB2,NFKBIA,ABTB2,CXCL10,NR4A1,NR4A3,ID2,BHLHE40,CNTN1,TNFSF9,GRAP,NFKBIE,RTP4,CDKN1A,…
69	ARNT2	172.3	ARCHS4 Coexpression,119;Enrichr Queries,258;GTEx Coexpression,140	CYFIP2,FRMPD4,CRTC1,FAM107A,TNC,PLAT,RORA,ABAT,RGS4,KIF5C,DPF1,GRB10,CYP1B1,BSN,PHLDA1,RGS7,PPP1R16B,PAQR6,UNC13A,IGFBP5,UNC5B,SEMA6D,IGFBP3,WNT5A,APLP1,MAPK8IP2,MTURN,MAPK8IP1,COL4A2,COL4A1,EEF1A2,KCNQ3,CDIP1,TRIB3,TNIK,PLPP3,NPTXR,ATF3,BRSK1,NYAP1,FOXG1,ABHD8,LPAR1,CEND1,FBXO41,EFNB2,SOCS2,FLRT2,CHST11,PODXL,STC2,SCN3B,RAB6B,EGR1,LINC01122,PTPRN2,SMAD3,FN1,NR2F2,DCLK1,CXCL10,NR4A3,COL5A1,ID2,RC…
70	NFKB2	172.5	ARCHS4 Coexpression,246;Enrichr Queries,91;ReMap ChIP-seq,36;GTEx Coexpression,317	HCP5,ICAM4,ZC3H12D,IL4I1,ZC3H12A,MYB,DHX58,TNFSF10,ARL6IP5,CYP1B1,JUNB,XXYLT1-AS2,RUNX3,SNHG12,MTHFD2,DDIT3,NR2F2-AS1,KCTD11,PRR11,ATF3,EPHA2,PIF1,SHMT2,SP140,SH2D2A,PDGFB,MIR3142HG,HIF1A,HELZ2,C3,SNHG26,NUAK2,SLAMF9,HMOX1,KCNN4,HOXC8,CDK18,EGR1,PLK3,GSDMB,LINC01089,JUND,GADD45B,GADD45A,FN1,NR2F2,NR1D1,CDC6,ABTB2,MEX3A,ZFAT,ID2,TNFSF9,ST20,GRAP,TP73,CSRNP1,BTG2,CDKN1A,CDKN1B,ZFAS1,KCNC4,KIF14,LPC…
71	E2F1	173	Literature ChIP-seq,78;ARCHS4 Coexpression,562;ENCODE ChIP-seq,56;Enrichr Queries,192;ReMap ChIP-seq,148;GTEx Coexpression,2	EIF4A1,ZNF296,CCNF,CDC20,IL4I1,RASSF1,MYB,FAM53B,CYP1B1,FAM53A,TRIM26,CHAC1,SKP2,JUNB,TSSK5P,HES7,MIRLET7BHG,CXADR,METTL1,RFX2,SOX12,RFX1,CMBL,KNSTRN,EML1,DEPDC1B,RNF125,SNHG12,ZNF837,MTHFD2,PPP1R3E,CLDN7,NR2F2-AS1,TYRO3,LINC00887,TRIB3,NHLRC1,KIF20A,KIF20B,RIN1,PRR11,KCTD15,ATF3,CCNO,LLGL2,PIF1,CDCA3,ANP32A,SHMT2,CDCA5,PPP1R35,CEND1,XPC,HIF1A,SLC5A3,SKA1,TMTC4,CYP27B1,NUAK2,FLRT2,RDH10,STC2,HMOX…
72	OVOL1	173.3	ARCHS4 Coexpression,73;Enrichr Queries,248;GTEx Coexpression,199	EHF,TNC,AQP3,RAPGEFL1,FAM110A,CYSRT1,VSIG2,ZC3H12A,TNFSF10,CYP1B1,CHAC1,JUNB,PHLDA1,IGFBP3,SDCBP2,PGF,CLDN7,CHMP4C,PKP1,KCTD11,NUPR1,ATF3,EPHA2,LLGL2,NOTCH1,RRAD,GPR87,TACSTD2,IL20RB,SEL1L3,XKRX,NUAK2,HMOX1,PMAIP1,SFN,N4BP3,CGA,CPA4,TMEM184A,EGR1,PLK3,CDSN,GADD45B,ANKRD22,TINCR,NR1D1,CGN,NFKBIA,CXCL10,NR4A1,BMP2,BHLHE40,CNTN1,MXD1,FGFR3,SERINC2,CSRNP1,CDKN1A,BTG2,CRYBG1,CXCL8,HSPB8,TNFAIP3,CXCL1,…
73	KCNIP3	174	ARCHS4 Coexpression,105;GTEx Coexpression,243	FRMPD4,CRTC1,AATK,RGS4,KIF5C,DPF1,BSN,MCF2L2,PAQR6,UNC13A,LMO4,APLP1,RNF208,DUSP8,MAPK8IP2,MTURN,MAPK8IP1,DNAJC6,PITPNM3,ITPKA,KCNQ3,CDIP1,ARHGEF4,MAPRE3,NPTXR,KCTD16,NLGN3,BRSK1,NIM1K,NYAP1,BAIAP2-DT,FOXG1,ABHD8,CEND1,LRP3,FBXO41,DNAJB2,KIAA0513,SV2A,SLITRK5,SPOCK1,RAB6B,ARNT2,CDK18,LINC01122,PCDH9,PCDHGC3,NMNAT2,MEIS3,SYT7,MAPK10,MORN4,CSPG5,MAP3K10,APBA1,ATP13A2,FBXL2,HCN2
74	TFAP2C	174.7	Literature ChIP-seq,83;ARCHS4 Coexpression,384;ENCODE ChIP-seq,52;Enrichr Queries,264;ReMap ChIP-seq,40;GTEx Coexpression,225	JRK,ZNF296,EHF,TES,TESK1,ACCS,FAM110A,IL4I1,ZC3H12A,MYB,CYP1B1,JUNB,NCKAP5,STARD3,ZNF165,CXADR,MIRLET7BHG,SOX12,HCFC2,DEPDC1B,MTHFD2,LINC00887,PRR11,ATF3,ATF4,SHMT2,IL20RB,PRKCZ,XKRX,C3,HMOX1,SFN,CGA,HOXC8,PRELID3A,PLK3,NGFR,CDK18,JUND,JAG1,FZD5,CYP4F3,FN1,NR1D1,NR2F2,CDC6,ABTB2,MEX3A,RNF227,SNAI1,ST20,HBP1,DCHS1,HNRNPA1L2,MESP1,CDKN1A,BTG2,PHF23,LPCAT1,PRKAG2,SMG9,RCSD1,MYPN,BBC3,TMEM47,JPH2,ADA…
75	STAT1	176.2	Literature ChIP-seq,135;ARCHS4 Coexpression,213;ENCODE ChIP-seq,36;Enrichr Queries,639;ReMap ChIP-seq,13;GTEx Coexpression,21	EIF4A1,EHF,ZMYND8,ICAM4,IKZF2,IL4I1,LACTB,RASSF1,ZC3H12A,DHX58,TNFSF10,ARL6IP5,TNFSF11,CYP1B1,JUNB,HES7,GBP5,STARD3,GABARAPL1,MIRLET7BHG,UNC13A,RSAD2,XXYLT1-AS2,METTL1,SLC11A2,SOX12,CMBL,DEPDC1B,MTHFD2,CLDN7,KCNQ3,GSAP,KIF20B,PRR11,ZFPM1,ATF3,CFB,ATF4,LINC01852,PIF1,ITPR1-DT,SP140,CDCA5,CAPN10-DT,FPR2,PLA2G6,MIR3142HG,HIF1A,SKA1,KIAA0040,HSD11B1,C3,HELZ2,CYP27B1,SNHG20,ZNF703,HESX1,HMOX1,KCNN4,ZB…
76	ESR1	176.5	Literature ChIP-seq,5;ARCHS4 Coexpression,532;ENCODE ChIP-seq,9;Enrichr Queries,340;ReMap ChIP-seq,30;GTEx Coexpression,143	JRK,EHF,TES,ZMYND8,HDAC11,ABAT,AQP3,RAPGEFL1,EDNRA,ADGRA2,VSIG2,ZC3H12A,MYB,CYP1B1,ZNF841,JUNB,TNS1,MIRLET7BHG,SLC11A2,EBF1,EML1,RUNX2,TM4SF1,AR,GPR161,SNHG10,NR2F2-AS1,LINC00887,KCTD11,ATF3,LLGL2,EPHA2,SPTBN5,PDGFB,LPAR1,STC1,PLA2G6,HIF1A,C3,NUAK2,KCNQ1OT1,STC2,ZNF703,N4BP3,ZBED5,HOXC8,TMEM184A,CDT1,EGR1,CDK18,XBP1,LINC01089,CREBBP,JUND,GADD45B,FZD5,GADD45A,SIAH2,GREB1,OSGIN1,FN1,NR2F2,NR1D1,CGN…
77	ZNF274	178	Literature ChIP-seq,105;ARCHS4 Coexpression,243;ENCODE ChIP-seq,81;Enrichr Queries,212;ReMap ChIP-seq,86;GTEx Coexpression,341	IPO13,TES,FRMPD4,ZC3H12D,VSIG2,ZNF726,DPF1,CHAC1,ZNF841,JUNB,HES7,ZNF436-AS1,RSAD2,IFRD1,ZNF10,RFX1,ZNF14,PRKAB1,ZNF16,RNF125,SNHG12,MTHFD2,PPP1R3E,DDIT3,KCNQ3,ZNF713,TRIB3,ZFPM1,ATF3,KCTD16,FOXG1,ZNF391,XPC,HIF1A,CDKN2AIP,SNHG26,KCNQ1OT1,STC2,ZNF701,HMOX1,N4BP3,ZBED5,PCK2,EGR1,CDT1,SNHG1,LINC01089,PTPRN2,ZNF141,JAG1,JUND,GADD45B,GADD45A,EIF1,LPAR5,ID2,ZNF30,LINC02603,KIAA1614-AS1,HBP1,MINCR,TP73…
78	BNC2	179	ARCHS4 Coexpression,30;Enrichr Queries,409;GTEx Coexpression,98	MRGPRF,TNC,RORA,GXYLT2,ALDH1L2,FGF5,EDNRA,ADGRA2,CYP1B1,TNS1,OSR2,POSTN,IGFBP5,IGFBP3,WNT5A,EBF1,RUNX2,COL4A2,COL4A1,GPR161,PAPPA,NR2F2-AS1,ADAM12,NUPR1,PLPP3,PTGFR,NTM,LPAR1,TWIST1,ADAMTS12,FBLN5,C3,BNC2-AS1,FLRT2,KCNQ1OT1,ZNF665,CPA4,EGR1,VCAM1,CAV1,FN1,ARHGAP29,NR2F2,ZFHX4,DCLK1,BCL9,CXCL10,MEX3A,COL5A1,BHLHE40,ITGBL1,DCHS1,HOXD4,FBXL7,CDK15,DUBR,DET1,TENM4,SIX1,TCF21,MYPN,ZNF280D,TMEM47,EMILI…
79	NR2F2	188	ARCHS4 Coexpression,183;ENCODE ChIP-seq,73;Enrichr Queries,415;ReMap ChIP-seq,146;GTEx Coexpression,123	ZMYND8,ICAM4,EDNRA,ADGRA2,CYP1B1,JUNB,TNS1,ZNF436-AS1,SLC11A2,IFRD1,EBF1,CMBL,SOX12,TM4SF1,DDIT3,NR2F2-AS1,CLDN7,RIN1,PLPP3,ZFPM1,ATF3,LINS1,EPHA2,SLC45A4,PTGFR,PPP1R35,LPAR1,SKA1,C3,BNC2-AS1,FLRT2,KCNQ1OT1,BLOC1S2,STC2,ZNF703,N4BP3,TMEM184A,NGFR,PLK3,CDT1,SNHG1,EGR1,XBP1,LINC01089,JUND,JAG1,FZD2,ZNF141,GADD45B,ABCA6,GADD45A,SIAH2,FN1,IGF2,NR2F2,NR1D1,CGN,CDC6,VASN,AIF1L,EIF1,MEX3A,ID2,HOXD4,FBXL…
80	BNC1	191.3	ARCHS4 Coexpression,77;Enrichr Queries,129;GTEx Coexpression,368	TNC,PLAT,AQP3,PVR,RGS4,PTTG1,VSIG2,CYP1B1,NEK2,KPNA2,PAMR1,PHLDA1,PHLDA3,POSTN,IGFBP5,UNC5B,IGFBP3,WNT5A,GEM,PGF,SGO2,COL4A2,COL4A1,PAPPA,ADAM12,PKP1,KCTD11,SPATA18,PLPP3,ATF3,EPHA2,GPR87,TACSTD2,LPAR1,IL20RB,TWIST1,PSORS1C1,SLC9A1,EFNB2,C3,SOCS2,CCNB2,CNN1,EFNB1,FLRT2,STC2,SFN,CPA4,JAG2,EGR1,CAV2,CAV1,FN1,NR2F2,BMP4,CXCL10,BMP2,COL5A1,BHLHE40,CNTN1,NFE2L3,PLCH2,SERINC2,CDKN1A,CRYBG1,CXCL1,SLC7A1…
81	TBX18	191.7	ARCHS4 Coexpression,64;Enrichr Queries,308;GTEx Coexpression,203	PLCE1-AS1,TNC,MRGPRF,RORA,ALDH1L2,FGF2,PVR,EDNRA,ADGRA2,CYP1B1,PAMR1,TNS1,OSR2,POSTN,IGFBP5,LOXL1-AS1,IGFBP3,WNT5A,EBF1,RUNX2,COL4A2,COL4A1,PAPPA,NR2F2-AS1,ADAM12,PRR16,PLPP3,PTGFR,LPAR1,TWIST1,FBLN5,EFNB2,FLRT2,STC2,EGR1,JAG1,VCAM1,CAV2,CAV1,FN1,IGF2,ARHGAP29,NR2F2,ZFHX4,VASN,DCLK1,SMAD7,BMP4,CXCL10,FGF14,COL5A1,ID2,BHLHE40,ITGBL1,NOX4,ECM2,SIX1,TMEM47,CSRP2,HEY2,EMILIN1,CGNL1,PTGIS,BGN,EMP1,FOS…
82	ZNF331	195	ARCHS4 Coexpression,342;Enrichr Queries,168;GTEx Coexpression,75	ZNF571,CD83,MT1X,RORA,VSIG2,CYP1B1,ZNF841,JUNB,PHLDA1,GABARAPL1,IGFBP5,IGFBP3,IFRD1,ZNF10,RUNX3,GEM,RNF125,DDIT3,NR2F2-AS1,ZNF713,SCG5,MALAT1,PLPP3,ATF3,ZNF674,INSIG1,FOXO6,HIF1A,MEG9,SOCS2,HCAR1,KCNQ1OT1,HMOX1,PMAIP1,CGA,ZNF665,ZNF660,EGR1,PLK3,JUND,ZNF141,GADD45B,GADD45A,FN1,SMAD7,EIF1,NFKBIA,NR4A1,CXCL10,NR4A3,RGCC,TMEM236,ID2,BHLHE40,SNAI1,MXD1,CSRNP1,CDKN1A,BTG2,CXCL8,TNFAIP3,CHD2,HERPUD1,CA…
83	ETV4	197	ARCHS4 Coexpression,542;Enrichr Queries,30;ReMap ChIP-seq,119;GTEx Coexpression,97	EIF4A1,ZMYND8,CCNF,HDAC11,IKZF2,CDC20,RASSF1,VSIG2,MYB,CYP1B1,CHAC1,JUNB,HES7,SOX12,TM4SF1,ZNF837,MTHFD2,SNHG10,CLDN7,TRIB3,KIF20A,KIF20B,RIN1,PRR11,OBSL1,ATF3,ATF4,EPHA2,LLGL2,CDCA3,SHMT2,CDCA5,PDGFB,CAPN10-DT,STC1,SKA1,C3,STC2,GRPEL2,HMOX1,KCNN4,PCK2,CDT1,PLK3,SNHG1,EGR1,XBP1,GSDMB,LINC01089,JAG1,JUND,GADD45B,GADD45A,PLK1,IGF2,FN1,EIF2AK4,NR1D1,CDC6,CP,FBXL8,ID2,TOP2A,CDKN1A,SERPINA1,PHF23,LINC…
84	FOSL1	198	ARCHS4 Coexpression,596;ENCODE ChIP-seq,46;Enrichr Queries,5;ReMap ChIP-seq,45;GTEx Coexpression,298	EIF4A1,JRK,EHF,TES,ZMYND8,AQP3,BACH2,CDC20,VSIG2,ADGRA2,ZC3H12A,MYB,CYP1B1,CHAC1,ATXN7L2,JUNB,GABARAPL1,XXYLT1-AS2,ACSL5,SOX12,CMBL,RUNX3,TM4SF1,MTHFD2,SNHG10,DDIT3,CLDN7,LINC00887,LUCAT1,TRIB3,KIF20A,RIN1,KIF20B,ATF3,EPHA2,SPTBN5,TWIST1,STC1,HIF1A,SNHG17,HSD11B1,UGCG,CHST11,STC2,SNHG20,RRS1,HMOX1,SFN,KCNN4,TMEM184A,PLK3,EGR1,LINC01089,JUND,JAG1,GADD45B,NEBL,GADD45A,SIAH2,PLK1,SH2D1B,FN1,OSGIN1,N…
85	MEOX1	199.3	ARCHS4 Coexpression,216;Enrichr Queries,170;GTEx Coexpression,212	SPAAR,GALNT15,TNC,PLAT,EDNRA,VSIG2,ADGRA2,CYP1B1,PAMR1,PHLDA1,TNS1,POSTN,DGAT2,CD93,IGFBP5,UNC5B,IGFBP3,EBF1,DIO2,GEM,TM4SF1,RNF125,COL4A2,COL4A1,ADAM12,PLPP3,ATF3,PDGFB,LPAR1,TWIST1,FBLN5,C3,CNN1,CASKIN2,SLC19A3,CPA4,ANKRD29,EGR1,VCAM1,CAV2,LVRN,CAV1,IGF2,FN1,ARHGAP29,CP,BMP4,CXCL10,BMP2,COL5A1,BHLHE40,NMT2,ITGBL1,ACO1,CDKN1A,ECM2,TNFAIP6,SIX1,CLEC14A,SCARF1,LMCD1,PLEKHG1,EDN1,PTGIS,VWF,BGN,EMP1…
86	AHRR	201	ARCHS4 Coexpression,398;GTEx Coexpression,4	TOP2A,ARHGAP11A,ARHGAP11B,CCNF,KIF14,HJURP,MRGPRF,BUB1B,MCM10,SLC7A11,IKZF2,CDC20,IL4I1,PTTG1,EXO1,ADGRA2,NUF2,CYP1B1,MYBL2,EMILIN1,TSSK5P,DLGAP5,POLH,NDC1,UPF1,BORA,XXYLT1-AS2,SPHK1,WNT5A,VASH2,TRAF1,TICAM1,CDC25A,CCNA2,ASPM,SGO2,DEPDC1B,DEPDC1,CKS2,FAM72D,KIF20B,DTL,PRR11,FAM72B,FAM72A,PIF1,SEMA7A,RNASEH2A,CDCA5,INSIG1,TTK,HMMR,FBXO43,CENPA,MIR3142HG,SLC7A1,SKA1,AURKA,CCNB2,TRPM2,CCNB1,ORC1,CHS…
87	IRF4	201.4	ARCHS4 Coexpression,100;ENCODE ChIP-seq,106;Enrichr Queries,572;ReMap ChIP-seq,147;GTEx Coexpression,82	EIF4A1,ZNF296,IKZF2,BACH2,ZC3H12D,FAM110A,IL4I1,RASSF1,ZEB1-AS1,MYB,DHX58,ARL6IP5,TNFSF10,FAM53C,TNFSF11,CYP1B1,SNORA33,JUNB,HES7,GBP5,ZNF165,RSAD2,XXYLT1-AS2,METTL1,EBF1,RFX1,RUNX3,RUNX2,DEPDC1B,MTHFD2,SNHG10,TRIB3,RIN1,PRR11,ATF3,ATF4,LINC01852,PIF1,TTYH2,ANP32A,SP140,CDCA5,ZNF391,PPP1R35,SH2D2A,CAPN10-DT,PLA2G6,MIR3142HG,SKA1,C3,NUAK2,SNHG20,GRPEL2,RRS1,HMOX1,SFN,KCNN4,CDT1,PLK3,SNHG1,EGR1,XBP…
88	TET1	204.3	Literature ChIP-seq,103;ARCHS4 Coexpression,429;GTEx Coexpression,81	CYFIP2,TESK1,AQP3,LACTB,ZEB1-AS1,ADGRA2,FAM53A,ZNF841,ATXN7L2,CXADR,METTL1,PRKAB1,PLPP6,DEPDC1B,PPP1R3E,NR2F2-AS1,KCNQ3,KCTD11,GSAP,NHLRC1,KIF20B,RIN1,CCNO,EPHA2,PTGFR,SPTBN5,ANP32A,CDCA5,PDGFB,PRKCZ,BNC2-AS1,FLRT2,CHST11,KCNQ1OT1,RRS1,PRELID3A,JAG2,ABCA6,NFATC2,NR2F2,TRERF1,MEX3B,MEX3A,SLC6A9,NMT2,SEC24B-AS1,TMCC2,HNRNPA1L2,RCOR2,DUBR,WDR47,CDKN1A,C2CD3,PHF23,EDA2R,ZNF280D,PPP3CB,CSRP2,KCNT2,NIN…
89	CXXC5	206	ARCHS4 Coexpression,180;GTEx Coexpression,232	SNAP25,PTPRR,CRTC1,HDAC11,CELSR3,SHF,KIF5C,BSN,ARFGEF3,LZTS3,APC2,PAQR6,ATP6V1G2,APLP1,PPP2R5B,ETV1,MAPK8IP2,DUSP8,MAPK8IP1,RNF144A,EEF1A2,MAPRE3,OBSL1,CERS1,BRSK1,HDAC5,NYAP1,NTM,PPM1H,CEND1,LRP3,DNAJB2,KIAA0513,ARVCF,FAM171A2,PARD6A,RAB26,SV2A,CAMK2N2,B4GALNT1,BMF,ASIC3,RAB6B,RAB3IP,PCDHGC3,DAB2IP,NMNAT2,GRIN2C,SYT7,SYT12,RAB15,CAMK4,ZNF30,NACAD,CDR2L,UBAP1L,CNIH2,YPEL4,MDGA1
90	TEF	207	ARCHS4 Coexpression,63;Enrichr Queries,456;GTEx Coexpression,102	ANKRD13B,CRTC1,RORA,VSIG2,SESN1,BSN,JUNB,PHLDA1,RGS7,LZTS3,TNS1,GABARAPL1,PAQR6,ATP6V1G2,UNC13A,DGAT2,IGFBP5,IGFBP3,APLP1,MAPK8IP2,PGF,MTURN,MAPK8IP1,CACNB1,EEF1A2,CDIP1,PLPP3,NPTXR,ATF3,BRSK1,NYAP1,NTM,INSIG1,CEND1,PRKCZ,FBXO41,C3,SOCS2,FAM171A2,HMOX1,B4GALNT1,RAB6B,EGR1,CDK18,JUND,SMAD3,GADD45B,GADD45A,FN1,NR1D1,GRIN2C,SYT7,POU6F1,SMAD7,NFKBIA,CXCL10,NR4A1,ID2,BHLHE40,CNTN1,MAP3K10,UBAP1L,SNAP2…
91	REL	208.3	ARCHS4 Coexpression,256;Enrichr Queries,107;GTEx Coexpression,262	HCP5,ZNF296,SAMD9L,CD83,RORA,ZC3H12D,VSIG2,ZC3H12A,JUNB,PHLDA1,RSAD2,IFRD1,ARID5A,RUNX3,GEM,ADAM8,LINS1,ATF3,ATF4,SP140,INSIG1,PLCXD2,HIF1A,HELZ2,C3,UGCG,BCL2L11,PMAIP1,HMOX1,PLK3,EGR1,JUND,SMAD3,GADD45B,GADD45A,TNFRSF9,FN1,POU2F2,NFKB1,NFKB2,SMAD7,NFKBIA,CXCL10,NR4A1,NR4A3,ID2,BHLHE40,TNFSF9,NABP1,MATN1-AS1,GRAP,NFKBIE,MXD1,XAF1,CSRNP1,CDKN1A,BTG2,CXCL8,C2CD3,TNFAIP3,CGAS,CXCL1,TMEM182,SLC7A11,C…
92	ZNF365	209	ARCHS4 Coexpression,171;Enrichr Queries,246;GTEx Coexpression,210	FRMPD4,TNC,RORA,BACH2,RGS4,KIF5C,VSIG2,DPF1,BSN,PHLDA1,RGS7,PAQR6,UNC13A,IGFBP5,LMO4,IGFBP3,APLP1,DIO2,MAPK8IP2,GEM,MTURN,MAPK8IP1,COL4A1,PAPPA,EEF1A2,ADAM12,KCNQ3,SCG5,CDIP1,NUPR1,CTXN2,PLPP3,NPTXR,SCG2,KCTD16,BRSK1,NYAP1,FOXG1,NTM,LPAR1,CEND1,NALCN,FBXO41,FAM171A2,FLRT2,TSPAN2,RAB6B,CPA4,MOAP1,EGR1,LINC01122,PTPRN2,SMAD3,GADD45B,CAV1,FN1,DCLK1,SYT7,SMAD7,CXCL10,PEX5L,RGCC,COL5A1,RCAN2,BHLHE40,C…
93	TGIF1	211	ARCHS4 Coexpression,523;Enrichr Queries,44;GTEx Coexpression,66	CYFIP2,EIF4A1,TES,CD83,DENND5B,TNC,OTUD6B-AS1,KIF5C,VSIG2,ZC3H12A,CYP1B1,BSN,JUNB,PHLDA1,IGFBP3,IFRD1,APLP1,MAPK8IP2,GEM,TM4SF1,MTURN,PPP1R3F,MTHFD2,COL4A1,DDIT3,CDIP1,TRIB3,NUPR1,CTXN2,STEAP1,ATF3,ATF4,EPHA2,GNAZ,BRSK1,NYAP1,INSIG1,ABHD8,CEND1,SLC1A5,PRKCZ,NALCN,HIF1A,FBXO41,SOCS2,UGCG,FAM171A2,BCL2L11,PODXL,STC2,HMOX1,PMAIP1,B4GALNT1,RAB6B,MOAP1,EGR1,JAG1,JUND,SMAD3,GADD45B,GADD45A,CAV1,FN1,ASN…
94	GLI1	212	Literature ChIP-seq,158;ARCHS4 Coexpression,240;Enrichr Queries,200;GTEx Coexpression,250	ZNF296,ANKRD36,TNC,ARHGAP39,PLAT,VSIG2,MYB,ZXDC,CYP1B1,SKP2,JUNB,PHLDA3,STARD3,GAS2L3,POSTN,IGFBP5,UNC5B,METTL1,IGFBP3,WNT5A,EBF1,VASH2,GEM,PGF,MAPK8IP1,ATXN2L,COL4A1,DDIT3,NR2F2-AS1,PLPP3,ATF3,EPHA2,SLC45A4,PTGFR,SPTBN5,NOTCH1,SHMT2,LPAR1,TWIST1,FPR2,FBLN5,C3,SOCS2,CYP27B1,FLRT2,PODXL,KCNQ1OT1,CASKIN2,STC2,HMOX1,BMF,B4GALNT1,N4BP3,PRELID3A,CPA4,NGFR,EGR1,CREBBP,FZD2,VCAM1,SMAD3,GADD45B,PTCH1,CAV…
95	BHLHE23	213	ARCHS4 Coexpression,264;GTEx Coexpression,162	KCNG1,ATP2A3,BUB1B,LDLRAD4,GXYLT2,IKZF2,CELSR3,RTL3,ZC3H12D,IFIH1,IL4I1,GABRR2,EXO1,CSKMT,MYB,UBTF,TNFSF11,MYBL2,CCR7,POLE,BORA,XXYLT1-AS2,VASH2,MYO7B,TRAF1,ATXN2L,HPDL,DEPDC1B,SLC9A7,FAM72D,DTL,FAM72B,FAM72A,HDAC4,PIF1,SEMA7A,NOTCH1,ANP32A,CRMP1,PLA2G6,CENPA,TSPAN33,MIR3142HG,USP18,SKA1,GLIS1,ORC1,CHST11,TIFA,IL21R,E2F1,PMAIP1,BUB1,CDT1,JUND,ZFAT,DOLPP1,TNFSF9,NFKBIE,ZNF653,MDGA1,RCOR2
96	PGR	214	ARCHS4 Coexpression,419;Enrichr Queries,363;ReMap ChIP-seq,42;GTEx Coexpression,32	JRK,EHF,ZMYND8,HDAC11,MRGPRF,LDLRAD3,ABAT,ZDHHC1,RAPGEFL1,EDNRA,ADGRA2,VSIG2,ZC3H12A,MYB,CYP1B1,JUNB,TNS1,MIRLET7BHG,EBF1,ZNF10,CMBL,TM4SF1,RUNX2,AR,GPR161,NR2F2-AS1,LINC00887,TRIB3,PLPP3,ATF3,LLGL2,PDGFB,LPAR1,TWIST1,PLA2G6,HIF1A,FLRT2,KCNQ1OT1,STC2,TSPAN2,N4BP3,HOXC8,TMEM184A,CDK18,CDT1,EGR1,XBP1,LINC01089,JUND,SIAH2,GREB1,OSGIN1,FN1,IGF2,NFATC2,NR2F2,NR1D1,CGN,DCLK1,FBXL8,MEX3A,ZFAT,ID2,SNAI1,…
97	FOXF1	214.3	ARCHS4 Coexpression,106;Enrichr Queries,47;GTEx Coexpression,490	PRDM8,TES,MRGPRF,TNC,PLAT,RGS4,FGF5,EDNRA,ADGRA2,VSIG2,CYP1B1,JUNB,PHLDA1,PAMR1,TNS1,PHLDA3,POSTN,IGFBP5,IGFBP3,WNT5A,EBF1,EML1,GEM,PGF,TM4SF1,DISP1,CACNB2,COL4A2,COL4A1,ADAM12,SLCO2A1,PLPP3,ATF3,ATF4,LPAR1,TWIST1,STC1,ADAMTS12,FBLN5,EFNB2,C3,CNN1,PODXL,STC2,PMAIP1,TSPAN2,CPA4,EGR1,VCAM1,FZD2,SMAD3,GADD45B,CAV1,FN1,IGF2,NR2F2,CCDC9B,VASN,SMAD7,BMP4,CXCL10,BMP2,RGCC,COL5A1,BHLHE40,DCHS1,ACO1,SYNM,…
98	MKX	215.7	ARCHS4 Coexpression,34;Enrichr Queries,176;GTEx Coexpression,437	PRDM8,OXTR,MRGPRF,TNC,ALDH1L2,FGF2,RTL3,RGS4,FGF5,EDNRA,ADGRA2,VSIG2,CYP1B1,CHAC1,PAMR1,PHLDA1,TNS1,OSR2,POSTN,IGFBP5,UNC5B,LOXL1-AS1,IGFBP3,WNT5A,IFT81,COL4A1,NUPR1,PLPP3,ATF3,LPAR1,TWIST1,FBLN5,SEL1L3,EFNB2,C3,CNN1,FLRT2,STC2,ZNF665,CPA4,EGR1,VCAM1,FZD2,CAV1,FN1,ARHGAP29,NR2F2,ZFHX4,DCLK1,VASN,BMP4,CXCL10,BMP2,COL5A1,BAMBI,ID2,BHLHE40,CNTN1,ITGBL1,FBXL7,DUBR,CPM,CDKN1A,SIX1,SLC7A11,VLDLR,TMEM47…
99	TFAP2A	218.2	Literature ChIP-seq,118;ARCHS4 Coexpression,550;ENCODE ChIP-seq,32;Enrichr Queries,159;ReMap ChIP-seq,233;GTEx Coexpression,217	JRK,TES,FRMPD4,TESK1,ACCS,FAM110A,IL4I1,MYB,ZC3H12A,CYP1B1,JUNB,HES7,CXADR,MIRLET7BHG,RFX1,HCFC2,PRKAB1,DEPDC1B,GPR161,CLDN7,LINC00887,PRR11,ATF3,CDCA3,TTYH2,SHMT2,CDCA5,IL20RB,HIF1A,XKRX,C3,HMOX1,SFN,HOXC8,LRRC37A3,PLK3,CDK18,GSDMB,JAG1,FZD5,ABCA6,CYP4F3,FN1,NFATC2,NR1D1,NR2F2,CGN,EIF2AK4,CDC6,POU6F1,ABTB2,MEX3B,MEX3A,RNF227,SLC6A9,SNAI1,ST20,HNRNPA1L2,CDKN1A,CDKN1B,PHF23,BHLHE41,PRKAG2,MYPN,BBC…
100	GATA3	218.3	Literature ChIP-seq,33;ARCHS4 Coexpression,784;ENCODE ChIP-seq,5;Enrichr Queries,114;ReMap ChIP-seq,5;GTEx Coexpression,369	EHF,TES,ABAT,FAM110A,ZC3H12D,MYB,ZXDC,CYP1B1,JUNB,SNORA33,CXADR,MIRLET7BHG,UNC5B,EID3,IFT81,HECW2,NR2F2-AS1,LINC00887,ATF3,TSPYL4,CFB,PIF1,IL20RB,XPC,ADAMTS12,PLA2G6,HIF1A,XKRX,C3,C5,FLRT2,HMOX1,CGA,PRELID3A,CDK18,B3GALNT1,JAG1,ZNF141,FZD2,TSLP,RAB3IP,FN1,IL31RA,NFATC2,NR1D1,NR2F2,CGN,CDC6,AIF1L,ABTB2,RNF227,MIR221,CDK15,MESP1,CDKN1A,BTG2,PHF23,KCNC4,BHLHE41,PRKAG2,RCSD1,MYPN,JPH2,C1QTNF6,ZNF367,…
101	GATA2	222.2	Literature ChIP-seq,15;ARCHS4 Coexpression,907;ENCODE ChIP-seq,7;Enrichr Queries,92;ReMap ChIP-seq,108;GTEx Coexpression,204	EHF,TES,FAM110A,LACTB,ZEB1-AS1,ZC3H12A,MYB,ZXDC,CYP1B1,JUNB,HES7,CXADR,MIRLET7BHG,RFX2,SOX12,RFX1,PRKAB1,AR,NHLRC1,ATF3,TSPYL4,CFB,PDGFB,HIF1A,SLC5A3,FLRT2,CHST11,RDH10,KCNQ1OT1,GRPEL2,HMOX1,CGA,PLK3,CREBBP,JAG1,JUND,ZNF141,FZD2,NEBL,ABCA6,FN1,NFATC2,NR1D1,NR2F2,CP,ABTB2,MEX3B,SLC6A9,DCHS2,ZFAT,NMT2,DCHS1,HBP1,CDK15,BTG2,CDKN1A,PHF23,BHLHE41,TCF21,JRKL,RCSD1,MYOM3,BBC3,SHF,C1QTNF6,NUF2,SH3BGRL2,Z…
102	AEBP1	223	ARCHS4 Coexpression,197;GTEx Coexpression,249	ECM2,ITGB3,MRGPRF,TNC,ADRA1B,MEDAG,TMEM47,CSRP2,ADGRA2,HEY2,PMEPA1,EMILIN1,PAMR1,TNS1,PTGIR,POSTN,PTGIS,UNC5B,LOXL1-AS1,BGN,GEM,PGF,DCN,ACTA2,COL4A2,GAS1,CDC42EP1,DDR2,TAGLN,TPH1,TNXB,C1S,LRRC17,FBLN5,COL4A2-AS1,JAG1,PRRX1,PCDH7,FN1,DAB2IP,WTIP,PODN,TBX18,VASN,SMAD7,MYO1D,MFAP4,COL3A1,FGF14,COL5A1,ITGBL1,NOX4,DCHS1
103	IRF6	223.3	ARCHS4 Coexpression,88;Enrichr Queries,428;GTEx Coexpression,154	EHF,TNC,RORA,AQP3,RAPGEFL1,FAM110A,VSIG2,JUNB,PHLDA1,CXADR,IGFBP5,IGFBP3,SDCBP2,TM4SF1,COL4A1,CLDN7,CHMP4C,PKP1,KCTD11,NUPR1,ATF3,EPHA2,LLGL2,GPR87,INSIG1,TACSTD2,PDGFB,IL20RB,XKRX,EFNB2,C3,EFNB1,HMOX1,SFN,CPA4,TMEM184A,JAG2,EGR1,JAG1,GADD45A,FN1,RAB27B,TINCR,CGN,BMP4,NFKBIA,CXCL10,RNF227,ID2,BHLHE40,CNTN1,PLCH2,FGFR3,SERINC2,CDKN1A,BTG2,CRYBG1,TNFAIP3,SPTLC3,CA2,PMEPA1,EDN1,TMEM40,EMP1,IL17RE,FO…
104	SP6	224.7	ARCHS4 Coexpression,109;Enrichr Queries,69;GTEx Coexpression,496	WWC1,TNC,RORA,AQP3,RAPGEFL1,FAM110A,VSIG2,CYP1B1,CHAC1,JUNB,PHLDA1,MFSD2A,IGFBP5,UNC5B,IGFBP3,WNT5A,PGF,CLDN7,SLCO2A1,CHMP4C,TYRO3,PKP1,KCTD11,NUPR1,ATF3,EPHA2,SEMA7A,GPR87,PDGFB,TACSTD2,IL20RB,TWIST1,FOXO6,SLC1A5,PRKCZ,RHOBTB1,SLC9A1,XKRX,FLRT2,PODXL,STC2,HMOX1,PMAIP1,CGA,CPA4,JAG2,EGR1,PLK3,NGFR,TMEM86A,CDSN,OPN3,GADD45B,GADD45A,FN1,IGF2,TINCR,AIF1L,BMP4,ABTB2,CXCL10,NR4A1,BMP2,RNF227,COL5A1,BA…
105	GATA6	225.4	Literature ChIP-seq,59;ARCHS4 Coexpression,453;Enrichr Queries,54;ReMap ChIP-seq,53;GTEx Coexpression,508	MAP10,SLC46A3,VLDLR-AS1,ZNF296,EHF,ZMYND8,XYLT2,ZDHHC1,AQP3,RAPGEFL1,CDC20,VSIG2,CYP1B1,ATXN7L2,JUNB,TNS1,HES7,STARD3,GABARAPL1,CXADR,MIRLET7BHG,PRKAB1,TM4SF1,EID3,SNHG12,MTHFD2,GPR161,PPP1R3E,NR2F2-AS1,CLDN7,TYRO3,TRIB3,MGARP,RIN1,PLPP3,EIF1B,OBSL1,ZFPM1,ATF3,EPHA2,SLC45A4,CDCA3,LPAR1,PDGFB,CEND1,TWIST1,LPAR2,MIR3142HG,HIF1A,C3,HSD11B1,NUAK2,BLOC1S2,STC2,SLAMF9,ZNF703,HMOX1,SFN,KCNN4,HOXC8,ZBED5…
106	LHX2	227	ARCHS4 Coexpression,163;Enrichr Queries,361;ReMap ChIP-seq,52;GTEx Coexpression,332	TES,NUDT6,LACTB,ZFHX4-AS1,DPYSL4,VSIG2,DPF1,CYP1B1,JUNB,CXADR,ATP6V1G2,UNC5B,EBF1,ADGRA3,SOX12,TM4SF1,EID3,PAPPA,KCNQ3,CDIP1,LUCAT1,PLPP3,ATF3,ATF4,FOXG1,LPAR1,CEND1,SLC5A3,MIR3142HG,HIF1A,CDKN2AIP,FAM171A2,BNC2-AS1,FLRT2,RDH10,RRS1,TNFSF18,LYPLAL1-DT,EGR1,JAG1,FZD2,GADD45B,NEBL,GADD45A,FN1,NR2F2,CP,MEX3A,MIR221,ID2,ITGBL1,CDKN1A,BTG2,C2CD3,TENM4,PHF23,ZFAS1,MIR137HG,SMG9,SLC7A11,MYPN,ANKRD1,MCF2…
107	NR2F1	227.3	ARCHS4 Coexpression,16;Enrichr Queries,131;ReMap ChIP-seq,236;GTEx Coexpression,526	ZMYND8,ICAM4,ABAT,EDNRA,DPYSL4,FDXR,CYP1B1,JUNB,EBF1,SOX12,MAPK8IP2,MAPK8IP1,TYRO3,RIN1,PLPP3,ZFPM1,ATF3,EPHA2,LLGL2,SLC45A4,NYAP1,CAPN10-DT,LPAR1,CEND1,TWIST1,PRKCZ,HELZ2,C3,TRPM2,FAM171A2,FLRT2,N4BP3,PRELID3A,JAG2,TMEM184A,BBS1,GPR17,CDT1,EGR1,LINC01089,JUND,JAG1,FZD2,OSGIN1,IGF2,FN1,NR2F2,GRIN2C,DCLK1,POU6F1,MEX3A,ID2,TRMT12,DCHS1,PLCH2,RCOR2,MINCR,CDKN1A,TENM4,AATK,PRSS27,TMEM47,ADAMTSL5,FGFB…
108	MYCN	228.2	Literature ChIP-seq,62;ARCHS4 Coexpression,179;Enrichr Queries,197;ReMap ChIP-seq,230;GTEx Coexpression,473	EIF4A1,BACH2,CDC20,RASSF1,VSIG2,MYB,CYP1B1,SKP2,JUNB,HES7,PAQR6,MIRLET7BHG,METTL1,UNC5B,ADGRA3,SOX12,MTURN,MAPK8IP1,ZNF837,PPP1R3E,CLDN7,LINC00887,TRIB3,TTLL11,KIF20A,RIN1,PLPP3,ATF3,ATF4,EPHA2,KCTD16,TTYH2,CDCA3,ANP32A,PPP1R35,CDCA5,LPAR1,CEND1,TWIST1,TMTC4,CYP27B1,TMEM184A,CDK18,PLK3,CDT1,SNHG1,EGR1,LINC01089,JUND,JAG1,GADD45B,GADD45A,FN1,NR1D1,NR2F2,CDC6,CCDC9B,FBXL8,PEX5L,MEX3A,DCHS2,ID2,HOXD…
109	NR1D1	228.3	ARCHS4 Coexpression,79;Enrichr Queries,234;GTEx Coexpression,372	CRTC1,TNC,TESK1,RORA,RAPGEFL1,FAM110A,VSIG2,ZC3H12A,CHAC1,BSN,JUNB,PHLDA1,MFSD2A,TNS1,TLE2,GABARAPL1,PAQR6,UNC13A,IGFBP5,IGFBP3,MAPK8IP2,GEM,TM4SF1,MTURN,MAPK8IP1,DDIT3,EEF1A2,PKP1,TRIB3,NUPR1,PLPP3,ATF3,EPHA2,BRSK1,GPR87,NXPH4,INSIG1,TACSTD2,IL20RB,CEND1,XKRX,C3,SOCS2,HMOX1,EGR1,PLK3,CDK18,CDSN,JUND,SMAD3,PTPRN2,GADD45B,GADD45A,FN1,OSGIN1,TINCR,GRIN2C,SYT7,SMAD7,NFKBIA,CXCL10,NR4A1,NR4A3,RNF227,…
110	PRRX1	229.7	ARCHS4 Coexpression,15;Enrichr Queries,283;GTEx Coexpression,391	TNC,MRGPRF,PLAT,ALDH1L2,FGF2,RGS4,EDNRA,ADGRA2,CYP1B1,PAMR1,TNS1,POSTN,IGFBP5,IGFBP3,WNT5A,EBF1,GEM,TM4SF1,COL4A2,COL4A1,PAPPA,NR2F2-AS1,ADAM12,WDFY1,PRR16,PLPP3,ATF3,PTGFR,SDC2,LPAR1,TWIST1,STC1,ADAMTS12,FBLN5,C3,FLRT2,HOXC8,CPA4,LAMC1-AS1,EGR1,VCAM1,CAV2,CAV1,FN1,ARHGAP29,NR2F2,ZFHX4,VASN,DCLK1,CXCL10,COL5A1,BHLHE40,CNTN1,ITGBL1,DCHS1,SIM1,FBXL7,ECM2,TNFAIP6,EDA2R,MEDAG,TMEM47,PMEPA1,EMILIN1,PT…
111	ZNF25	230	ARCHS4 Coexpression,86;Enrichr Queries,330;GTEx Coexpression,274	SAMD9L,DENND5B,FRMPD4,TNC,PLAT,RGS4,OTUD6B-AS1,VSIG2,KIF5C,CYP1B1,BSN,JUNB,RGS7,TNS1,POSTN,ATP6V1G2,UNC13A,IGFBP5,IGFBP3,APLP1,GEM,PGF,MTURN,RNF41,BSCL2,PPP1R3F,MTHFD2,COL4A1,NUPR1,CTXN2,PLPP3,TSPYL4,ATF3,KCTD16,BRSK1,BEX1,LPAR1,CEND1,NALCN,EFNB2,SOCS2,FLRT2,B4GALNT1,SCN3B,RAB6B,MOAP1,EGR1,GADD45A,CAV1,FN1,NR2F2,DCLK1,POU6F1,CXCL10,PEX5L,COL5A1,ID2,RCAN2,BHLHE40,CNTN1,TSPY26P,FBXL2,SNAP25,CDKN1A,…
112	GLIS1	230.7	ARCHS4 Coexpression,159;Enrichr Queries,358;GTEx Coexpression,175	TNC,MRGPRF,LDLRAD3,RORA,ALDH1L2,BACH2,FGF5,ADGRA2,VSIG2,GRB10,CYP1B1,PAMR1,NCKAP5,TNS1,PHLDA3,OSR2,POSTN,IGFBP5,UNC5B,WNT5A,EBF1,SOX12,RUNX3,GEM,PGF,RUNX2,AR,COL4A2,COL4A1,PAPPA,ADAM12,PRR16,GSAP,RIN1,STEAP1,PLPP3,STEAP2,ATF3,DLX2,NXPH4,NTM,LPAR1,TWIST1,SLC1A5,ADAMTS12,FBLN5,CHST11,STC2,CPA4,EGR1,PTPRN2,FZD2,GADD45B,CAV1,FN1,IGF2,NFATC2,NR2F2,DCLK1,VASN,SMAD7,CXCL10,MIR221,COL5A1,RCAN2,BHLHE40,CN…
113	PAX5	230.8	ARCHS4 Coexpression,57;ENCODE ChIP-seq,68;Enrichr Queries,745;ReMap ChIP-seq,88;GTEx Coexpression,196	CYFIP2,EIF4A1,ZNF296,ICAM4,IKZF2,BACH2,ZC3H12D,IL4I1,MYB,TNFSF11,FAM53B,JUNB,HES7,ATP6V1G2,XXYLT1-AS2,NFKBIL1,EBF1,SOX12,RUNX3,RUNX2,DEPDC1B,ZNF837,CLDN7,TRIB3,KCTD11,ATF3,ATF4,PIF1,SP140,PPP1R35,CDCA5,CAPN10-DT,LPAR1,LPAR2,CEND1,PLA2G6,MIR3142HG,HIF1A,CDKN2AIP,KIAA0040,TRPM2,KCNN4,N4BP3,CDT1,EGR1,PLK3,LINC01089,JAG1,JUND,PTPRN2,GADD45B,FN1,NFATC2,NR2F2,FBXL8,TNFSF9,MATN1-AS1,GRAP,INKA2,TP73,CDKN…
114	ZNF175	231.5	ARCHS4 Coexpression,484;Enrichr Queries,118;ReMap ChIP-seq,17;GTEx Coexpression,307	EIF4A1,JRK,ZMYND8,ICAM4,RASSF1,C1GALT1C1,VSIG2,TNFSF10,CYP1B1,JUNB,HES7,XXYLT1-AS2,UNC5B,ACSL5,SOX12,TM4SF1,DDIT3,TRIB3,CFB,ATF3,ATF4,EPHA2,RRAD,PPP1R35,CAPN10-DT,CEND1,PLA2G6,SKA1,C3,NUAK2,STC2,SNHG20,HMOX1,PLK3,CDT1,SNHG1,EGR1,XBP1,LINC01089,JUND,JAG1,FZD2,FZD5,GADD45B,GADD45A,SIAH2,GREB1,FN1,OSGIN1,IGF2,RAB27B,NR1D1,NR2F2,EIF1,ABTB2,FBXL8,ID2,ZNF30,HNRNPA1L2,CDK15,CSRNP1,CDKN1A,ZNF251,SERPINA1…
115	RELB	233.3	ARCHS4 Coexpression,304;Enrichr Queries,12;ReMap ChIP-seq,31;GTEx Coexpression,586	HCP5,ICAM4,LDLRAD4,IL4I1,ZC3H12A,MYB,DHX58,TNFSF10,CYP1B1,CHAC1,JUNB,RSAD2,RUNX3,MTHFD2,DDIT3,SNHG10,NR2F2-AS1,LINC00887,KCTD11,TRIB3,MGARP,PRR11,ATF3,EPHA2,NYAP1,SP140,HIF1A,HELZ2,C3,SNHG26,HMOX1,KCNN4,HOXC8,PLK3,EGR1,GSDMB,LINC01089,JUND,GADD45B,GADD45A,FN1,NR2F2,CDC6,MEX3A,ZFAT,ID2,TNFSF9,ST20,GRAP,SIM1,TP73,CSRNP1,BTG2,CDKN1A,CDKN1B,ZFAS1,LPCAT1,SMG9,N4BP2L1,SLC7A11,PPCDC,CTSS,BBC3,THTPA,IFIH…
116	ZNF267	235.3	ARCHS4 Coexpression,8;Enrichr Queries,156;GTEx Coexpression,542	HCP5,SAMD9L,CD83,GIMAP2,ZC3H12D,LACTB,ZC3H12A,TNFSF10,CYP1B1,JUNB,PHLDA1,MFSD2A,GBP5,RSAD2,IFRD1,ARID5A,GEM,MTHFD2,ADAM8,ATF3,SP140,INSIG1,HIF1A,C3,UGCG,HMOX1,PMAIP1,EGR1,GADD45B,GADD45A,TNFRSF9,POU2F2,NFKB1,NFKB2,SMAD7,NFKBIA,CXCL10,NR4A1,NR4A3,ID2,BHLHE40,NABP1,HBP1,GRAP,NFKBIE,MXD1,XAF1,CSRNP1,CDKN1A,BTG2,CXCL8,TNFAIP6,CGAS,TNFAIP3,CXCL1,SLC7A11,CXCL3,CTSS,IFIH1,CASP8,KYNU,NFKBIZ,RAC2,CASP1,PD…
117	ETS1	236.3	Literature ChIP-seq,161;ARCHS4 Coexpression,382;ENCODE ChIP-seq,13;Enrichr Queries,208;ReMap ChIP-seq,197;GTEx Coexpression,457	SLC46A3,CYFIP2,IPO13,HCP5,EIF4A1,EHF,JRK,ZMYND8,ICAM4,BACH2,ZC3H12D,RASSF1,VSIG2,ARL6IP5,FDXR,CYP1B1,FAM53B,TRIM26,FAM53A,SKP2,JUNB,HES7,ZNF436-AS1,ZNF165,MIRLET7BHG,ATP6V1G2,RSAD2,METTL1,NFKBIL1,SLC11A2,IFRD1,EBF1,ACSL5,SOX12,HCFC2,PRKAB1,ZNF14,TM4SF1,RUNX2,DEPDC1B,RNF125,ZNF837,DDIT3,SNHG10,CLDN7,NR2F2-AS1,TRIB3,KCTD11,KIF20A,PLPP3,ZFPM1,EIF1B,ATF3,ATF4,EPHA2,PIF1,CDCA3,ANP32A,SP140,PPP1R35,PDG…
118	EHF	237	ARCHS4 Coexpression,178;Enrichr Queries,274;ReMap ChIP-seq,168;GTEx Coexpression,328	CSF3,WWC1,FAM107A,TNC,PLAT,AQP3,RAPGEFL1,CYSRT1,VSIG2,MYB,TNFSF10,CYP1B1,PHLDA1,JUNB,STARD3,CXADR,IGFBP5,IGFBP3,WNT5A,SDCBP2,TM4SF1,ALDH3A2,CLDN7,CHMP4C,PKP1,NUPR1,SPATA18,STEAP2,ATF3,CFB,EPHA2,COX19,GPR87,TACSTD2,IL20RB,C3,WBP2NL,SFN,N4BP3,CPA4,TMEM184A,EGR1,CCDC17,GSDMB,JAG1,NEBL,FN1,RAB27B,CGN,ADAP1,CP,BCL9,CXCL10,BMP2,LPAR5,TRPV4,ID2,BHLHE40,CNTN1,SERINC2,CDKN1A,BTG2,CRYBG1,CXCL8,PRSS27,TNFAI…
119	PRDM1	237.2	ARCHS4 Coexpression,364;ENCODE ChIP-seq,34;Enrichr Queries,15;ReMap ChIP-seq,135;GTEx Coexpression,638	EIF4A1,EHF,TES,ICAM4,IKZF2,AQP3,ZC3H12D,IL4I1,VSIG2,ZXDC,ZC3H12A,MYB,ARL6IP5,TNFSF10,CYP1B1,CHAC1,SLC12A7,JUNB,MFSD2A,GBP5,GABARAPL1,MIRLET7BHG,RSAD2,EBF1,ACSL5,RFX1,RUNX3,RUNX2,PPP1R3F,NR2F2-AS1,LUCAT1,PLPP3,PRR11,ATF3,CFB,LINS1,EPHA2,KCTD16,SPTBN5,TTYH2,SH2D2A,SP140,MIR3142HG,HIF1A,HSD11B1,C3,NUAK2,FLRT2,CHST11,BLOC1S2,STC2,RDH10,GRPEL2,HMOX1,SFN,B4GALNT1,N4BP3,TMEM184A,NGFR,SNHG1,EGR1,JAG1,FZD…
120	NFKB1	239.5	ARCHS4 Coexpression,19;Enrichr Queries,403;ReMap ChIP-seq,110;GTEx Coexpression,426	HCP5,EIF4A1,XYLT2,ICAM4,IKZF2,ZC3H12D,IL4I1,LACTB,RASSF1,OTUD6B-AS1,ZC3H12A,MYB,DHX58,ARL6IP5,CYP1B1,JUNB,HES7,MIRLET7BHG,RSAD2,XXYLT1-AS2,METTL1,SOX12,PPP1R3F,NR2F2-AS1,CDIP1,TRIB3,KCTD11,ZFPM1,ATF3,EPHA2,ATF4,PIF1,NYAP1,CDCA3,SHMT2,CDCA5,SH2D2A,PPP1R35,CAPN10-DT,PDGFB,CEND1,MIR3142HG,HIF1A,HELZ2,C3,CYP27B1,UGCG,NUAK2,CHST11,HMOX1,KCNN4,HOXC8,EGR1,CDT1,SNHG1,GSDMB,LINC01089,CREBBP,JUND,JAG1,GADD…
121	ARNTL2	240	ARCHS4 Coexpression,207;Enrichr Queries,11;GTEx Coexpression,502	EHF,WWC1,TNC,HJURP,BUB1B,PLAT,IKZF2,AQP3,PVR,CDC20,CYSRT1,PTTG1,VSIG2,NEK2,KPNA2,PHLDA1,IGFBP3,WNT5A,TICAM1,CDC25A,TM4SF1,DEPDC1B,COL4A2,COL4A1,MTHFD2,SLC9A7,PKP1,KIF20A,STEAP1,ATF3,EPHA2,SEMA7A,GPR87,CDCA5,TACSTD2,LPAR1,IL20RB,HMMR,SOCS2,CCNB2,UGCG,CCNB1,CHST11,GRPEL2,PMAIP1,HMOX1,SFN,N4BP3,ECT2,CPA4,TMEM184A,CDT1,EGR1,JAG1,SMAD3,CAV2,CAV1,PLK1,FN1,ARHGAP29,CDC6,CXCL10,LPAR5,COL5A1,ID2,BHLHE40,C…
122	ZNF878	241	ARCHS4 Coexpression,441;GTEx Coexpression,41	KIF14,HJURP,BUB1B,MCM10,IKZF2,ZC3H12D,IFIH1,IL4I1,EXO1,TNFSF11,MYBL2,CCR7,DLGAP5,BORA,CXADR,XXYLT1-AS2,VASH2,ELOVL6,TRAF1,KNSTRN,CDC25A,CCNA2,DEPDC1B,MRPL50,MIR17HG,CKS2,FAM72D,KIF20B,DTL,PRR11,FAM72B,FAM72A,PIF1,SEMA7A,ZNF670,HMMR,CENPA,TSPAN33,MIR3142HG,USP18,SKA1,CCNB1,ORC1,TIFA,IL21R,PMAIP1,ECT2,BUB1,CDT1,CDC6,POU2F2,NFKB1,NFKB2,CENPE,PSAT1,TNFSF9,NFKBIE
123	MYRF	244.5	ARCHS4 Coexpression,96;GTEx Coexpression,393	CRTC1,HDAC11,XYLT2,AATK,PAIP2B,CA2,VSIG2,BSN,ARFGEF3,TPRN,PAQR6,APLP1,ANXA10,TMC7,SSTR1,DUSP8,MAPK8IP2,MTURN,MAPK8IP1,FAM222A,PSRC1,DNAJC6,PITPNM3,CDC42EP1,ARHGEF4,MAPRE3,RAPGEF5,NPTXR,BRSK1,NYAP1,TTYH2,LPAR1,CEND1,ATXN7L3B,CLN8,PRKCZ,FBXO41,TMTC4,DNAJB2,KIAA0513,SH3TC2,SV2A,RAB6B,PLEKHH1,SPECC1,CDK18,PCDH9,DAB2IP,DOHH,GRIN2C,RFLNA,PEX5L,EVI2A,MAP3K10,NACAD,ATP13A2,FGFR3,HCN2
124	CXXC4	245.3	ARCHS4 Coexpression,457;ReMap ChIP-seq,99;GTEx Coexpression,180	EIF4A1,DENND5B,ABAT,ICAM4,CELSR3,TM7SF2,CDC20,RASSF1,CYSRT1,OTUD6B-AS1,CSKMT,SESN2,FAM53C,SMG7-AS1,ATXN7L2,JUNB,HES7,HES6,OSR2,MIRLET7BHG,CXADR,UNC5B,APLP1,SOX12,CDC25B,BSCL2,CACNB2,ZNF837,SATB2-AS1,IFT81,PPP1R3E,CLDN7,NR2F2-AS1,SCG5,CDIP1,TRIB3,KCTD11,CTXN2,RIN1,SCG2,OBSL1,TSPYL4,KCTD15,ATF4,LLGL2,ZNF672,GNAZ,BRSK1,LINC01011,DLX2,L3MBTL3,NYAP1,BEX1,RNASEH2A,CDCA3,ANP32A,CDCA5,PPP1R35,ABHD8,CEND1…
125	OSR1	248	ARCHS4 Coexpression,91;GTEx Coexpression,405	ECM2,TES,ITGB3,MRGPRF,SIX1,TCF21,MEDAG,RTL3,TMEM47,ADGRA2,PMEPA1,EMILIN1,PAMR1,TNS1,OSR2,PTGIS,IGFBP5,LOXL1-AS1,BGN,EMP1,GEM,DCN,ACTA2,CLDN11,COL4A2,GAS1,PLPP3,DDR2,TAGLN,TPH1,TNXB,C1S,LRRC17,LPAR1,FBLN5,CNN1,ALDH1B1,TSPAN2,AOC3,COL4A2-AS1,GALNT5,PRRX1,PCDH7,CAV1,FN1,IGF2,WTIP,PODN,TBX18,VASN,MYO1D,MFAP4,COL3A1,COL5A1,NOX4,ITGBL1
126	MAFF	248.6	ARCHS4 Coexpression,1010;ENCODE ChIP-seq,91;Enrichr Queries,2;ReMap ChIP-seq,122;GTEx Coexpression,18	JRK,ZMYND8,ACCS,AQP3,NUDT6,CDC20,FAM110A,RASSF1,C1GALT1C1,ZEB1-AS1,VSIG2,ZC3H12A,FAM53C,CYP1B1,CHAC1,SKP2,JUNB,HES7,ZNF165,GABARAPL1,RSAD2,IFRD1,EBF1,CMBL,TM4SF1,SNHG12,MTHFD2,PPP1R3E,DDIT3,CRYZL1,ZNF713,TRIB3,RIN1,PLPP3,PRR11,ATF3,CFB,LINS1,TSPYL4,EPHA2,ATF4,SLC45A4,PIF1,GRPEL2-AS1,SH2D2A,STC1,IL20RB,ATXN7L3B,XPC,PLA2G6,SNHG17,C3,STC2,SNHG20,GRPEL2,HMOX1,ZNF821,RBM12,HOXC8,PCK2,TMEM184A,PLK3,CDT…
127	HES2	249.3	ARCHS4 Coexpression,458;Enrichr Queries,95;GTEx Coexpression,195	CYFIP2,EHF,AQP3,RAPGEFL1,CYSRT1,VSIG2,ZNF726,TNFSF10,CYP1B1,JUNB,PHLDA3,ZNF320,KCTD19,UNC5B,IGFBP3,SDCBP2,PGF,TM4SF1,CHMP4C,ZNF713,PKP1,NUPR1,ZNF554,ATF3,ZNF674,EPHA2,RRAD,GPR87,TACSTD2,PDGFB,LPAR1,IL20RB,FUT1,EFNB2,HCAR1,STC2,HMOX1,PMAIP1,SFN,N4BP3,KCNN4,ZNF665,ZNF785,CPA4,TMEM184A,EGR1,PLK3,NGFR,JAG1,GADD45B,GADD45A,FN1,IGF2,RAB27B,TINCR,NR1D1,CXCL10,NR4A1,LPAR5,COL5A1,BHLHE40,CNTN1,SPIRE2,MANS…
128	AHR	249.4	Literature ChIP-seq,21;ARCHS4 Coexpression,504;Enrichr Queries,141;ReMap ChIP-seq,204;GTEx Coexpression,377	MAP10,EHF,TES,ZMYND8,ABAT,AQP3,VSIG2,TNFSF10,CYP1B1,JUNB,NCKAP5,TNS1,XXYLT1-AS2,SLC11A2,EBF1,TM4SF1,RUNX2,HECW2,PPP1R3E,NR2F2-AS1,LINC00887,PLPP3,PRR11,OBSL1,ATF3,LLGL2,PTGFR,SPTBN5,CDCA5,PLA2G6,HIF1A,C3,UGCG,CHST11,RDH10,STC2,RRS1,HMOX1,KCNN4,N4BP3,LYPLAL1-DT,NGFR,EGR1,XBP1,JAG1,PTPRN2,GADD45B,ABCA6,NEBL,GADD45A,IL31RA,FN1,NR2F2,ZFAT,ID2,SNAI1,TRMT12,KIAA1614-AS1,CDK15,SPAG16,MESP1,CSRNP1,SPAG17…
129	ZNF750	250.3	ARCHS4 Coexpression,306;Enrichr Queries,400;ReMap ChIP-seq,76;GTEx Coexpression,219	EHF,TNC,RORA,ABAT,PCAT1,AQP3,RAPGEFL1,TM7SF2,FAM110A,CDC20,BEST4,CYSRT1,CSKMT,VSIG2,ZC3H12A,MYB,TNFSF10,CYP1B1,LINC01465,JUNB,MFSD2A,ZNF436-AS1,GABARAPL1,MIRLET7BHG,CISH,ILF3-DT,IGFBP5,METTL1,IGFBP3,IFRD1,ARID5A,ADGRA3,SOX12,NEAT1,CGRRF1,PGF,ERN1,VMAC,MTHFD2,COL4A1,CRYZL1,CHMP4C,PKP1,LINC00887,TRIB3,KCTD11,NUPR1,RIN1,KCTD15,ATF3,ATF4,EPHA2,LLGL2,LINC01011,DLX2,NOTCH1,GPR87,TACSTD2,PDGFB,ABHD8,IL2…
130	ARNTL	250.8	ARCHS4 Coexpression,53;Enrichr Queries,97;ReMap ChIP-seq,243;GTEx Coexpression,610	JRK,MT1X,AQP3,LACTB,ZEB1-AS1,VSIG2,ZXDC,DPF1,CYP1B1,JUNB,GBP5,LINC02035,MAPK8IP2,MTURN,ZNF16,FNDC8,RNF125,MIP,MTHFD2,DDIT3,ZNF713,LUCAT1,TRIB3,GSAP,ADPRM,PLPP3,LINS1,ATF3,KCTD16,SH2D2A,LPAR1,FPR2,HIF1A,SNHG20,HMOX1,PRELID3A,TMEM184A,EGR1,JAG1,GADD45B,GADD45A,SH2D1B,FN1,NR1D1,CDC6,ABTB2,ID2,TRMT12,HBP1,CDK15,SPAG16,CSRNP1,CDKN1A,BTG2,SPEF2,ZFAND2A,BHLHE41,AATK,SLC7A11,VLDLR,CTSS,BBC3,HERPUD1,GABRR…
131	HOXA3	252.3	ARCHS4 Coexpression,267;Enrichr Queries,86;GTEx Coexpression,404	TES,MRGPRF,TNC,ABAT,BACH2,RTL3,VSIG2,CYP1B1,JUNB,PHLDA1,TNS1,PPP1R16B,POSTN,IGFBP5,UNC5B,IGFBP3,WNT5A,EBF1,SOX12,EML1,RUNX2,TM4SF1,COL4A2,COL4A1,ADAM12,PLPP3,ATF3,ATF4,EPHA2,NOTCH1,NPR3,LPAR1,TWIST1,PRKCZ,MED12L,EFNB2,SOCS2,CNN1,ZNF703,TSPAN2,HOXC8,ZBED3,EGR1,JAG1,FZD2,SMAD3,CAV2,CAV1,FN1,IGF2,NR2F2,ZFHX4,SMAD7,BMP4,CXCL10,COL5A1,ID2,BHLHE40,MTND2P28,CNTN1,SNAI1,DCHS1,MAFK,HOXD4,ULBP1,SYNM,CDKN1A…
132	BHLHE22	258.7	ARCHS4 Coexpression,69;ReMap ChIP-seq,79;GTEx Coexpression,628	CYFIP2,PRDM8,ANKRD13B,ZNF296,CRTC1,TESK1,IKZF2,TM7SF2,BEST4,DPYSL4,KIF5C,ADGRA2,NPPA,FAM53B,NEK2,BSN,MAP3K5,MFSD2A,PPP1R16B,HES6,ATP6V1G2,DGAT2,LINC02035,ADPRHL1,XXYLT1-AS2,MAPK8IP2,MAPK8IP1,CACNB1,KCNQ3,ADAM8,NPTXR,RIN1,ZFPM1,BLK,COX19,BRSK1,SEMA7A,NYAP1,CDCA3,SHMT2,NTM,TMEM121B,SH2D2A,NXPH4,ANKRD11,FOXG1,PDGFB,CAPN10-DT,CEND1,FOXO6,FBXO41,HELZ2,EFNB1,FAM171A2,NDOR1,SLAMF9,HMOX1,B4GALNT1,BMF,N4B…
133	PRDM6	259.3	ARCHS4 Coexpression,320;Enrichr Queries,362;GTEx Coexpression,96	TES,TNC,RORA,EDNRA,ADGRA2,VSIG2,CYP1B1,NCKAP5,TNS1,OSR2,POSTN,IGFBP5,LOXL1-AS1,SEMA6D,IGFBP3,WNT5A,EBF1,GEM,COL4A2,COL4A1,PAPPA,ADAM12,ATF3,TPH1,NTM,LPAR1,TWIST1,FBLN5,EFNB2,FLRT2,ZNF703,TSPAN2,BMF,FN1,IGF2,NR2F2,GDF6,ZFHX4,SMAD7,BMP4,CXCL10,BMP2,FGF14,NR4A3,COL5A1,RCAN2,ITGBL1,NOX4,FBXL2,FGFR3,FBXL7,CDK15,ECM2,TENM4,ITGB3,PHF23,SIX1,TCF21,ADRA1B,TMEM47,CSRP2,HEY2,PMEPA1,EMILIN1,PTGIR,PTGIS,BGN,W…
134	SOX2	262.8	Literature ChIP-seq,8;ARCHS4 Coexpression,272;Enrichr Queries,332;ReMap ChIP-seq,43;GTEx Coexpression,659	EHF,TES,ABAT,ZFHX4-AS1,DPYSL4,MYB,ZC3H12A,CYP1B1,HES6,GABARAPL1,MIRLET7BHG,SOX12,DEPDC1B,DDIT3,NR2F2-AS1,CLDN7,PRR16,TYRO3,CDIP1,LINC00887,PRR11,TSPYL4,ATF3,CFB,LINC01852,ATF4,PIF1,SHMT2,HIF1A,CHST11,GRPEL2,HESX1,PLK3,NGFR,B3GALNT1,JAG1,FZD2,NEBL,PLK1,RAB3IP,FN1,NR2F2,NR1D1,CGN,CP,EIF1,AIF1L,MEX3A,HBP1,CDKN1A,BTG2,CDKN1B,SERPINA1,PHF23,BHLHE41,BBC3,MYOM3,SHF,TMEM47,CSRP2,HEY2,ZNF280C,FGFBP3,ZNF36…
135	NFATC4	263.7	ARCHS4 Coexpression,21;Enrichr Queries,296;GTEx Coexpression,474	MRGPRF,TNC,ZDHHC1,ALDH1L2,EDNRA,ADGRA2,CYP1B1,JUNB,PAMR1,TNS1,OSR2,POSTN,IGFBP5,UNC5B,IGFBP3,WNT5A,EBF1,PGF,COL4A2,IFT81,COL4A1,NR2F2-AS1,TRIB3,PLPP3,OBSL1,LPAR1,TWIST1,SLC1A4,ADAMTS12,FBLN5,SOCS2,EFNB1,BNC2-AS1,BLOC1S2,STC2,HMOX1,PMAIP1,BMF,ZNF665,EGR1,JAG1,FZD2,SMAD3,GADD45B,GADD45A,FN1,NR2F2,VASN,NFKB2,BMP4,CXCL10,NR4A1,COL5A1,BAMBI,ID2,BHLHE40,ITGBL1,DCHS1,HOXD4,RCOR2,FBXL7,DUBR,CDKN1A,ZNF280…
136	HIVEP3	263.7	ARCHS4 Coexpression,71;Enrichr Queries,376;GTEx Coexpression,344	CYFIP2,CD83,TNC,LDLRAD3,RORA,LDLRAD4,RAPGEFL1,BACH2,FAM110A,ZC3H12D,ZC3H12A,JUNB,PHLDA1,TNS1,CXADR,ARID5A,VASH1,TICAM1,RUNX3,GEM,RUNX2,COL4A2,ADAM12,PKP1,TNIK,RIN1,PLPP3,ATF3,EPHA2,SEMA7A,GPR87,NXPH4,INSIG1,LPAR1,IL20RB,TRPM2,CHST11,N4BP3,KCNN4,EGR1,PLK3,CDSN,SMAD3,GADD45B,FN1,NFATC2,TINCR,NFKB1,SMAD7,NFKB2,ABTB2,CXCL10,NR4A1,NR4A3,RNF227,COL5A1,ID2,BHLHE40,CNTN1,PLCH2,NFKBIE,TP73,CSRNP1,CDKN1A,B…
137	FOXC1	264.3	ARCHS4 Coexpression,449;Enrichr Queries,61;GTEx Coexpression,283	TNC,PLAT,ARHGAP39,EDNRA,CYP1B1,JUNB,PHLDA1,TSSK5P,TNS1,POSTN,IGFBP5,LOXL1-AS1,IGFBP3,WNT5A,EBF1,GEM,TM4SF1,CDC25A,COL4A2,COL4A1,PLPP3,ATF3,KCTD15,EPHA2,ATF4,TPH1,LPAR1,TWIST1,SLC1A5,FBLN5,EFNB2,FLRT2,STC2,ZNF703,PMAIP1,JAG2,EGR1,CDT1,JAG1,FZD2,SMAD3,GADD45B,GADD45A,CAV1,FN1,IGF2,NR2F2,SMAD7,BMP4,NFKBIA,CXCL10,NR4A1,BMP2,FGF14,COL5A1,BAMBI,ID2,RCAN2,BHLHE40,CNTN1,ITGBL1,NOX4,CDKN1A,BTG2,ECM2,HSPB8…
138	HES6	266.3	ARCHS4 Coexpression,481;Enrichr Queries,284;GTEx Coexpression,34	ANKRD13B,HDAC11,FAM107A,HJURP,ABAT,TM7SF2,CDC20,PTTG1,DPYSL4,KIF5C,VSIG2,MYB,NEK2,KPNA2,JUNB,PHLDA1,PAQR6,IGFBP5,LMO4,IGFBP3,APLP1,ASRGL1,MTURN,ENKUR,BSCL2,PPP1R3F,MTHFD2,SCG5,CDIP1,TRIB3,PLPP3,ATF3,KCTD15,CCNO,GNAZ,BRSK1,NYAP1,BEX1,NOTCH1,CDCA3,CDCA5,INSIG1,FOXG1,ABHD8,HMMR,SOCS2,CCNB2,CCNB1,SCN3B,EGR1,CDT1,PTPRN2,JUND,GADD45B,GADD45A,PLK1,FN1,ASNS,ADAP1,CXCL10,KIAA1755,PEX5L,MEX3A,ID2,TRPV4,BHL…
139	SOX13	267	ARCHS4 Coexpression,390;Enrichr Queries,463;ReMap ChIP-seq,37;GTEx Coexpression,178	EIF4A1,EDNRA,VSIG2,FAM53B,CYP1B1,SNORA33,JUNB,TNS1,HES7,CXADR,XXYLT1-AS2,UNC5B,EBF1,ACSL5,SOX12,TM4SF1,SNHG10,PPP1R3E,NR2F2-AS1,TYRO3,TRIB3,PLPP3,OBSL1,ATF3,EPHA2,LLGL2,PDGFB,MIR3142HG,C3,NUAK2,KCNQ1OT1,STC2,HMOX1,N4BP3,TMEM184A,SNHG1,EGR1,XBP1,GSDMB,LINC01089,JAG1,JUND,FZD5,GADD45B,ABCA6,GADD45A,SIAH2,GREB1,FN1,OSGIN1,IGF2,NR2F2,NR1D1,CGN,CP,AIF1L,MEX3A,ID2,TNFSF4,HOXD4,RCOR2,FBXL7,MINCR,CDKN1A,…
140	SOX15	268	ARCHS4 Coexpression,212;Enrichr Queries,394;GTEx Coexpression,198	ZNF296,TNC,HJURP,RORA,AQP3,RAPGEFL1,CDC20,CYSRT1,VSIG2,ARHGDIB,CYP1B1,JUNB,PHLDA1,PHLDA3,IGFBP3,WNT5A,PGF,CLDN7,PKP1,KCTD11,RIN1,ATF3,EPHA2,GPR87,TACSTD2,IL20RB,TWIST1,SOCS2,EFNB1,CCNB1,STC2,PMAIP1,SFN,N4BP3,CPA4,TMEM184A,JAG2,EGR1,FZD2,GADD45B,GADD45A,PLK1,RAB27B,TINCR,BMP4,NR4A1,BMP2,LPAR5,BAMBI,BHLHE40,CNTN1,PLCH2,TMEM19,FGFR3,SERINC2,TOP2A,CDKN1A,CRYBG1,HSPB8,PRSS27,SIX1,CA2,MYBL2,UPP1,CGNL1,…
141	HOXC6	268.3	ARCHS4 Coexpression,626;Enrichr Queries,105;GTEx Coexpression,74	TNC,PLAT,ALDH1L2,ADGRA2,CYP1B1,PHLDA1,PHLDA3,OSR2,POSTN,IGFBP5,IGFBP3,WNT5A,EBF1,SOX12,RUNX2,PGF,TM4SF1,COL4A2,COL4A1,PAPPA,ADAM12,PRR16,NUPR1,STEAP1,ATF3,PTGFR,DLX2,NXPH4,ANKRD11,TWIST1,XPC,ADAMTS12,EFNB2,SOCS2,BNC2-AS1,FLRT2,STC2,ZNF703,HMOX1,HOXC8,CPA4,JAG2,LAMC1-AS1,EGR1,FZD2,CAV1,FN1,IGF2,EIF2AK4,NR2F2,ZFHX4,VASN,SMAD7,BMP4,CXCL10,COL5A1,BAMBI,ID2,BHLHE40,CNTN1,ITGBL1,HOXD4,SIM1,CDK15,TOP2A,…
142	ETV3	269.3	ARCHS4 Coexpression,18;Enrichr Queries,213;GTEx Coexpression,577	CD83,RORA,RAPGEFL1,FAM110A,LACTB,IL4I1,ZC3H12A,DHX58,CYP1B1,JUNB,PHLDA1,MYLIP,RSAD2,IFRD1,ARID5A,TICAM1,RUNX3,DDIT3,PKP1,ATF3,EPHA2,GPR87,INSIG1,IL20RB,HIF1A,XKRX,HELZ2,BCL2L11,HMOX1,PMAIP1,CPA4,EGR1,PLK3,TMEM86A,CDSN,JAG1,JUND,SMAD3,GADD45B,GADD45A,FN1,NFATC2,TINCR,NFKB1,NFKB2,SMAD7,ABTB2,NFKBIA,CXCL10,NR4A1,NR4A3,RNF227,ID2,BHLHE40,NABP1,TNFSF9,MXD1,NFKBIE,CSRNP1,CDKN1A,BTG2,CXCL8,TNFAIP3,SLC7A…
143	VDR	269.8	Literature ChIP-seq,48;ARCHS4 Coexpression,561;Enrichr Queries,186;ReMap ChIP-seq,57;GTEx Coexpression,497	EIF4A1,EHF,SPAAR,ZMYND8,RAPGEFL1,FAM110A,CDC20,VSIG2,ZC3H12A,MYB,TNFSF10,CYP1B1,FAM53B,JUNB,TNS1,HES7,STARD3,MIRLET7BHG,MYO7B,ACSL5,SOX12,RUNX2,ZNF837,CLDN7,CRYZL1,TRIB3,RIN1,ATF3,LLGL2,ATF4,EPHA2,ANP32A,CDCA5,CAPN10-DT,PDGFB,LPAR1,CEND1,HIF1A,SNHG17,HSD11B1,C3,SNHG26,NUAK2,ZNF703,HMOX1,OTOF,TSPAN2,KCNN4,PRELID3A,PCK2,TMEM184A,PLK3,CDT1,SNHG1,EGR1,XBP1,LINC01089,JUND,GADD45B,GADD45A,FN1,CGN,NR1D1…
144	SALL2	270	ARCHS4 Coexpression,337;Enrichr Queries,288;GTEx Coexpression,185	ANKRD13B,CRTC1,TNC,BUB1B,ABAT,CELSR3,DPYSL4,KIF5C,VSIG2,MYB,CYP1B1,BSN,PHLDA1,LZTS3,TNS1,ATP6V1G2,IGFBP5,UNC5B,SEMA6D,IGFBP3,WNT5A,VASH2,SOX12,MAPK8IP2,CDC25A,COL4A2,COL4A1,CDIP1,PLPP3,TSPYL4,NYAP1,BEX1,NTM,LPAR1,CEND1,SEL1L3,EFNB2,SOCS2,FAM171A2,PODXL,B4GALNT1,RAB6B,EGR1,JAG1,FZD2,PTCH1,FN1,NR2F2,GRIN2C,DCLK1,POU6F1,AIF1L,CXCL10,BCL9,MEX3A,COL5A1,BAMBI,ID2,BHLHE40,CNTN1,UBAP1L,FGFR3,RCOR2,PTPRR,…
145	LHX9	272.3	ARCHS4 Coexpression,141;Enrichr Queries,585;GTEx Coexpression,91	PRDM8,VLDLR-AS1,DENND5B,TNC,RORA,GXYLT2,HNMT,CELSR3,RGS4,EDNRA,DPYSL4,KIF5C,VSIG2,CYP1B1,NCKAP5,ZNF442,OSR2,CXADR,IGFBP5,UNC5B,SEMA6D,IGFBP3,WNT5A,APLP1,EBF1,BSCL2,PAPPA,NR2F2-AS1,ADAM12,PLPP3,OBSL1,EIF1B,ATF3,DLX2,KHDRBS3,FOXG1,TMEM121B,LPAR1,TWIST1,BNC2-AS1,FLRT2,KCNQ1OT1,ZNF665,CPA4,ZNF660,EGR1,VCAM1,GREB1,FN1,NR2F2,MCC,POU2F2,ZFHX4,DCLK1,TMSB4XP4,ABTB2,NR4A1,BMP2,MEX3B,MEX3A,NR4A3,COL5A1,BAMB…
146	POU3F1	272.8	Literature ChIP-seq,81;ARCHS4 Coexpression,456;Enrichr Queries,357;GTEx Coexpression,197	CYFIP2,XYLT2,NUDT6,RAPGEFL1,FAM110A,LACTB,DPYSL4,DPF1,CYP1B1,JUNB,NCKAP5,MFSD2A,KCTD19,CXADR,UNC5B,IFRD1,EBF1,SOX12,CMBL,EML1,GPR161,KCTD11,RIN1,PLPP3,ATF3,EPHA2,KCTD16,SLC45A4,NYAP1,FOXG1,LPAR1,IL20RB,TWIST1,XKRX,UGCG,FAM171A2,FLRT2,KCNQ1OT1,RRS1,JAG2,EGR1,NGFR,B3GALNT1,CDSN,JAG1,GADD45B,FZD5,GADD45A,ABCA6,IL31RA,NFATC2,TINCR,NR1D1,NR2F2,DCLK1,POU6F1,ABTB2,MEX3B,MEX3A,RNF227,SLC6A9,LPAR6,ID2,ZFA…
147	NFE2L2	274.2	Literature ChIP-seq,24;ARCHS4 Coexpression,17;Enrichr Queries,584;ReMap ChIP-seq,200;GTEx Coexpression,546	IPO13,EIF4A1,EHF,TES,ZMYND8,ICAM4,AQP3,LACTB,ZC3H12A,CYP1B1,JUNB,HES7,GABARAPL1,UNC5B,IFRD1,SOX12,CMBL,ZNF837,MTHFD2,DDIT3,PPP1R3E,GPR161,PAPPA,CLDN7,TRIB3,GSAP,TTLL11,RIN1,PLPP3,ZFPM1,ATF3,EPHA2,ATF4,L3MBTL3,CDCA3,PPP1R35,IL20RB,CEND1,TWIST1,PLA2G6,HIF1A,SNHG17,TMTC4,C3,CHST11,STC2,HMOX1,SFN,TSPAN2,TMEM184A,EGR1,PLK3,CDT1,SNHG1,LINC01089,JUND,JAG1,GADD45B,GADD45A,FN1,OSGIN1,RAB27B,NR1D1,NR2F2,VA…
148	MEF2B	275.5	ARCHS4 Coexpression,165;Enrichr Queries,139;ReMap ChIP-seq,215;GTEx Coexpression,583	CYFIP2,HCP5,ZNF296,CD83,GIMAP2,BUB1B,RORA,BACH2,TM7SF2,ZC3H12D,FAM174B,VSIG2,GRAP2,ARHGDIB,NPPA,MYB,FAM53B,CHAC1,JUNB,PPP1R16B,GABARAPL1,ADPRHL1,RFX2,EBF1,NEAT1,RUNX3,PGF,ATXN2L,MTHFD2,DDIT3,ADAM8,MALAT1,TRIB3,NUPR1,GRAPL,ATF3,LINC01852,ATF4,BLK,COX19,SEMA7A,NOTCH1,SHMT2,SP140,TMEM121B,ITPR1-DT,LPAR2,SLC1A5,KIAA0040,SEL1L3,C3,TRPM2,CCNB1,NDOR1,BCL2L11,STC2,PMAIP1,HMOX1,BMF,N4BP3,ZBED5,RNU4-47P,CP…
149	GLI3	276.3	ARCHS4 Coexpression,75;Enrichr Queries,226;GTEx Coexpression,528	MRGPRF,TNC,ZC3HAV1L,PLAT,RORA,BACH2,DPYSL4,ADGRA2,ARHGDIB,GRB10,CYP1B1,TNS1,POSTN,IGFBP5,IGFBP3,WNT5A,EBF1,ADGRA3,SOX12,EML1,RUNX2,COL4A2,COL4A1,GPR161,ADAM12,PLPP3,OBSL1,KCTD15,NOTCH1,SDC2,NTM,FOXG1,LPAR1,TWIST1,XPC,EFNB2,EFNB1,BNC2-AS1,FLRT2,ZNF665,LAMC1-AS1,EGR1,CREBBP,JAG1,FZD2,SMAD3,CAV1,PTCH1,FN1,NR2F2,MCC,ZFHX4,DCLK1,BMP4,BCL9,BMP2,MEX3A,COL5A1,ID2,BHLHE40,DCHS1,HOXD4,BMPR1B,FGFR3,RCOR2,FB…
150	ZSCAN26	279.5	ARCHS4 Coexpression,490;GTEx Coexpression,69	SPAG16,WDR47,ZNF251,ZBTB26,ZNF280D,FLCN,EPM2AIP1,ARL6IP5,ZNF248,NINL,EID2B,COA5,ZNF320,PNISR,UPF1,CXADR,ELOVL6,SOX12,BSCL2,PPP1R3E,ZNF879,ARHGEF3,ZNF514,ZNF780B,ZNF512,SPACA6,ZNF510,ZNF112,ZNF594,BEX1,FOXG1,CRMP1,ARVCF,GNG2,ZNF785,ZNF345,PRELID3A,ZNF585A,RUNX1T1,BBS1,ZNF660,ZNF582,LINC01089,MYEF2,TUBE1,ZFHX4,POU6F1,TNRC6C,MAPK10,BCL9,NFIA,MORN4,ZNF30,ZNF74,TRIM36,TSPY26P,FAM171B,MAFK,UBAP1L,HNRNP…
151	ZNF385D	284.3	ARCHS4 Coexpression,191;Enrichr Queries,476;GTEx Coexpression,186	FRMPD4,TNC,RORA,RGS4,GRAP2,TUBB1,CYP1B1,NCKAP5,TNS1,POSTN,IGFBP5,LOXL1-AS1,SEMA6D,DIO2,EBF1,GEM,ENKUR,PCP2,CACNB2,COL4A2,COL4A1,ADAM12,PLPP3,SCG2,DGKI,TPH1,NTM,LPAR1,NALCN,FBLN5,MED12L,FLRT2,CPA4,EGR1,PTPRN2,NEBL,FN1,RAB27B,DCLK1,SMAD7,CXCL10,FGF14,COL5A1,RCAN2,BHLHE40,CNTN1,ITGBL1,NOX4,FBXL2,FGF12,SNAP25,PTPRR,ECM2,CXCL8,TENM4,ITGB3,ADRA1B,MEDAG,TMEM47,SPTLC3,PDE4B,PMEPA1,SH3BGRL2,SPX,LMCD1,MCF2…
152	JUND	285.7	Literature ChIP-seq,19;ARCHS4 Coexpression,282;ENCODE ChIP-seq,11;Enrichr Queries,941;ReMap ChIP-seq,55;GTEx Coexpression,406	MAP10,EIF4A1,EHF,TES,ZMYND8,MRGPRF,LACTB,RASSF1,ADGRA2,ZC3H12A,FAM53B,JUNB,SNORA33,HES7,KCTD19,GABARAPL1,UNC13A,IFRD1,ZNF10,SOX12,ZNF14,TM4SF1,RUNX2,EID3,ZNF837,DDIT3,SNHG10,CLDN7,PRR16,TRIB3,RIN1,KIF20B,ZFPM1,ATF3,ATF4,EPHA2,PPP1R35,LPAR1,CEND1,IL20RB,XPC,PLA2G6,HIF1A,CDKN2AIP,C3,CHST11,RDH10,HMOX1,SFN,KCNN4,PRELID3A,TMEM184A,TNFSF18,EGR1,PLK3,CDT1,SNHG1,XBP1,LINC01089,CREBBP,JUND,FZD2,GADD45B,T…
153	ZNF804A	286.7	ARCHS4 Coexpression,113;Enrichr Queries,508;GTEx Coexpression,239	CYFIP2,PRDM8,FRMPD4,DENND5B,TNC,RORA,RGS4,DPYSL4,KIF5C,VSIG2,DPF1,CYP1B1,BSN,NCKAP5,PHLDA1,RGS7,ATP6V1G2,IGFBP5,IGFBP3,WNT5A,DIO2,MAPK8IP2,GEM,CLDN7,PRR16,CTXN2,SCG2,TSPYL4,KCTD16,NYAP1,BEX1,TMEM121B,FOXG1,NTM,LPAR1,CEND1,PRKCZ,FBXO41,EFNB2,SOCS2,TRPM2,FAM171A2,FLRT2,PMAIP1,B4GALNT1,SCN3B,RAB6B,CPA4,EGR1,FN1,RAB27B,ZFHX4,DCLK1,CXCL10,BMP2,BHLHE40,CNTN1,SNAP25,PTPRR,WDR47,CXCL8,TENM4,MIR137HG,SLC7…
154	HOXA11	289.7	ARCHS4 Coexpression,269;Enrichr Queries,271;GTEx Coexpression,329	KCNG1,TES,ZBTB26,MRGPRF,TNC,PVR,BACH2,ADGRA2,VSIG2,MYB,CYP1B1,TSSK5P,PAMR1,OSR2,IGFBP5,IGFBP3,WNT5A,EBF1,PGF,RUNX2,CDC25A,AR,COL4A2,COL4A1,GPR161,EEF1A2,ADAM12,NUPR1,ATF3,ATF4,DLX2,NOTCH1,LPAR1,TWIST1,SLC1A5,FBLN5,SOCS2,CNN1,BNC2-AS1,STC2,ZNF703,TSPAN2,HOXC8,CPA4,JAG2,EGR1,CDT1,SMAD3,CAV1,PLK1,FN1,IGF2,NR2F2,VASN,SMAD7,BMP4,BCL9,CXCL10,BMP2,COL5A1,ID2,BHLHE40,SNAI1,DCHS1,HOXD4,FBXL7,DET1,CDKN1A,T…
155	MEIS3	289.7	ARCHS4 Coexpression,81;Enrichr Queries,502;GTEx Coexpression,286	ANKRD13B,FRMPD4,TNC,ABAT,CELSR3,RGS4,DPYSL4,KIF5C,VSIG2,DPF1,CYP1B1,BSN,JUNB,TNS1,TLE2,POSTN,UNC13A,IGFBP5,LMO4,UNC5B,IGFBP3,WNT5A,APLP1,EBF1,SOX12,MAPK8IP2,PGF,MAPK8IP1,COL4A2,COL4A1,EEF1A2,ADAM12,NPTXR,ATF3,KCTD16,EPHA2,BRSK1,NYAP1,FOXG1,ABHD8,PDGFB,LPAR1,CEND1,TWIST1,SLC1A5,FBXO41,C3,FAM171A2,SCN3B,RAB6B,EGR1,FZD2,GADD45B,FN1,IGF2,DCLK1,SYT7,CXCL10,NR4A1,MEX3B,COL5A1,ID2,BHLHE40,MAP3K10,DCHS1,…
156	ZNF419	290.7	ARCHS4 Coexpression,665;Enrichr Queries,130;GTEx Coexpression,77	ZNF571,CRTC1,CELSR3,VSIG2,ZNF726,SESN2,CHAC1,ATXN7L2,JUNB,PHLDA3,ZNF436-AS1,ZNF320,PNISR,MYLIP,GABARAPL1,KCTD19,UNC13A,ILF3-DT,ZNF14,MTHFD2,PPP1R3E,DDIT3,ZNF713,TRIB3,ZNF554,ATF3,ABCG1,ZNF674,ATF4,ANKRD11,CAPN10-DT,SLC1A5,SOCS2,HCAR1,STC2,SNHG20,HMOX1,PMAIP1,ZNF701,ZNF665,ZNF785,ASIC3,PCK2,CPA4,EGR1,LINC01089,JAG1,GADD45B,GADD45A,MIR4453HG,IL21R-AS1,ASNS,POU6F1,SMAD7,ZNF30,BHLHE40,MDM2,SPIRE2,HBP…
157	TGIF2	291	ARCHS4 Coexpression,637;Enrichr Queries,56;ReMap ChIP-seq,41;GTEx Coexpression,430	HCP5,EIF4A1,ZMYND8,ZC3H12D,CDC20,IL4I1,RASSF1,MYB,SKP2,JUNB,XXYLT1-AS2,SOX12,RUNX3,PPP1R3F,DEPDC1B,ZNF837,MTHFD2,CLDN7,TRIB3,KIF20A,RIN1,KIF20B,ATF3,ATF4,EPHA2,PIF1,ANP32A,SP140,CDCA5,CAPN10-DT,MIR3142HG,C3,STC2,PCK2,TMEM184A,PLK3,CDT1,SNHG1,EGR1,XBP1,JAG1,JUND,FZD2,GADD45B,PLK1,OSGIN1,FN1,NR1D1,CDC6,CP,EIF1,FBXL8,MEX3A,ID2,MATN1-AS1,GRAP,RCOR2,TOP2A,CSRNP1,CDKN1A,BTG2,CDKN1B,PHF23,LINC01273,BBC3…
158	PCGF2	291.5	ARCHS4 Coexpression,302;ReMap ChIP-seq,281	ANKRD13B,MT1X,ARHGAP39,LDLRAD4,BACH2,CELSR3,PAIP2B,ZFHX4-AS1,DPYSL4,ARHGDIB,TMEM38B,CSGALNACT1,STARD3,MYLIP,KCTD19,SOX12,ATXN2L,RNF125,SATB2-AS1,PKP1,OBSL1,ATF3,CCNO,KCTD15,DLX2,ANP32A,FOXG1,NXPH4,ANKRD11,MED12L,FAM171A2,PODXL,CASKIN2,NPHP1,ALX3,HOXC8,SPECC1,NGFR,FZD2,TSLP,GREB1,RAB3IP,IGF2,CGN,NR2F2,ZFHX4,CXCL10,BCL9,MEX3A,BAMBI,HOXD4,BMPR1B,CNIH2,ULBP1,RCOR2,TP73,LINC01116,PCSK1,SYNM,LINC01551,…
159	KLF9	291.5	ARCHS4 Coexpression,218;Enrichr Queries,182;ReMap ChIP-seq,39;GTEx Coexpression,727	EIF4A1,HDAC11,ICAM4,ZFHX4-AS1,VSIG2,DPF1,CYP1B1,JUNB,TNS1,HES7,HES6,GABARAPL1,MIRLET7BHG,METTL1,EBF1,SOX12,EML1,TM4SF1,MTURN,CLDN7,TYRO3,LINC00887,PLPP3,OBSL1,ATF3,ATF4,EPHA2,NYAP1,CDCA3,SHMT2,FOXG1,PDGFB,LPAR1,CEND1,C3,CYP27B1,HMOX1,N4BP3,JAG2,TMEM184A,EGR1,CDT1,LINC01089,JUND,GADD45B,ABCA6,GADD45A,FN1,NR1D1,CCDC9B,FBXL8,MEX3A,SLC6A9,ID2,FNDC10,RCOR2,FBXL7,MINCR,CSRNP1,CDKN1A,BTG2,SYNM,CDKN1B,EC…
160	PAX6	292.6	Literature ChIP-seq,111;ARCHS4 Coexpression,236;Enrichr Queries,520;ReMap ChIP-seq,161;GTEx Coexpression,435	EIF4A1,OXTR,ACCS,IKZF2,LACTB,RASSF1,MYB,CYP1B1,MYOZ3,BSN,SNORA33,KCTD19,ATP6V1G2,EBF1,TM4SF1,PPP1R3F,SNHG12,ZNF837,LUCAT1,PLPP3,ATF3,ATF4,L3MBTL3,BEX1,CDCA3,TTYH2,PPP1R35,FOXG1,LPAR1,CEND1,TWIST1,SLC5A3,TRPM2,CYP27B1,RDH10,B4GALNT1,TSPAN2,ZBED5,JAG2,PLK3,SNHG1,EGR1,BBS1,LINC01089,XBP1,JUND,JAG1,PTPRN2,GADD45B,GADD45A,ABCA6,RAB3IP,FN1,CDC6,NR2F2,GRIN2C,CCDC9B,SNHG4,EIF1,MIR221,ZBED5-AS1,ID2,ZNF30,…
161	SOX12	297.3	ARCHS4 Coexpression,294;Enrichr Queries,211;GTEx Coexpression,387	ANKRD13B,CRTC1,ZMYND8,ARHGAP39,JADE2,BACH2,CELSR3,DPYSL4,VSIG2,KIF5C,GRB10,JUNB,PHLDA1,ZNF436-AS1,PNISR,HES6,TLE2,IGFBP5,UNC5B,GPT2,PGF,CDC25B,ATXN2L,PPP1R3E,TRIB3,OBSL1,KCTD15,NOTCH1,ANP32A,ZNF391,INSIG1,ANKRD11,CAPN10-DT,SLC1A4,SLC1A5,EFNB2,SOCS2,FAM171A2,BCL2L11,STC2,ZNF703,BMF,ZNF785,ASIC3,PRELID3A,BBS1,EGR1,CDT1,LINC01089,JUND,FZD2,SMAD3,GADD45B,PLK1,FN1,NR2F2,NR1D1,GRIN2C,SMAD7,BCL9,NR4A1,M…
162	ETV1	297.5	ARCHS4 Coexpression,219;Enrichr Queries,270;ReMap ChIP-seq,157;GTEx Coexpression,544	IPO13,EIF4A1,JRK,ZMYND8,LDLRAD3,ABAT,EDNRA,BSN,JUNB,HES7,STARD3,ATP6V1G2,MIRLET7BHG,UNC13A,EBF1,SOX12,MTURN,MAPK8IP1,CLDN7,TRIB3,PLPP3,ATF3,ATF4,LLGL2,NYAP1,PPP1R35,CAPN10-DT,LPAR1,CEND1,HIF1A,SNHG17,C3,FLRT2,HMOX1,B4GALNT1,ZNF821,N4BP3,HOXC8,PLK3,CDT1,EGR1,LINC01089,JUND,JAG1,GADD45B,GADD45A,RAB3IP,FN1,NR1D1,NR2F2,GRIN2C,DCLK1,AIF1L,FBXL8,ID2,ZNF30,FNDC10,UBAP1L,MINCR,TOP2A,CSRNP1,PTPRR,CDKN1A,P…
163	FOXA1	298.5	Literature ChIP-seq,55;ARCHS4 Coexpression,177;ENCODE ChIP-seq,47;Enrichr Queries,552;ReMap ChIP-seq,60;GTEx Coexpression,900	EHF,TES,ZMYND8,XYLT2,ABAT,ZDHHC1,BACH2,RAPGEFL1,FAM110A,VSIG2,ZC3H12A,MYB,TNFSF10,FAM53C,CYP1B1,FAM53B,JUNB,CXADR,MIRLET7BHG,SLC11A2,IFRD1,CMBL,SOX12,PRKAB1,TM4SF1,PLPP6,AR,DEPDC1B,EID3,RNF125,SNHG10,PAPPA,NR2F2-AS1,CLDN7,KCNQ3,TRIB3,ALPK3,KIF20A,PLPP3,ATF3,LLGL2,EPHA2,SLC45A4,PIF1,PTGFR,ANP32A,SHMT2,CDCA5,FOXG1,PDGFB,LPAR1,TWIST1,STC1,PLA2G6,ADAMTS12,HIF1A,UGCG,C5,NUAK2,FLRT2,STC2,ZNF703,RRS1,N4…
164	ARID5A	300.5	ARCHS4 Coexpression,237;GTEx Coexpression,364	PPP1R15A,CSRNP1,TTN-AS1,SELPLG,CD83,TNFAIP6,BCL2A1,CGAS,TNFAIP3,RCSD1,KIAA0040,RELB,TMEM71,RASSF1,SERTAD1,GRAP2,ZC3H12A,RAC2,IL21R,S1PR1,GBP2,JUNB,KDM6B,PPP1R16B,PLK3,COL4A2-AS1,PTGIR,GADD45B,MX2,ANXA2R,TRAF1,TNFRSF1B,TICAM1,COL4A2-AS2,GEM,KLF2,NFKB2,NFKBIA,MFAP4,PIK3IP1,KLHL6,IL3RA,ADAM8,MAFK,GRAP,EVI2B,NFKBIE,CREB5
165	PBX3	301.4	ARCHS4 Coexpression,111;ENCODE ChIP-seq,20;Enrichr Queries,582;ReMap ChIP-seq,109;GTEx Coexpression,685	SLC46A3,VLDLR-AS1,EIF4A1,HDAC11,MRGPRF,ICAM4,BACH2,IL4I1,DPYSL4,ZNF726,ZC3H12A,FDXR,ARL6IP5,CYP1B1,MYOZ3,JUNB,TNS1,HES7,ATP6V1G2,CXADR,NFKBIL1,EBF1,RFX2,SOX12,HCFC2,EML1,ZNF14,SNHG12,ZNF837,MTHFD2,SNHG10,CLDN7,CRYZL1,LINC00887,KCTD11,MGARP,PLPP3,OBSL1,PRR11,ATF3,ATF4,BEX1,CDCA3,TTYH2,ANP32A,PPP1R35,LPAR1,CEND1,HIF1A,TMTC4,C3,FAM171A2,STC2,SCN3B,ZBED5,TMEM184A,JAG2,PLK3,CDT1,SNHG1,EGR1,LINC01089,J…
166	TAL1	302	Literature ChIP-seq,93;ARCHS4 Coexpression,138;ENCODE ChIP-seq,45;Enrichr Queries,654;ReMap ChIP-seq,85;GTEx Coexpression,797	SLC46A3,EHF,SPAAR,TES,PANK1,ZMYND8,HDAC11,ICAM4,ERFE,IKZF2,AQP3,CDC20,FAM110A,RASSF1,PPP2R1B,VSIG2,MYB,TNFSF10,ARL6IP5,CYP1B1,FAM53B,FAM53A,JUNB,TNS1,PAQR6,RSAD2,XXYLT1-AS2,IFRD1,EBF1,RFX2,HCFC2,PRKAB1,RUNX3,MTURN,DEPDC1B,SNHG12,DDIT3,SNHG10,LINC00887,ALPK3,TRIB3,PLPP3,KIF20B,ZFPM1,ATF3,EPHA2,SLC45A4,ANP32A,SHMT2,PPP1R35,PDGFB,PLA2G6,HIF1A,KIAA0040,MED12L,C3,UGCG,CHST11,STC2,SNHG20,B4GALNT1,KCNN4…
167	FOXN1	304.3	ARCHS4 Coexpression,266;Enrichr Queries,368;GTEx Coexpression,279	TOP2A,CPM,CDKN1A,BTG2,EHF,CD83,CRYBG1,HSPB8,TNC,RORA,SLC7A11,AQP3,RAPGEFL1,FAM110A,CYSRT1,SPTLC3,VSIG2,MYB,CYP1B1,CCR7,CHAC1,JUNB,GAL3ST4,PHLDA3,EDN1,EDN2,IGFBP3,TMEM40,IL17RE,FOS,ETV3,WNT16,TENT5B,RHOD,PGF,SLC7A5,PTP4A3,ELF3,COL4A2,GAN,PKP1,ATF3,DDR2,EPHA2,TUFT1,GPR87,LPAR1,TACSTD2,IL20RB,PARD6G,SBSN,XKRX,C3,TRPM2,EFNB1,CCL2,SFN,ALOXE3,HES2,CPA4,MPZL2,TMEM184A,JAG2,EGR1,TMEM86A,CDSN,GADD45B,CCL2…
168	KLF2	305.5	Literature ChIP-seq,40;ARCHS4 Coexpression,678;Enrichr Queries,210;GTEx Coexpression,294	SAMD9L,CD83,JADE2,RASSF1,DPYSL4,OTUD6B-AS1,VSIG2,ARHGDIB,CYP1B1,FAM53B,JUNB,PHLDA1,PSPH,TNS1,MFSD2A,MYLIP,CD93,IGFBP5,IGFBP3,EBF1,ARID5A,GEM,RNF125,COL4A1,NR2F2-AS1,ADAM8,NUPR1,PLPP3,ATF3,INSIG1,FPR2,C3,SOCS2,HMOX1,PMAIP1,HOXC8,PLK3,EGR1,JUND,GADD45B,GADD45A,CAV1,FN1,TNFRSF10C,NR2F2,SMAD7,NFKBIA,BMP4,NR4A1,CXCL10,RGCC,NR4A3,ID2,BHLHE40,CNTN1,SNAI1,MXD1,CSRNP1,CDKN1A,BTG2,ATP2A3,TNFAIP3,SIRPB2,SIX…
169	EBF2	307	ARCHS4 Coexpression,566;GTEx Coexpression,48	ANKRD13B,DRAXIN,ECM2,SPAAR,PCDHGB6,TENM4,CLEC14A,CELSR3,DPYSL4,KIF5C,ITGB8,CYP1B1,PHLDA3,APC2,GAS2L3,VWF,EBF1,TET1,IL17RD,DCN,TGFBR2,NR2F2-AS1,RHOJ,PTGFR,SPTBN5,TNXB,C1S,PAPLN,PDGFB,ADCY4,NEDD9,CRMP1,FIGN,UACA,DRP2,DLL4,GNG2,FLRT2,PALMD,CASKIN2,RUNX1T1,NGFR,LAMC1-AS1,MYEF2,PRRX1,CAV2,ABCA6,CAV1,IGF2,BMP8B,ARHGAP29,NR2F2,PODN,DCLK1,MAPK10,MEX3B,MORN4,KLF9,TRIM36,DCHS1,MDGA1,RCOR2,FBXL7,ADGRL3
170	TBX3	308.8	Literature ChIP-seq,75;ARCHS4 Coexpression,422;Enrichr Queries,77;GTEx Coexpression,661	OXTR,TNC,MRGPRF,PLAT,TM7SF2,FGF5,VSIG2,ADGRA2,SESN2,FDXR,CYP1B1,SLC26A11,SKP2,JUNB,PHLDA1,PAMR1,MAP3K5,TNS1,MINAR1,OSR2,IGFBP5,UNC5B,IGFBP3,WNT5A,EBF1,ACSL5,ANXA10,PRLR,TM4SF1,PGF,ERN1,ALDH3A2,AR,COL4A2,COL4A1,PAPPA,ADAM12,TYRO3,LINC00887,MGARP,NUPR1,PLPP3,STEAP1,STEAP2,ATF3,KCTD15,LINC01852,EPHA2,L3MBTL3,ANP32A,LPAR1,ABHD8,ARHGAP18,TWIST1,PLD1,CDKN2AIP,SLC9A1,EFNB2,SOCS2,FLRT2,PODXL,STC2,RRS1,HE…
171	IRF1	309	Literature ChIP-seq,124;ARCHS4 Coexpression,632;ENCODE ChIP-seq,104;Enrichr Queries,123;ReMap ChIP-seq,87;GTEx Coexpression,784	HCP5,EHF,JRK,TES,XYLT2,ABAT,BACH2,IL4I1,ZEB1-AS1,ZC3H12A,ZXDC,MYB,SNORA33,JUNB,GBP5,STARD3,HES6,MIRLET7BHG,UNC5B,SOX12,RFX1,HCFC2,DEPDC1B,MTHFD2,CLDN7,NR2F2-AS1,SPIN2B,PRR11,ATF3,CFB,CDCA3,CDCA5,CAPN10-DT,ATXN7L3B,FPR2,PLA2G6,HIF1A,SKA1,C3,FAM171A2,KCNQ1OT1,BLOC1S2,RRS1,HMOX1,PRELID3A,ST3GAL3,GSDMB,JAG1,JUND,FN1,NR2F2,NR1D1,EIF2AK4,CDC6,EIF1,MIR221,SLC6A9,ZFAT,HNRNPA1L2,CDKN1A,BTG2,WDR47,CDKN1B,Z…
172	KLF3	309.3	ARCHS4 Coexpression,193;Enrichr Queries,596;ReMap ChIP-seq,218;GTEx Coexpression,230	MAP10,TES,TNC,GUCA1B,RORA,ERFE,AQP3,RAPGEFL1,TM7SF2,FAM110A,ZEB1-AS1,FAM174B,GRAP2,DPF1,TUBB1,SMG7-AS1,FAM53B,JUNB,PHLDA1,TNS1,HES7,MYLIP,ZNF165,GABARAPL1,CXADR,CD93,IGFBP5,WNT5A,SLC11A2,ARID5A,NEAT1,MTURN,ALDH3A2,ERN1,VMAC,RNF125,NR2F2-AS1,CHMP4C,WDFY1,TYRO3,PKP1,MALAT1,PLPP3,ZNF554,ATF3,LINC01011,CDCA3,GPR87,CDCA5,FOXG1,INSIG1,TACSTD2,PDGFB,ABHD8,IL20RB,SLC1A4,HIF1A,RHOBTB1,XKRX,SOCS2,UGCG,BCL2…
173	ETV7	310	ARCHS4 Coexpression,32;Enrichr Queries,392;GTEx Coexpression,506	HCP5,ZNF296,SAMD9L,CD83,CRTC1,GIMAP2,RORA,RAPGEFL1,FAM110A,IL4I1,DHX58,ZC3H12A,TNFSF10,FBXO6,SLC26A11,GBP5,RSAD2,TICAM1,RUNX3,CHMP4C,PKP1,ADAM8,NUPR1,MIR210HG,ATF3,CFB,SP140,IL20RB,FPR2,KIAA0040,XKRX,HELZ2,HMOX1,PMAIP1,CPA4,EGR1,TMEM86A,CDSN,GADD45B,TNFRSF9,ANKRD22,TNFRSF10C,TINCR,NFKB2,NFKBIA,CXCL10,NR4A3,RNF227,BHLHE40,NFE2L3,TNFSF9,XAF1,MXD1,NFKBIE,RTP4,CSRNP1,CDKN1A,CXCL8,TNFAIP6,TNFAIP3,CXCL…
174	ZBTB18	310	ARCHS4 Coexpression,51;GTEx Coexpression,569	SNAP25,PTPRR,CDKN1B,CRTC1,FRMPD4,AATK,CELSR3,SHF,PPP3CB,KIF5C,BSN,ARFGEF3,LZTS3,TLE2,PAQR6,ATP6V1G2,UNC13A,APLP1,PPP2R5B,ETV1,MAPK8IP2,MTURN,MAPK8IP1,DNAJC6,PITPNM3,MAPRE3,RAPGEF5,NPTXR,BRSK1,NYAP1,NTM,PPM1H,CEND1,PRKCZ,FBXO41,DNAJB2,KIAA0513,RAB26,SV2A,SPOCK1,B4GALNT1,RAB6B,ARNT2,RAB3IP,DAB2IP,NMNAT2,GRIN2C,DCLK1,CAMK4,ZNF30,CNTN1,APBA1,UBAP1L,YPEL4,MDGA1
175	HIF1A	312.8	Literature ChIP-seq,37;ARCHS4 Coexpression,531;Enrichr Queries,747;ReMap ChIP-seq,73;GTEx Coexpression,176	EIF4A1,JRK,ZNF296,ZMYND8,HDAC11,C1GALT1C1,RASSF1,CYP1B1,SKP2,JUNB,TNS1,MIRLET7BHG,XXYLT1-AS2,SOX12,RUNX2,MTHFD2,PAPPA,PRR16,LINC00887,TRIB3,KIF20A,RIN1,ATF3,KCTD15,ATF4,EPHA2,CDCA3,TTYH2,PDGFB,TWIST1,CEND1,ADAMTS12,PLA2G6,UGCG,CYP27B1,STC2,HMOX1,N4BP3,CGA,HOXC8,TMEM184A,CDK18,CDT1,EGR1,LINC01089,JAG1,JUND,GADD45B,GADD45A,SIAH2,FN1,EIF2AK4,NR1D1,CDC6,GDF5,EIF1,FBXL8,MEX3A,MIR221,ID2,ZFAT,WDR5B,ITG…
176	PRDM16	313.3	Literature ChIP-seq,96;ARCHS4 Coexpression,314;Enrichr Queries,636;GTEx Coexpression,207	RORA,BACH2,SLC4A5,DPYSL4,VSIG2,MYB,FAM53B,FAM53A,NCKAP5,TNS1,KCTD19,MIGA2,IGFBP5,UNC5B,LOXL1-AS1,SEMA6D,EBF1,PGF,COL4A2,COL4A1,IFT81,NR2F2-AS1,ADAM12,ZNF713,PLPP3,OBSL1,ZNF674,TPH1,NOTCH1,SDC2,NTM,FOXG1,LPAR1,PRKCZ,NALCN,FBLN5,EFNB1,CHST11,ZNF665,ZNF785,EGR1,JAG1,PTPRN2,NEBL,FN1,NR2F2,MCC,ZFHX4,SMAD7,FGF14,MEX3A,COL5A1,RCAN2,BHLHE40,SPIRE2,NOX4,DCHS1,NACAD,BMPR1B,FGFR3,DRAXIN,CDKN1A,ECM2,TENM4,IT…
177	ZFP69B	314	ARCHS4 Coexpression,592;GTEx Coexpression,36	ARHGAP11A,WDR47,CCNF,KIF14,HJURP,BUB1B,MCM10,EXO1,DLGAP5,PSPH,POLH,NDC1,PRMT6,BORA,CXADR,FAM24B,DARS2,CCNA2,ASPM,HPDL,DEPDC1B,SLC9A7,FAM72D,KIF20B,DEPDC4,DTL,PRR11,FAM72B,FAM72A,PIF1,DLX2,CEBPD,FOXG1,CRMP1,ATXN7L3B,HMMR,CENPA,HDAC9,SKA1,CCNB1,GNG2,ORC1,IL21R,ZNF821,CHML,ECT2,RBM12,LURAP1,LINC01204,RUNX1T1,CDT1,TIGAR,OPN3,MYEF2,EIF2AK4,CDC6,KLHL9,CENPE,CENPF,CENPI,PSAT1,TNFSF4,TRIM36
178	TFAP2B	314.3	ARCHS4 Coexpression,146;Enrichr Queries,663;GTEx Coexpression,134	ANKRD13B,TNC,RORA,AQP3,RAPGEFL1,CELSR3,FAM110A,DPYSL4,KIF5C,DPF1,CYP1B1,NCKAP5,POSTN,IGFBP5,IGFBP3,WNT5A,EBF1,SOX12,COL4A2,COL4A1,PAPPA,ADAM12,CHMP4C,PKP1,ATF3,DLX2,NYAP1,BEX1,GPR87,NXPH4,FOXG1,NTM,TACSTD2,LPAR1,IL20RB,TWIST1,EFNB2,FAM171A2,FLRT2,SFN,N4BP3,SCN3B,CPA4,TMEM184A,EGR1,NGFR,ZFHX2,FN1,IGF2,RAB27B,TINCR,NR2F2,POU2F2,ZFHX4,DCLK1,CXCL10,BMP2,MEX3A,RNF227,COL5A1,TRPV4,ID2,BHLHE40,NACAD,PLC…
179	ZNF792	315.3	ARCHS4 Coexpression,234;Enrichr Queries,242;GTEx Coexpression,470	SLC46A3,HDAC11,GIMAP2,RORA,AQP3,BACH2,FAM110A,VSIG2,GRAP2,MYB,ARHGDIB,TUBB1,TNFSF10,CYP1B1,JUNB,PHLDA1,MAP3K5,MIGA2,CD93,RUNX2,ENKUR,RNF125,CDIP1,TRIB3,KCTD11,KCTD15,NOTCH1,PDGFB,NALCN,KIAA0040,EFNB2,PODXL,HMOX1,BMF,KCNN4,CPA4,EGR1,JAG1,SMAD3,SIAH2,HPS3,NFATC2,RAB27B,SMAD7,NFKBIA,BCL9,CXCL10,LPAR5,ID2,TNFSF4,BHLHE40,GRAP,MXD1,SPAG16,CSRNP1,CDKN1A,BTG2,CXCL8,ITGB3,ATP2A3,TNFAIP3,CLEC14A,RCSD1,IFIH…
180	ELF3	315.8	ARCHS4 Coexpression,242;Enrichr Queries,295;ReMap ChIP-seq,12;GTEx Coexpression,714	EHF,ZMYND8,AQP3,RAPGEFL1,CDC20,VSIG2,MYB,ZC3H12A,TNFSF10,CYP1B1,JUNB,ZNF436-AS1,STARD3,CXADR,MIRLET7BHG,XXYLT1-AS2,ACSL5,PRKAB1,TM4SF1,DEPDC1B,CLDN7,NR2F2-AS1,LINC00887,TRIB3,SPATA18,PRR11,ATF3,CFB,EPHA2,LLGL2,PLA2G6,MIR3142HG,KIAA0040,HSD11B1,C3,NUAK2,FLRT2,RDH10,STC2,ZNF703,HMOX1,KCNN4,TMEM184A,TNFSF18,EGR1,XBP1,LINC01089,JAG1,JUND,GADD45B,GADD45A,FN1,RAB27B,CGN,NR2F2,NR1D1,CDC6,CCDC9B,CP,EIF1,…
181	GRHL3	316	ARCHS4 Coexpression,167;Enrichr Queries,345;GTEx Coexpression,436	EHF,CDKN1A,BTG2,CRYBG1,HSPB8,TNC,PRSS27,SLC7A11,AQP3,RAPGEFL1,CDC20,CYSRT1,CA2,VSIG2,PMEPA1,CYP1B1,UPP1,JUNB,PHLDA1,PHLDA3,DENND2C,PLEKHG1,EDN1,IGFBP5,UNC5B,IGFBP3,WNT5A,TMEM40,EMP1,FOS,TENT5B,RHOD,SDCBP2,SLC7A5,PTP4A3,ELF3,CLDN7,PKP1,KCTD11,NUPR1,ATF3,EPHA2,DDR2,NOTCH1,GPR87,TACSTD2,LPAR1,IL20RB,PARD6G,SBSN,PRRG4,XKRX,STC2,HMOX1,PMAIP1,SFN,N4BP3,HES2,ALOXE3,MPZL2,CPA4,TMEM184A,EGR1,JAG1,CDSN,GAD…
182	SP8	316.3	ARCHS4 Coexpression,132;Enrichr Queries,693;GTEx Coexpression,124	RORA,RAPGEFL1,BACH2,FAM110A,DPYSL4,VSIG2,CYP1B1,CXADR,IGFBP5,IGFBP3,WNT5A,EBF1,SOX12,CDC25A,PKP1,OBSL1,ATF3,DLX2,GPR87,FOXG1,LPAR1,IL20RB,TWIST1,XKRX,EFNB2,EFNB1,FAM171A2,PODXL,STC2,CPA4,EGR1,TMEM86A,CDSN,JAG1,FZD2,FN1,RAB27B,TINCR,NR1D1,NR2F2,ZFHX4,DCLK1,BMP4,CXCL10,BCL9,BMP2,MEX3A,RNF227,ID2,BHLHE40,PLCH2,FGFR3,RCOR2,CDKN1A,BTG2,TENM4,SIX1,KIAA1549,CSRP2,KCNT2,SPTLC3,CA2,HEY2,ITGB8,FGFBP3,NINL,…
183	GRHL2	317	Literature ChIP-seq,150;ARCHS4 Coexpression,301;Enrichr Queries,918;ReMap ChIP-seq,28;GTEx Coexpression,188	IPO13,SLC46A3,EHF,JRK,PANK1,ZMYND8,MRGPRF,AQP3,RAPGEFL1,SLC4A5,FAM110A,CDC20,VSIG2,ADGRA2,ZC3H12A,MYB,DPF1,FAM53B,CYP1B1,JUNB,MFSD2A,ZNF436-AS1,CXADR,SLC11A2,TM4SF1,MAPK8IP1,AR,PAPPA,CLDN7,LINC00887,TRIB3,ALPK3,CCNO,EPHA2,LLGL2,SDC2,LPAR1,IL20RB,PLA2G6,CDKN2AIP,C3,NUAK2,STC2,SLAMF9,GRPEL2,HESX1,SFN,KCNN4,N4BP3,PRELID3A,TMEM184A,PLK3,SNHG1,EGR1,NGFR,LINC01089,XBP1,JAG1,GADD45B,NEBL,SIAH2,GREB1,RAB…
184	HES4	318	ARCHS4 Coexpression,489;Enrichr Queries,26;GTEx Coexpression,439	SAMD9L,MT1X,CDC20,EDNRA,DPYSL4,ZC3H12A,DHX58,TNFSF10,CYP1B1,FBXO6,JUNB,PHLDA1,HES6,GBP5,RSAD2,IGFBP3,SOX12,GEM,DDIT3,EEF1A2,TRIB3,NUPR1,OBSL1,ATF3,ATF4,INSIG1,PPP1R35,NXPH4,HELZ2,EFNB2,SOCS2,EFNB1,FAM171A2,STC2,ZNF703,HMOX1,PMAIP1,CPA4,EGR1,CDT1,JAG1,JUND,GADD45B,GADD45A,SMAD7,NFKB2,NFKBIA,CXCL10,NR4A1,NR4A3,RGCC,MEX3A,BAMBI,ID2,RCAN2,BHLHE40,MAFK,XAF1,CNIH2,FGFR3,FBXL7,CSRNP1,CDKN1A,BTG2,ECM2,CX…
185	ZSCAN18	320	ARCHS4 Coexpression,65;Enrichr Queries,322;GTEx Coexpression,573	CYFIP2,CRTC1,RORA,ABAT,BACH2,LACTB,DPYSL4,KIF5C,VSIG2,GRB10,CYP1B1,BSN,JUNB,PHLDA1,TNS1,TLE2,PAQR6,UNC13A,IGFBP5,IGFBP3,APLP1,MAPK8IP2,MTURN,MAPK8IP1,COL4A2,EEF1A2,CDIP1,TNIK,PLPP3,NPTXR,TSPYL4,ATF3,GNAZ,BRSK1,NYAP1,BEX1,LPAR1,CEND1,NALCN,EFNB2,C3,SOCS2,FAM171A2,HMOX1,SCN3B,RAB6B,CPA4,BBS1,MOAP1,EGR1,JUND,PTPRN2,GADD45A,FN1,ASNS,DCLK1,POU6F1,CXCL10,RGCC,COL5A1,ID2,BHLHE40,CSPG5,MAP3K10,TSPY26P,NA…
186	ZNF888	320	GTEx Coexpression,320	ARHGAP11A,SHMT2,KIF14,ZC3HAV1L,ARHGAP18,SLC1A5,CENPA,FAM111A-DT,EXO1,ZNF701,ECT2,POLH,NDC1,PRMT6,GPR39,BORA,FAM24B,DARS2,FANCF,KLHL9,CENPE,ASPM,PLPP6,HPDL,TRAF4,CENPI,MIR17HG,PIGM,KIF20B,LNCTAM34A,PRR11
187	ZEB1	320	ARCHS4 Coexpression,454;ENCODE ChIP-seq,51;Enrichr Queries,492;ReMap ChIP-seq,94;GTEx Coexpression,509	EIF4A1,MRGPRF,ICAM4,EDNRA,CYP1B1,CHAC1,JUNB,TNS1,HES7,ATP6V1G2,METTL1,NFKBIL1,EBF1,SOX12,EML1,RUNX2,ZNF837,CLDN7,PRR16,TYRO3,SPIN2B,PLPP3,ZFPM1,ATF3,ATF4,EPHA2,LLGL2,SDC2,FOXG1,PDGFB,CAPN10-DT,LPAR1,CEND1,HIF1A,HELZ2,C3,CYP27B1,HMOX1,TSPAN2,KCNN4,PCK2,PLK3,CDT1,SNHG1,EGR1,XBP1,LINC01089,JAG1,JUND,GADD45B,FN1,NR1D1,NR2F2,FBXL8,MEX3A,ID2,FNDC10,DCHS1,FBXL7,TP73,SYNM,CDKN1A,BTG2,PHF23,LINC01273,SMG9…
188	IKZF2	320	ARCHS4 Coexpression,493;Enrichr Queries,437;GTEx Coexpression,30	ZNF296,SAMD9L,CD83,CCNF,HJURP,TNC,BUB1B,RORA,LDLRAD4,JADE2,BACH2,IL4I1,VSIG2,MYB,TNFSF10,TNFSF11,CYP1B1,PHLDA1,TNS1,MAP3K5,PPP1R16B,BORA,RSAD2,IGFBP5,XXYLT1-AS2,IGFBP3,VASH2,RUNX2,DEPDC1B,TNIK,GRAPL,PRR11,ATF3,BLK,PIF1,SEMA7A,SP140,HMMR,MIR3142HG,SKA1,SOCS2,BCL2L11,ORC1,PMAIP1,BMF,CPA4,CDT1,EGR1,JAG1,SMAD3,GADD45B,FN1,NFATC2,RAB27B,NFKB1,NFKB2,CXCL10,ID2,ZFAT,BHLHE40,TNFSF9,NABP1,NFKBIE,MXD1,XAF1…
189	ZNF572	322.3	ARCHS4 Coexpression,405;Enrichr Queries,278;GTEx Coexpression,284	ZBTB26,ZC3HAV1L,BUB1B,HNMT,ZEB1-AS1,VSIG2,FPGT,DHX58,MYB,PHLDA1,ZNF442,CXADR,ZNF680,IGFBP5,WNT5A,ZFP69B,GEM,DEPDC1B,IFT81,DDIT3,CHMP4C,STEAP1,ANKRD36B,ATF3,LLGL2,SDC2,CDCA5,LPAR1,XPC,HMMR,FAM111A-DT,ATXN7,HESX1,PMAIP1,ZNF665,N4BP3,CPA4,EGR1,B3GALNT1,XBP1,PTPRN2,RHBDD1,GREB1,FN1,HPS3,NFATC2,CXCL10,COL5A1,LPAR6,BAMBI,ID2,BHLHE40,WDR5B,NFE2L3,TRMT12,ZNF654,TOP2A,ARHGAP11A,DUBR,CDKN1A,SPEF2,CGAS,JRKL…
190	ELF1	323.8	Literature ChIP-seq,116;ARCHS4 Coexpression,299;ENCODE ChIP-seq,96;ReMap ChIP-seq,258;GTEx Coexpression,850	IPO13,HCP5,EIF4A1,JRK,ZMYND8,HDAC11,MT1X,ZDHHC1,RASSF1,PPP2R1B,OTUD6B-AS1,ZNF726,ZC3H12A,DPF1,ARL6IP5,JUNB,HES7,METTL1,RFX2,SOX12,MAPK8IP2,PRKAB1,PPP1R3F,PLPP6,ZNF837,PPP1R3E,CLDN7,CDIP1,RIN1,ZFPM1,ATF4,EPHA2,NYAP1,CDCA3,TTYH2,SHMT2,CDCA5,PPP1R35,SP140,CAPN10-DT,CEND1,ATXN7L3B,XPC,PLA2G6,C3,CYP27B1,FAM171A2,BLOC1S2,SNHG20,GRPEL2,HMOX1,B4GALNT1,KCNN4,ZBED5,TMEM184A,PLK3,CDT1,BBS1,LINC01089,JUND,GA…
191	STAT5A	324.5	Literature ChIP-seq,49;ARCHS4 Coexpression,921;ENCODE ChIP-seq,48;Enrichr Queries,346;ReMap ChIP-seq,208;GTEx Coexpression,375	EIF4A1,ZNF296,SPAAR,HDAC11,ICAM4,LDLRAD3,ACCS,IKZF2,IL4I1,OTUD6B-AS1,VSIG2,MYB,DHX58,TNFSF10,CYP1B1,SNORA33,JUNB,TNS1,HES7,STARD3,GBP5,METTL1,EBF1,RFX1,RUNX3,PRKAB1,EML1,RNF125,SNHG12,MTHFD2,CLDN7,TRIB3,PLPP3,ATF3,ATF4,SLC45A4,PDGFB,STC1,MIR3142HG,HIF1A,KIAA0040,SNHG17,C3,TRPM2,CHST11,STC2,SNHG20,SLC19A3,HMOX1,KCNN4,N4BP3,ZBED3,ST3GAL3,TMEM184A,CDT1,SNHG1,EGR1,JUND,GADD45B,GADD45A,RAB3IP,FN1,CP,G…
192	ATOH8	324.7	ARCHS4 Coexpression,134;Enrichr Queries,46;GTEx Coexpression,794	GALNT15,TNC,FAM107A,MRGPRF,ZDHHC1,VSIG2,ADGRA2,CYP1B1,JUNB,PHLDA1,TNS1,PHLDA3,IGFBP5,UNC5B,IGFBP3,WNT5A,EBF1,PGF,COL4A2,COL4A1,ADAM12,PLPP3,ATF3,EPHA2,SDC2,LPAR1,FBLN5,C3,SOCS2,TBC1D8-AS1,CASKIN2,HMOX1,BMF,EGR1,JAG1,SMAD3,GADD45B,CAV2,ABCA6,CAV1,FN1,ARHGAP29,NR2F2,TRERF1,VASN,SMAD7,BMP4,CXCL10,NR4A1,BMP2,NR4A3,COL5A1,ID2,RCAN2,BHLHE40,CNTN1,NOX4,ITGBL1,FGFR3,CSRNP1,CDKN1A,BTG2,ECM2,HSPB8,CLEC14A,…
193	POU6F1	328.7	ARCHS4 Coexpression,108;Enrichr Queries,565;GTEx Coexpression,313	ANKRD13B,CRTC1,RORA,BACH2,KIF5C,VSIG2,BSN,JUNB,RGS7,LZTS3,TNS1,TLE2,PAQR6,ATP6V1G2,UNC13A,IGFBP5,APLP1,EBF1,MAPK8IP2,MTURN,MAPK8IP1,TYRO3,NPTXR,ATF3,ABCG1,BRSK1,SEMA7A,NYAP1,NOTCH1,NTM,LPAR1,CEND1,PRKCZ,NALCN,FBXO41,SOCS2,FAM171A2,B4GALNT1,BMF,SCN3B,RAB6B,EGR1,JUND,SMAD3,GADD45B,PTCH1,NR1D1,GRIN2C,DCLK1,CXCL10,NR4A1,NR4A3,COL5A1,ID2,BHLHE40,CNTN1,MAP3K10,UBAP1L,SNAP25,PTPRR,CDKN1A,BTG2,AATK,VLDLR…
194	IRX5	329.7	ARCHS4 Coexpression,353;Enrichr Queries,314;GTEx Coexpression,322	WWC1,TNC,RORA,ARHGAP39,RAPGEFL1,FAM110A,MYB,CYP1B1,JUNB,PHLDA1,OSR2,IGFBP5,UNC5B,IGFBP3,WNT5A,EBF1,SOX12,PRLR,COL4A2,EEF1A2,CHMP4C,PKP1,PLPP3,OBSL1,ATF3,LLGL2,GPR87,TACSTD2,LPAR1,IL20RB,TWIST1,FOXO6,XKRX,EFNB2,SOCS2,FLRT2,STC2,CASKIN2,ZNF703,PMAIP1,N4BP3,CPA4,JAG2,TMEM184A,EGR1,XBP1,CDSN,JAG1,FZD2,GADD45B,NEBL,CAV1,GREB1,TINCR,NR2F2,SMAD7,BMP4,CXCL10,BMP2,MEX3A,RNF227,COL5A1,BAMBI,ID2,BHLHE40,FGF…
195	REST	331.3	Literature ChIP-seq,99;ARCHS4 Coexpression,407;ENCODE ChIP-seq,38;Enrichr Queries,1214;ReMap ChIP-seq,145;GTEx Coexpression,85	CYFIP2,IPO13,EIF4A1,JRK,ZMYND8,CCNF,ABAT,RAPGEFL1,DPYSL4,MYB,ZC3H12A,ZXDC,CYP1B1,FBXO6,TRIM26,BSN,ATXN7L2,JUNB,NCKAP5,SLC12A7,HES7,ATP6V1G2,UNC13A,MIRLET7BHG,CXADR,METTL1,NFKBIL1,EBF1,ADGRA3,MAPK8IP2,TMEM170B,PRKAB1,ASRGL1,TM4SF1,MAPK8IP1,PPP1R3F,EID3,RNF125,ZNF837,DDIT3,CLDN7,CDIP1,TTLL11,CTXN2,KIF20B,SPATA18,OBSL1,ZFPM1,ATF3,ATF4,EPHA2,LLGL2,TPH1,NYAP1,BEX1,PPP1R35,FOXG1,CEND1,PLA2G6,PRKCZ,HIF1…
196	BCL6	331.6	Literature ChIP-seq,114;ARCHS4 Coexpression,509;Enrichr Queries,140;ReMap ChIP-seq,46;GTEx Coexpression,849	MAP10,EIF4A1,ZNF296,HDAC11,BACH2,SLC4A5,ZC3H12D,LACTB,RASSF1,ZC3H12A,TNFSF10,FAM53B,CYP1B1,FAM53A,BSN,JUNB,SNORA33,TNS1,HES7,GABARAPL1,LINC02035,EBF1,SOX12,RFX1,LRRC37B,ASRGL1,ZNF837,DDIT3,PPP1R3E,LUCAT1,TRIB3,PLPP3,ZFPM1,ATF3,ATF4,EPHA2,SLC45A4,PIF1,CDCA3,ANP32A,TTYH2,SHMT2,PPP1R35,CAPN10-DT,LPAR2,CEND1,FPR2,HIF1A,C3,HSD11B1,NUAK2,RDH10,GRPEL2,HESX1,HMOX1,N4BP3,ST3GAL3,JAG2,PLK3,CDT1,EGR1,LINC01…
197	ZBTB8B	332	ARCHS4 Coexpression,601;GTEx Coexpression,63	C2CD3,KCNC4,FAM107A,GRIK1,ABAT,TMEM182,KIF5C,ZNF726,LRRTM2,MCF2L2,APC2,ZNF320,KCTD19,GSTO2,APLP1,PLA2G4C,ABCC9,MAPK8IP2,MTURN,DNAJC6,ZNF713,CDIP1,MAPRE3,CTXN2,SPACA6,ZNF554,TSPYL4,ZNF674,NLGN3,GNAZ,BRSK1,NIM1K,NYAP1,BEX1,CRMP1,NALCN,DNAJB2,GK5,HCAR1,SV2A,CAMK2N2,CSMD3,ZNF665,ZNF785,MPP2,PTPRN2,PCDH9,NORAD,SPRYD4,WTIP,MAPK10,MORN4,NMNAT1,VMA21,CNTN1,SPIRE2,CSPG5,APBA1,ATP13A2,FAM171B,NACAD,MANSC1
198	TFDP1	332.3	ARCHS4 Coexpression,547;Enrichr Queries,594;ReMap ChIP-seq,183;GTEx Coexpression,5	ZMYND8,CCNF,HJURP,BUB1B,ICAM4,CDC20,IL4I1,CYSRT1,PTTG1,CSKMT,ZNF726,FBXO6,NEK2,SKP2,KPNA2,JUNB,TSSK5P,HES7,ZNF436-AS1,TLE2,BORA,ATP6V1G2,NFKBIL1,ZFP69B,SOX12,NEAT1,CDC25A,SGO2,DEPDC1B,ZNF837,MIP,MTHFD2,PPP1R3E,TRIB3,MALAT1,KIF20A,KIF20B,MIR210HG,PRR11,ZNF672,PIF1,LINC01011,GNAZ,RNASEH2A,CDCA3,ANP32A,SHMT2,CDCA5,INSIG1,DDX39B-AS1,PPP1R35,CEND1,HMMR,SLC1A5,HIF1A,SKA1,CCNB2,CCNB1,ORC1,FAM111A-DT,RRS…
199	MEIS1	333.4	Literature ChIP-seq,42;ARCHS4 Coexpression,289;Enrichr Queries,483;ReMap ChIP-seq,221;GTEx Coexpression,632	TES,SPAAR,MRGPRF,TESK1,ICAM4,IKZF2,BACH2,FAM110A,RASSF1,ZC3H12A,TNFSF10,ARL6IP5,TNFSF11,CYP1B1,FAM53B,JUNB,TNS1,HES6,UNC13A,XXYLT1-AS2,NFKBIL1,IFRD1,EBF1,ACSL5,RFX1,HCFC2,EML1,RUNX2,DEPDC1B,GPR161,DDIT3,LINC00887,LUCAT1,PLPP3,ZFPM1,ATF3,ATF4,LPAR1,MIR3142HG,MED12L,FLRT2,ZNF703,HMOX1,TSPAN2,PRELID3A,JAG2,EGR1,XBP1,JAG1,RAB3IP,FN1,RAB27B,NR2F2,NR1D1,CCDC9B,LPAR5,SLC6A9,ZFAT,ID2,TNFSF4,NMT2,TNFSF9,D…
200	DEAF1	333.5	ARCHS4 Coexpression,39;Enrichr Queries,996;ReMap ChIP-seq,216;GTEx Coexpression,83	CYFIP2,CRTC1,ZMYND8,FAM107A,BUB1B,RORA,TM7SF2,RASSF1,BEST4,CYSRT1,RAB42,KIF5C,CSKMT,VSIG2,DPF1,FBXO6,TRIM26,SKP2,BSN,JUNB,RGS7,HES7,ZNF436-AS1,HES6,PAQR6,ATP6V1G2,UNC13A,RSAD2,APLP1,ARID5A,RPGRIP1L,MAPK8IP2,NEAT1,PGF,MTURN,MAPK8IP1,PPP1R3F,SNHG12,SNHG10,PPP1R3E,CRYZL1,EEF1A2,KCNQ3,CDIP1,KIF20A,RIN1,NPTXR,ZNF554,ZFPM1,ATF3,ATF4,ZCCHC8,BRSK1,NYAP1,FOXG1,CDCA5,INSIG1,ANKRD11,CCDC146,ABHD8,CEND1,LPAR…
201	ETV5	333.7	ARCHS4 Coexpression,700;Enrichr Queries,160;GTEx Coexpression,141	TNC,HJURP,ABAT,LDLRAD3,VSIG2,DPF1,ARHGDIB,CYP1B1,CHAC1,JUNB,PHLDA1,HES6,GAS2L3,UNC13A,IGFBP5,LMO4,IGFBP3,ADGRA3,MAPK8IP2,GEM,BSCL2,COL4A2,MTHFD2,COL4A1,GPR161,SCG5,CDIP1,TRIB3,PLPP3,ATF3,KCTD16,EPHA2,BRSK1,NYAP1,BEX1,INSIG1,LPAR1,SLC1A4,NALCN,FBXO41,MEG9,SEL1L3,EFNB2,SOCS2,FAM171A2,CCNB1,STC2,HMOX1,PMAIP1,SCN3B,ECT2,EGR1,PTPRN2,JAG1,SMAD3,GADD45B,GADD45A,CAV1,FN1,ASNS,DCLK1,SMAD7,CXCL10,NR4A1,ID2…
202	CREB3L1	335	ARCHS4 Coexpression,92;Enrichr Queries,255;ReMap ChIP-seq,247;GTEx Coexpression,746	OXTR,ZMYND8,CCNF,XYLT2,TNC,MRGPRF,ICAM4,PLAT,ALDH1L2,PVR,TM7SF2,FGF5,RASSF1,BEST4,CYSRT1,FAM174B,VSIG2,ADGRA2,SESN2,TUBB1,DPF1,CYP1B1,SLC25A42,JUNB,PHLDA1,PAMR1,TNS1,PHLDA3,HES7,OSR2,POSTN,FAM24B,CISH,IGFBP5,METTL1,UNC5B,IGFBP3,WNT5A,ANXA10,SOX12,CMBL,NEAT1,PGF,TM4SF1,ERN1,ERN2,PLPP6,COL4A2,ZNF837,COL4A1,DDIT3,ADAM12,LINC00887,TRIB3,MALAT1,NUPR1,MIR210HG,PLPP3,ATF3,LLGL2,EPHA2,ZNF672,LINC01011,BR…
203	TSHZ3	335.7	ARCHS4 Coexpression,36;Enrichr Queries,632;GTEx Coexpression,339	MRGPRF,TNC,RORA,ALDH1L2,RGS4,FGF5,EDNRA,ADGRA2,GRB10,CYP1B1,PAMR1,TNS1,POSTN,IGFBP5,IGFBP3,WNT5A,EBF1,EML1,COL4A2,COL4A1,GPR161,NR2F2-AS1,ADAM12,PLPP3,SDC2,NTM,LPAR1,FPR2,ADAMTS12,FBLN5,EFNB2,CNN1,BNC2-AS1,FLRT2,KCNQ1OT1,TSPAN2,ZNF665,SCN3B,ZNF660,EGR1,JAG1,SMAD3,CAV1,FN1,NR2F2,ZFHX4,DCLK1,VASN,SMAD7,COL5A1,ID2,BHLHE40,ITGBL1,DCHS1,HOXD4,FBXL7,DUBR,SNAP25,MESP1,CDKN1A,TENM4,TMEM47,PMEPA1,EMILIN1,…
204	NKX22	336	ARCHS4 Coexpression,211;GTEx Coexpression,461	SPAG16,PCSK1,KCNC4,LDLRAD4,RGS4,PAIP2B,FSD1L,FAM174B,HADH,ARFGEF3,PAQR6,ZNF483,UNC13A,GSTO2,APLP1,TMC7,FOS,SSTR1,MTURN,CACNB2,FAM222A,PSRC1,DNAJC6,SCG5,RAPGEF5,SCG2,NLGN3,GNAZ,BEX1,TTYH2,LPAR1,NALCN,TMTC4,DNAJB2,TSPAN2,GCNT4,MPP2,CDK18,EGR1,RPH3AL,PTPRN2,PCDH9,GCH1,PTCH1,PCDHGC3,DOHH,ADAP1,SYNJ2BP,SYT7,PEX5L,EVI2A,TMEM236,CNTN1,NACAD,SIM1,SLC25A34,HCN2
205	DLX3	337.3	ARCHS4 Coexpression,432;Enrichr Queries,272;GTEx Coexpression,308	WWC1,TNC,RORA,AQP3,RAPGEFL1,FAM110A,VSIG2,MYB,CYP1B1,JUNB,IGFBP5,UNC5B,IGFBP3,WNT5A,PGF,ADAM12,PKP1,NUPR1,ATF3,DLX2,GPR87,NXPH4,LPAR1,TACSTD2,IL20RB,TWIST1,FOXO6,SLC9A1,XKRX,EFNB2,STC2,BMF,SFN,CGA,CPA4,JAG2,EGR1,NGFR,TMEM86A,CDSN,OPN3,GADD45B,IGF2,NFATC2,TINCR,NR1D1,NR2F2,BMP4,CXCL10,NR4A1,BMP2,RNF227,COL5A1,BAMBI,ID2,BHLHE40,CNTN1,SNAI1,NFE2L3,FGFR3,CDKN1A,BTG2,HSPB8,SIX1,SLC7A11,VLDLR,SPTLC3,CA…
206	ZNF618	338	ARCHS4 Coexpression,110;Enrichr Queries,614;GTEx Coexpression,290	ANKRD13B,SAMD9L,ZMYND8,TNC,HNMT,BACH2,CELSR3,DPYSL4,ADGRA2,KIF5C,GRB10,CYP1B1,TNS1,RSAD2,IGFBP5,LOXL1-AS1,IGFBP3,SOX12,RUNX2,COL4A2,NR2F2-AS1,TNIK,OBSL1,ATF3,LINC01852,SDC2,ANKRD11,LPAR1,XPC,FBLN5,SOCS2,EFNB2,EFNB1,FAM171A2,PODXL,PMAIP1,ZNF665,MAP2K6,EGR1,JAG1,SMAD3,ZFHX2,FZD2,FN1,NR2F2,ZFHX4,VASN,CXCL10,BCL9,MEX3A,COL5A1,BHLHE40,ITGBL1,DCHS1,XAF1,CNIH2,RCOR2,CDK15,DUBR,DRAXIN,BTG2,ECM2,TENM4,SLC…
207	MYB	338.7	Literature ChIP-seq,126;ARCHS4 Coexpression,841;ENCODE ChIP-seq,92;Enrichr Queries,90;ReMap ChIP-seq,159;GTEx Coexpression,724	HCP5,EIF4A1,ZNF296,CCNF,AQP3,BACH2,CDC20,FAM110A,RASSF1,VSIG2,MYB,TNFSF10,FAM53B,CYP1B1,JUNB,HES7,RSAD2,MYO7B,RFX2,ACSL5,RUNX3,PRKAB1,ASRGL1,DEPDC1B,ZNF837,MTHFD2,DDIT3,CLDN7,KIF20A,RIN1,CES3,ATF3,LLGL2,ATF4,CDCA3,ANP32A,SHMT2,PPP1R35,CDCA5,CAPN10-DT,HIF1A,HSD11B1,CHST11,BLOC1S2,STC2,B4GALNT1,KCNN4,ZBED3,CDT1,PLK3,GPR17,SNHG1,EGR1,XBP1,LINC01089,JUND,GADD45B,GADD45A,PLK1,FN1,IL31RA,CGN,NR1D1,CDC6…
208	ZNF732	339.5	ARCHS4 Coexpression,313;GTEx Coexpression,366	ANKRD13B,ZNF251,BUB1B,MCM10,CELSR3,SHF,FLCN,PPP2R1B,ZNF248,KPNA2,NINL,DLGAP5,LZTS3,NDC1,PNISR,TLE2,CXADR,VASH2,TET1,ETV1,ELOVL6,SOX12,TENT5B,ASPM,DEPDC1B,KIF20B,DTL,CAPN10-DT,TTK,HMMR,CLN8,CCNB2,CCNB1,ORC1,RAB26,PODXL,GCNT2,ECT2,ZNF785,ASIC3,BUB1,RUNX1T1,LINC01089,DAB2IP,TUBE1,CDC6,GRIN2C,POU6F1,CENPE,PSAT1,CAMK4,ZNF30,CDR2L,UBAP1L,HNRNPA1L2,YPEL4,MDGA1,SLC24A5
209	SOX11	339.8	Literature ChIP-seq,94;ARCHS4 Coexpression,372;Enrichr Queries,149;ReMap ChIP-seq,283;GTEx Coexpression,801	MAP10,ABAT,AQP3,BACH2,CDC20,IL4I1,EDNRA,DPYSL4,OTUD6B-AS1,VSIG2,ZXDC,DPF1,ARL6IP5,CYP1B1,FAM53A,JUNB,HES7,MIR4458HG,CXADR,ATP6V1G2,UNC5B,EBF1,TMEM170B,EML1,MTURN,PLPP6,IFT81,GPR161,CRYZL1,CLDN7,KCNQ3,CDIP1,CTXN2,PLPP3,CES3,EIF1B,TSPYL4,ATF3,BEX1,ANP32A,FOXG1,LPAR1,CEND1,MED12L,SNHG17,TMTC4,HELZ2,CHST11,FLRT2,STC2,B4GALNT1,KCNN4,SNHG1,EGR1,B3GALNT1,LINC01089,PTPRN2,JAG1,FZD2,PLK1,FN1,IGF2,NR1D1,NR…
210	ZBTB25	343	ARCHS4 Coexpression,521;Enrichr Queries,240;GTEx Coexpression,268	CYFIP2,LENG8-AS1,ZMYND8,ZBTB26,RORA,JADE2,ZC3H12D,ZEB1-AS1,VSIG2,ZNF726,ZC3H12A,ZNF841,JUNB,PHLDA1,ZNF320,PNISR,KCTD19,IGFBP3,IFRD1,RUNX3,GEM,PGF,DDIT3,ZNF713,ZNF554,ATF3,ZNF674,BLK,ZCCHC8,SP140,INSIG1,SLC1A5,MIR3142HG,HIF1A,SOCS2,UGCG,HCAR1,ZNF665,ZNF785,EGR1,ZNF141,JAG1,JUND,SMAD3,GADD45B,GADD45A,PTCH1,OGA,NR1D1,NFKB2,SMAD7,NFKBIA,CXCL10,NR4A1,NR4A3,ID2,BHLHE40,CNTN1,SPIRE2,NABP1,MATN1-AS1,MANS…
211	CASZ1	343.7	ARCHS4 Coexpression,145;Enrichr Queries,571;GTEx Coexpression,315	EHF,RORA,AQP3,RAPGEFL1,BACH2,FAM110A,VSIG2,PHLDA1,SLC12A7,TNS1,IGFBP5,ADPRHL1,UNC5B,EBF1,RUNX3,EEF1A2,CLDN7,CHMP4C,PKP1,ALPK3,PLPP3,ATF3,EPHA2,LLGL2,TPH1,NOTCH1,GPR87,IL20RB,PRKCZ,XKRX,EFNB2,BCL2L11,PMAIP1,CPA4,JAG2,TMEM184A,EGR1,CCDC17,TMEM86A,CDSN,JAG1,PTPRN2,SMAD3,GADD45B,NEBL,GADD45A,NFATC2,TINCR,NR2F2,CGN,SYT7,SMAD7,ABTB2,CXCL10,RNF227,COL5A1,ID2,BHLHE40,PLCH2,FGFR3,SERINC2,CDKN1A,BTG2,TENM4…
212	PBX4	344	ARCHS4 Coexpression,89;Enrichr Queries,83;GTEx Coexpression,860	CD83,RORA,SLC4A5,CDC14A,FAM110A,ZC3H12D,PTTG1,VSIG2,GRAP2,ZC3H12A,MYB,TUBB1,TNFSF10,JUNB,PHLDA1,CSGALNACT1,TLE2,RSAD2,IGFBP3,DIO2,ARID5A,PAX8-AS1,NEAT1,KNSTRN,RUNX3,GEM,PGF,ENKUR,COL4A2,ADAM8,SRSF5,ATF3,SDC2,INSIG1,SH2D2A,LPAR1,LPAR2,PLA2G6,PRKCZ,C3,SOCS2,BCL2L11,INPP5J,HMOX1,PMAIP1,BMF,KCNN4,CPA4,EGR1,PLK3,JUND,SMAD3,GADD45B,SIAH2,FN1,NFKB2,SMAD7,EIF1,NFKBIA,CXCL10,NR4A1,RGCC,NR4A3,COL5A1,ID2,BH…
213	CEBPB	347	Literature ChIP-seq,47;ARCHS4 Coexpression,860;ENCODE ChIP-seq,3;Enrichr Queries,230;ReMap ChIP-seq,8;GTEx Coexpression,934	EIF4A1,EHF,TES,ZMYND8,CCNF,AQP3,VSIG2,ZC3H12A,MYB,FDXR,CYP1B1,FAM53A,CHAC1,JUNB,HES7,GABARAPL1,METTL1,NFKBIL1,SLC11A2,IFRD1,RFX2,RUNX3,TM4SF1,SNHG12,MTHFD2,MIP,DDIT3,SNHG10,NR2F2-AS1,CRYZL1,LUCAT1,LINC00887,TRIB3,ALPK3,PRR11,ZFPM1,ATF3,EPHA2,ATF4,SHMT2,CDCA5,SH2D2A,SP140,IL20RB,FPR2,HIF1A,C3,CYP27B1,NUAK2,CHST11,STC2,RDH10,SLAMF9,HMOX1,SCN3B,PCK2,PLK3,CDT1,SNHG1,EGR1,LINC01089,XBP1,JAG1,JUND,CDSN…
214	BACH1	348.5	Literature ChIP-seq,6;ARCHS4 Coexpression,380;ENCODE ChIP-seq,82;Enrichr Queries,337;ReMap ChIP-seq,132;GTEx Coexpression,1154	JRK,EHF,ABAT,ACCS,BACH2,LACTB,CYP1B1,JUNB,HES7,GABARAPL1,PRKAB1,AR,EID3,MTHFD2,CLDN7,CDIP1,NHLRC1,LINS1,ATF3,TSPYL4,CDCA5,XPC,FPR2,PLA2G6,HIF1A,SLC5A3,KIAA0040,C3,HSD11B1,FLRT2,RDH10,HMOX1,CGA,HOXC8,PRELID3A,PLK3,JUND,FZD2,ABCA6,FN1,GRIN2C,EIF1,SLC6A9,TNFSF9,HBP1,HNRNPA1L2,CDKN1A,BTG2,BHLHE41,PRKAG2,BBC3,ADAMTSL5,HEY2,GPR135,APC2,GPR39,SPHK1,PGAM2,VWA5A,EMP1,TEX14,FOS,ELOVL7,PIGM,RCCD1,LYPLAL1,JD…
215	ZNF248	349	ARCHS4 Coexpression,434;Enrichr Queries,454;GTEx Coexpression,159	CRTC1,ANKRD36,RORA,IKZF2,CELSR3,DPYSL4,VSIG2,KIF5C,SESN1,CYP1B1,PHLDA1,LZTS3,PNISR,TLE2,ATP6V1G2,SEMA6D,SOX12,PGF,IFT81,PPP1R3E,ATF3,BEX1,INSIG1,FOXG1,LPAR1,ARHGAP12,EFNB2,SOCS2,BCL2L11,SCN3B,ZNF785,ASIC3,ZBED5,BBS1,EGR1,JAG1,FZD2,SMAD3,GADD45B,GADD45A,CAV1,PTCH1,FN1,NR2F2,GRIN2C,ZFHX4,POU6F1,ID2,ZNF30,BHLHE40,UBAP1L,BRWD1,PTPRR,CDKN1A,BTG2,ZNF251,TNFAIP3,SLC7A11,N4BP2L2,SHF,ZNF280D,FLCN,EPM2AIP1…
216	STAT3	349.7	Literature ChIP-seq,32;ARCHS4 Coexpression,928;ENCODE ChIP-seq,37;Enrichr Queries,966;ReMap ChIP-seq,29;GTEx Coexpression,106	EHF,TES,ABAT,ACCS,OTUD6B-AS1,ZC3H12A,MYB,CYP1B1,JUNB,HES7,GBP5,GABARAPL1,MIRLET7BHG,CXADR,UNC5B,RFX2,SOX12,EML1,AR,DEPDC1B,RNF125,CLDN7,TYRO3,CDIP1,LINC00887,PRR11,TSPYL4,ATF3,LINS1,ATF4,NYAP1,CDCA5,PDGFB,IL20RB,XPC,FPR2,PRKCZ,HIF1A,KIAA0040,HSD11B1,C3,FAM171A2,FLRT2,KCNQ1OT1,RRS1,HESX1,SLC19A3,HMOX1,SFN,ST3GAL3,PLK3,NGFR,JUND,FZD5,NEBL,FN1,NR1D1,NR2F2,EIF1,MEX3B,ZFAT,HBP1,HNRNPA1L2,CDK15,CDKN1A,…
217	PLAG1	350	ARCHS4 Coexpression,757;Enrichr Queries,155;GTEx Coexpression,138	ZC3HAV1L,ARHGAP39,RORA,IKZF2,BACH2,VSIG2,ZNF726,MYB,CYP1B1,ZNF841,SKP2,TNS1,ZNF320,HES7,GAS2L3,IGFBP5,IGFBP3,WNT5A,EBF1,RUNX2,GEM,PGF,PAPPA,PLPP3,ANKRD36B,ATF3,PTGFR,SPTBN5,ANKRD11,INSIG1,LPAR1,GPR85,XPC,SLC5A3,EFNB2,SOCS2,BCL2L11,KCNQ1OT1,PMAIP1,BMF,ZNF665,PRELID3A,CPA4,NGFR,EGR1,FZD2,JAG1,SMAD3,OSBPL6,GADD45B,FZD5,PTCH1,CAV1,FN1,EIF2AK4,NR2F2,ZFHX4,SMAD7,CXCL10,NR4A3,COL5A1,ID2,BHLHE40,NABP1,CD…
218	ZNF785	350.5	ARCHS4 Coexpression,575;GTEx Coexpression,126	DRAXIN,JRK,C2CD3,SHF,EPM2AIP1,ZNF726,ZNF248,ZNF841,MCF2L2,ZNF320,PNISR,KCTD19,PLA2G4C,PROX2,ABCC9,SOX12,ZNF14,ZNF713,ZNF514,ZNF780B,RAD51-AS1,ZNF512,RCCD1,SPACA6,ZNF510,ZNF554,ZNF674,ZNF112,ZNF594,CAPN10-DT,PURB,GK5,HCAR1,ZNF665,ZNF862,PRELID3A,RBM10,RUNX1T1,ZNF660,LINC01089,SPRYD4,MIR4453HG,WTIP,GVQW3,TMEM236,NMNAT1,CAMK4,ZNF30,ZNF74,LYRM7,SPIRE2,SEC24B-AS1,TSPY26P,MANSC1,UBAP1L,HNRNPA1L2
219	THRA	352	Literature ChIP-seq,92;ARCHS4 Coexpression,103;Enrichr Queries,879;GTEx Coexpression,334	CRTC1,FAM107A,MRGPRF,RORA,FGF2,DPF1,ARL6IP5,SLC26A11,BSN,JUNB,RGS7,TNS1,PPP1R16B,GABARAPL1,PAQR6,UNC13A,IGFBP5,LMO4,APLP1,MAPK8IP2,MTURN,MAPK8IP1,CDC25B,KCNQ3,CDIP1,PLPP3,NPTXR,OBSL1,TSPYL4,ATF3,BRSK1,NYAP1,NOTCH1,FOXG1,LPAR1,PDGFB,CEND1,FBXO41,SOCS2,B4GALNT1,RAB6B,EGR1,CDK18,LINC01122,JUND,SMAD3,GADD45B,CAV1,PTCH1,FN1,NR2F2,NR1D1,GRIN2C,NR4A1,COL5A1,ID2,BHLHE40,CSPG5,MAP3K10,NFKBIB,CDKN1A,BTG2,A…
220	RORB	352	ARCHS4 Coexpression,358;Enrichr Queries,498;GTEx Coexpression,200	FRMPD4,FAM107A,TNC,RORA,ABAT,RGS4,KIF5C,VSIG2,DPF1,BSN,UNC13A,IGFBP5,LMO4,SEMA6D,IGFBP3,DIO2,EBF1,MAPK8IP2,GEM,MTURN,PAPPA,KCNQ3,CDIP1,CTXN2,PLPP3,SCG2,KCTD16,BRSK1,NYAP1,KHDRBS3,FOXG1,NTM,ABHD8,LPAR1,CEND1,FBXO41,EFNB2,FLRT2,SCN3B,RAB6B,MOAP1,EGR1,LINC01122,VCAM1,NR2F2,ZFHX4,DCLK1,CXCL10,NR4A1,BMP2,PEX5L,NR4A3,ID2,RCAN2,BHLHE40,CNTN1,CSPG5,MAP3K10,FBXL2,FGFR3,SNAP25,CDKN1A,SLC7A11,TMEM47,CA2,LRR…
221	IRF7	354	ARCHS4 Coexpression,386;Enrichr Queries,350;GTEx Coexpression,326	RTP4,HCP5,CSRNP1,SAMD9L,CDKN1A,BTG2,CD83,GIMAP2,CGAS,TNFAIP3,SIRPB2,CXCL1,SLC7A11,PPCDC,CTSS,SIRPB1,ZC3H12D,IFIH1,GRAP2,KYNU,ARHGDIB,DHX58,NFKBIZ,RAC2,CASP1,TNFSF10,FBXO6,UPP1,JUNB,GBP5,RSAD2,IGFBP3,EMP1,BTN3A2,FOS,TRAF1,TNFRSF1B,RUNX3,RHOB,SLC7A5,IL1B,ADAM8,NUPR1,ATF3,CFB,DDR2,PPP1R15A,LILRA6,BCL2A1,CEBPD,SP140,FPR2,USP18,RELB,HELZ2,C3,IL21R,HMOX1,PMAIP1,CCL2,OTOF,GBP2,ZNF467,XDH,ZNF586,EGR1,VCA…
222	HOXA2	354.3	Literature ChIP-seq,113;ARCHS4 Coexpression,602;Enrichr Queries,112;GTEx Coexpression,590	PRDM8,TES,MRGPRF,TNC,RORA,BACH2,RTL3,RGS4,EDNRA,VSIG2,CYP1B1,TNS1,OSR2,POSTN,IGFBP5,IGFBP3,WNT5A,EBF1,ADGRA3,EML1,PGF,COL4A2,ADAM12,PLPP3,ATF3,KCTD15,ATF4,NOTCH1,LPAR1,TWIST1,ARHGAP18,HMMR,EFNB2,SOCS2,CNN1,EFNB1,FLRT2,ZNF703,TSPAN2,HOXC8,CPA4,EGR1,JAG1,VCAM1,FZD2,SMAD3,GADD45A,CAV1,PTCH1,FN1,NR2F2,ZFHX4,SMAD7,BMP4,CXCL10,BMP2,COL5A1,ID2,BHLHE40,CNTN1,SNAI1,DCHS1,MAFK,HOXD4,RCOR2,SYNM,CDKN1A,SIX1,…
223	IRX3	355.3	ARCHS4 Coexpression,636;Enrichr Queries,106;GTEx Coexpression,324	WWC1,TNC,RORA,ARHGAP39,RAPGEFL1,FAM110A,VSIG2,CYP1B1,JUNB,PHLDA1,CXADR,IGFBP5,UNC5B,IGFBP3,WNT5A,EBF1,SOX12,TM4SF1,COL4A2,COL4A1,CHMP4C,PKP1,NUPR1,PLPP3,SPATA18,OBSL1,ATF3,LLGL2,GPR87,TACSTD2,LPAR1,IL20RB,TWIST1,XKRX,EFNB2,C3,SOCS2,STC2,CASKIN2,ZNF703,CPA4,JAG2,TMEM184A,EGR1,CCDC17,TMEM86A,XBP1,CDSN,JAG1,FZD2,GADD45B,GADD45A,CAV1,FN1,IGF2,TINCR,NR2F2,BMP4,NFKBIA,CXCL10,BMP2,RNF227,COL5A1,BAMBI,ID…
224	EBF1	356	ARCHS4 Coexpression,437;ENCODE ChIP-seq,100;Enrichr Queries,386;ReMap ChIP-seq,193;GTEx Coexpression,664	SLC46A3,ACCS,BACH2,ZC3H12D,IL4I1,LACTB,DPYSL4,DHX58,CYP1B1,JUNB,TNS1,STARD3,ATP6V1G2,METTL1,NFKBIL1,RFX2,EBF1,HCFC2,RUNX3,NR2F2-AS1,CRYZL1,KCTD11,GSAP,PLPP3,RIN1,EIF1B,ATF3,KCTD16,PIF1,ANP32A,SHMT2,PPP1R35,CDCA5,SH2D2A,SP140,PDGFB,LPAR1,XPC,MIR3142HG,HELZ2,FLRT2,SNHG20,GRPEL2,SLC19A3,HMOX1,KCNN4,ZBED5,PCK2,ZBED3,CDT1,EGR1,SNHG1,XBP1,GSDMB,LINC01089,JAG1,JUND,GADD45B,ABCA6,SIAH2,FN1,PILRB,NR2F2,EI…
225	ZNF300	356.7	ARCHS4 Coexpression,228;Enrichr Queries,100;GTEx Coexpression,742	ANKRD36,ZBTB26,TNC,BUB1B,RORA,ZDHHC1,BACH2,CDC20,DPYSL4,VSIG2,CYP1B1,ZNF841,ZNF202,PHLDA1,PNISR,CXADR,IGFBP5,IGFBP3,SEMA6D,WNT5A,EBF1,NEAT1,CDC25A,PGF,IFT81,NR2F2-AS1,EEF1A2,SRSF5,NUPR1,OBSL1,ANKRD36B,DLX2,BEX1,FOXG1,LPAR1,ATXN7L3B,HMMR,RHOBTB1,TMTC4,EFNB2,C3,SOCS2,FLRT2,STC2,ZNF665,ZBED5,ZNF660,EGR1,VCAM1,SMAD3,PLK1,FN1,NR2F2,ZFHX4,SMAD7,CXCL10,BMP2,MEX3A,ID2,BHLHE40,TOP2A,DUBR,DRAXIN,CDKN1A,WDR…
226	ZBTB32	357.3	ARCHS4 Coexpression,142;Enrichr Queries,154;GTEx Coexpression,776	SAMD9L,CD83,BUB1B,JADE2,IKZF2,ZC3H12D,IL4I1,PTTG1,VSIG2,ZC3H12A,MYB,TNFSF10,SMG7-AS1,NEK2,KPNA2,JUNB,PHLDA1,PPP1R16B,GBP5,KCTD19,RSAD2,VASH2,ARID5A,TICAM1,RUNX3,CDC25A,GEM,SGO2,EID3,ADAM8,ATF3,BLK,SEMA7A,CDCA5,SH2D2A,SP140,FBXO43,C3,SOCS2,CCNB2,WBP2NL,HMOX1,PMAIP1,BMF,KCNN4,EGR1,GADD45B,TNFRSF9,POU2F2,ADAP1,NFKB2,NFKBIA,CXCL10,NR4A1,NR4A3,ID2,BHLHE40,NABP1,TNFSF9,XAF1,NFKBIE,TP73,TOP2A,RTP4,CSRNP…
227	BCL11A	357.6	ARCHS4 Coexpression,603;ENCODE ChIP-seq,66;Enrichr Queries,672;ReMap ChIP-seq,129;GTEx Coexpression,318	CYFIP2,EIF4A1,ZNF296,ICAM4,RAPGEFL1,BACH2,FAM110A,ZC3H12D,IL4I1,ZEB1-AS1,MYB,FAM53C,ARL6IP5,CYP1B1,JUNB,HES7,ZNF165,CXADR,ATP6V1G2,NFKBIL1,EBF1,RUNX3,KCNQ3,RIN1,PLPP3,ZFPM1,ATF3,ATF4,LINC01852,ANP32A,PPP1R35,ITPR1-DT,SP140,ZNF391,FOXG1,CAPN10-DT,LPAR1,IL20RB,CEND1,PLA2G6,MIR3142HG,XKRX,HELZ2,FLRT2,KCNN4,PRELID3A,LRRC37A3,EGR1,PLK3,SNHG1,XBP1,LINC01089,CREBBP,JAG1,JUND,GADD45B,SIAH2,FN1,RAB27B,TIN…
228	SOX21	357.7	ARCHS4 Coexpression,38;Enrichr Queries,764;GTEx Coexpression,271	PANK1,TNC,ABAT,RAPGEFL1,DPYSL4,VSIG2,CYP1B1,JUNB,PHLDA1,CXADR,IGFBP5,IGFBP3,WNT5A,SOX12,TYRO3,PKP1,RIN1,PLPP3,ATF3,DLX2,GPR87,FOXG1,LPAR1,IL20RB,XKRX,EFNB2,EFNB1,FAM171A2,HESX1,CPA4,MAP2K6,EGR1,CDSN,JAG1,FZD2,FZD5,NEBL,PTCH1,IGF2,RAB27B,TINCR,NR2F2,ZFHX4,AIF1L,BMP4,BCL9,MEX3A,RNF227,SLC6A9,ID2,BHLHE40,CNTN1,CSPG5,DCHS1,FGFR3,RCOR2,FBXL7,GPSM2,DRAXIN,WDR47,CDKN1A,TENM4,SLC7A11,ELFN1,TMEM47,KIAA154…
229	HAND2	359	ARCHS4 Coexpression,204;Enrichr Queries,111;GTEx Coexpression,762	ANKRD13B,TES,MRGPRF,TNC,PLAT,RORA,RTL3,RGS4,EDNRA,ADGRA2,ARHGDIB,CYP1B1,TNS1,POSTN,IGFBP5,UNC5B,IGFBP3,WNT5A,EBF1,SOX12,EML1,GEM,RUNX2,CACNB2,COL4A2,COL4A1,PAPPA,ADAM12,EEF1A2,OBSL1,ATF3,KCTD15,ATF4,ANP32A,LPAR1,TWIST1,FBLN5,EFNB2,CNN1,FLRT2,STC2,TSPAN2,EGR1,VCAM1,FZD2,NEBL,FN1,IGF2,NR2F2,CCDC9B,MCC,ZFHX4,BMP4,BCL9,CXCL10,BMP2,MEX3A,COL5A1,BAMBI,BHLHE40,DCHS1,RCOR2,SYNM,TENM4,HSPB8,SIX1,TCF21,JPH…
230	RARG	359.3	Literature ChIP-seq,82;ARCHS4 Coexpression,791;Enrichr Queries,464;GTEx Coexpression,100	JRK,MRGPRF,AQP3,NUDT6,RAPGEFL1,FAM110A,VSIG2,ADGRA2,CYP1B1,NEK2,JUNB,PHLDA1,TNS1,PHLDA3,GABARAPL1,IGFBP5,UNC5B,IGFBP3,IFRD1,RFX1,PGF,TM4SF1,CACNB1,DDIT3,CHMP4C,PKP1,KCTD11,NUPR1,PLPP3,ATF3,EPHA2,NOTCH1,GPR87,TACSTD2,PDGFB,LPAR1,IL20RB,SLC1A5,PLA2G6,XKRX,EFNB2,SOCS2,BCL2L11,HMOX1,SFN,N4BP3,CPA4,ST3GAL3,TMEM184A,JAG2,EGR1,JAG1,JUND,SMAD3,GADD45B,GADD45A,CAV1,TNFRSF9,FN1,TINCR,NR2F2,NR1D1,CP,VASN,SM…
231	SOX8	360	ARCHS4 Coexpression,250;Enrichr Queries,164;GTEx Coexpression,666	HDAC11,FAM107A,TNC,ABAT,PAIP2B,DPYSL4,KIF5C,VSIG2,CYP1B1,JUNB,PHLDA1,PPP1R16B,PAQR6,IGFBP5,UNC5B,IGFBP3,APLP1,MAPK8IP2,MTURN,PGF,MAPK8IP1,COL4A1,EEF1A2,PLPP3,ATF3,BRSK1,NOTCH1,KHDRBS3,NYAP1,TTYH2,LPAR1,CEND1,TMTC4,EFNB2,C3,EGR1,NGFR,GPR17,CDK18,GADD45B,GADD45A,FN1,IGF2,NR2F2,ADAP1,DCLK1,AIF1L,BMP4,KIAA1755,CXCL10,NR4A1,PEX5L,BMP2,RGCC,COL5A1,BAMBI,ID2,BHLHE40,CNTN1,CSPG5,NACAD,FGFR3,SYNM,CDKN1A,B…
232	BATF	360	ARCHS4 Coexpression,114;ENCODE ChIP-seq,67;Enrichr Queries,659;ReMap ChIP-seq,105;GTEx Coexpression,855	VLDLR-AS1,EHF,AQP3,ZC3H12D,IL4I1,MYB,ZC3H12A,DHX58,TNFSF10,ARL6IP5,JUNB,GBP5,ZNF165,ATP6V1G2,RSAD2,NFKBIL1,RUNX3,MTHFD2,SNHG10,RIN1,KIF20B,ATF3,SP140,CDCA5,SH2D2A,MIR3142HG,SKA1,C3,SNHG26,UGCG,HMOX1,KCNN4,ZBED3,SNHG1,EGR1,XBP1,JUND,GADD45B,SIAH2,PILRB,EIF2AK4,EIF1,ZFAT-AS1,MIR221,ZFAT,ID2,TNFSF4,ST20,TNFSF9,MATN1-AS1,GRAP,TP73,CSRNP1,CDKN1A,BTG2,CCDC121,CDKN1B,TTN-AS1,ZFAS1,HILPDA,SMG9,VLDLR,RCSD…
233	NKX62	361.5	ARCHS4 Coexpression,52;GTEx Coexpression,671	SPAG16,HDAC11,FAM107A,AATK,LDLRAD4,PAIP2B,KIF5C,BSN,APC2,PAQR6,APLP1,RNF208,TMC7,DUSP8,MAPK8IP2,MTURN,MAPK8IP1,PCP2,FAM222A,PSRC1,DNAJC6,TYRO3,ARHGEF4,MAPRE3,RAPGEF5,CRYAB,CERS1,BRSK1,NYAP1,TTYH2,LPAR1,CEND1,TMTC4,DNAJB2,KIAA0513,SH3TC2,SV2A,RAB6B,PLEKHH1,SPECC1,CDK18,ARNT2,PCDH9,KCNIP4,DOHH,AIF1L,PEX5L,EVI2A,NACAD,CNIH2,HCN2
234	HOXD10	362.7	ARCHS4 Coexpression,461;Enrichr Queries,450;GTEx Coexpression,177	KCNG1,TES,ZBTB26,MRGPRF,TNC,PLAT,RORA,EDNRA,ADGRA2,VSIG2,CYP1B1,PAMR1,ZNF320,OSR2,POSTN,IGFBP5,UNC5B,IGFBP3,WNT5A,EBF1,PRLR,PGF,RUNX2,CDC25A,AR,COL4A2,COL4A1,GPR161,ADAM12,ATF3,KCTD15,ATF4,DLX2,LPAR1,TWIST1,STC1,GLIS1,SOCS2,C3,CNN1,KCNQ1OT1,ZNF703,TSPAN2,ZBED5,HOXC8,CPA4,EGR1,CDT1,VCAM1,CAV1,FN1,IGF2,NR2F2,BMP4,BCL9,CXCL10,BMP2,COL5A1,ID2,BHLHE40,DCHS1,HOXD4,CDKN1A,SPEF2,SIX1,TCF21,ADAMTSL5,EXO1,…
235	NFIB	363	Literature ChIP-seq,28;ARCHS4 Coexpression,604;Enrichr Queries,641;GTEx Coexpression,179	PRDM8,IPO13,EHF,CD83,ANKRD36,CHRM4,TNC,RORA,AQP3,FAM110A,C1GALT1C1,DPF1,FAM53C,GRB10,FDXR,CYP1B1,FBXO6,PHLDA1,PAMR1,TNS1,MYLIP,CXADR,IGFBP5,SEMA6D,IGFBP3,EBF1,SOX12,EML1,SDCBP2,CDC25A,TM4SF1,COL4A2,COL4A1,GPR161,KCNQ3,NHLRC1,MALAT1,PLPP3,NPTXR,CFB,KCTD16,ANP32A,SDC2,FOXG1,INSIG1,ANKRD11,PDGFB,LPAR1,FBXO43,FBLN5,EFNB2,SOCS2,BCL2L11,FLRT2,BMF,ST3GAL3,EGR1,JAG1,SMAD3,CAV2,ABCA6,BRPF3,CAV1,FN1,TBCC,A…
236	ZNF608	364	ARCHS4 Coexpression,98;Enrichr Queries,413;GTEx Coexpression,581	ANKRD13B,DENND5B,ZMYND8,RORA,RAPGEFL1,BACH2,CELSR3,FAM110A,DPYSL4,KIF5C,CYP1B1,PHLDA1,TNS1,ZNF680,IGFBP5,SEMA6D,IGFBP3,EBF1,SOX12,HECW2,PKP1,TNIK,PLPP3,ATF3,GPR87,LPAR1,IL20RB,TMTC4,ARHGAP12,EFNB2,FAM171A2,ZNF703,PMAIP1,BMF,MAP2K6,EGR1,JAG1,SMAD3,PTCH1,FN1,ARHGAP29,TINCR,NR2F2,MCC,ZFHX4,DCLK1,SMAD7,BCL9,MEX3B,MEX3A,COL5A1,ID2,BHLHE40,MDM2,DCHS1,ULBP1,RCOR2,DRAXIN,CDKN1A,BTG2,PCDHGB6,TENM4,BHLHE41…
237	TSHZ2	365.3	ARCHS4 Coexpression,487;Enrichr Queries,554;GTEx Coexpression,55	TNC,RORA,ACCS,HNMT,BACH2,ADGRA2,CYP1B1,TNS1,ZNF320,OSR2,POSTN,IGFBP5,SEMA6D,IGFBP3,EBF1,TM4SF1,COL4A2,COL4A1,NR2F2-AS1,ADAM12,ZNF713,PLPP3,NTM,LPAR1,C3,HCAR1,FLRT2,SLC19A3,ZNF785,ANKRD29,EGR1,ABCA6,LVRN,CAV1,RARRES1,IGF2,FN1,ARHGAP29,NR2F2,MCC,ZFHX4,DCLK1,CXCL10,COL5A1,ID2,BHLHE40,PYROXD2,HOXD4,FBXL7,ECM2,TENM4,C2CD3,PRSS27,TMEM182,N4BP2L2,ZNF280D,PMEPA1,MCF2L2,CGNL1,TIGD1,PLEKHG1,VWF,EMP1,ABCC9,…
238	SPIB	365.8	ARCHS4 Coexpression,420;Enrichr Queries,603;ReMap ChIP-seq,162;GTEx Coexpression,278	CYFIP2,HCP5,EIF4A1,ZNF296,EHF,CD83,ALDH1L2,BACH2,ZC3H12D,IL4I1,FAM174B,VSIG2,ZNF726,ARHGDIB,TUBB1,MYB,TNFSF10,TNFSF11,JUNB,MAP3K5,PPP1R16B,ZNF320,KCTD19,BORA,RSAD2,XXYLT1-AS2,EBF1,RFX1,NEAT1,RUNX3,DEPDC1B,MTHFD2,ZNF713,ADAM8,SRSF5,WDFY2,STEAP2,ZNF554,ATF3,ZNF674,BLK,PIF1,BRSK1,SEMA7A,SP140,PPP1R35,ITPR1-DT,FPR2,PLA2G6,MIR3142HG,KIAA0040,SEL1L3,C3,NUAK2,HCAR1,ORC1,PMAIP1,HMOX1,BMF,KCNN4,ZNF665,ZNF…
239	MYC	366.8	Literature ChIP-seq,38;ARCHS4 Coexpression,1139;ENCODE ChIP-seq,65;Enrichr Queries,74;ReMap ChIP-seq,181;GTEx Coexpression,704	EIF4A1,ZNF296,JRK,ZMYND8,TESK1,ICAM4,CDC20,FAM110A,LACTB,RASSF1,ZEB1-AS1,VSIG2,ZC3H12A,MYB,ZXDC,CYP1B1,CHAC1,ATXN7L2,JUNB,TSSK5P,MFSD2A,HES7,MIRLET7BHG,METTL1,IFRD1,EBF1,SOX12,ZNF14,RUNX3,TM4SF1,PLPP6,ZNF837,MTHFD2,DDIT3,CLDN7,SPIN2B,TRIB3,NHLRC1,TTLL11,KIF20A,RIN1,KIF20B,ZFPM1,PRR11,ATF3,CCNO,TSPYL4,ATF4,LLGL2,EPHA2,L3MBTL3,NYAP1,CDCA3,ANP32A,TTYH2,SHMT2,PPP1R35,CDCA5,CAPN10-DT,IL20RB,CEND1,HIF1…
240	ZNF440	367.3	ARCHS4 Coexpression,162;Enrichr Queries,700;GTEx Coexpression,240	RORA,IKZF2,RAPGEFL1,FAM110A,VSIG2,SESN1,SESN2,MYB,ZNF841,JUNB,ZNF442,ZNF320,MYLIP,CXADR,ZNF680,SDCBP2,ZNF14,PGF,ERN2,CHMP4C,ZNF713,PKP1,SPATA18,ATF3,ZNF674,GPR87,CCDC146,TACSTD2,IL20RB,XKRX,EFNB2,BCL2L11,HCAR1,NPHP1,PMAIP1,ZNF701,ZNF665,ZNF785,CPA4,TMEM184A,EGR1,CCDC17,JAG1,ZNF141,RAB27B,TINCR,MCC,SMAD7,RNF227,BHLHE40,MDM2,SPIRE2,MXD1,SPAG17,CDKN1A,BTG2,CRYBG1,SPEF2,C2CD3,TMEM182,SPTLC3,TNFAIP8L1…
241	CEBPD	367.4	Literature ChIP-seq,73;ARCHS4 Coexpression,794;ENCODE ChIP-seq,71;ReMap ChIP-seq,182;GTEx Coexpression,717	EIF4A1,JRK,ZNF296,ZMYND8,ICAM4,IKZF2,OTUD6B-AS1,ZC3H12A,ZXDC,JUNB,SNORA33,METTL1,ZNF10,SOX12,SNHG12,ZNF837,DDIT3,CLDN7,CDIP1,TRIB3,KIF20B,OBSL1,ZFPM1,ATF3,ATF4,EPHA2,SLC45A4,CDCA3,CDCA5,PPP1R35,SDC2,CAPN10-DT,CEND1,ATXN7L3B,FPR2,PRKCZ,C3,CYP27B1,RDH10,SNHG20,HMOX1,RBM12,PLK3,CDT1,SNHG1,B3GALNT1,XBP1,LINC01089,JUND,GADD45B,FZD5,ABCA6,GADD45A,RAB3IP,PLK1,IGF2,NR1D1,EIF2AK4,NR2F2,FBXL8,SLC6A9,ID2,ZF…
242	ST18	368.7	ARCHS4 Coexpression,210;Enrichr Queries,712;GTEx Coexpression,184	ANKRD13B,SNAP25,CPM,PCSK1,DRAXIN,CDKN1A,BTG2,TENM4,RORA,LDLRAD4,SLC7A11,BACH2,RGS4,FSD1L,KIF5C,CA2,ITGB8,NCKAP5,MCF2L2,ARFGEF3,TNS1,APC2,UPF1,PAQR6,ZNF483,ATP6V1G2,UNC13A,IGFBP5,GSTO2,SEMA6D,APLP1,EBF1,TMC7,ETV1,FOS,MTURN,RNF144A,CLDN11,CACNB2,FAM222A,PTP4A3,PSRC1,DNAJC6,SCG5,RAPGEF5,SCG2,ATF3,DDR2,CREB5,GNAZ,BEX1,TTYH2,NTM,PPM1H,LPAR1,CRMP1,NALCN,HDAC9,TMTC4,DNAJB2,TRPM2,GNG2,SPOCK1,SCN3B,ASIC3,…
243	ZIC1	368.7	ARCHS4 Coexpression,78;Enrichr Queries,384;GTEx Coexpression,644	CRTC1,TNC,ABAT,CELSR3,RGS4,DPYSL4,KIF5C,CYP1B1,BSN,LZTS3,TLE2,POSTN,ATP6V1G2,IGFBP5,IGFBP3,WNT5A,APLP1,EBF1,MAPK8IP2,MTURN,MAPK8IP1,COL4A2,COL4A1,ADAM12,PLPP3,SCG2,ATF3,BRSK1,DLX2,NYAP1,FOXG1,NTM,LPAR1,TWIST1,CEND1,EFNB2,FAM171A2,FLRT2,RAB6B,EGR1,VCAM1,RAB3IP,FN1,IGF2,NR2F2,GRIN2C,CP,ZFHX4,DCLK1,BMP4,CXCL10,NR4A1,MEX3A,COL5A1,ID2,ZNF30,BHLHE40,NACAD,UBAP1L,CNIH2,RCOR2,SNAP25,PTPRR,CDKN1A,PCDHGB6,…
244	NFATC1	368.8	ARCHS4 Coexpression,315;ENCODE ChIP-seq,112;Enrichr Queries,150;ReMap ChIP-seq,288;GTEx Coexpression,979	IPO13,EIF4A1,ICAM4,ACCS,BACH2,ZC3H12D,FAM53B,MYOZ3,JUNB,TNS1,PAQR6,METTL1,EBF1,RUNX3,RUNX2,ZNF837,PPP1R3E,ALPK3,RIN1,ZFPM1,ATF3,EPHA2,CDCA5,SH2D2A,PPP1R35,PDGFB,CEND1,XPC,SLC5A3,MIR3142HG,HIF1A,SNHG17,UGCG,CHST11,GRPEL2,HMOX1,RBM12,ZBED5,PLK3,SNHG1,EGR1,BBS1,JUND,JAG1,GADD45B,GADD45A,PLK1,FN1,NFATC2,NR2F2,CDC6,SNHG4,LPAR5,ID2,WDR5B,TNFSF9,HNRNPA1L2,CSRNP1,CDKN1A,BTG2,CCDC121,MRPS14,PHF23,HILPDA,R…
245	FLI1	369.5	Literature ChIP-seq,147;ARCHS4 Coexpression,546;ENCODE ChIP-seq,118;Enrichr Queries,418;ReMap ChIP-seq,160;GTEx Coexpression,828	CYFIP2,HCP5,ZNF296,TES,TESK1,XYLT2,ACCS,FAM110A,LACTB,MYB,CYP1B1,JUNB,HES7,STARD3,GBP5,ZNF165,MIRLET7BHG,UNC13A,UNC5B,RFX2,SOX12,RFX1,PRKAB1,KNSTRN,EML1,LRRC37B,DEPDC1B,EID3,RNF125,DDIT3,HECW2,CLDN7,SPIN2B,NHLRC1,ADPRM,ATF3,ATF4,NYAP1,CDCA3,CDCA5,CAPN10-DT,PDGFB,ATXN7L3B,XPC,FPR2,PLA2G6,SKA1,C3,CHST11,BLOC1S2,GRPEL2,RRS1,HMOX1,HOXC8,PLK3,GPR17,NGFR,JUND,FZD2,NEBL,PLK1,RAB3IP,FN1,IL31RA,NFATC2,NR1…
246	BCL11B	370.5	Literature ChIP-seq,127;ARCHS4 Coexpression,288;Enrichr Queries,910;GTEx Coexpression,157	CYFIP2,RORA,JADE2,RAPGEFL1,BACH2,CDC14A,FAM110A,ZC3H12D,MYB,JUNB,PPP1R16B,GBP5,CXADR,IGFBP5,EBF1,RUNX3,RNF125,PKP1,TNIK,RIN1,NOTCH1,GPR87,FOXG1,SP140,LPAR1,IL20RB,XKRX,EFNB2,CHST11,ATXN7,CPA4,EGR1,CDSN,PTPRN2,SMAD3,NFATC2,TINCR,NR2F2,DCLK1,SMAD7,NR4A3,RNF227,SLC6A9,COL5A1,ID2,BHLHE40,FGFR3,WDR47,CDKN1A,BTG2,CDKN1B,TENM4,TNFAIP3,SLC7A11,LBH,CASP8,SPTLC3,RAC2,PMEPA1,CCR7,GAL3ST4,BTN3A3,IL17RE,FOS,E…
247	HOXD3	371.7	ARCHS4 Coexpression,423;Enrichr Queries,577;GTEx Coexpression,115	KCNG1,PRDM8,ANKRD13B,RORA,HNMT,CELSR3,DPYSL4,ADGRA2,CYP1B1,OSR2,POSTN,IGFBP5,UNC5B,METTL1,IGFBP3,WNT5A,EBF1,PRLR,RUNX2,AR,COL4A2,COL4A1,GPR161,NR2F2-AS1,ADAM12,ATF3,L3MBTL3,DLX2,FOXG1,NTM,LPAR1,TWIST1,FAM171A2,BNC2-AS1,KCNQ1OT1,STC2,ZNF703,ZNF665,HOXC8,CPA4,EGR1,NGFR,PTCH1,GREB1,FN1,IGF2,NR2F2,ZFHX4,BMP4,CXCL10,MEX3B,MEX3A,COL5A1,BHLHE40,SNAI1,DCHS1,HOXD4,SIM1,RCOR2,FBXL7,DUBR,DET1,TENM4,SIX1,TCF…
248	NKX12	372	ARCHS4 Coexpression,513;GTEx Coexpression,231	GPSM2,WDR47,EHF,CRYBG1,PRSS27,BUB1B,AQP3,RAPGEFL1,CYSRT1,PPP2R1B,PHGDH,DLGAP5,NDC1,VASH2,TMEM40,EMP1,TET1,TENT5B,CDC25A,CCNA2,ARHGEF4,RIN1,DTL,EPHA2,GPR87,CDCA5,TACSTD2,IL20RB,ABHD17C,HMMR,CLN8,SLC7A1,PRRG4,CCNB1,PODXL,PAK6,SFN,N4BP3,HES2,BUB1,TMEM184A,ASNS,RAB27B,GRHL3,CDC6,BAIAP2,AIF1L,EPGN,KLF5,PSAT1,RAB15,KRT15,NFE2L3,NECTIN4,FGFR3,TMEM19,RCOR2
249	HIVEP2	373.3	ARCHS4 Coexpression,281;Enrichr Queries,458;GTEx Coexpression,381	CYFIP2,DENND5B,FRMPD4,TNC,RORA,LDLRAD4,JADE2,BACH2,BSN,JUNB,PHLDA1,RGS7,LZTS3,TNS1,MAP3K5,PPP1R16B,GABARAPL1,ATP6V1G2,UNC13A,LMO4,GEM,MTURN,PPP1R3F,PLPP3,ATF3,LPAR1,CEND1,NALCN,HIF1A,FBXO41,EFNB2,SOCS2,FAM171A2,B4GALNT1,RAB6B,MOAP1,EGR1,CREBBP,JAG1,SMAD3,GADD45B,GADD45A,FN1,NFKB1,DCLK1,POU6F1,NFKB2,SMAD7,ABTB2,NFKBIA,CXCL10,NR4A1,PEX5L,NR4A3,ID2,BHLHE40,CNTN1,SNAP25,CSRNP1,WDR47,PTPRR,CDKN1A,BTG2…
250	SHOX2	373.7	ARCHS4 Coexpression,838;Enrichr Queries,194;GTEx Coexpression,89	OXTR,GALNT15,PLCE1-AS1,TNC,RORA,ALDH1L2,RGS4,ADGRA2,KIF5C,CYP1B1,OSR2,POSTN,IGFBP5,UNC5B,IGFBP3,WNT5A,EBF1,PGF,RUNX2,FNDC8,COL4A2,COL4A1,PAPPA,NR2F2-AS1,ADAM12,PRR16,ATF3,PTGFR,DLX2,LPAR1,TWIST1,FOXO6,XPC,ADAMTS12,EFNB2,FLRT2,STC2,HOXC8,CPA4,LAMC1-AS1,EGR1,FZD2,JAG1,VCAM1,ABCA6,CAV1,FN1,NR2F2,ZFHX4,VASN,DCLK1,BMP4,CXCL10,BMP2,MEX3B,COL5A1,ID2,BHLHE40,CNTN1,ITGBL1,SIM1,CDKN1A,ECM2,SIX1,JRKL,SLC7A1…
251	SALL1	375.8	Literature ChIP-seq,134;ARCHS4 Coexpression,99;Enrichr Queries,287;GTEx Coexpression,983	WWC1,TNC,ABAT,FGF2,KIF5C,VSIG2,CYP1B1,SLC25A42,PHLDA1,TNS1,PAQR6,ZNF680,IGFBP5,UNC5B,SEMA6D,IGFBP3,GPT2,APLP1,WNT5A,EBF1,ADGRA3,MTURN,COL4A2,COL4A1,ADAM12,TYRO3,WDFY2,PLPP3,DGKI,ATF3,EPHA2,NOTCH1,TTYH2,SDC2,NTM,FOXG1,LPAR1,PLA2G6,TMTC4,EFNB2,C3,SOCS2,FLRT2,PODXL,INPP5J,ECT2,EGR1,JAG1,VCAM1,FZD2,OPN3,PTCH1,FN1,NR2F2,ZFHX4,DCLK1,AIF1L,SMAD7,CXCL10,BCL9,PEX5L,BMP2,COL5A1,ID2,BHLHE40,CSPG5,DCHS1,FGFR…
252	ELK3	376.3	Literature ChIP-seq,95;ARCHS4 Coexpression,116;Enrichr Queries,495;GTEx Coexpression,799	IPO13,ZMYND8,TESK1,AQP3,ADGRA2,VSIG2,ZC3H12A,ARL6IP5,CYP1B1,JUNB,TNS1,UNC5B,EBF1,PRKAB1,TM4SF1,RUNX2,RNF125,SNHG12,PPP1R3E,PLPP3,RIN1,KIF20B,ATF3,EPHA2,SLC45A4,PTGFR,ANP32A,LPAR1,PDGFB,TWIST1,ADAMTS12,PLA2G6,HIF1A,CYP27B1,CHST11,FLRT2,BLOC1S2,STC2,ZNF703,HMOX1,SFN,PCK2,EGR1,JAG1,GADD45B,GADD45A,SIAH2,FN1,OSGIN1,RAB27B,NR1D1,GDF6,GDF5,ID2,TNFSF4,SNAI1,TNFSF9,RCOR2,CSRNP1,CDKN1A,BTG2,MRPS14,PPCDC,B…
253	ISL1	377.3	ARCHS4 Coexpression,265;Enrichr Queries,416;GTEx Coexpression,451	PRDM8,XYLT2,MRGPRF,TNC,RGS4,LACTB,EDNRA,ADGRA2,VSIG2,KIF5C,FAM174B,MYB,CYP1B1,HADH,PAMR1,OSR2,IGFBP5,SEMA6D,IGFBP3,WNT5A,EBF1,ANXA10,HCFC2,EML1,BSCL2,AR,CACNB2,SCG5,STEAP2,SCG2,ATF3,DLX2,KHDRBS3,BEX1,FOXG1,LPAR1,TWIST1,GLIS1,SOCS2,EFNB2,FLRT2,TSPAN2,CPA4,EGR1,JAG1,PTPRN2,CAV1,FN1,IGF2,NR2F2,ZFHX4,SYT7,BMP4,CXCL10,BMP2,COL5A1,TMEM236,BAMBI,ID2,RCAN2,BHLHE40,CNTN1,DCHS1,SIM1,SPAG16,SNAP25,PCSK1,CDK…
254	MTF1	377.5	ARCHS4 Coexpression,56;GTEx Coexpression,699	CXCL8,TNFAIP6,PHF23,CGAS,SIRPB2,SLC7A11,CXCL3,SIRPB1,PPCDC,CTSS,IFIH1,LACTB,IL4I1,KYNU,TUBB1,ZC3H12A,DHX58,RAC2,FAM53C,CASP1,CYP1B1,UPP1,MFSD2A,RSAD2,TOP3A,IRAK3,TRAF1,TNFRSF1B,ETV3,NAMPTP1,TICAM1,IL1A,RNF144B,IL1B,LUCAT1,ADAM8,LILRA6,SELPLG,DGCR11,BCL2A1,LPAR2,FPR2,TMEM71,E2F2,ZNF586,SLC31A2,GCH1,MX2,TNFRSF10C,NFKB1,NFKB2,TNIP3,ST20,MXD1,EVI2B,PIK3AP1,NFKBIE,KIAA0825
255	AR	378.2	Literature ChIP-seq,64;ARCHS4 Coexpression,324;Enrichr Queries,126;ReMap ChIP-seq,71;GTEx Coexpression,1306	JRK,EHF,TES,ZMYND8,LDLRAD3,ABAT,ZDHHC1,IKZF2,AQP3,EDNRA,ADGRA2,VSIG2,ZC3H12A,MYB,TNFSF10,TNFSF11,CYP1B1,CHAC1,JUNB,SNORA33,TNS1,CXADR,MIRLET7BHG,IFRD1,EBF1,ACSL5,ADGRA3,CMBL,KNSTRN,EML1,TM4SF1,RUNX2,PLPP6,CLDN7,NR2F2-AS1,TRIB3,ALPK3,PLPP3,ATF3,ANP32A,SDC2,FOXG1,LPAR1,CEND1,ADAMTS12,HIF1A,MED12L,KIAA0040,SNHG17,HSD11B1,HELZ2,C3,UGCG,C5,CHST11,HMOX1,HOXC8,JAG2,TMEM184A,EGR1,B3GALNT1,XBP1,JAG1,GADD4…
256	ZNF404	378.3	ARCHS4 Coexpression,668;Enrichr Queries,84;GTEx Coexpression,383	SLC46A3,ANKRD13B,SAMD9L,ZNF571,DENND5B,MT1X,DPYSL4,OTUD6B-AS1,VSIG2,SESN1,CYP1B1,ZNF569,JUNB,PHLDA1,TNS1,CXADR,IGFBP3,RPGRIP1L,NEAT1,GEM,PGF,BSCL2,PPP1R3F,IFT81,PPP1R3E,SCG5,CDIP1,EIF1B,ATF3,GNAZ,BEX1,NTM,FOXG1,CCDC146,LPAR1,STC1,NALCN,C3,SOCS2,PODXL,RDH10,HMOX1,PMAIP1,KCNN4,SCN3B,ASIC3,CPA4,B3GALNT1,EGR1,GADD45B,FN1,ASNS,CXCL10,BMP2,NR4A3,COL5A1,ID2,BHLHE40,CNTN1,TSPY26P,NACAD,XAF1,SPAG16,CDKN1A…
257	MXI1	378.8	ARCHS4 Coexpression,291;ENCODE ChIP-seq,49;Enrichr Queries,263;ReMap ChIP-seq,194;GTEx Coexpression,1097	IPO13,EIF4A1,MRGPRF,ICAM4,LDLRAD3,LDLRAD4,ACCS,ZDHHC1,NUDT6,IL4I1,RASSF1,VSIG2,DPF1,ATXN7L2,BSN,SKP2,JUNB,TNS1,HES7,HES6,GABARAPL1,PAQR6,MIRLET7BHG,METTL1,RFX2,SOX12,HCFC2,TMEM170B,PRKAB1,EML1,MTURN,DEPDC1B,ZNF837,DDIT3,SNHG10,PPP1R3E,CRYZL1,CLDN7,TYRO3,SPIN2B,TRIB3,KCTD11,NHLRC1,RIN1,PLPP3,PRR11,ATF3,LINS1,ATF4,EPHA2,SLC45A4,CDCA3,TTYH2,PPP1R35,CDCA5,CAPN10-DT,CEND1,HIF1A,CDKN2AIP,SKA1,CHST11,ST…
258	HOXC4	379	ARCHS4 Coexpression,620;Enrichr Queries,348;GTEx Coexpression,169	PRDM8,PLCE1-AS1,TNC,RORA,ARHGAP39,ALDH1L2,VSIG2,CYP1B1,SKP2,PHLDA1,TSSK5P,TNS1,OSR2,IGFBP5,IGFBP3,WNT5A,EBF1,SOX12,PGF,CDC25A,ATXN2L,COL4A2,COL4A1,PAPPA,ADAM12,NR2F2-AS1,PRR16,ATF3,KCTD15,ATF4,PTGFR,ANP32A,LPAR1,TWIST1,ADAMTS12,SOCS2,BNC2-AS1,FLRT2,STC2,ZNF703,ZNF665,HOXC8,LAMC1-AS1,EGR1,CDT1,FZD2,PTPRN2,GADD45B,CAV1,FN1,IGF2,EIF2AK4,NR2F2,ZFHX4,VASN,BMP4,CXCL10,COL5A1,ID2,BHLHE40,ITGBL1,HOXD4,SI…
259	BARX2	381	ARCHS4 Coexpression,129;Enrichr Queries,429;GTEx Coexpression,585	EHF,WWC1,TNC,RORA,AQP3,RAPGEFL1,CYSRT1,VSIG2,MYB,CYP1B1,JUNB,PHLDA1,KCTD19,IGFBP5,IGFBP3,SDCBP2,RUNX2,ADAM12,CLDN7,CHMP4C,ZNF713,PKP1,ZNF554,ATF3,ZNF674,EPHA2,DLX2,GPR87,TACSTD2,PDGFB,LPAR1,TWIST1,EFNB2,NUAK2,HCAR1,FLRT2,STC2,PMAIP1,SFN,N4BP3,CPA4,TMEM184A,EGR1,GADD45B,RAB27B,TINCR,NR2F2,CXCL10,NR4A1,BMP2,LPAR5,COL5A1,TMEM236,TRPV4,BHLHE40,SPIRE2,MANSC1,FGFR3,CPM,CDKN1A,BTG2,CRYBG1,TENM4,PRSS27,S…
260	ZFHX4	381.7	ARCHS4 Coexpression,206;Enrichr Queries,550;GTEx Coexpression,389	HCP5,TNC,RORA,FGF2,BACH2,ZFHX4-AS1,DPYSL4,KIF5C,CYP1B1,ZNF565,TNS1,POSTN,MIGA2,CXADR,IGFBP5,SEMA6D,IGFBP3,WNT5A,EBF1,RPGRIP1L,HCFC2,COL4A2,COL4A1,IFT81,PAPPA,GPR161,ADAM12,CHMP4C,PLPP3,LLGL2,PTGFR,BEX1,FOXG1,LPAR1,TWIST1,ADAMTS12,EFNB2,FLRT2,ZKSCAN2,SCN3B,HOXC8,LAMC1-AS1,EGR1,JAG1,ZFHX2,FN1,IGF2,EIF2AK4,NR2F2,DCLK1,CXCL10,MEX3A,COL5A1,ID2,BHLHE40,SIM1,CNIH2,FBXL7,DRAXIN,CDKN1A,TENM4,ATP2A3,SLC7A1…
261	RORA	382.7	ARCHS4 Coexpression,277;Enrichr Queries,555;GTEx Coexpression,316	RAPGEFL1,BACH2,CDC14A,FAM110A,ZC3H12D,ARHGDIB,GRB10,JUNB,PHLDA1,MFSD2A,TNS1,PPP1R16B,GABARAPL1,IGFBP5,SEMA6D,IGFBP3,EBF1,RUNX2,ALDH3A2,PCP2,ERN1,RNF125,PKP1,TNIK,PLPP3,ATF3,GPR87,INSIG1,SH2D2A,LPAR1,IL20RB,XKRX,CPA4,EGR1,TMEM86A,CDSN,SMAD3,GADD45B,NEBL,GADD45A,FN1,NFATC2,TINCR,NR1D1,MCC,DCLK1,SMAD7,EIF1,NR4A1,RGCC,RNF227,ID2,BHLHE40,CDKN1A,BTG2,PTPRR,CRYBG1,TNFAIP3,SLC7A11,VLDLR,N4BP2L2,CASP8,SPT…
262	FOXF2	385.7	ARCHS4 Coexpression,347;Enrichr Queries,24;GTEx Coexpression,786	PRDM8,TES,MRGPRF,TNC,PLAT,RTL3,EDNRA,ADGRA2,VSIG2,SESN2,CYP1B1,PHLDA1,TSSK5P,OSR2,POSTN,IGFBP5,IGFBP3,WNT5A,EBF1,SOX12,EML1,GEM,PGF,TM4SF1,RUNX2,CDC25A,CACNB2,COL4A2,COL4A1,PAPPA,ADAM12,PLPP3,ATF3,ATF4,EPHA2,DLX2,LPAR1,TWIST1,STC1,FBLN5,EFNB2,SOCS2,CNN1,FAM171A2,FLRT2,PODXL,STC2,ZNF703,PMAIP1,TSPAN2,CPA4,EGR1,CDT1,JAG1,VCAM1,CAV1,FN1,IGF2,NR2F2,CCDC9B,VASN,BMP4,BCL9,CXCL10,BMP2,COL5A1,ID2,BHLHE40…
263	KLF8	385.7	ARCHS4 Coexpression,749;Enrichr Queries,179;GTEx Coexpression,229	SAMD9L,TNC,RORA,IKZF2,AQP3,RAPGEFL1,BACH2,KIF5C,VSIG2,TNFSF10,CYP1B1,JUNB,PHLDA1,TNS1,RSAD2,SEMA6D,IGFBP3,RNF125,ZNF713,PKP1,TNIK,ZNF554,KCTD15,ATF3,GPR87,SDC2,TACSTD2,LPAR1,IL20RB,XKRX,EFNB2,C3,SOCS2,HCAR1,FLRT2,PMAIP1,SFN,TSPAN2,ZNF665,CPA4,TMEM184A,EGR1,JAG1,ABCA6,FN1,NFATC2,TINCR,CXCL10,NR4A1,NR4A3,RNF227,BHLHE40,CNTN1,NABP1,XAF1,CDKN1A,BTG2,CRYBG1,C2CD3,ITGB3,KCNC4,TNFAIP3,TMEM182,SLC7A11,TM…
264	HOXD8	387.3	ARCHS4 Coexpression,220;Enrichr Queries,545;GTEx Coexpression,397	DET1,SPAG17,CDKN1A,SPAAR,TNC,SIX1,TCF21,CLEC14A,JRKL,HNMT,TRIM6,ADGRA2,VSIG2,GRB10,CYP1B1,L3HYPDH,OSR2,EDN1,POSTN,IGFBP5,VWF,IGFBP3,WNT5A,EBF1,EMP1,FOS,HCFC2,PGF,DCN,TGFBR2,TGFBR3,ACTA2,PTP4A3,COL4A2,PAX8,COL4A1,NR2F2-AS1,ADAM12,ARHGEF4,GAS1,ATF3,DDR2,LEPROT,DLX2,CEBPD,LRRC17,LPAR1,TWIST1,ADAMTS12,PPM1D,CRYZ,EFNB2,BNC2-AS1,FLRT2,PALMD,CASKIN2,ZNF503,MSX1,HOXC8,CPA4,RIBC2,LAMC1-AS1,EGR1,VCAM1,OSBP…
265	HSF4	388.3	ARCHS4 Coexpression,409;Enrichr Queries,318;GTEx Coexpression,438	RORA,CELSR3,TM7SF2,VSIG2,JUNB,PHLDA3,TNS1,ZNF436-AS1,PNISR,HES6,TLE2,PAQR6,IGFBP5,IGFBP3,ZNF10,NEAT1,MAPK8IP2,ATXN2L,CACNB1,PPP1R3E,DDIT3,EEF1A2,TRIB3,SRSF5,NUPR1,OBSL1,ATF3,ABCG1,LLGL2,BRSK1,INSIG1,PDGFB,LPAR1,CEND1,PLA2G6,TRPM2,STC2,CASKIN2,HMOX1,BMF,ASIC3,RBM10,BBS1,EGR1,CDK18,LINC01089,JUND,SMAD3,GADD45B,GADD45A,FN1,PILRB,NR1D1,SYT7,POU6F1,FBXL8,CXCL10,NR4A1,NR4A3,ID2,BHLHE40,MAP3K10,MAFK,PLC…
266	MAFK	389.2	ARCHS4 Coexpression,1159;ENCODE ChIP-seq,40;Enrichr Queries,33;ReMap ChIP-seq,18;GTEx Coexpression,696	VLDLR-AS1,OXTR,TES,ZMYND8,MRGPRF,MT1X,NUDT6,BACH2,FAM110A,VSIG2,ZC3H12A,CHAC1,SKP2,JUNB,SLC12A7,TNS1,HES7,GABARAPL1,IFRD1,SLC11A2,RFX2,CMBL,PRKAB1,TM4SF1,SNHG10,PPP1R3E,DDIT3,ZNF713,SPIN2B,TRIB3,KCTD11,MGARP,RIN1,PLPP3,KIF20B,PRR11,ATF3,LINC01852,KCTD16,ATF4,EPHA2,GRPEL2-AS1,PPP1R35,SH2D2A,PDGFB,ADAMTS12,PLA2G6,SKA1,SNHG17,FAM171A2,BNC2-AS1,STC2,BLOC1S2,SNHG20,ALX3,HMOX1,TSPAN2,ZNF821,B4GALNT1,KC…
267	IRX4	389.3	ARCHS4 Coexpression,175;Enrichr Queries,804;GTEx Coexpression,189	AQP3,RAPGEFL1,FAM110A,VSIG2,CYP1B1,PHLDA3,OSR2,CXADR,IGFBP3,WNT5A,PGF,COL4A2,EEF1A2,CHMP4C,PKP1,KCTD11,OBSL1,ATF3,DLX2,GPR87,TACSTD2,LPAR1,IL20RB,TWIST1,SLC9A1,XKRX,TRPM2,EFNB1,FLRT2,STC2,SFN,KCNN4,CPA4,TMEM184A,JAG2,EGR1,JAG1,PTPRN2,NEBL,TINCR,NR2F2,BMP4,CXCL10,BMP2,RNF227,COL5A1,ID2,BHLHE40,CNTN1,PLCH2,FGF12,FGFR3,SERINC2,CDKN1A,HSPB8,PINX1,SIX1,ELFN1,SPTLC3,HEY2,PMEPA1,DENND2C,TMEM40,FOS,ETV3,…
268	ZIC2	389.7	ARCHS4 Coexpression,438;Enrichr Queries,190;GTEx Coexpression,541	CRTC1,TNC,BUB1B,CELSR3,CDC20,VSIG2,MYB,CYP1B1,KPNA2,JUNB,PHLDA1,LZTS3,TLE2,ATP6V1G2,CXADR,IGFBP5,UNC5B,IGFBP3,WNT5A,EBF1,VASH2,DEPDC1B,COL4A2,COL4A1,EEF1A2,PLPP3,KIF20B,ATF3,EPHA2,DLX2,LPAR1,TWIST1,HMMR,EFNB2,SOCS2,CCNB2,CCNB1,PODXL,STC2,HESX1,PMAIP1,ASIC3,EGR1,JAG1,FZD2,GADD45A,CAV1,RAB3IP,FN1,NR2F2,GRIN2C,ZFHX4,BMP4,CXCL10,BAMBI,ID2,ZNF30,BHLHE40,CNTN1,UBAP1L,FGFR3,RCOR2,TOP2A,SNAP25,PTPRR,CDKN…
269	MYCL	390.5	ARCHS4 Coexpression,508;GTEx Coexpression,273	SIRPB2,RORA,RAPGEFL1,CTSS,SIRPB1,FAM110A,SPTLC3,GAL3ST4,CXADR,IL17RE,ETV3,TNFRSF1B,TENT5B,TRAF4,GAN,CHMP4C,PKP1,ADAM8,WDFY2,SLC45A4,LILRA6,NOTCH1,TUFT1,GPR87,IL20RB,PARD6G,LPAR2,FPR2,SBSN,DLL1,XKRX,EFNB1,NUAK2,BMF,ZNF467,ALOXE3,CPA4,TMEM86A,CDSN,CDC42BPG,HCG27,TNFRSF10C,TINCR,GRHL3,BAIAP2,KLF4,ACER2,KLF5,RNF227,COL7A1,TRIM35,NECTIN4,MXD1,EVI2B,FGFR3,RCOR2
270	ZNF497	390.7	ARCHS4 Coexpression,433;Enrichr Queries,485;GTEx Coexpression,254	PRDM8,CRTC1,ANKRD36,CELSR3,TM7SF2,VSIG2,BSN,ZNF324,LZTS3,HES6,KCTD19,UNC13A,GPT2,VASH1,MAPK8IP2,EML1,PGF,RUNX2,FAM106A,BSCL2,ZNF837,PPP1R3E,DDIT3,ZNF713,RIN1,ZFPM1,ATF3,ZNF674,ZNF552,ZNF672,NOTCH1,LPAR1,PLA2G6,PRKCZ,SOCS2,TRPM2,FAM171A2,HCAR1,BMF,ZNF821,ZNF665,ZNF785,RBM10,PRELID3A,EGR1,JUND,AZIN2,GRIN2C,SYT7,CXCL10,ZNF30,BHLHE40,SPIRE2,UBAP1L,FGFR3,RCOR2,TP73,DRAXIN,ATP2A3,PRSS27,SHF,C1QTNF6,TNF…
271	TCF4	391	Literature ChIP-seq,70;ARCHS4 Coexpression,254;Enrichr Queries,671;ReMap ChIP-seq,64;GTEx Coexpression,896	IPO13,MAP10,ZNF296,EHF,JRK,SPAAR,FRMPD4,BACH2,ZC3H12A,MYB,JUNB,NCKAP5,STARD3,ZNF165,CXADR,UNC13A,UNC5B,RFX2,ZNF10,HCFC2,ZNF14,AR,IFT81,HECW2,DDIT3,CLDN7,PRR11,ATF3,TSPYL4,ATF4,PIF1,PDGFB,IL20RB,ADAMTS12,HIF1A,FLRT2,CHST11,KCNQ1OT1,SLC19A3,SFN,CGA,JAG2,JAG1,NEBL,FN1,IL31RA,NFATC2,NR1D1,CGN,NR2F2,EIF2AK4,POU6F1,AIF1L,ABTB2,DCHS2,TNFSF4,HBP1,PLCH2,NOX1,CDKN1A,BTG2,WDR47,ZNF251,CDKN1B,SPEF2,PHF23,PRK…
272	ZNF74	391	ARCHS4 Coexpression,262;Enrichr Queries,832;GTEx Coexpression,79	CRTC1,ZMYND8,CCNF,CELSR3,DPYSL4,ZNF726,SESN2,DPF1,BSN,LZTS3,UNC13A,CXADR,VASH2,SOX12,RPGRIP1L,MAPK8IP2,CDC25A,PPP1R3F,GPR161,TYRO3,ZNF713,CDIP1,TRIB3,ZNF674,GNAZ,BRSK1,PIF1,DLX2,NYAP1,SHMT2,USP54,FOXG1,LPAR1,CEND1,ATXN7L3B,SLC1A5,FBXO41,SLC9A1,EFNB2,SOCS2,FAM171A2,ZNF703,PMAIP1,B4GALNT1,ZNF665,ZNF785,RBM10,EGR1,CDT1,POU6F1,SMAD7,BCL9,MEX3A,ZNF30,BHLHE40,MDM2,SPIRE2,TSPY26P,UBAP1L,RCOR2,DRAXIN,CDK…
273	NR3C1	392.3	Literature ChIP-seq,52;ARCHS4 Coexpression,83;ENCODE ChIP-seq,19;Enrichr Queries,967;ReMap ChIP-seq,15;GTEx Coexpression,1218	MAP10,SLC46A3,EIF4A1,JRK,EHF,SPAAR,TES,ZMYND8,MT1X,LDLRAD3,IKZF2,LACTB,EDNRA,ZEB1-AS1,ADGRA2,ZC3H12A,FAM53B,JUNB,TNS1,HES7,MIRLET7BHG,CXADR,RSAD2,IFRD1,EBF1,ACSL5,TMEM170B,RUNX3,TM4SF1,EID3,ZNF837,CLDN7,PRR16,LINC00887,TRIB3,RIN1,PLPP3,ATF3,EPHA2,SLC45A4,SPTBN5,NYAP1,PPP1R35,LPAR1,PLA2G6,MIR3142HG,HIF1A,HELZ2,NUAK2,FLRT2,KCNQ1OT1,STC2,SNHG20,ZNF703,HMOX1,TMEM184A,PLK3,CDT1,SNHG1,EGR1,XBP1,LINC010…
274	LHX6	394.7	ARCHS4 Coexpression,349;Enrichr Queries,548;GTEx Coexpression,287	SPAAR,GALNT15,TNC,RORA,VSIG2,DPF1,GRB10,CYP1B1,JUNB,TNS1,PPP1R16B,CXADR,CD93,IGFBP5,IGFBP3,EBF1,PGF,RNF125,COL4A2,COL4A1,PLPP3,ATF3,DLX2,FOXG1,PDGFB,LPAR1,CEND1,ATXN7L3B,PRKCZ,NALCN,SOCS2,FLRT2,SLC19A3,B4GALNT1,ZNF821,SCN3B,CPA4,ANKRD29,EGR1,NGFR,MOAP1,GADD45B,LVRN,CAV1,FN1,IGF2,ARHGAP29,NR2F2,DCLK1,BMP4,CXCL10,NR4A1,NR4A3,COL5A1,BHLHE40,NMT2,FGFR3,CDKN1A,WDR47,CLEC14A,PMEPA1,PLEKHG1,EDN1,VWF,DHP…
275	TEAD4	395	Literature ChIP-seq,157;ARCHS4 Coexpression,912;ENCODE ChIP-seq,10;Enrichr Queries,25;ReMap ChIP-seq,27;GTEx Coexpression,1239	SPAAR,ZMYND8,CCNF,IKZF2,CDC20,VSIG2,MYB,CYP1B1,JUNB,NCKAP5,HES7,ZNF436-AS1,MIRLET7BHG,SLC11A2,EBF1,ACSL5,TM4SF1,RUNX2,RNF125,MTHFD2,DDIT3,SNHG10,PAPPA,NR2F2-AS1,LINC00887,LUCAT1,ALPK3,TRIB3,KCTD11,KIF20A,RIN1,PLPP3,PRR11,ATF3,ATF4,EPHA2,LLGL2,CDCA3,RRAD,CDCA5,PDGFB,STC1,ATXN7L3B,ADAMTS12,CDKN2AIP,C3,NUAK2,CHST11,STC2,RRS1,HMOX1,SFN,ZBED5,PLK3,CDT1,SNHG1,EGR1,B3GALNT1,LINC01089,JUND,GADD45B,GADD45…
276	PITX1	395.3	ARCHS4 Coexpression,629;Enrichr Queries,142;GTEx Coexpression,415	EHF,TNC,AQP3,CDC20,CYSRT1,PTTG1,VSIG2,MYB,CYP1B1,JUNB,PHLDA1,PHLDA3,POSTN,IGFBP5,IGFBP3,WNT5A,EBF1,TICAM1,SDCBP2,EEF1A2,NUPR1,ATF3,EPHA2,GPR87,TACSTD2,LPAR1,GPR85,TWIST1,IL20RB,SOCS2,CCNB2,NUAK2,STC2,GRPEL2,SFN,N4BP3,CPA4,TMEM184A,JAG2,EGR1,CDT1,SMAD3,CAV1,PLK1,FN1,IGF2,NR2F2,SMAD7,BMP4,CXCL10,BMP2,LPAR5,COL5A1,ID2,BHLHE40,CNTN1,NABP1,FGFR3,SERINC2,TOP2A,CDKN1A,CRYBG1,PRSS27,SIX1,SLC7A11,JPH2,PME…
277	HBP1	397.3	ARCHS4 Coexpression,346;Enrichr Queries,461;ReMap ChIP-seq,130;GTEx Coexpression,652	EIF4A1,ZMYND8,ABAT,CDC20,RASSF1,PPP2R1B,ARL6IP5,JUNB,HES7,GABARAPL1,RSAD2,IFRD1,SOX12,HCFC2,MAPK8IP2,ZNF16,ZNF837,PPP1R3E,DDIT3,CLDN7,CDIP1,TRIB3,PLPP3,ATF3,ATF4,EPHA2,NYAP1,BEX1,CDCA3,SDC2,PPP1R35,CDCA5,CAPN10-DT,CEND1,HIF1A,C3,FAM171A2,STC2,HMOX1,PLK3,SNHG1,EGR1,CREBBP,XBP1,LINC01089,PTPRN2,JUND,GADD45B,GADD45A,GREB1,OSGIN1,IGF2,FN1,NR1D1,EIF1,ABTB2,FBXL8,ID2,RCOR2,CDKN1A,BTG2,CDKN1B,SERPINA1,P…
278	MSX2	397.3	ARCHS4 Coexpression,117;Enrichr Queries,119;GTEx Coexpression,956	PLCE1-AS1,WWC1,TNC,RORA,VSIG2,MYB,CYP1B1,SKP2,PHLDA1,PHLDA3,IGFBP5,UNC5B,IGFBP3,WNT5A,EBF1,PRLR,PGF,TM4SF1,ZNF16,COL4A1,PAPPA,ADAM12,ATF3,EPHA2,LLGL2,DLX2,NXPH4,LPAR1,TWIST1,FOXO6,SLC1A5,SLC9A1,EFNB2,CCNB1,FLRT2,STC2,ZNF703,PMAIP1,CGA,HOXC8,CPA4,EGR1,NGFR,XBP1,JAG1,FZD2,SMAD3,OPN3,GADD45B,CAV1,FN1,IGF2,NR2F2,VASN,SMAD7,AIF1L,BMP4,CXCL10,BMP2,COL5A1,BAMBI,ID2,BHLHE40,CNTN1,SNAI1,NFE2L3,FGFR3,CDKN1…
279	PBX1	398	Literature ChIP-seq,107;ARCHS4 Coexpression,502;Enrichr Queries,638;GTEx Coexpression,345	EIF4A1,EHF,TES,MRGPRF,ABAT,IKZF2,BACH2,ADGRA2,CYP1B1,FAM53B,TNS1,ZNF165,EBF1,ACSL5,RFX1,MAPK8IP2,EML1,LRRC37B,TM4SF1,AR,IFT81,GPR161,CRYZL1,TYRO3,ALPK3,PLPP3,BEX1,CDCA3,ANP32A,SHMT2,SDC2,LPAR1,FPR2,HIF1A,HSD11B1,FLRT2,TSPAN2,B4GALNT1,SCN3B,HOXC8,BBS1,EGR1,B3GALNT1,GSDMB,JAG1,ZNF141,FZD2,GREB1,FN1,NR2F2,CCDC9B,CP,DCLK1,MEX3A,ID2,TNFSF4,WDR5B,DCHS1,HOXD4,INTS7,HBP1,TMCC2,GRAP,ANKRD18A,SIM1,FBXL7,TO…
280	ZNF215	398.7	ARCHS4 Coexpression,1105;Enrichr Queries,71;GTEx Coexpression,20	CD83,HJURP,TNC,ZC3HAV1L,BUB1B,RORA,ALDH1L2,CDC20,PTTG1,VSIG2,MYB,CYP1B1,NEK2,CHAC1,SKP2,BORA,FAM24B,IGFBP3,WNT5A,ZFP69B,CDC25A,SGO2,DEPDC1B,ZNF713,KIF20A,KIF20B,STEAP1,PRR11,ZNF674,PIF1,RNASEH2A,SHMT2,CDCA5,STC1,SLC1A4,HMMR,FBXO43,SKA1,SEL1L3,CCNB2,CCNB1,STC2,PMAIP1,ECT2,ZNF665,CPA4,CDT1,EGR1,OPN3,CAV1,PLK1,EIF2AK4,CDC6,FANCF,CXCL10,KIF18A,BHLHE40,CNTN1,NFE2L3,TOP2A,ARHGAP11A,CXCL8,KIF14,TNFAIP3,…
281	FOXO1	399	Literature ChIP-seq,61;ARCHS4 Coexpression,480;Enrichr Queries,370;ReMap ChIP-seq,16;GTEx Coexpression,1068	CYFIP2,EIF4A1,TES,ZMYND8,MT1X,LDLRAD3,IKZF2,BACH2,ZC3H12D,RASSF1,VSIG2,ADGRA2,ZXDC,ZC3H12A,ARL6IP5,FAM53B,CYP1B1,TNFSF11,MYOZ3,ATXN7L2,JUNB,SLC12A7,TNS1,HES7,GBP5,GABARAPL1,IFRD1,EBF1,SOX12,RUNX3,TM4SF1,DEPDC1B,EID3,RNF125,TYRO3,PLPP3,ATF3,LINC01852,NYAP1,ANP32A,LPAR1,IL20RB,PLA2G6,HIF1A,KIAA0040,CYP27B1,NUAK2,HMOX1,KCNN4,PRR22,ST3GAL3,LYPLAL1-DT,SNHG1,EGR1,CDT1,CREBBP,JUND,JAG1,GADD45B,ABCA6,GAD…
282	MTERF4	399.5	ARCHS4 Coexpression,399;GTEx Coexpression,400	ZNF251,GIMAP2,SMG9,RCSD1,SHF,PIDD1,EPM2AIP1,ZNF726,GRAP2,ARHGDIB,TUBB1,SH3BGRL2,SPX,CCR7,ZNF248,NINL,ZNF436-AS1,PNISR,TLE2,GP1BA,BTN3A3,NBPF1,ENKUR,RBL2,PAX8,PPP1R3E,ZNF780B,SRSF5,RAD51-AS1,GLCCI1,STEAP2,EPHA2,BLK,ZNF594,CAPN10-DT,TSPAN33,ARVCF,INPP5J,NT5M,ZNF862,ZNF785,PLEKHH1,RBM10,LINC01089,CAVIN2,MIR4453HG,GRIN2C,MLH3,PIK3IP1,CAMK4,ZNF30,UBAP1L,GRAP,HNRNPA1L2
283	ZNF8	399.5	ARCHS4 Coexpression,292;Enrichr Queries,507	DRAXIN,CDKN1A,BTG2,C2CD3,ZMYND8,TNFAIP3,RORA,TMEM182,CELSR3,BACH2,ZC3H12D,KIF5C,VSIG2,SESN1,ZNF726,MYB,JUNB,MCF2L2,TIGD1,TNS1,KDM6B,ZNF320,KCTD19,GSTO2,TSC22D3,PLA2G4C,TET1,ABCC9,FOS,PGM2L1,PGF,RHOB,RNF144A,SLC7A5,PTP4A3,DDIT3,ZNF713,SPACA6,ZNF554,ATF3,ZNF674,DDR2,HDAC4,NOTCH1,LPAR1,SLC1A5,FUT1,EFNB2,GK5,EXOSC6,BCL2L11,HCAR1,ZNF467,ZNF665,LDLR,ZNF785,RUNX1T1,CPA4,ATF7IP,EGR1,ARNT2,CREBBP,JAG1,JUN…
284	NR1H3	401	Literature ChIP-seq,65;ARCHS4 Coexpression,630;Enrichr Queries,511;ReMap ChIP-seq,277;GTEx Coexpression,522	SLC46A3,SPAAR,PANK1,MT1X,ACCS,IL4I1,LACTB,ZFHX4-AS1,VSIG2,TNFSF10,CYP1B1,FBXO6,NCKAP5,JUNB,MFSD2A,RSAD2,EBF1,RFX2,TMEM170B,RNF125,TRIB3,KIF20B,PLPP3,ATF3,CFB,SLC45A4,PTGFR,SDC2,LPAR1,CEND1,HIF1A,HSD11B1,C3,HELZ2,CHST11,SLC19A3,HMOX1,KCNN4,PCK2,SNHG1,EGR1,JAG1,GADD45B,ABCA6,RAB3IP,FN1,OSGIN1,CDC6,CP,ID2,NMT2,KIAA1614-AS1,TOP2A,CDKN1A,BTG2,ZNF251,ZFAND2A,SLC7A11,VLDLR,CTSS,IFIH1,PHGDH,ERMAP,PRMT6,E…
285	FOXI3	401.5	ARCHS4 Coexpression,491;GTEx Coexpression,312	DRAXIN,RAPGEFL1,FAM110A,ZNF726,MCF2L2,GAL3ST4,ZNF320,UPF1,KCTD19,CXADR,GSTO2,VASH2,TMC7,IL17RE,ETV3,WNT16,TENT5B,GAN,C1QTNF12,ZNF713,TYRO3,PKP1,ZNF554,ZNF674,PIF1,TUFT1,GPR87,NXPH4,IL20RB,PARD6G,SBSN,FUT1,SKA1,DNAJB2,HCAR1,DZANK1,ZNF665,ALOXE3,ZNF785,LINC00511,CPA4,JAG2,CDSN,PINLYP,CDC42BPG,TINCR,KLF4,KLF5,RNF227,KRT17,NMNAT1,COL7A1,SPIRE2,NECTIN4,TP73
286	SIM2	401.7	ARCHS4 Coexpression,379;Enrichr Queries,395;GTEx Coexpression,431	EHF,TNC,RORA,AQP3,CYSRT1,VSIG2,CYP1B1,PHLDA1,ZNF320,OSR2,KCTD19,IGFBP5,UNC5B,SEMA6D,IGFBP3,WNT5A,EBF1,TICAM1,SDCBP2,AR,COL4A1,ADAM12,CRYZL1,ZNF713,TRIB3,PLPP3,ZNF554,STEAP2,ATF3,ZNF674,EPHA2,DLX2,NTM,TACSTD2,LPAR1,TWIST1,SLC5A3,SOCS2,HCAR1,STC2,GRPEL2,SFN,N4BP3,ZNF665,HOXC8,ZNF785,CPA4,TMEM184A,EGR1,FN1,IGF2,RAB27B,NR2F2,ZFHX4,BMP4,CXCL10,BMP2,NR4A3,LPAR5,COL5A1,BHLHE40,CNTN1,NFE2L3,SPIRE2,BMPR1B…
287	ZNF853	402.5	ARCHS4 Coexpression,61;GTEx Coexpression,744	MYLK2,CRTC1,HDAC11,FAM107A,AATK,PAIP2B,JPH2,FSD1L,ZFHX4-AS1,OTUD6B-AS1,TMEM38A,COA5,APC2,PAQR6,PGAM2,APLP1,PPP2R5B,RNF208,DUSP8,MAPK8IP2,MTURN,MAPK8IP1,CACNB1,PPP1R3F,EEF1A2,CDIP1,ARHGEF4,MAPRE3,NPTXR,OBSL1,CERS1,SMTNL1,NLGN3,GNAZ,BRSK1,NYAP1,CEND1,LRP3,DNAJB2,FAM171A2,SV2A,RAB6B,ARNT2,PCDH9,NORAD,PCDHGC3,DAB2IP,MORN4,CSPG5,MAP3K10,FAM171B,ATP13A2,DCHS1,HCN2
288	RELA	402.7	Literature ChIP-seq,4;ARCHS4 Coexpression,1211;ENCODE ChIP-seq,14;Enrichr Queries,1029;ReMap ChIP-seq,50;GTEx Coexpression,108	EIF4A1,OXTR,ZMYND8,ABAT,ICAM4,ZC3H12D,FAM110A,IL4I1,RASSF1,DPYSL4,OTUD6B-AS1,ZC3H12A,MYB,ARL6IP5,TNFSF10,SKP2,JUNB,SLC12A7,MFSD2A,XXYLT1-AS2,SLC11A2,RFX2,MAPK8IP2,TM4SF1,PPP1R3F,AR,PLPP6,SNHG12,MTHFD2,ZNF837,DDIT3,PAPPA,CLDN7,CDIP1,KCTD11,CTXN2,PLPP3,TSPYL4,ATF3,CFB,ATF4,NYAP1,BEX1,CDCA3,CDCA5,PPP1R35,PDGFB,CEND1,TWIST1,PLA2G6,PRKCZ,MIR3142HG,HIF1A,C3,CYP27B1,NUAK2,RDH10,HMOX1,KCNN4,ZBED3,EGR1,PL…
289	IRX1	403	ARCHS4 Coexpression,147;Enrichr Queries,538;GTEx Coexpression,524	ANKRD13B,OXTR,TNC,LDLRAD3,ABAT,CELSR3,DPYSL4,VSIG2,KIF5C,CYP1B1,BSN,PHLDA1,POSTN,IGFBP5,UNC5B,IGFBP3,WNT5A,EBF1,SOX12,COL4A2,COL4A1,PAPPA,PLPP3,OBSL1,ATF3,NYAP1,NOTCH1,LPAR1,TWIST1,XPC,SLC1A5,EFNB2,EFNB1,FAM171A2,HCAR1,FLRT2,STC2,KCNN4,EGR1,JAG1,FZD2,GADD45B,CAV1,FN1,ARHGAP29,NR2F2,DCLK1,SMAD7,BMP4,CXCL10,NR4A1,BMP2,MEX3A,RNF227,COL5A1,TRPV4,ID2,BHLHE40,CNTN1,DCHS1,SIM1,RCOR2,CPM,DRAXIN,CDKN1A,PC…
290	HLF	403.3	ARCHS4 Coexpression,161;Enrichr Queries,526;GTEx Coexpression,523	PRDM8,CYFIP2,FRMPD4,FAM107A,RORA,ABAT,HNMT,RGS4,VSIG2,BSN,JUNB,TNS1,PPP1R16B,DGAT2,UNC13A,IGFBP5,LMO4,IGFBP3,GPT2,DIO2,EBF1,MAPK8IP2,EML1,MTURN,MAPK8IP1,CACNB2,PLPP3,NPTXR,ATF3,GNAZ,BRSK1,LPAR1,CEND1,FBLN5,FBXO41,C3,SOCS2,C5,TSPAN2,RAB6B,BBS1,MOAP1,EGR1,CDK18,GADD45B,FN1,IGF2,NR1D1,CP,DCLK1,SYT7,POU6F1,BCL9,CXCL10,NR4A1,PEX5L,NR4A3,ID2,RCAN2,BHLHE40,CNTN1,TSPY26P,BRWD1,FGFR3,SNAP25,SYNM,CDKN1A,BT…
291	HINFP	403.3	ARCHS4 Coexpression,682;ReMap ChIP-seq,175;GTEx Coexpression,353	ZMYND8,PAPPA-AS1,CELSR3,IL4I1,FAM174B,SESN1,DPF1,CHAC1,ZNF324,HES7,ZNF320,TLE2,KCTD19,ATP6V1G2,CISH,XXYLT1-AS2,GPT2,NFKBIL1,ZNF10,SOX12,TICAM1,LRRC37B,PPP1R3E,NR2F2-AS1,ZNF713,TRIB3,SRSF5,ZNF554,ZNF674,ZNF552,ZNF672,LINC01011,BEX1,CDCA3,DDX39B-AS1,CAPN10-DT,ABHD8,C3,CNN1,HCAR1,SNHG20,GRPEL2,HMOX1,ZNF821,BMF,KCNN4,LINC02577,ZNF665,ZNF785,ASIC3,RBM10,LINC01089,FZD5,NEBL,SIAH2,B3GALT4,NR2F2,GRIN2C,P…
292	TP73	404	ARCHS4 Coexpression,499;Enrichr Queries,420;GTEx Coexpression,293	ZNF296,CCNF,BUB1B,RORA,ARHGAP39,RAPGEFL1,CELSR3,FAM110A,CDC20,ZNF726,MYB,CYP1B1,JUNB,IGFBP3,RUNX3,CDC25A,RUNX2,ATXN2L,EEF1A2,PKP1,RIN1,SPATA18,ATF3,EPHA2,SEMA7A,NOTCH1,GPR87,NXPH4,CCDC146,TACSTD2,LPAR1,IL20RB,TWIST1,FOXO6,PRKCZ,HIF1A,N4BP3,CPA4,JAG2,EGR1,NGFR,CDT1,CCDC17,CREBBP,JUND,PTPRN2,SMAD3,GADD45A,CAV1,PLK1,IGF2,NFATC2,TINCR,CDC6,NFKB1,NFKB2,SMAD7,CXCL10,NR4A1,RNF227,COL5A1,BHLHE40,MDM2,TNF…
293	POU5F1	404	Literature ChIP-seq,74;ARCHS4 Coexpression,394;Enrichr Queries,912;ReMap ChIP-seq,113;GTEx Coexpression,527	EIF4A1,ZNF296,ZMYND8,XYLT2,CDC20,RASSF1,ZFHX4-AS1,VSIG2,ADGRA2,DPF1,MYB,FBXO6,JUNB,SLC12A7,HES7,ZNF436-AS1,METTL1,SOX12,PRKAB1,PLPP6,ZNF837,PPP1R3E,CLDN7,NR2F2-AS1,LINC00887,TRIB3,RIN1,ZFPM1,OBSL1,ATF3,LLGL2,ATF4,EPHA2,PIF1,NYAP1,SHMT2,PPP1R35,CDCA5,CEND1,HIF1A,CYP27B1,STC2,SLC19A3,N4BP3,RBM12,HOXC8,PLK3,SNHG1,EGR1,CDT1,XBP1,LINC01089,JUND,FZD2,FZD5,GADD45B,PLK1,FN1,CGN,NR2F2,CDC6,EIF2AK4,EIF1,AI…
294	FOXA2	404.5	Literature ChIP-seq,76;ARCHS4 Coexpression,913;ENCODE ChIP-seq,61;Enrichr Queries,609;ReMap ChIP-seq,74;GTEx Coexpression,694	CYFIP2,EIF4A1,EHF,PANK1,ZMYND8,HDAC11,XYLT2,MRGPRF,ICAM4,ABAT,SLC4A5,BACH2,EDNRA,PPP2R1B,VSIG2,MYB,ZC3H12A,DHX58,FAM53C,CYP1B1,FAM53B,TRIM26,FAM53A,CHAC1,SKP2,JUNB,NCKAP5,CXADR,MIRLET7BHG,UNC5B,RFX2,ACSL5,CMBL,SOX12,TM4SF1,RUNX2,PLPP6,DEPDC1B,EID3,RNF125,SNHG10,NR2F2-AS1,CLDN7,TYRO3,LINC00887,TRIB3,GSAP,NHLRC1,PLPP3,RIN1,ZFPM1,OBSL1,ATF3,LLGL2,EPHA2,SLC45A4,BEX1,ANP32A,SDC2,LPAR1,PLA2G6,PRKCZ,HIF…
295	ELK1	405	Literature ChIP-seq,130;ARCHS4 Coexpression,1456;ENCODE ChIP-seq,109;ReMap ChIP-seq,265;GTEx Coexpression,65	CYFIP2,IPO13,MAP10,ZNF296,JRK,TES,FRMPD4,ZMYND8,HDAC11,BACH2,RASSF1,C1GALT1C1,ZEB1-AS1,DPF1,ZC3H12A,ZXDC,BSN,ZNF841,JUNB,TSSK5P,HES7,ZNF165,HES6,ATP6V1G2,NFKBIL1,RFX2,MAPK8IP2,PRKAB1,PPP1R3F,PLPP6,ZNF837,CLDN7,TYRO3,CDIP1,TRIB3,EIF1B,LINS1,ATF4,LLGL2,KCTD16,NYAP1,CDCA3,ANP32A,FOXG1,CDCA5,PPP1R35,CEND1,XPC,SLC5A3,HIF1A,SKA1,SNHG17,TMTC4,FAM171A2,GRPEL2,B4GALNT1,N4BP3,PRELID3A,TNFSF18,EGR1,CDT1,BBS…
296	EBF4	405	ARCHS4 Coexpression,182;Enrichr Queries,422;GTEx Coexpression,611	PRDM8,ANKRD13B,MRGPRF,TNC,RORA,ABAT,ARHGAP39,ZDHHC1,BACH2,CELSR3,LACTB,DPYSL4,ADGRA2,VSIG2,CYP1B1,NCKAP5,TNS1,PNISR,TLE2,IGFBP5,UNC5B,IGFBP3,WNT5A,APLP1,EBF1,SOX12,VASH1,MAPK8IP2,PGF,MAPK8IP1,COL4A2,MALAT1,SRSF5,OBSL1,ATF3,BRSK1,NYAP1,SDC2,LPAR1,PLA2G6,CNN1,FAM171A2,STC2,CASKIN2,INPP5J,BMF,BBS1,EGR1,NGFR,LINC01089,FZD2,PTPRN2,JUND,GADD45B,NEBL,FN1,IGF2,CCDC9B,ZFHX4,DCLK1,ABTB2,BMP4,BCL9,CXCL10,NR…
297	CREM	405.2	Literature ChIP-seq,155;ARCHS4 Coexpression,102;Enrichr Queries,128;ReMap ChIP-seq,101;GTEx Coexpression,1540	ZNF296,JRK,TES,TESK1,BACH2,ZC3H12D,FAM110A,IL4I1,MYB,ZC3H12A,FDXR,CYP1B1,JUNB,HES7,GABARAPL1,CXADR,UNC13A,RFX2,RFX1,SOX12,HCFC2,PRKAB1,DEPDC1B,MTHFD2,IFT81,DDIT3,NHLRC1,ATF3,TSPYL4,ATF4,CDCA3,CAPN10-DT,XPC,PLA2G6,HIF1A,PRKCZ,SLC5A3,C3,KCNQ1OT1,GRPEL2,WBP2NL,RRS1,HMOX1,JAG2,PLK3,B3GALNT1,CREBBP,JUND,FN1,NR1D1,NR2F2,CDC6,EIF1,ZFAT,SNAI1,WDR5B,TNFSF9,NMT2,HBP1,MESP1,CDKN1A,BTG2,WDR47,CDKN1B,PHF23,LP…
298	PRDM8	406.3	ARCHS4 Coexpression,415;Enrichr Queries,217;GTEx Coexpression,587	CRTC1,MRGPRF,TNC,RORA,BACH2,RGS4,CYP1B1,BSN,NCKAP5,JUNB,PHLDA1,TNS1,IGFBP5,LMO4,IGFBP3,EBF1,MAPK8IP2,EML1,GEM,PGF,RUNX2,MTURN,RNF41,MAPK8IP1,CACNB2,NPTXR,PLPP3,STEAP2,ATF3,GNAZ,BRSK1,SEMA7A,NYAP1,CCDC149,NTM,LPAR1,CEND1,FBXO41,SOCS2,CNN1,FLRT2,TSPAN2,SCN3B,RAB6B,CPA4,BBS1,MOAP1,EGR1,FZD2,SMAD3,CAV1,FN1,NR2F2,ADAP1,ZFHX4,NFKB2,BCL9,CXCL10,NR4A1,NR4A3,COL5A1,ID2,BHLHE40,CNTN1,MAP3K10,TSPY26P,CSRNP1…
299	POU3F2	406.5	Literature ChIP-seq,156;ARCHS4 Coexpression,90;Enrichr Queries,792;GTEx Coexpression,588	MYLK2,DENND5B,HDAC11,FAM107A,TNC,ABAT,RORA,HNMT,NUDT6,DPYSL4,PPP2R1B,KIF5C,FPGT,MYB,TNFSF11,TMEM38B,CA13,CPA3,POSTN,CXADR,IGFBP5,LMO4,SEMA6D,IGFBP3,APLP1,WNT5A,IFRD1,EBF1,ANXA10,SOX12,EML1,MTURN,ENKUR,CACNB2,SGO2,GPR161,PAPPA,KCNQ3,PRR16,CDIP1,PLPP3,SCG2,DLX2,FOXG1,NTM,NPR3,GPR85,LPAR1,TWIST1,XPC,HIF1A,NALCN,EFNB2,CCNB2,FAM171A2,FLRT2,NPHP1,HESX1,ECT2,EGR1,NGFR,LINC01122,SMAD3,NEBL,ABCA6,RAB3IP,F…
300	ZNF257	407.3	ARCHS4 Coexpression,1036;Enrichr Queries,153;GTEx Coexpression,33	SAMD9L,HJURP,TNC,BUB1B,PLAT,IKZF2,AQP3,IL4I1,KIF5C,VSIG2,ZNF726,MYB,TNFSF11,CYP1B1,CSGALNACT1,ZNF320,KCTD19,BORA,ZNF680,RSAD2,XXYLT1-AS2,IGFBP3,VASH2,CDC25A,RUNX2,DEPDC1B,ZNF713,KIF20B,PRR11,SCG2,ZNF554,ZNF674,PIF1,SEMA7A,BEX1,CDCA5,LPAR1,HMMR,MIR3142HG,SKA1,TRPM2,CCNB1,HCAR1,ORC1,HESX1,PMAIP1,ZNF665,ZNF785,CPA4,EGR1,CDT1,ZNF141,FN1,NR2F2,CXCL10,KIF18A,NR4A3,BHLHE40,SPIRE2,TNFSF9,MANSC1,NFKBIE,XA…
301	HOXA13	407.3	ARCHS4 Coexpression,391;Enrichr Queries,482;GTEx Coexpression,349	PRDM8,OXTR,TES,MRGPRF,TNC,BACH2,BEST4,EDNRA,ADGRA2,VSIG2,MYB,CYP1B1,JUNB,TSSK5P,CA13,OSR2,IGFBP5,UNC5B,IGFBP3,WNT5A,EBF1,RUNX3,PGF,RUNX2,CDC25A,AR,SATB2-AS1,CLDN7,EEF1A2,ADAM12,CES3,STEAP2,ATF3,DLX2,NOTCH1,LPAR1,TWIST1,XPC,SLC1A5,GLIS1,SOCS2,CNN1,ZNF703,TSPAN2,HOXC8,CPA4,EGR1,SMAD3,FZD5,GADD45B,CAV1,FN1,IGF2,NR2F2,BMP4,CXCL10,NR4A1,NR4A3,COL5A1,BHLHE40,DCHS1,FGFR3,NOX1,CDKN1A,BTG2,SIX1,TCF21,SLC7…
302	PAX9	407.7	ARCHS4 Coexpression,297;Enrichr Queries,445;GTEx Coexpression,481	EHF,TNC,AQP3,CYSRT1,VSIG2,MYB,CYP1B1,PHLDA1,OSR2,IGFBP5,UNC5B,IGFBP3,WNT5A,EBF1,TICAM1,SDCBP2,RUNX3,RUNX2,ADAM12,CLDN7,PKP1,PLPP3,SPATA18,ATF3,EPHA2,DLX2,GPR87,FOXG1,CCDC146,TACSTD2,LPAR1,TWIST1,IL20RB,EFNB2,SOCS2,STC2,GRPEL2,SFN,N4BP3,CPA4,TMEM184A,JAG2,EGR1,CCDC17,FN1,IGF2,NR2F2,BMP4,CXCL10,BMP2,NR4A3,LPAR5,COL5A1,BHLHE40,CNTN1,SIM1,SERINC2,CDKN1A,SYNM,CRYBG1,HSPB8,PRSS27,SIX1,TCF21,SLC7A11,CA2…
303	ELF5	408	Literature ChIP-seq,138;ARCHS4 Coexpression,653;Enrichr Queries,489;ReMap ChIP-seq,255;GTEx Coexpression,505	EHF,OXTR,JRK,WWC1,ZMYND8,RORA,HNMT,AQP3,TM7SF2,VSIG2,ZC3H12A,MYB,TNFSF10,SMG7-AS1,ZNF569,CYP1B1,PHLDA1,JUNB,MFSD2A,TNS1,POSTN,ZNF680,IGFBP5,CISH,ADPRHL1,IGFBP3,SLC11A2,WNT5A,EBF1,RFX2,KNSTRN,PRLR,RUNX2,TM4SF1,SLC9A3,DDIT3,CHMP4C,ZNF713,MALAT1,NUPR1,SRSF5,PLPP3,EIF1B,ATF3,ZNF674,ZNF552,LLGL2,SLC45A4,NOTCH1,CDCA5,NTM,TACSTD2,SLC1A5,SNHG17,C3,EFNB2,SOCS2,HCAR1,CASKIN2,RDH10,GRPEL2,ZNF703,RRS1,KCNN4,…
304	MYBL1	408.3	Literature ChIP-seq,63;ARCHS4 Coexpression,464;Enrichr Queries,35;GTEx Coexpression,1071	CCNF,HJURP,BUB1B,JADE2,CDC20,FGF5,RASSF1,PTTG1,GRAP2,MYB,CYP1B1,NEK2,FBXO6,KPNA2,SKP2,PHLDA1,GBP5,LOXL1-AS1,IGFBP3,RUNX3,CDC25A,CDC25B,SGO2,DEPDC1B,KIF20A,KIF20B,PRR11,ATF3,CDCA3,SH2D2A,SP140,CDCA5,INSIG1,HMMR,PLA2G6,PLCXD2,SKA1,SOCS2,CCNB2,CCNB1,STC2,RRS1,PMAIP1,ECT2,CPA4,EGR1,CDT1,MOAP1,SMAD3,GADD45B,CAV1,PLK1,SH2D1B,FN1,ARHGAP29,CDC6,CXCL10,KIF18A,ID2,BHLHE40,CNTN1,MXD1,TOP2A,ARHGAP11A,PIWIL4,…
305	SALL4	408.3	Literature ChIP-seq,58;ARCHS4 Coexpression,492;Enrichr Queries,50;GTEx Coexpression,1033	ZMYND8,TNC,BUB1B,RORA,PLAT,ZDHHC1,SLC4A5,BACH2,CDC20,RGS4,KIF5C,VSIG2,MYB,ARHGDIB,SESN2,CYP1B1,KPNA2,PHLDA1,JUNB,PPP1R16B,GBP5,CXADR,IGFBP5,ADPRHL1,UNC5B,IGFBP3,WNT5A,VASH2,ACSL5,NEAT1,KNSTRN,CDC25A,DEPDC1B,COL4A2,COL4A1,EEF1A2,TRIB3,ALPK3,SRSF5,KIF20A,PLPP3,KIF20B,NPTXR,OBSL1,CCNO,ATF3,L3MBTL3,ABHD4,SDC2,LPAR1,HMMR,PLA2G6,ARHGAP12,SOCS2,EFNB2,TRPM2,EFNB1,CCNB1,ORC1,PODXL,STC2,INPP5J,HESX1,PMAIP1…
306	SMAD3	409.2	Literature ChIP-seq,16;ARCHS4 Coexpression,1343;Enrichr Queries,491;ReMap ChIP-seq,14;GTEx Coexpression,182	CYFIP2,EHF,TES,ZMYND8,AQP3,IL4I1,ZC3H12A,CYP1B1,FAM53B,TRIM26,SNORA33,JUNB,ZNF165,GABARAPL1,IFRD1,SOX12,MAPK8IP2,LRRC37B,TM4SF1,RUNX2,EID3,CLDN7,NR2F2-AS1,TYRO3,LUCAT1,PLPP3,RIN1,EIF1B,ATF3,EPHA2,PDGFB,LPAR1,PLA2G6,PRKCZ,HIF1A,KIAA0040,HSD11B1,TRPM2,NUAK2,BLOC1S2,ZNF703,HMOX1,ZNF821,SFN,KCNN4,ZBED5,HOXC8,PCK2,TMEM184A,TNFSF18,PLK3,SNHG1,EGR1,CDK18,LINC01089,CREBBP,JUND,FZD2,JAG1,GADD45B,GADD45A,N…
307	TCF7L2	409.3	Literature ChIP-seq,129;ARCHS4 Coexpression,1146;ENCODE ChIP-seq,18;Enrichr Queries,852;ReMap ChIP-seq,22;GTEx Coexpression,289	IPO13,ZNF296,EHF,TES,PANK1,ZMYND8,LDLRAD3,MT1X,BACH2,CDC20,RASSF1,EDNRA,FAM53C,CYP1B1,JUNB,TNS1,HES7,CXADR,MIRLET7BHG,SLC11A2,EBF1,SOX12,RFX1,CMBL,TMEM170B,RUNX3,KNSTRN,TM4SF1,RUNX2,PPP1R3F,AR,PLPP6,RNF125,ZNF837,MTHFD2,DDIT3,PPP1R3E,GPR161,NR2F2-AS1,CLDN7,LINC00887,LUCAT1,TRIB3,PLPP3,PRR11,ATF3,KCTD15,EPHA2,ANP32A,CDCA3,TTYH2,CDCA5,PDGFB,LPAR1,CEND1,TWIST1,STC1,ATXN7L3B,PLA2G6,PRKCZ,HIF1A,CDKN2A…
308	NANOG	409.7	Literature ChIP-seq,51;ARCHS4 Coexpression,755;ENCODE ChIP-seq,93;Enrichr Queries,859;ReMap ChIP-seq,23;GTEx Coexpression,677	EIF4A1,ZNF296,EHF,ZMYND8,ACCS,AQP3,RAPGEFL1,DPYSL4,VSIG2,ADGRA2,DPF1,MYB,ZC3H12A,FDXR,ARL6IP5,FAM53B,CYP1B1,FBXO6,CHAC1,JUNB,HES7,ZNF436-AS1,STARD3,CXADR,UNC5B,NFKBIL1,RFX2,SOX12,RFX1,PRKAB1,RNF125,DDIT3,CLDN7,NR2F2-AS1,CRYZL1,ZNF713,TYRO3,LINC00887,GSAP,MGARP,PLPP3,OBSL1,PRR11,ZFPM1,KCTD15,ATF3,ATF4,EPHA2,LLGL2,SLC45A4,PTGFR,PIF1,L3MBTL3,ANP32A,CDCA3,SHMT2,FOXG1,LPAR1,LPAR2,CEND1,HIF1A,SKA1,BNC2…
309	ZNF214	410.3	ARCHS4 Coexpression,322;Enrichr Queries,759;GTEx Coexpression,150	ZBTB26,TNC,PLAT,RORA,ADGRA2,VSIG2,MYB,ZNF320,CXADR,IGFBP5,SEMA6D,RPGRIP1L,SOX12,PGF,IFT81,TNIK,PLPP3,SPATA18,ZNF391,FOXG1,CCDC146,LPAR1,TRPM2,BNC2-AS1,NPHP1,BMF,ZNF665,BBS1,ZNF660,EGR1,JAG1,FN1,EIF2AK4,NR2F2,MCC,ZFHX4,FANCF,BMP4,CXCL10,COL5A1,BHLHE40,SEC24B-AS1,DCHS1,BMPR1B,KIAA0825,SPAG16,DUBR,SPAG17,SPEF2,CXCL8,JRKL,EDA2R,ZNF280D,FSD1L,CSRP2,KCNT2,PDE4B,PLEKHG1,SLC2A10,LRRIQ1,TET1,ETV1,NSUN7,IL…
310	TCF7L1	411	ARCHS4 Coexpression,642;Enrichr Queries,311;GTEx Coexpression,280	PANK1,MRGPRF,TNC,RORA,VSIG2,GRB10,CYP1B1,PHLDA1,TNS1,IGFBP5,IGFBP3,WNT5A,EBF1,VASH2,SOX12,COL4A2,COL4A1,NR2F2-AS1,TYRO3,PLPP3,ATF3,EPHA2,PIF1,NOTCH1,SDC2,LPAR1,EFNB2,SOCS2,PODXL,BLOC1S2,HESX1,EGR1,JAG1,FZD2,SMAD3,GADD45B,CAV2,CAV1,PTCH1,FN1,ARHGAP29,NR2F2,DCLK1,SMAD7,AIF1L,BMP4,CXCL10,BMP2,COL5A1,BAMBI,ID2,BHLHE40,CNTN1,DCHS1,MAFK,FGFR3,RCOR2,FBXL7,DRAXIN,CDKN1A,ECM2,TENM4,CLEC14A,CSRP2,RAC2,PMEP…
311	DLX1	411	ARCHS4 Coexpression,664;Enrichr Queries,367;GTEx Coexpression,202	PRDM8,FRMPD4,TNC,RGS4,DPYSL4,VSIG2,DPF1,CYP1B1,JUNB,PHLDA1,CXADR,IGFBP5,IGFBP3,WNT5A,EBF1,PGF,RUNX2,COL4A1,KCNQ3,CTXN2,SCG2,TSPYL4,ATF3,KCTD16,BRSK1,DLX2,NYAP1,BEX1,FOXG1,LPAR1,TWIST1,ATXN7L3B,FBXO41,EFNB2,SOCS2,B4GALNT1,ZNF821,SCN3B,RAB6B,MOAP1,EGR1,LINC01122,PTPRN2,SMAD3,CAV1,FN1,IGF2,RAB27B,NR2F2,ZFHX4,DCLK1,BMP4,CXCL10,NR4A1,COL5A1,BAMBI,ID2,BHLHE40,FNDC10,CNTN1,CSPG5,MAP3K10,FGFR3,SNAP25,CDK…
312	RARB	412.8	Literature ChIP-seq,69;ARCHS4 Coexpression,421;Enrichr Queries,280;GTEx Coexpression,881	NUDT6,BACH2,EDNRA,PPP2R1B,ZC3H12A,ZXDC,DPF1,CYP1B1,ATXN7L2,BSN,EBF1,ACSL5,SOX12,EML1,RUNX2,PLPP6,HECW2,GPR161,CRYZL1,NHLRC1,TTLL11,PLPP3,RIN1,CES3,ATF3,CFB,TSPYL4,ATF4,EPHA2,PIF1,RRAD,LPAR1,ADAMTS12,HSD11B1,FLRT2,INPP5J,BBS1,EGR1,PLK3,NGFR,SNHG1,XBP1,JAG1,FZD2,PTPRN2,FZD5,GADD45B,NEBL,FN1,NR2F2,CDC6,TRERF1,DCLK1,POU6F1,MEX3A,ID2,DCHS1,FBXL2,FBXL7,CSRNP1,SYNM,CDKN1A,BTG2,CCDC121,TENM4,BHLHE41,LPCA…
313	GFI1B	413.4	Literature ChIP-seq,122;ARCHS4 Coexpression,154;Enrichr Queries,514;ReMap ChIP-seq,155;GTEx Coexpression,1122	ZMYND8,ICAM4,FAM110A,ZC3H12D,IL4I1,RASSF1,VSIG2,MYB,ARL6IP5,FBXO6,TRIM26,JUNB,HES7,STARD3,ATP6V1G2,UNC13A,RSAD2,UNC5B,NFKBIL1,CMBL,RUNX3,PLPP6,DEPDC1B,RNF125,DDIT3,CRYZL1,TYRO3,TRIB3,KCTD11,ZFPM1,EIF1B,ATF3,TSPYL4,ATF4,EPHA2,PIF1,NYAP1,CDCA3,TTYH2,ANP32A,RRAD,PPP1R35,LPAR2,FPR2,MED12L,C3,NUAK2,RDH10,B4GALNT1,KCNN4,HOXC8,RBM10,ST3GAL3,JAG2,EGR1,PLK3,CDT1,SNHG1,LINC01089,XBP1,JUND,GADD45A,SIAH2,RAB…
314	ZNF492	413.5	ARCHS4 Coexpression,818;GTEx Coexpression,9	TOP2A,ARHGAP11A,ARHGAP11B,CCNF,KIF14,HJURP,BUB1B,MCM10,IKZF2,CDC20,EXO1,ZNF726,NUF2,MYBL2,ZNF367,MCF2L2,DLGAP5,POLH,RALGPS1,NDC1,ZNF320,UPF1,KCTD19,BORA,GSTO2,PLA2G4C,ZFP69B,DARS2,CDC25A,CCNA2,ASPM,SGO2,DEPDC1B,DEPDC1,CKS2,ZNF713,KIF20A,FAM72D,KIF20B,DEPDC4,DTL,PRR11,ZNF554,FAM72B,ZNF674,FAM72A,PIF1,RNASEH2A,CDCA5,TTK,HMMR,CENPA,SKA1,AURKA,CCNB2,CCNB1,HCAR1,ORC1,PMAIP1,ECT2,ZNF665,BUB1,ZNF785,CDT…
315	OTX1	414.7	ARCHS4 Coexpression,310;Enrichr Queries,607;GTEx Coexpression,327	PRDM8,WWC1,TNC,RORA,RAPGEFL1,FAM110A,DPYSL4,VSIG2,MYB,CYP1B1,NCKAP5,PHLDA1,OSR2,IGFBP5,IGFBP3,WNT5A,EBF1,SOX12,IFT81,EEF1A2,PKP1,PLPP3,ATF3,DLX2,RNASEH2A,GPR87,FOXG1,LPAR1,IL20RB,TWIST1,XKRX,EFNB2,EFNB1,CCNB2,NUAK2,STC2,KCNN4,CPA4,EGR1,TMEM86A,CDSN,FZD2,TINCR,NR2F2,ZFHX4,TMSB4XP4,BMP4,CXCL10,BMP2,NR4A3,MEX3A,RNF227,TRPV4,ID2,BHLHE40,MANSC1,FGFR3,RCOR2,DRAXIN,CDKN1A,BTG2,TENM4,SIX1,SLC7A11,CSRP2,S…
316	HEY2	415.7	ARCHS4 Coexpression,445;Enrichr Queries,205;GTEx Coexpression,597	TNC,EDNRA,VSIG2,MYB,ARHGDIB,CYP1B1,TMEM38B,JUNB,PHLDA1,TNS1,POSTN,IGFBP5,ADPRHL1,UNC5B,LOXL1-AS1,IGFBP3,WNT5A,EBF1,VASH2,PGF,GEM,COL4A2,COL4A1,CRYZL1,PLPP3,ATF3,LPAR1,TWIST1,EFNB2,SOCS2,STC2,EGR1,JAG1,GADD45B,CAV1,PTCH1,FN1,NR2F2,SMAD7,AIF1L,BMP4,CXCL10,NR4A1,BMP2,BAMBI,ID2,RCAN2,BHLHE40,CNTN1,NOX4,FGFR3,FBXL7,CDKN1A,BTG2,ECM2,HSPB8,SLC7A11,TMEM47,CSRP2,CA2,EXO1,RAC2,PMEPA1,PHGDH,CGNL1,EDN1,PTGIS…
317	ZNF667	417.3	ARCHS4 Coexpression,594;Enrichr Queries,303;GTEx Coexpression,355	CYFIP2,RORA,CELSR3,BACH2,KIF5C,VSIG2,CYP1B1,CHAC1,TNS1,ZNF320,KCTD19,UNC13A,IGFBP5,IGFBP3,CMBL,GEM,BSCL2,ADAM12,SCG5,ZNF713,CDIP1,SCG2,ZNF554,TSPYL4,ATF3,ZNF674,GNAZ,BRSK1,NYAP1,BEX1,INSIG1,LPAR1,NALCN,EFNB2,C3,SOCS2,FAM171A2,HCAR1,FLRT2,STC2,SCN3B,ZNF665,RAB6B,ZNF785,CPA4,EGR1,PTPRN2,JAG1,FN1,ASNS,SYT7,DCLK1,CXCL10,NR4A3,COL5A1,ID2,BHLHE40,CNTN1,SPIRE2,NACAD,FBXL2,CDKN1A,BTG2,TENM4,TMEM182,SLC7A…
318	NACC2	418	ARCHS4 Coexpression,326;GTEx Coexpression,510	CRB2,NLGN3,GNAZ,BRSK1,NYAP1,MRPS14,CRTC1,HDAC11,FAM107A,CEND1,AATK,LRP3,LDLRAD4,DNAJB2,KIAA0513,RAB6B,COA5,APC2,MPP2,ARNT2,UPF1,CDK18,PAQR6,PCDH9,NORAD,APLP1,PCDHGC3,DAB2IP,PPP2R5B,ADAP1,MAPK8IP2,MTURN,MAPK8IP1,ITPKB,PSRC1,CSPG5,CDIP1,ARHGEF4,MAP3K10,FAM171B,NACAD,ATP13A2,MAPRE3,TNIK,HCN2,ADGRL3
319	POU2F2	419.4	ARCHS4 Coexpression,554;ENCODE ChIP-seq,103;Enrichr Queries,627;ReMap ChIP-seq,191;GTEx Coexpression,622	HCP5,EIF4A1,ZNF296,JRK,ICAM4,BACH2,ZC3H12D,IL4I1,ZC3H12A,SKP2,JUNB,HES7,HES6,EBF1,ZNF10,RUNX3,PRKAB1,PLPP6,DEPDC1B,ZNF837,PPP1R3E,KIF20B,EIF1B,ATF3,LINS1,ATF4,PIF1,ANP32A,SP140,CDCA5,PPP1R35,CEND1,MIR3142HG,SLC5A3,C3,KCNQ1OT1,SNHG20,GRPEL2,RRS1,HMOX1,JAG2,PLK3,SNHG1,EGR1,BBS1,LINC01089,JUND,GADD45B,GADD45A,NFATC2,PILRB,EIF1,ABTB2,MEX3A,LPAR5,TNFSF9,ST20,GRAP,HNRNPA1L2,KIAA0825,CSRNP1,CDKN1A,BTG2,…
320	MAF	421.5	ARCHS4 Coexpression,1021;Enrichr Queries,229;ReMap ChIP-seq,245;GTEx Coexpression,191	CYFIP2,EIF4A1,RAPGEFL1,FAM110A,ZC3H12D,RASSF1,CYP1B1,JUNB,MFSD2A,TNS1,HES7,PAQR6,CXADR,MIRLET7BHG,EBF1,ACSL5,SOX12,RUNX3,DDIT3,PPP1R3E,KCTD11,RIN1,PLPP3,ATF3,CDCA3,CAPN10-DT,LPAR1,IL20RB,CEND1,XKRX,C3,FLRT2,RDH10,HMOX1,KCNN4,JAG2,PLK3,CDT1,SNHG1,EGR1,TMEM86A,LINC01089,GSDMB,CDSN,JUND,JAG1,GADD45B,GADD45A,FN1,NFATC2,TINCR,NR1D1,NR2F2,FBXL8,RNF227,ID2,MINCR,CSRNP1,BTG2,CDKN1A,PHF23,SMG9,CTSS,BBC3,S…
321	THAP10	422	ARCHS4 Coexpression,716;Enrichr Queries,3;GTEx Coexpression,547	DENND5B,FRMPD4,HJURP,BUB1B,MT1X,CDC20,PTTG1,OTUD6B-AS1,KIF5C,VSIG2,ARHGDIB,CYP1B1,NEK2,CHAC1,KPNA2,JUNB,PHLDA1,PSPH,RGS7,ATP6V1G2,IGFBP3,KNSTRN,GEM,PGF,PPP1R3F,SGO2,DEPDC1B,DDIT3,SCG5,CDIP1,TRIB3,NUPR1,KIF20A,CTXN2,PRR11,TSPYL4,ATF3,COX19,RNASEH2A,CDCA5,CEND1,SLC1A4,HMMR,NALCN,SKA1,EFNB2,SOCS2,CCNB2,CCNB1,STC2,HMOX1,PMAIP1,B4GALNT1,ECT2,CPA4,MOAP1,EGR1,CDT1,GADD45B,GADD45A,PLK1,ASNS,NR2F2,CDC6,BM…
322	NEUROG2	422.3	ARCHS4 Coexpression,122;Enrichr Queries,1014;GTEx Coexpression,131	PRDM8,CCNF,BUB1B,IKZF2,BACH2,CELSR3,ZC3H12D,IL4I1,DPYSL4,KIF5C,MYB,TNFSF11,CYP1B1,PAMR1,HES6,BORA,IGFBP5,XXYLT1-AS2,UNC5B,IGFBP3,SEMA6D,WNT5A,VASH2,EBF1,MAPK8IP1,DEPDC1B,SLC9A7,HECW2,ADAM12,ATF3,PIF1,SEMA7A,DLX2,TTYH2,FOXG1,NXPH4,SDC2,LPAR1,TWIST1,MIR3142HG,SKA1,GLIS1,EFNB2,ORC1,HESX1,PMAIP1,CDT1,EGR1,NGFR,JAG1,GADD45A,NR2F2,POU2F2,MCC,ZFHX4,SYT7,CXCL10,BMP2,NR4A3,ID2,BHLHE40,TNFSF9,NFKBIE,SIM1,F…
323	ZNF273	422.7	ARCHS4 Coexpression,836;Enrichr Queries,279;GTEx Coexpression,153	HJURP,BUB1B,RORA,RAPGEFL1,CDC20,VSIG2,ZNF726,MYB,NEK2,KPNA2,SKP2,MFSD2A,ZNF320,KCTD19,ZNF680,ZNF10,CDC25A,SGO2,DEPDC1B,ZNF713,PKP1,KIF20A,RIN1,KIF20B,PRR11,ZNF554,ATF3,ZNF674,CDCA3,GPR87,NXPH4,CDCA5,INSIG1,IL20RB,HMMR,SKA1,XKRX,CCNB2,CCNB1,HCAR1,PODXL,PMAIP1,ECT2,ZNF665,ZNF785,CPA4,EGR1,CDT1,CDSN,PLK1,TINCR,NR1D1,CDC6,DCLK1,CXCL10,RNF227,BHLHE40,NFE2L3,SPIRE2,MANSC1,PLCH2,FGFR3,TP73,TOP2A,ARHGAP1…
324	OLIG2	423.8	Literature ChIP-seq,43;ARCHS4 Coexpression,181;Enrichr Queries,730;GTEx Coexpression,741	IPO13,SLC46A3,EIF4A1,HDAC11,ABAT,ZDHHC1,FAM110A,ADGRA2,MYB,DPF1,ARL6IP5,CYP1B1,JUNB,MFSD2A,HES7,HES6,PAQR6,NFKBIL1,EBF1,MTURN,MAPK8IP1,MTHFD2,HECW2,CDIP1,PLPP3,ZFPM1,ATF3,CCNO,L3MBTL3,TTYH2,RRAD,FOXG1,LPAR1,TWIST1,CEND1,PLA2G6,SKA1,NUAK2,CHST11,WBP2NL,JAG2,EGR1,NGFR,GPR17,PLK3,JUND,GADD45B,TSLP,FZD5,GADD45A,FN1,OSGIN1,NR2F2,VASN,AIF1L,EIF1,ABTB2,PEX5L,LPAR6,ID2,TNFSF4,RCOR2,FBXL7,CDKN1A,BTG2,TENM…
325	GATA1	424.2	Literature ChIP-seq,10;ARCHS4 Coexpression,442;ENCODE ChIP-seq,31;Enrichr Queries,574;ReMap ChIP-seq,154;GTEx Coexpression,1334	EHF,OXTR,ZMYND8,HDAC11,ICAM4,ERFE,CDC20,FAM110A,ADGRA2,MYB,DPF1,TNFSF10,ARL6IP5,JUNB,SLC12A7,TNS1,RSAD2,XXYLT1-AS2,SLC11A2,EBF1,RFX1,CMBL,PRKAB1,MTURN,RUNX2,SNHG10,DDIT3,KIF20B,ZFPM1,OBSL1,ATF3,EPHA2,SLC45A4,ITPR1-DT,PDGFB,LPAR2,HIF1A,SLC5A3,UGCG,CHST11,SLAMF9,ZNF703,PLK3,SNHG1,EGR1,CDT1,LINC01089,CREBBP,JUND,GADD45A,SIAH2,PLK1,NFATC2,RAB27B,NR2F2,MEX3B,LPAR5,SLC6A9,DCHS2,ID2,ZFAT,TRMT12,TNFSF9,T…
326	ZNF436	424.3	ARCHS4 Coexpression,518;Enrichr Queries,449;GTEx Coexpression,306	EHF,ZMYND8,TNC,AQP3,RAPGEFL1,CYSRT1,VSIG2,SESN1,SESN2,CYP1B1,JUNB,PHLDA1,ZNF436-AS1,MYLIP,IGFBP5,IGFBP3,SEMA6D,PGF,ALDH3A2,COL4A2,COL4A1,PKP1,LINC00887,KCTD11,PLPP3,ATF3,EPHA2,GPR87,TACSTD2,LPAR1,IL20RB,PLD1,EFNB2,SFN,TMEM184A,EGR1,JAG1,SMAD3,GADD45B,GADD45A,CAV1,FN1,NR2F2,MCC,DCLK1,SMAD7,NFKBIA,CXCL10,NR4A1,COL5A1,LPAR6,TRPV4,ID2,BHLHE40,CNTN1,DCHS1,CSRNP1,CDKN1A,BTG2,WDR47,CRYBG1,PCDHGB6,TNFAIP…
327	GBX2	424.8	Literature ChIP-seq,152;ARCHS4 Coexpression,249;Enrichr Queries,633;GTEx Coexpression,665	ANKRD13B,HDAC11,RORA,LDLRAD4,DPYSL4,VSIG2,MYB,GRB10,CYP1B1,PHLDA1,IGFBP5,IGFBP3,APLP1,WNT5A,EBF1,SOX12,MTURN,PGF,ENKUR,COL4A2,CDIP1,ATF3,EPHA2,KCTD16,DLX2,FOXG1,SDC2,GPR85,LPAR1,TWIST1,HIF1A,FBLN5,EFNB2,SOCS2,EFNB1,FAM171A2,STC2,OTOF,PMAIP1,CPA4,EGR1,NGFR,LINC01122,FZD2,FZD5,GADD45B,GADD45A,FN1,NR2F2,DCLK1,BMP4,MEX3A,COL5A1,ID2,BHLHE40,CNTN1,CSPG5,NACAD,DCHS1,RCOR2,FGF12,SNAP25,LINC01551,CDKN1A,P…
328	HOXA5	426	ARCHS4 Coexpression,885;Enrichr Queries,63;GTEx Coexpression,330	ZNF571,TESK1,TNC,PLAT,TM7SF2,CDC20,VSIG2,SESN1,FDXR,CYP1B1,JUNB,PHLDA1,MAP3K5,TNS1,MINAR1,POSTN,IGFBP5,IGFBP3,WNT5A,EBF1,SOX12,PRLR,DISP1,ERN1,ALDH3A2,MTHFD2,COL4A1,LINC00887,TRIB3,MGARP,KIF20A,PLPP3,ABCG1,ATF3,NOTCH1,INSIG1,NPR3,GPR85,ARHGAP18,TWIST1,EFNB2,SOCS2,ZNF703,HMOX1,PMAIP1,HOXC8,CPA4,ZBED3,EGR1,CDT1,ZNF141,SMAD3,OSBPL6,GADD45B,GADD45A,SIAH2,CAV1,PLK1,FN1,NR2F2,SMAD7,ABTB2,BMP4,NFKBIA,CX…
329	ZBTB7C	426	ARCHS4 Coexpression,268;Enrichr Queries,738;GTEx Coexpression,272	EHF,TNC,RORA,AQP3,RAPGEFL1,CYSRT1,VSIG2,CYP1B1,NCKAP5,TNS1,IGFBP5,UNC5B,SEMA6D,IGFBP3,WNT5A,EBF1,SDCBP2,SLC9A3,ERN2,COL4A2,COL4A1,ADAM12,CLDN7,CHMP4C,PKP1,KCTD11,PLPP3,SPATA18,ATF3,EPHA2,GPR87,NTM,CCDC146,TACSTD2,LPAR1,IL20RB,PLD1,EFNB2,TRPM2,SFN,N4BP3,TMEM184A,EGR1,CCDC17,SMAD3,GADD45B,NEBL,FN1,RAB27B,CGN,DCLK1,CXCL10,NR4A1,BMP2,LPAR5,COL5A1,BHLHE40,FGFR3,SERINC2,CDKN1A,CRYBG1,TENM4,BHLHE41,PRSS…
330	MSX1	426	ARCHS4 Coexpression,1005;Enrichr Queries,102;GTEx Coexpression,171	SPAAR,GALNT15,TNC,EDNRA,ADGRA2,VSIG2,CYP1B1,JUNB,PHLDA1,ZNF320,POSTN,CD93,IGFBP5,IGFBP3,WNT5A,EBF1,PGF,COL4A2,COL4A1,WDFY1,PLPP3,ZNF554,ATF3,EPHA2,FBLN7,DLX2,LPAR1,GPR85,TWIST1,ADAMTS12,SOCS2,EFNB2,PODXL,STC2,PMAIP1,LAMC1-AS1,EGR1,JAG1,FZD2,GADD45B,CAV2,CAV1,FN1,IGF2,ARHGAP29,EIF2AK4,NR2F2,DCLK1,SMAD7,TMSB4XP4,BMP4,CXCL10,NR4A1,BMP2,COL5A1,BAMBI,ID2,BHLHE40,SNAI1,CNTN1,NMT2,NABP1,FGFR3,FBXL7,CDKN…
331	ZNF814	427	ARCHS4 Coexpression,406;GTEx Coexpression,448	DRAXIN,CRTC1,TMEM182,NUDT6,CELSR3,SHF,ZC3H12D,DNAJC3-DT,ZNF248,MCF2L2,RALGPS1,TIGD1,ZNF320,UPF1,GSTO2,PLA2G4C,PPP2R5B,RPGRIP1L,TMEM175,PPP1R3E,ZNF713,ZNF780B,RAD51-AS1,ZNF554,ZNF674,CAPN10-DT,GK5,KIAA0513,EXOSC6,HCAR1,RAB26,SNHG20,ZNF665,ZNF862,ASIC3,ZNF785,RBM10,LRRC37A3,LINC01089,SPRYD4,RAB3IP,IL21R-AS1,ADAM32,GRIN2C,WTIP,NMNAT1,CAMK4,ZNF30,LYRM7,SPRY3,SPIRE2,UBAP1L,YPEL4
332	FOXG1	427.7	ARCHS4 Coexpression,252;Enrichr Queries,797;GTEx Coexpression,234	FRMPD4,ANKRD36,TNC,ABAT,RGS4,DPYSL4,KIF5C,DPF1,CYP1B1,RGS7,PPP1R16B,IGFBP5,LMO4,IGFBP3,WNT5A,DIO2,EBF1,SOX12,COL4A2,COL4A1,IFT81,KCNQ3,CDIP1,PLPP3,SCG2,KCTD16,BRSK1,DLX2,NYAP1,NTM,ABHD8,LPAR1,CEND1,TWIST1,FBXO41,EFNB2,FLRT2,RAB6B,EGR1,LINC01122,PTPRN2,JAG1,NR2F2,ZFHX4,DCLK1,BMP2,NR4A3,MEX3A,ID2,BHLHE40,CSPG5,MAP3K10,FGFR3,SNAP25,DRAXIN,LINC01551,TENM4,KIAA1549,FSD1L,CSRP2,KCNT2,CA2,LRRTM2,MCF2L2,…
333	MEF2C	428	ARCHS4 Coexpression,375;ENCODE ChIP-seq,50;Enrichr Queries,480;ReMap ChIP-seq,211;GTEx Coexpression,1024	MYLK2,ZNF296,OXTR,CD83,DENND5B,FRMPD4,TNC,RORA,IKZF2,RGS4,FAM174B,GRAP2,MYB,ARHGDIB,CYP1B1,MYOZ3,TMEM38A,TMEM38B,JUNB,PHLDA1,TNS1,ATP6V1G2,UNC13A,CD93,IGFBP5,NFKBIL1,IGFBP3,ZFP69B,ARID5A,EBF1,NEAT1,RUNX3,MTURN,CACNB1,COL4A1,EEF1A2,WDFY1,MALAT1,ADTRP,PLPP3,ATF3,KCTD16,BLK,ZNF672,SEMA7A,DDX39B-AS1,ITPR1-DT,ANKRD11,PDGFB,LPAR1,SLC1A4,HIF1A,RHOBTB1,EFNB2,BCL2L11,HCAR1,FLRT2,SNHG20,SCN3B,ZBED5,RAB6B,P…
334	TCF23	428.3	ARCHS4 Coexpression,947;Enrichr Queries,286;GTEx Coexpression,52	KCNG1,EHF,MRGPRF,TNC,FAM107A,PLAT,EDNRA,ADGRA2,VSIG2,ZNF726,CYP1B1,CHAC1,JUNB,MFSD2A,ZNF320,OSR2,KCTD19,DGAT2,IGFBP5,IGFBP3,CMBL,PRLR,SDCBP2,GEM,PGF,AR,COL4A2,MTHFD2,COL4A1,GPR161,NR2F2-AS1,ZNF713,XIST,NUPR1,ZNF554,ATF3,ZNF674,EPHA2,SEMA7A,LPAR1,C3,TRPM2,BNC2-AS1,HCAR1,KCNQ1OT1,ALX3,HMOX1,TSPAN2,ZNF665,ZNF785,CPA4,ZNF660,EGR1,VCAM1,GREB1,IGF2,NR2F2,NR1D1,MCC,CP,BCL9,CXCL10,NR4A1,MEX3A,COL5A1,TMEM…
335	CBX2	428.4	ARCHS4 Coexpression,317;ENCODE ChIP-seq,12;Enrichr Queries,145;ReMap ChIP-seq,176;GTEx Coexpression,1492	EHF,OXTR,SPAAR,CCNF,MRGPRF,LDLRAD3,MT1X,ZDHHC1,ZC3H12D,CDC20,VSIG2,ADGRA2,MYB,MYOZ3,ATXN7L2,SKP2,MFSD2A,HES6,KCTD19,LINC02035,CXADR,UNC5B,EBF1,SOX12,TMEM170B,EML1,RUNX3,PLPP6,DEPDC1B,EID3,RNF125,GPR161,PAPPA,CRYZL1,CDIP1,GSAP,KIF20A,KIF20B,SPATA18,PRR11,ATF3,KCTD15,PIF1,TPH1,RN7SL832P,ANP32A,CDCA3,CDCA5,SDC2,HIF1A,HSD11B1,TRPM2,NUAK2,CHST11,WBP2NL,ALX3,RRS1,HESX1,OTOF,CGA,N4BP3,RBM12,PRR22,PRELID…
336	GLI2	430	ARCHS4 Coexpression,169;Enrichr Queries,383;GTEx Coexpression,738	MRGPRF,TNC,RORA,FGF2,DPYSL4,ADGRA2,ARHGDIB,GRB10,CYP1B1,TNS1,IGFBP5,IGFBP3,WNT5A,EBF1,VASH2,SOX12,RUNX2,CDC25A,COL4A2,IFT81,COL4A1,GPR161,PAPPA,NR2F2-AS1,ADAM12,PLPP3,NOTCH1,NTM,LPAR1,ADAMTS12,CNN1,BNC2-AS1,FLRT2,PODXL,ZNF665,EGR1,JAG1,FZD2,SMAD3,GADD45B,GADD45A,PTCH1,FN1,NR2F2,MCC,ZFHX4,VASN,SMAD7,BMP4,BCL9,COL5A1,ID2,BHLHE40,DCHS1,HOXD4,FGFR3,RCOR2,FBXL7,CDK15,DUBR,CDKN1A,TENM4,RCSD1,ELFN1,TMEM…
337	ZBED2	431	ARCHS4 Coexpression,166;Enrichr Queries,51;GTEx Coexpression,1076	CYFIP2,EHF,HJURP,BUB1B,PLAT,SLC4A5,BACH2,CDC20,ZC3H12D,TNFSF10,CYP1B1,JUNB,PHLDA1,CSGALNACT1,PPP1R16B,RSAD2,CISH,IGFBP3,DIO2,ARID5A,PAX8-AS1,NEAT1,KNSTRN,ATXN2L,MTHFD2,SLCO2A1,NUPR1,KIF20A,PLPP3,ATF3,EPHA2,SEMA7A,SHMT2,SDC2,GPR87,SH2D2A,SP140,HMMR,PLA2G6,SOCS2,CCNB1,INPP5J,HMOX1,PMAIP1,KCNN4,CPA4,EGR1,TNFRSF9,CAV1,ANKRD22,SIAH2,FN1,NFATC2,CDC6,NFKB1,NFKB2,CXCL10,BMP2,BHLHE40,CNTN1,NFE2L3,XAF1,TOP…
338	NPAS4	431	ARCHS4 Coexpression,151;Enrichr Queries,586;GTEx Coexpression,556	FRMPD4,TNC,FAM107A,CELSR3,RGS4,VSIG2,BSN,PAMR1,JUNB,PHLDA1,RGS7,UNC13A,IGFBP5,APLP1,DIO2,GEM,COL4A2,SCG5,RIN1,NPTXR,SCG2,TSPYL4,ATF3,SEMA7A,BEX1,TMEM121B,LPAR1,SOCS2,TRPM2,FLRT2,B4GALNT1,TSPAN2,SCN3B,ASIC3,EGR1,PTPRN2,GADD45B,GADD45A,RAB3IP,IGF2,NR1D1,GRIN2C,SYT7,DCLK1,CXCL10,NR4A1,BMP2,NR4A3,FGF14,COL5A1,TMEM236,ID2,RCAN2,ZNF30,BHLHE40,CNTN1,UBAP1L,ZNF653,ULBP1,CSRNP1,PCSK1,PTPRR,CDKN1A,BTG2,DUS…
339	HOXC8	431.7	ARCHS4 Coexpression,925;Enrichr Queries,198;GTEx Coexpression,172	ZMYND8,TNC,ALDH1L2,VSIG2,CYP1B1,LINC01465,PHLDA1,OSR2,POSTN,IGFBP5,IGFBP3,WNT5A,EBF1,PGF,TM4SF1,RUNX2,COL4A2,COL4A1,PAPPA,ADAM12,PRR16,NHLRC1,NUPR1,STEAP1,PLPP3,ATF3,LPAR1,TWIST1,ADAMTS12,EFNB2,FLRT2,STC2,RRS1,HMOX1,ECT2,CPA4,LAMC1-AS1,EGR1,OPN3,FZD2,GADD45B,RHBDD1,CAV1,RAB3IP,FN1,IGF2,EIF2AK4,NR2F2,ZFHX4,VASN,BMP4,CXCL10,COL5A1,BHLHE40,MDM2,CNTN1,NMT2,ITGBL1,ANKRD18A,SIM1,BRWD1,ULBP1,DET1,CDKN1A…
340	SIM1	432	ARCHS4 Coexpression,397;Enrichr Queries,846;GTEx Coexpression,53	RORA,ALDH1L2,RGS4,FAM174B,CYP1B1,LINC01465,SKP2,HADH,TNS1,OSR2,IGFBP5,SEMA6D,IGFBP3,WNT5A,EBF1,CACNB2,PAPPA,ADAM12,PRR16,SCG5,ALPK3,STEAP1,SCG2,PTGFR,DLX2,BEX1,FOXG1,NPR3,LPAR1,TWIST1,ADAMTS12,TRPM2,FLRT2,TSPAN2,HOXC8,CPA4,LAMC1-AS1,EGR1,OPN3,PTPRN2,FN1,EIF2AK4,NR2F2,ZFHX4,GDF5,VASN,SYT7,BMP4,CXCL10,TMEM236,RCAN2,BHLHE40,MDM2,CNTN1,NMT2,NABP1,ULBP1,CPM,PCSK1,CDKN1A,TENM4,KCNC4,SIX1,VLDLR,GPR89B,E…
341	MYOD1	433	ARCHS4 Coexpression,235;ENCODE ChIP-seq,4;Enrichr Queries,634;ReMap ChIP-seq,20;GTEx Coexpression,1272	LDLRAD3,ICAM4,ZDHHC1,ERFE,FAM110A,ZC3H12A,ZXDC,MYB,ARL6IP5,MYOZ3,FAM53A,CHAC1,ATXN7L2,SKP2,JUNB,MFSD2A,TNS1,HES6,ATP6V1G2,RSAD2,NFKBIL1,IFRD1,SLC11A2,EBF1,ADGRA3,SOX12,CMBL,RUNX3,EML1,RUNX2,SNHG12,SNHG10,CDIP1,ALPK3,NHLRC1,RIN1,OBSL1,ATF3,TSPYL4,ATF4,EPHA2,SPTBN5,TTYH2,RRAD,SHMT2,FOXG1,PDGFB,LPAR1,CEND1,TWIST1,HIF1A,UGCG,STC2,HMOX1,KCNN4,HOXC8,JAG2,TMEM184A,GPR17,EGR1,NGFR,XBP1,JUND,PINLYP,GADD45…
342	ATOH7	433	ARCHS4 Coexpression,343;Enrichr Queries,791;GTEx Coexpression,165	FRMPD4,PANK1,ABAT,ARHGAP39,ZDHHC1,KIF5C,VSIG2,DPF1,MYB,BSN,JUNB,RGS7,LZTS3,HES6,ATP6V1G2,UNC13A,IGFBP5,LMO4,SEMA6D,IGFBP3,MAPK8IP2,GEM,CTXN2,ATF3,BRSK1,DLX2,NYAP1,BEX1,ABHD8,LPAR1,CEND1,ATXN7L3B,PRKCZ,FBXO41,TRPM2,FAM171A2,B4GALNT1,TSPAN2,SCN3B,RAB6B,CPA4,EGR1,GADD45B,GADD45A,TBCC,NR2F2,SYT7,SMAD7,CXCL10,NR4A1,NR4A3,ID2,BHLHE40,SNAI1,CNIH2,RCOR2,SNAP25,PCSK1,PTPRR,TENM4,SLC7A11,RND1,EPB41L4B,LRRT…
343	MEIS2	433	ARCHS4 Coexpression,259;Enrichr Queries,390;ReMap ChIP-seq,134;GTEx Coexpression,949	EHF,TES,ZMYND8,MRGPRF,BACH2,DPYSL4,VSIG2,MYB,TNFSF10,CYP1B1,JUNB,TNS1,XXYLT1-AS2,EBF1,EML1,MTHFD2,IFT81,DDIT3,NR2F2-AS1,TRIB3,PLPP3,ZFPM1,ATF3,BEX1,PPP1R35,FOXG1,LPAR1,XPC,SLC5A3,HSD11B1,FLRT2,ZNF703,OTOF,HOXC8,BBS1,PLK3,CDT1,EGR1,JUND,JAG1,PTPRN2,GADD45A,NEBL,SIAH2,FN1,NR2F2,NR1D1,SNHG4,CP,DCLK1,EIF1,SLC6A9,DCHS2,ID2,DCHS1,CSRNP1,PCSK1,SYNM,BTG2,CDKN1A,TENM4,PHF23,RCSD1,BBC3,CSRP2,ZNF280B,RAC2,E…
344	POU3F3	436	ARCHS4 Coexpression,68;Enrichr Queries,1035;GTEx Coexpression,205	ANKRD13B,DRAXIN,CDKN1A,PCDHGB6,TENM4,FAM107A,ABAT,KIAA1549,DPYSL4,KIF5C,LRRTM2,DPF1,CYP1B1,FGFBP3,MCF2L2,NCKAP5,JUNB,APC2,IGFBP5,SEMA6D,APLP1,WNT5A,EBF1,RNF208,ETV1,FOS,SOX12,IL17RD,MTURN,MAPK8IP1,PTP4A3,PSRC1,DNAJC6,CCDC74A,CDIP1,PLPP3,SCG2,ATF3,DDR2,CRB2,NLGN3,BRSK1,NIM1K,DLX2,NYAP1,FOXG1,GPR85,LPAR1,CEND1,CRMP1,NTN1,EFNB2,FAM171A2,ARVCF,GNG2,SV2A,NNAT,SPOCK1,MSX1,RAB6B,RUNX1T1,ARNT2,EGR1,LINC0…
345	TSHZ1	436.7	ARCHS4 Coexpression,158;Enrichr Queries,531;GTEx Coexpression,621	CRTC1,ZMYND8,MRGPRF,RORA,ABAT,BACH2,VSIG2,ADGRA2,KIF5C,CYP1B1,BSN,JUNB,PHLDA1,TNS1,ATP6V1G2,UNC13A,IGFBP5,UNC5B,LMO4,APLP1,EBF1,SOX12,MAPK8IP1,COL4A2,COL4A1,TYRO3,PLPP3,NPTXR,ATF3,GNAZ,BRSK1,NYAP1,LPAR1,EFNB2,SOCS2,FLRT2,CHST11,RAB6B,BBS1,ZNF660,EGR1,CREBBP,JAG1,SMAD3,PTPRN2,CAV1,PTCH1,NR2F2,MCC,ZFHX4,SYT7,POU6F1,SMAD7,BCL9,NR4A1,MEX3A,COL5A1,ID2,BHLHE40,CNTN1,TSPY26P,DCHS1,CNIH2,SIM1,FBXL7,NFKBI…
346	DLX2	438.7	ARCHS4 Coexpression,743;Enrichr Queries,81;GTEx Coexpression,492	ANKRD13B,FRMPD4,TNC,BACH2,FGF5,DPYSL4,VSIG2,DPF1,CYP1B1,CHAC1,NCKAP5,JUNB,PHLDA1,CXADR,IGFBP5,UNC5B,IGFBP3,WNT5A,ZFP69B,EBF1,RPGRIP1L,GEM,PGF,CRYZL1,KCNQ3,KIF20A,ATF3,KCTD16,EPHA2,BEX1,FOXG1,LPAR1,TWIST1,ATXN7L3B,EFNB2,SOCS2,CCNB1,FLRT2,STC2,ZNF703,HMOX1,PMAIP1,ZNF821,RAB6B,EGR1,LINC01122,JAG1,GADD45B,GADD45A,CAV1,FN1,NR2F2,ZFHX4,SMAD7,BMP4,CXCL10,NR4A1,BMP2,NR4A3,BAMBI,ID2,BHLHE40,FNDC10,CNTN1,S…
347	HOXB5	439.3	ARCHS4 Coexpression,377;Enrichr Queries,89;GTEx Coexpression,852	TNC,MRGPRF,RGS4,FGF5,BEST4,EDNRA,VSIG2,MYB,ARHGDIB,CYP1B1,JUNB,PHLDA1,POSTN,IGFBP5,UNC5B,IGFBP3,WNT5A,MYO7B,ACSL5,PRKAB1,PGF,TM4SF1,SLC9A3,ERN2,COL4A2,SATB2-AS1,COL4A1,CLDN7,ADTRP,PLPP3,CES3,ATF3,LLGL2,NOTCH1,ANKRD11,LPAR1,TWIST1,EFNB2,SOCS2,STC2,ZNF703,HOXC8,CPA4,EGR1,GSDMB,FZD2,SMAD3,FZD5,CAV1,FN1,IGF2,CGN,NR2F2,VASN,SMAD7,VIL1,BMP4,CXCL10,TMEM236,COL5A1,BAMBI,ID2,BHLHE40,CNTN1,HOXD4,SERINC2,NO…
348	NFATC2	439.7	ARCHS4 Coexpression,257;Enrichr Queries,220;GTEx Coexpression,842	CYFIP2,HCP5,CD83,TNC,RORA,JADE2,BACH2,ZC3H12D,RASSF1,GRAP2,ARHGDIB,FAM53B,JUNB,TNS1,PPP1R16B,IGFBP5,IGFBP3,ARID5A,EBF1,RUNX3,GEM,RUNX2,ERN1,RNF125,COL4A2,COL4A1,GSAP,TNIK,PLPP3,ATF3,NOTCH1,SH2D2A,SP140,PDGFB,LPAR1,C3,BCL2L11,CHST11,ATXN7,HMOX1,PMAIP1,PLK3,EGR1,JAG1,VCAM1,SMAD3,GADD45B,SH2D1B,FN1,SMAD7,CXCL10,NR4A1,BMP2,NR4A3,COL5A1,ID2,BHLHE40,MATN1-AS1,CSRNP1,CDKN1A,BTG2,ITGB3,ATP2A3,TNFAIP3,RCS…
349	FOXP1	440.2	Literature ChIP-seq,125;ARCHS4 Coexpression,667;Enrichr Queries,1025;ReMap ChIP-seq,118;GTEx Coexpression,266	IPO13,ZNF296,TES,MRGPRF,BACH2,ZC3H12D,ZFHX4-AS1,ZXDC,MYB,SNORA33,JUNB,HES7,STARD3,HES6,UNC5B,RFX2,SOX12,HCFC2,EML1,PRKAB1,LRRC37B,DEPDC1B,RNF125,CLDN7,NR2F2-AS1,TYRO3,NHLRC1,ATF3,CFB,ATF4,CDCA3,SHMT2,CDCA5,HIF1A,SKA1,CHST11,BLOC1S2,RRS1,HOXC8,PRR22,LRRC37A3,PLK3,CREBBP,GSDMB,JAG1,JUND,FZD2,FN1,NR2F2,NR1D1,ABTB2,MEX3A,DCHS1,HBP1,MESP1,BTG2,CDKN1A,WDR47,CDKN1B,PHF23,BHLHE41,ASGR1,BBC3,TMEM47,SHF,JP…
350	TFAP4	440.5	ARCHS4 Coexpression,478;Enrichr Queries,277;ReMap ChIP-seq,19;GTEx Coexpression,988	EIF4A1,ZNF296,ZMYND8,CCNF,ICAM4,CDC20,RASSF1,VSIG2,ZNF726,DHX58,MYB,JUNB,KCTD19,SOX12,TM4SF1,ZNF16,PLPP6,MTHFD2,SNHG10,CLDN7,ZNF713,TRIB3,RIN1,OBSL1,ATF3,KCTD15,ATF4,EPHA2,LLGL2,CDCA3,SHMT2,PPP1R35,CDCA5,PDGFB,CAPN10-DT,CEND1,PLA2G6,C3,STC2,RRS1,HMOX1,SNHG1,PLK3,CDT1,EGR1,XBP1,GSDMB,LINC01089,JUND,JAG1,GADD45B,PLK1,OSGIN1,NR1D1,CGN,CDC6,EIF1,ABTB2,FBXL8,MEX3A,ID2,PLCH2,FBXL2,RCOR2,MINCR,TP73,TOP2…
351	ZNF177	443	ARCHS4 Coexpression,612;Enrichr Queries,257;GTEx Coexpression,460	ANKRD13B,TNC,RORA,CYP51A1-AS1,DPYSL4,VSIG2,ZNF569,CYP1B1,PNISR,TLE2,GABARAPL1,CXADR,IGFBP5,SOX12,TICAM1,GEM,IFT81,PPP1R3E,EIF1B,ATF3,ZNF674,BEX1,ZNF391,INSIG1,NTM,FOXG1,CCDC146,LPAR1,EFNB2,SOCS2,FLRT2,HMOX1,ASIC3,CPA4,LRRC37A3,BBS1,EGR1,ZFHX2,FZD2,PTPRN2,SMAD3,NEBL,FN1,AZIN2,ZFHX4,DCLK1,CXCL10,BMP2,RGCC,NR4A3,BAMBI,ID2,BHLHE40,CNTN1,FBXL2,SPAG16,CDKN1A,ZNF251,SPEF2,CXCL8,BHLHE41,CSRP2,ZNF280B,UBT…
352	RUNX1	443.6	Literature ChIP-seq,91;ARCHS4 Coexpression,1361;Enrichr Queries,262;ReMap ChIP-seq,133;GTEx Coexpression,371	EIF4A1,ZNF296,PANK1,ZMYND8,HDAC11,ICAM4,RASSF1,OTUD6B-AS1,MYB,ZC3H12A,ARL6IP5,CYP1B1,FAM53B,TRIM26,JUNB,TNS1,HES7,UNC13A,NFKBIL1,HCFC2,RUNX3,RUNX2,DEPDC1B,SNHG12,ZNF837,PAPPA,DDIT3,SNHG10,CDIP1,LINC00887,RIN1,ZFPM1,ATF3,TSPYL4,ATF4,EPHA2,LLGL2,PTGFR,PPP1R35,CDCA5,LPAR1,PDGFB,TWIST1,CEND1,ADAMTS12,HIF1A,HELZ2,C3,UGCG,CHST11,HMOX1,TSPAN2,JAG2,TMEM184A,PLK3,CDT1,EGR1,XBP1,LINC01089,CREBBP,JUND,GADD4…
353	CDX2	443.8	Literature ChIP-seq,66;ARCHS4 Coexpression,395;Enrichr Queries,988;ReMap ChIP-seq,68;GTEx Coexpression,702	EHF,SPAAR,ZMYND8,AQP3,RAPGEFL1,VSIG2,MYB,CYP1B1,MFSD2A,CXADR,MIRLET7BHG,UNC5B,MYO7B,EBF1,ACSL5,ADGRA3,RUNX3,TM4SF1,RUNX2,ZNF837,SNHG10,HECW2,CLDN7,CRYZL1,CES3,ATF3,LLGL2,ATF4,EPHA2,TWIST1,CDKN2AIP,NUAK2,SLAMF9,ZNF703,HOXC8,PCK2,SNHG1,EGR1,GSDMB,XBP1,LINC01089,JUND,PTPRN2,FZD5,NEBL,GADD45A,FN1,IGF2,NFATC2,CGN,NR1D1,NR2F2,CCDC9B,ABTB2,ID2,SNAI1,GRAP,NOX1,CDKN1A,BTG2,CDKN1B,LINC01273,EPB41L4B,SH3BGR…
354	ZNF239	444.7	ARCHS4 Coexpression,710;Enrichr Queries,32;GTEx Coexpression,592	CD83,HJURP,BUB1B,ALDH1L2,CDC20,KIF5C,VSIG2,MYB,ZNF569,CYP1B1,CHAC1,KPNA2,ZNF565,JUNB,PHLDA1,CXADR,METTL1,IGFBP3,RPGRIP1L,CDC25A,MTHFD2,TRIB3,KIF20A,STEAP1,ATF3,EPHA2,ZNF391,CDCA5,INSIG1,LPAR1,SLC1A5,HMMR,SOCS2,CCNB1,PODXL,STC2,RRS1,ZKSCAN2,HMOX1,PMAIP1,HOXC8,CPA4,EGR1,B3GALNT1,CDT1,GADD45B,GADD45A,RHBDD1,CAV1,PLK1,FN1,ASNS,EIF2AK4,CDC6,CXCL10,COL5A1,BAMBI,ID2,BHLHE40,CNTN1,NFE2L3,TOP2A,ARHGAP11A,…
355	ZNF606	446.7	ARCHS4 Coexpression,663;Enrichr Queries,597;GTEx Coexpression,80	ZNF571,ZBTB26,RORA,SLC4A5,BACH2,VSIG2,SESN1,ZNF569,ZNF320,ZNF436-AS1,PNISR,ZNF680,CXADR,ILF3-DT,RSAD2,ZNF10,RPGRIP1L,ZNF14,PGF,IFT81,PPP1R3E,CRYZL1,ZNF713,SRSF5,OBSL1,ATF3,FOXG1,CAPN10-DT,LPAR1,PLA2G6,EFNB2,INPP5J,ZNF701,ZNF665,ZBED5,ZNF785,LRRC37A3,EGR1,LINC01089,JAG1,ZNF141,PTCH1,MIR4453HG,PILRB,CXCL10,BHLHE40,WDR5B,SEC24B-AS1,MAFK,BRWD1,SPAG16,DRAXIN,CDKN1A,BTG2,ZNF251,N4BP2L2,ZNF280D,PIDD1,EP…
356	ZNF250	449	ARCHS4 Coexpression,610;Enrichr Queries,343;GTEx Coexpression,394	LENG8-AS1,RORA,BACH2,VSIG2,ZNF726,JUNB,PHLDA1,PNISR,MYLIP,TLE2,KCTD19,IGFBP5,ZNF14,PGF,MTHFD2,ZNF713,TRIB3,PLPP3,ZNF554,ATF3,KCTD15,ZNF674,ZCCHC8,INSIG1,FOXG1,CAPN10-DT,LPAR1,SLC1A4,EFNB2,SOCS2,HCAR1,ECT2,ZNF665,ZNF785,ZBED5,RBM10,EGR1,CREBBP,LINC01089,FZD2,GADD45B,GADD45A,PTCH1,FN1,ASNS,ZFHX4,SMAD7,NFKBIA,NR4A1,MEX3B,MEX3A,BAMBI,ID2,BHLHE40,SPIRE2,PLCH2,UBAP1L,MXD1,KIAA0825,DRAXIN,CDKN1A,BTG2,CD…
357	HOXB9	450	ARCHS4 Coexpression,638;Enrichr Queries,88;GTEx Coexpression,624	TNC,PLAT,BEST4,VSIG2,MYB,SESN2,GRB10,CYP1B1,CHAC1,JUNB,PHLDA1,IGFBP5,UNC5B,IGFBP3,WNT5A,MYO7B,ACSL5,PRKAB1,PGF,CDC25A,ATXN2L,SLC9A3,ERN2,COL4A2,SATB2-AS1,DDIT3,CLDN7,TRIB3,ADTRP,NUPR1,CES3,ATF3,LLGL2,EPHA2,ATF4,ANP32A,LPAR1,TWIST1,STC1,SLC1A4,SLC1A5,EFNB2,SOCS2,ORC1,STC2,ZNF703,PMAIP1,HOXC8,CPA4,EGR1,NGFR,CDT1,GSDMB,JAG1,FZD5,GADD45B,GADD45A,PLK1,FN1,IGF2,ASNS,CGN,NR2F2,VIL1,BMP4,CXCL10,NR4A1,BMP…
358	ZNF503	450	ARCHS4 Coexpression,556;Enrichr Queries,40;GTEx Coexpression,754	TES,MRGPRF,TNC,RGS4,ADGRA2,VSIG2,ARHGDIB,CYP1B1,JUNB,PHLDA1,TNS1,PHLDA3,IGFBP5,IGFBP3,WNT5A,SOX12,EML1,PGF,TM4SF1,CDC25A,CACNB2,COL4A2,COL4A1,GPR161,PLPP3,OBSL1,ATF3,KCTD15,ATF4,INSIG1,LPAR1,TWIST1,EFNB2,C3,SOCS2,CNN1,FAM171A2,FLRT2,RDH10,STC2,CASKIN2,ZNF703,HMOX1,ZNF665,JAG2,EGR1,CDT1,JAG1,FZD2,GADD45B,GADD45A,CAV1,FN1,IGF2,NR2F2,VASN,SMAD7,TIMM10B,BMP4,NFKBIA,BCL9,CXCL10,BMP2,RGCC,COL5A1,BAMBI,…
359	ZNF117	450.3	ARCHS4 Coexpression,697;Enrichr Queries,410;GTEx Coexpression,244	SAMD9L,SPAAR,ANKRD36,RORA,ACCS,AQP3,FDXR,TNFSF10,CYP1B1,PHLDA1,TNS1,MYLIP,PNISR,DGAT2,ZNF680,CXADR,CD93,IGFBP5,IGFBP3,EBF1,NEAT1,TMEM170B,PGF,PPP1R3F,COL4A1,LINC00887,MALAT1,MGARP,ATF3,LINC01852,INSIG1,ADAMTS12,C3,EFNB1,HCAR1,BCL2L11,SLC19A3,HMOX1,PMAIP1,BMF,CPA4,EGR1,LVRN,NEBL,FN1,OGA,CXCL10,COL5A1,LPAR6,ID2,BHLHE40,NABP1,ACO1,PYROXD2,BRWD1,XAF1,CDKN1A,BTG2,CXCL8,ECM2,LRRK2,TNFAIP3,SLC7A11,N4BP2…
360	NKX63	450.5	ARCHS4 Coexpression,251;GTEx Coexpression,650	SNAP25,PCSK1,PTPRR,CRTC1,ATP2A3,CELSR3,SHF,BSN,HADH,LZTS3,UPF1,TLE2,GAS2L3,ATP6V1G2,UNC13A,APLP1,PPP2R5B,ETV1,ANXA10,SSTR1,MAPK8IP1,FAM222A,EEF1A2,TRIB3,INSIG1,PPM1H,FOXO6,SLC7A1,KIAA0513,ARVCF,RAB26,E2F1,B4GALNT1,ASIC3,PTPRN2,GCH1,CDC42BPG,DAB2IP,IGF2,NMNAT2,GRIN2C,SYT7,MYO1D,VIL1,RAB15,CAMK4,ZNF30,CNTN1,CDR2L,UBAP1L,CNIH2,SIM1,YPEL4,MDGA1
361	ZNF695	451	ARCHS4 Coexpression,1199;Enrichr Queries,146;GTEx Coexpression,8	TOP2A,ARHGAP11A,ARHGAP11B,GPSM2,CCNF,KIF14,HJURP,BUB1B,MCM10,IKZF2,CDC20,PTTG1,EXO1,VSIG2,NUF2,MYB,TNFSF11,MYBL2,NEK2,KPNA2,SKP2,ZNF367,DLGAP5,TIGD1,NDC1,HES6,UPF1,GAS2L3,BORA,CXADR,XXYLT1-AS2,ZFP69B,DARS2,ELOVL6,FOS,CDC25A,TGFBR2,CCNA2,TGFBR3,ASPM,SGO2,DEPDC1B,PTP4A3,PSRC1,SLC9A7,MTHFD2,DEPDC1,CKS2,KIF20A,FAM72D,KIF20B,DEPDC4,DTL,PRR11,FAM72B,ATF3,FAM72A,PIF1,RNASEH2A,CDCA3,CDCA5,TTK,HMMR,CENPA,…
362	SPDEF	452	ARCHS4 Coexpression,344;Enrichr Queries,269;GTEx Coexpression,743	PRDM8,EHF,WWC1,ARHGAP39,TM7SF2,CDC20,FAM174B,VSIG2,MYB,CYP1B1,CHAC1,JUNB,PHLDA1,IGFBP5,IGFBP3,PRLR,TM4SF1,ERN2,AR,MTHFD2,CLDN7,EEF1A2,TRIB3,NUPR1,KIF20A,STEAP2,ATF3,ZNF552,LLGL2,INSIG1,SLC1A4,SLC1A5,HIF1A,SOCS2,CCNB2,STC2,CASKIN2,ZNF703,HMOX1,PMAIP1,KCNN4,N4BP3,CPA4,TMEM184A,EGR1,XBP1,PTPRN2,SMAD3,GADD45B,GADD45A,GREB1,PLK1,RAB27B,CGN,SYT7,BMP4,FBXL8,CXCL10,BAMBI,TRPV4,ID2,BHLHE40,SERINC2,TOP2A,M…
363	KLF7	452.3	ARCHS4 Coexpression,560;Enrichr Queries,398;GTEx Coexpression,399	TNC,RORA,BACH2,DPYSL4,KIF5C,JUNB,PHLDA1,TNS1,CXADR,CD93,IGFBP5,IGFBP3,EBF1,COL4A2,COL4A1,PLPP3,ATF3,BEX1,FOXG1,HIF1A,EFNB2,SOCS2,HMOX1,LAMC1-AS1,EGR1,JAG1,SMAD3,GADD45B,CAV2,GADD45A,CAV1,FN1,ARHGAP29,ZFHX4,DCLK1,SMAD7,NFKBIA,COL5A1,ID2,BHLHE40,CNTN1,NABP1,DCHS1,MXD1,FBXL7,CSRNP1,DRAXIN,CDKN1A,BTG2,WDR47,PCDHGB6,TENM4,TNFAIP3,SLC7A11,KIAA1549,MFSD3,NFKBIZ,PDE4B,PMEPA1,KDM6B,EDN1,GSTO2,VWF,TSC22D3,…
364	MYT1	452.7	ARCHS4 Coexpression,31;Enrichr Queries,843;GTEx Coexpression,484	CYFIP2,ANKRD13B,CRTC1,RORA,ABAT,CELSR3,BACH2,DPYSL4,KIF5C,BSN,NCKAP5,LZTS3,HES6,TLE2,ATP6V1G2,UNC13A,IGFBP5,SEMA6D,APLP1,EBF1,MAPK8IP2,MAPK8IP1,EEF1A2,SCG5,SCG2,BRSK1,KHDRBS3,NYAP1,BEX1,NTM,TMEM121B,LPAR1,TRPM2,FAM171A2,B4GALNT1,SCN3B,ASIC3,RAB6B,EGR1,PTPRN2,ZFHX2,RAB3IP,GREB1,GRIN2C,ZFHX4,SYT7,DCLK1,MEX3A,ZNF30,CNTN1,NACAD,UBAP1L,PLCH2,CNIH2,FGFR3,RCOR2,SNAP25,PCSK1,DRAXIN,PTPRR,CDKN1A,BTG2,TENM…
365	PLSCR1	453	ARCHS4 Coexpression,58;GTEx Coexpression,848	RTP4,SAMD9L,CD83,CXCL8,TNFAIP6,GIMAP2,CGAS,CXCL3,CTSS,IFIH1,CASP8,SFR1,KYNU,ZC3H12A,DHX58,CASP1,TNFSF10,UPP1,MFSD2A,CD93,RSAD2,ARID5A,IRAK3,TRAF1,TNFRSF1B,NAMPTP1,RNF144B,IL1B,IL3RA,LILRA6,CEBPD,BCL2A1,PTGER2,FPR2,USP18,KIAA0040,RELB,HELZ2,UGCG,DNAJB9,GBP2,SLC31A2,GCH1,CCL20,MX2,ANKRD22,NFKB1,NFKB2,CXCL10,VNN1,TNIP3,NABP1,PIK3AP1,XAF1
366	SOX1	453.3	ARCHS4 Coexpression,87;Enrichr Queries,1151;GTEx Coexpression,122	ABAT,RORA,CELSR3,DPYSL4,KIF5C,VSIG2,DPF1,MYB,NCKAP5,RGS7,IGFBP5,SEMA6D,WNT5A,EBF1,SOX12,MAPK8IP2,COL4A2,IFT81,KCNQ3,CDIP1,CTXN2,PLPP3,TSPYL4,BRSK1,DLX2,NYAP1,BEX1,FOXG1,ABHD8,LPAR1,CEND1,FBXO41,EFNB2,EFNB1,FAM171A2,EGR1,LINC01122,PTPRN2,IGF2,NR2F2,ZFHX4,DCLK1,MEX3A,ID2,BHLHE40,CSPG5,MAP3K10,DCHS1,CNIH2,FGFR3,RCOR2,DRAXIN,PCDHGB6,TENM4,ELFN1,KIAA1549,CSRP2,LRRTM2,FGFBP3,NINL,APC2,NOG,RNF208,FOS,IL…
367	RXRA	453.3	Literature ChIP-seq,50;ARCHS4 Coexpression,1054;ENCODE ChIP-seq,57;Enrichr Queries,895;ReMap ChIP-seq,61;GTEx Coexpression,603	EIF4A1,ZMYND8,ICAM4,ABAT,ERFE,NUDT6,RAPGEFL1,FAM110A,PPP2R1B,ZXDC,FAM53C,CYP1B1,FAM53B,MYOZ3,ATXN7L2,SKP2,JUNB,TNS1,HES7,ZNF436-AS1,PAQR6,LINC02035,ATP6V1G2,MIRLET7BHG,NFKBIL1,SOX12,MIP,DDIT3,SNHG10,HECW2,CLDN7,CRYZL1,LINC00887,TRIB3,KCTD11,PLPP3,PRR11,ATF3,CFB,TSPYL4,ATF4,EPHA2,LLGL2,SLC45A4,RRAD,ZNF391,PPP1R35,IL20RB,CEND1,FPR2,MIR3142HG,HIF1A,XKRX,C3,HSD11B1,FAM171A2,NUAK2,WBP2NL,HESX1,HMOX1,C…
368	POU2F3	454	ARCHS4 Coexpression,584;Enrichr Queries,558;GTEx Coexpression,220	EHF,TNC,RORA,AQP3,RAPGEFL1,FAM110A,VSIG2,MYB,CYP1B1,CHAC1,PHLDA1,MFSD2A,TNS1,ZNF320,KCTD19,CXADR,UNC5B,IGFBP3,EBF1,ZNF713,PKP1,ZNF554,ATF3,ZNF674,EPHA2,GPR87,NXPH4,LPAR1,TACSTD2,GPR85,IL20RB,XKRX,TRPM2,HCAR1,WBP2NL,ZNF665,ZNF785,CPA4,EGR1,TMEM86A,CDSN,GADD45A,FN1,TINCR,NR1D1,DCLK1,NFKBIA,CXCL10,NR4A1,BMP2,RNF227,COL5A1,BHLHE40,SPIRE2,XAF1,FGFR3,CPM,CDKN1A,BTG2,ATP2A3,SLC7A11,SPTLC3,MCF2L2,GAL3ST4…
369	KDM2B	455	ARCHS4 Coexpression,782;GTEx Coexpression,128	HCP5,ZNF296,CRYBG1,CCNF,IKZF2,RCSD1,RAPGEFL1,FAM110A,ZC3H12D,ZNF726,UBTF,FAM53B,POLE,PPP1R16B,UPF1,VASH2,TRAF1,ETV3,CDC25A,DDB2,ETV7,ATXN2L,TRAF4,GAN,PKP1,LINS1,BLK,ANP32A,TUFT1,GPR87,IL20RB,PARD6G,SBSN,XKRX,PODXL,IL21R,PMAIP1,BMF,N4BP3,RBM12,ALOXE3,CDT1,CDSN,CDC42BPG,TINCR,POU2F2,NFKB2,RNF227,NFE2L3,TNFSF9,PLCH2,NECTIN4,NFKBIE,RCOR2,TP73
370	NPAS2	455.7	ARCHS4 Coexpression,936;Enrichr Queries,195;GTEx Coexpression,236	EHF,FRMPD4,TNC,PLAT,RORA,AQP3,PVR,RAPGEFL1,RGS4,ZEB1-AS1,CYSRT1,VSIG2,GRB10,CYP1B1,JUNB,PHLDA1,TNS1,CXADR,IGFBP5,GPT2,IGFBP3,WNT5A,SDCBP2,COL4A2,COL4A1,CHMP4C,PLPP3,ATF3,ZNF674,EPHA2,GPR87,TACSTD2,LPAR1,STC1,FUT1,GLIS1,EFNB2,C3,SOCS2,HCAR1,STC2,SFN,N4BP3,TMEM184A,EGR1,JAG1,SMAD3,GADD45B,GADD45A,CAV1,FN1,ARHGAP29,RAB27B,NR2F2,NR1D1,DCLK1,CXCL10,NR4A1,BMP2,NR4A3,COL5A1,ID2,BHLHE40,CNTN1,MAFK,FGFR3,…
371	IKZF1	455.8	Literature ChIP-seq,46;ARCHS4 Coexpression,470;ENCODE ChIP-seq,24;Enrichr Queries,1032;ReMap ChIP-seq,34;GTEx Coexpression,1129	EIF4A1,EHF,OXTR,ZMYND8,ICAM4,PAPPA-AS1,IKZF2,AQP3,BACH2,FAM110A,CDC20,ZC3H12D,IL4I1,ZEB1-AS1,ADGRA2,MYB,ARL6IP5,TNFSF11,FAM53B,JUNB,MFSD2A,HES7,STARD3,GBP5,ATP6V1G2,UNC5B,XXYLT1-AS2,NFKBIL1,SLC11A2,EBF1,RFX1,RUNX3,RNF125,MTHFD2,ZNF713,LINC00887,TRIB3,KIF20A,PLPP3,PRR11,ATF3,EPHA2,TTYH2,SHMT2,SP140,PPP1R35,ITPR1-DT,PLA2G6,KIAA0040,HSD11B1,C3,CHST11,INPP5J,KCNN4,HOXC8,ZBED5,ST3GAL3,TMEM184A,EGR1,PL…
372	MAFB	457.5	ARCHS4 Coexpression,796;Enrichr Queries,396;ReMap ChIP-seq,156;GTEx Coexpression,482	TES,RAPGEFL1,FAM110A,LACTB,DHX58,TNFSF10,CYP1B1,JUNB,TNS1,HES7,MIRLET7BHG,RSAD2,SLC11A2,RFX1,CMBL,PRKAB1,TM4SF1,PLPP3,EIF1B,ATF3,EPHA2,LLGL2,SLC45A4,TTYH2,CDCA5,LPAR1,IL20RB,PLA2G6,XKRX,C3,TRPM2,NUAK2,RDH10,HMOX1,SFN,TSPAN2,PCK2,EGR1,PLK3,SNHG1,TMEM86A,XBP1,LINC01089,CDSN,GADD45B,GADD45A,SIAH2,FN1,TINCR,NR1D1,CP,EIF1,RNF227,ID2,SIM1,CDKN1A,BTG2,CDKN1B,MRPS14,PHF23,PRKAG2,SLC7A11,CTSS,SPTLC3,SH3BG…
373	HNF1B	458	ARCHS4 Coexpression,551;Enrichr Queries,758;ReMap ChIP-seq,65	EHF,TES,PANK1,WWC1,JADE2,PCAT1,FAM174B,VSIG2,MYB,ZC3H12A,SMG7-AS1,CYP1B1,JUNB,TNS1,MYLIP,CXADR,IGFBP3,ACSL5,ADGRA3,ANXA10,PRKAB1,TM4SF1,DEPDC1B,COL4A2,COL4A1,CLDN7,CHMP4C,LINC00887,LUCAT1,GSAP,ADTRP,PLPP3,PRR11,ATF3,CFB,EPHA2,ABHD4,LPAR1,GPR85,TACSTD2,PLD1,HIF1A,ARHGAP12,HSD11B1,C3,RDH10,GRPEL2,ECT2,RNU4-47P,CPA4,TNFSF18,LYPLAL1-DT,EGR1,LINC01089,JAG1,SMAD3,VCAM1,GADD45B,LPP-AS2,GADD45A,CAV1,FN1,…
374	ZNF329	459	ARCHS4 Coexpression,412;Enrichr Queries,399;GTEx Coexpression,566	CYFIP2,RORA,CELSR3,BACH2,VSIG2,SESN1,ZNF726,ZNF569,CYP1B1,CHAC1,BSN,JUNB,PHLDA1,RGS7,LZTS3,ZNF320,KCTD19,ATP6V1G2,UNC13A,IGFBP5,IGFBP3,SOX12,ZNF14,PGF,ZNF713,CTXN2,PLPP3,ZNF554,TSPYL4,ATF3,ZNF674,ZNF391,INSIG1,PRKCZ,RHOBTB1,EFNB2,C3,SOCS2,FAM171A2,HCAR1,STC2,HMOX1,PMAIP1,BMF,ZNF665,ZNF785,EGR1,GADD45B,GADD45A,FN1,ASNS,CXCL10,COL5A1,TMEM236,BAMBI,ID2,BHLHE40,SPIRE2,NMT2,TSPY26P,MANSC1,FBXL2,RCOR2,…
375	CARF	460.5	ARCHS4 Coexpression,666;GTEx Coexpression,255	SPAG16,DUBR,LENG8-AS1,ZNF251,ANKRD36,ZBTB26,TMEM182,N4BP2L2,ZNF280D,EPM2AIP1,SPTLC3,MCF2L2,TIGD1,PNISR,UPF1,ZNF483,KCTD19,PLA2G4C,TET1,WDR35,IFT81,CRYZL1,ZNF713,ZNF514,SRSF5,HNRNPH3,ZNF512,ANKRD36B,ZNF674,ZNF596,ZNF594,UACA,TMTC4,GK5,HCAR1,SERTAD1,ZNF665,ZNF345,LURAP1,ZBED5,ZNF585A,OGA,ZFC3H1,ADAM32,WTIP,MLH3,TMEM236,FAM171B,BRWD1,TARDBP
376	DLX5	461	ARCHS4 Coexpression,488;Enrichr Queries,521;GTEx Coexpression,374	TNC,RORA,RAPGEFL1,FAM110A,RGS4,DPYSL4,CYP1B1,POSTN,CXADR,IGFBP5,IGFBP3,WNT5A,EBF1,PGF,PAPPA,CRYZL1,PKP1,ATF3,DLX2,BEX1,GPR87,FOXG1,LPAR1,IL20RB,TWIST1,ATXN7L3B,XKRX,EFNB2,FLRT2,ZNF821,CPA4,EGR1,NGFR,TMEM86A,CDSN,JAG1,FZD2,FN1,IGF2,TINCR,NR1D1,NR2F2,ZFHX4,BMP4,CXCL10,BMP2,RNF227,COL5A1,BAMBI,ID2,BHLHE40,FGFR3,DRAXIN,CDKN1A,BTG2,WDR47,SIX1,SPTLC3,CA2,HEY2,ZNF248,GAL3ST4,NOG,IL17RE,FOS,ETV3,WNT16,DC…
377	SP7	461.7	ARCHS4 Coexpression,325;Enrichr Queries,453;GTEx Coexpression,607	HDAC11,TNC,ARHGAP39,SLC4A5,EDNRA,VSIG2,ADGRA2,MYB,PHLDA1,CSGALNACT1,IGFBP5,UNC5B,IGFBP3,APLP1,RUNX3,ASRGL1,MTURN,GEM,RUNX2,COL4A2,COL4A1,ADAM12,DGKI,ATF3,EPHA2,DLX2,KHDRBS3,TTYH2,SDC2,LPAR1,TWIST1,PLA2G6,GLIS1,CNN1,BMF,CPA4,LRRC37A3,SPECC1,JAG2,EGR1,NGFR,GADD45B,PTCH1,FN1,IGF2,AZIN2,VASN,SMAD7,BMP4,CXCL10,NR4A1,PEX5L,BMP2,COL5A1,BAMBI,ID2,BHLHE40,SNAI1,FGFR3,RCOR2,SPAG16,TOP2A,CDKN1A,BTG2,BHLHE41…
378	CSRNP2	462	ARCHS4 Coexpression,295;GTEx Coexpression,629	ANKRD13B,SNAP25,WDR47,DENND5B,CELSR3,CYP51A1-AS1,KIAA1549,DPYSL4,OTUD6B-AS1,KIF5C,ZNF569,BSN,AMH,EID2B,APC2,APLP1,PPP2R5B,PGM2L1,MAPK8IP1,BSCL2,DNAJC6,MAPRE3,LNP1,BRSK1,KHDRBS3,NYAP1,ABHD8,CRMP1,EFNB2,FAM171A2,PARD6A,SV2A,ZNF821,SCN3B,ASIC3,RAB6B,LRRC37A3,MPP2,ARNT2,ZFHX2,DAB2IP,AZIN2,NMNAT2,DCLK1,TNRC6C,APBA1,DCHS1,ZNF653,ADGRL3
379	LEF1	463	ARCHS4 Coexpression,194;Enrichr Queries,171;ReMap ChIP-seq,266;GTEx Coexpression,1221	CYFIP2,ZMYND8,GIMAP2,TNC,RORA,JADE2,PAPPA-AS1,IKZF2,FGF2,BACH2,GRAP2,ARHGDIB,MYB,CYP1B1,FAM53B,ZNF202,JUNB,PHLDA1,OSR2,POSTN,IGFBP5,IGFBP3,WNT5A,EBF1,MYO7B,RUNX3,MTURN,RUNX2,CDC25B,VMAC,ZNF837,COL4A1,SNHG10,GPR161,ADAM8,GSAP,CTXN2,SCG2,ATF3,NOTCH1,SH2D2A,LPAR1,LPAR2,EFNB2,SOCS2,NDOR1,NUAK2,CHST11,PODXL,KCNQ1OT1,ZNF703,PMAIP1,N4BP3,ZBED5,ASIC3,ST3GAL3,EGR1,JAG1,SMAD3,GADD45B,NEBL,SIAH2,CAV1,OGA,FN…
380	INSM1	463.3	ARCHS4 Coexpression,59;Enrichr Queries,975;GTEx Coexpression,356	SNAP25,PCSK1,ANKRD13B,DRAXIN,CDKN1A,BTG2,TNC,ATP2A3,ELFN1,CELSR3,BACH2,KIAA1549,DPYSL4,CA2,KIF5C,MYB,CYP1B1,ZNF248,HADH,ARFGEF3,RALGPS1,EID2B,APC2,HES6,UNC13A,IGFBP5,IGFBP3,APLP1,EBF1,ZNF10,ANXA10,FOS,SOX12,DUSP8,TMEM175,MAPK8IP1,BSCL2,PTP4A3,FAM222A,SCG5,SCG2,LINC01776,ATF3,DDR2,DLX2,BEX1,FOXG1,TMEM121B,LPAR1,FOXO6,CRMP1,DLL1,MEG9,KIAA0513,TRPM2,FAM171A2,ARVCF,RASD1,PARD6A,RAB26,CAMK2N2,NNAT,SPO…
381	MITF	463.8	Literature ChIP-seq,56;ARCHS4 Coexpression,414;Enrichr Queries,385;ReMap ChIP-seq,128;GTEx Coexpression,1336	IPO13,ZNF296,TES,FRMPD4,MRGPRF,BACH2,IL4I1,DPYSL4,ZXDC,CYP1B1,JUNB,NCKAP5,CXADR,UNC13A,RFX2,ZNF10,SOX12,LRRC37B,EID3,MTHFD2,IFT81,DDIT3,GPR161,CLDN7,TYRO3,ATF3,LINS1,ATF4,TTYH2,SHMT2,PLA2G6,HIF1A,PRKCZ,KIAA0040,C3,CHST11,KCNQ1OT1,GRPEL2,RRS1,HMOX1,SFN,PRR22,ST3GAL3,JAG2,LRRC37A3,PLK3,JAG1,JUND,PLK1,RAB3IP,FN1,NFATC2,NR1D1,NR2F2,CGN,GRIN2C,CP,EIF1,ABTB2,SLC6A9,DCHS2,ZFAT,TNFSF4,SNAI1,TNFSF9,HBP1,C…
382	DLX4	464.8	Literature ChIP-seq,164;ARCHS4 Coexpression,617;Enrichr Queries,442;GTEx Coexpression,636	RORA,RAPGEFL1,FAM110A,CDC20,VSIG2,MYB,CYP1B1,TLE2,IGFBP5,UNC5B,IGFBP3,WNT5A,EBF1,RUNX3,PGF,RUNX2,CDC25A,ATXN2L,CLDN7,PKP1,ATF3,DLX2,SHMT2,GPR87,NXPH4,CDCA5,LPAR1,IL20RB,TWIST1,FOXO6,SLC1A5,XKRX,TRPM2,STC2,ZNF703,CPA4,JAG2,EGR1,NGFR,CDT1,CDSN,FZD2,PLK1,FN1,IGF2,NFATC2,TINCR,NR2F2,CDC6,BMP4,CXCL10,NR4A1,RNF227,BAMBI,ID2,BHLHE40,SNAI1,FNDC10,FGFR3,CDKN1A,BTG2,ATP2A3,SIX1,SPTLC3,CA2,HEY2,MYBL2,POLE,G…
383	ZNF124	466	ARCHS4 Coexpression,1114;Enrichr Queries,247;GTEx Coexpression,37	HJURP,BUB1B,RORA,CDC20,PTTG1,VSIG2,MYB,CYP1B1,NEK2,KPNA2,SKP2,PHLDA1,BORA,CXADR,CDC25A,PGF,SGO2,DEPDC1B,ZNF713,KIF20B,ATF3,PIF1,ZNF670,RNASEH2A,CDCA5,INSIG1,LPAR1,HMMR,FBXO43,SKA1,EFNB2,CCNB2,UGCG,CCNB1,HCAR1,ORC1,PMAIP1,ECT2,CPA4,EGR1,SMAD3,GADD45B,PLK1,FN1,CDC6,CXCL10,KIF18A,ID2,BHLHE40,CNTN1,NFE2L3,INTS7,BRWD1,TOP2A,ARHGAP11A,CDKN1A,CXCL8,KIF14,TNFAIP3,MCM10,TMEM182,SLC7A11,ZNF280D,EXO1,SPTLC3…
384	ZNF169	467	ARCHS4 Coexpression,802;Enrichr Queries,549;GTEx Coexpression,50	CYFIP2,JRK,LENG8-AS1,CD83,ANKRD36,ZMYND8,WWC1,ZBTB26,TMEM260,JADE2,ZC3H12D,ZEB1-AS1,VSIG2,ZNF726,MYB,ZNF320,PNISR,KCTD19,ZNF14,PGF,RUNX2,PLPP6,PPP1R3E,ZNF713,TRIB3,ADAM8,ZNF554,ZNF674,ATF3,ANP32A,CAPN10-DT,LPAR1,BCL2L11,HCAR1,SNHG20,ZNF701,HMOX1,ZNF546,ZNF665,ZNF785,PRELID3A,CPA4,EGR1,LINC01089,JAG1,SMAD3,GADD45B,OGA,MIR4453HG,FN1,CDC6,POU2F2,POU6F1,CXCL10,BHLHE40,NFE2L3,SPIRE2,SEC24B-AS1,MANSC1,…
385	GLIS2	467.3	ARCHS4 Coexpression,410;Enrichr Queries,534;GTEx Coexpression,458	CDKN1A,BTG2,ECM2,ITGB3,TNC,MRGPRF,TNFAIP3,GXYLT2,TMEM47,ADGRA2,PMEPA1,CYP1B1,EMILIN1,JUNB,PHLDA1,TNS1,PHLDA3,PTGIR,PTGIS,IGFBP5,UNC5B,LOXL1-AS1,SPHK1,IGFBP3,BGN,EMP1,FOS,SOX12,GEM,PGF,RHOB,ACTA2,PTP4A3,COL4A2,COL4A1,NR2F2-AS1,CDC42EP1,PLPP3,OBSL1,ATF3,DDR2,EPHA2,CHST3,TAGLN,NOTCH1,PDGFB,LPAR1,FBLN5,FSTL3,EFNB2,CHST11,CASKIN2,HMOX1,LURAP1,AOC3,EGR1,COL4A2-AS1,JAG1,JUND,FZD2,SMAD3,PRRX1,GADD45B,GAD…
386	CGGBP1	467.5	ARCHS4 Coexpression,275;GTEx Coexpression,660	CDKN1B,ITGB3,ZBTB26,GIMAP2,JRKL,N4BP2L2,ZNF280D,ZEB1-AS1,ING3,LBH,FPGT,GRAP2,MYB,TUBB1,SH3BGRL2,SPX,ZNF367,LBR,PNISR,PROX2,GP1BA,ELOVL7,TGFBR2,ENKUR,RBL2,RBM12B,WDFY1,ZNF514,HNRNPH3,ZNF512,LEPROT,TSPAN33,FAM111A-DT,TP53INP1,PAK6,HCG11,NT5M,ZNF665,RBM12,ANGPT1,CAVIN2,SIAH2,HPS3,RAB27B,MLH3,PNRC2,KLHL9,TNFSF4,WDR5B,FNDC10,PIK3AP1,ZNF654,SNTB1
387	FOXD2	468.3	ARCHS4 Coexpression,859;Enrichr Queries,161;GTEx Coexpression,385	ARHGAP39,RORA,BACH2,BEST4,VSIG2,MYB,CYP1B1,JUNB,PHLDA1,PHLDA3,OSR2,GAS2L3,IGFBP5,IGFBP3,EBF1,RUNX3,RUNX2,SATB2-AS1,COL4A1,NR2F2-AS1,ADAM12,PLPP3,ATF3,EPHA2,PTGFR,SPTBN5,DLX2,FOXG1,LPAR1,GPR85,TWIST1,EFNB2,SOCS2,FLRT2,CASKIN2,PMAIP1,PRELID3A,CPA4,NGFR,EGR1,CDT1,FZD2,JAG1,SMAD3,OSBPL6,GADD45B,FZD5,GADD45A,PTCH1,FN1,NFATC2,NR2F2,SMAD7,ABTB2,BMP4,CXCL10,COL5A1,ID2,BHLHE40,CNTN1,SNAI1,NOX4,NABP1,BMPR1…
388	ZNF93	468.7	ARCHS4 Coexpression,1027;Enrichr Queries,275;GTEx Coexpression,104	ARHGAP11A,TOP2A,CXCL8,KIF14,HJURP,CGAS,BUB1B,MCM10,SLC7A11,CDC20,CSRP2,EXO1,MYB,NUF2,RAC2,CYP1B1,MYBL2,CCR7,PHGDH,SKP2,KPNA2,ZNF367,DLGAP5,ZNF320,UPF1,BORA,ZNF680,CXADR,ZFP69B,VASH2,TET1,ELOVL6,FOS,ZNF14,CDC25A,RHOB,CCNA2,ASPM,SLC7A5,SGO2,DEPDC1B,PTP4A3,MTHFD2,DEPDC1,CKS2,FAM72D,KIF20B,DTL,PRR11,FAM72B,ATF3,FAM72A,CREB5,PIF1,RNASEH2A,CDCA5,NEDD9,TTK,HMMR,CENPA,HDAC9,SKA1,AURKA,DNAJB2,CCNB2,CCNB1,…
389	C11ORF95	469	GTEx Coexpression,469	DUBR,ZNF296,ZNF251,SDC2,ZNF391,LRP3,CLN8,FAM110A,ZNF280D,E2F2,EMILIN1,ZNF587B,BBS1,ZNF660,PINLYP,IGFBP5,NR2F2,SOX12,IL17RD,POU6F1,NFIA,NR2F2-AS1,RHOJ,TSPY26P,DCHS1,ZNF512,PDE7B,FBXL7
390	SRF	470	Literature ChIP-seq,154;ARCHS4 Coexpression,1587;ENCODE ChIP-seq,58;Enrichr Queries,497;ReMap ChIP-seq,187;GTEx Coexpression,337	SLC46A3,EIF4A1,ZNF296,TES,ZMYND8,MRGPRF,NUDT6,LACTB,MYB,ZC3H12A,FAM53C,ARL6IP5,JUNB,SLC12A7,TNS1,HES7,ZNF436-AS1,ATP6V1G2,METTL1,NFKBIL1,EML1,ZNF837,GPR161,PPP1R3E,CLDN7,RIN1,PLPP3,OBSL1,ATF3,ATF4,LLGL2,EPHA2,TPH1,CDCA5,CAPN10-DT,CEND1,HIF1A,CYP27B1,NUAK2,BLOC1S2,TSPAN2,TMEM184A,EGR1,PLK3,SNHG1,LINC01089,CREBBP,JUND,JAG1,GADD45B,GADD45A,FN1,EIF2AK4,CDC6,CCDC9B,GDF6,FBXL8,ID2,ZFAT,FNDC10,TRMT12,DC…
391	ZC3H8	470.3	ARCHS4 Coexpression,976;Enrichr Queries,334;ReMap ChIP-seq,151;GTEx Coexpression,420	EIF4A1,EHF,ZMYND8,CDC20,RASSF1,OTUD6B-AS1,VSIG2,ZC3H12A,FAM53C,CHAC1,ATXN7L2,BSN,SKP2,JUNB,PAQR6,KCTD19,UNC13A,METTL1,IFRD1,ACSL5,PPP1R3F,SNHG12,MTHFD2,PPP1R3E,DDIT3,CLDN7,ZNF713,LINC00887,ALPK3,TRIB3,ATF3,ATF4,EPHA2,CDCA3,TTYH2,SHMT2,CDCA5,C3,CYP27B1,UGCG,BLOC1S2,STC2,RRS1,HMOX1,SFN,HOXC8,PLK3,SNHG1,EGR1,XBP1,LINC01089,GADD45A,OSGIN1,NR1D1,EIF1,MEX3A,RNF227,SLC6A9,ID2,ZNF30,TRMT12,NMT2,TOP2A,CDK…
392	TCF7	470.4	Literature ChIP-seq,141;ARCHS4 Coexpression,530;Enrichr Queries,435;ReMap ChIP-seq,257;GTEx Coexpression,989	IPO13,CYFIP2,HCP5,ZNF296,TES,ZMYND8,LDLRAD3,BACH2,ZC3H12D,RASSF1,MYB,FAM53C,FAM53B,JUNB,TNS1,HES6,ATP6V1G2,UNC13A,NFKBIL1,SLC11A2,EBF1,RUNX3,RUNX2,SNHG12,CLDN7,MGARP,PLPP3,ZFPM1,ATF3,KCTD15,EPHA2,SLC45A4,ANP32A,SH2D2A,SP140,CDCA5,ITPR1-DT,PDGFB,CDKN2AIP,MED12L,TRPM2,CHST11,FLRT2,ZNF703,HMOX1,ZNF821,B4GALNT1,TSPAN2,KCNN4,PRR22,RBM10,JAG2,TMEM184A,EGR1,PLK3,SNHG1,XBP1,JAG1,JUND,GADD45B,GADD45A,FN1,…
393	TCF3	470.7	Literature ChIP-seq,27;ARCHS4 Coexpression,1065;ENCODE ChIP-seq,41;Enrichr Queries,1021;ReMap ChIP-seq,98;GTEx Coexpression,572	ZMYND8,HDAC11,ICAM4,LDLRAD3,AQP3,CDC20,FAM110A,RASSF1,MYB,FAM53C,CYP1B1,TRIM26,CHAC1,SKP2,JUNB,TSSK5P,HES7,HES6,ATP6V1G2,XXYLT1-AS2,UNC5B,NFKBIL1,SLC11A2,RFX2,SOX12,CMBL,RUNX3,EML1,DEPDC1B,ZNF837,CRYZL1,TYRO3,LINC00887,KCTD11,PLPP3,ZFPM1,OBSL1,PRR11,ATF3,CCNO,ATF4,LLGL2,CDCA3,ANP32A,SHMT2,CDCA5,CAPN10-DT,PDGFB,LPAR1,CEND1,HIF1A,TMTC4,HELZ2,C3,TRPM2,UGCG,FAM171A2,CHST11,STC2,SLC19A3,HMOX1,KCNN4,N4…
394	CAMTA1	470.7	ARCHS4 Coexpression,160;Enrichr Queries,1143;GTEx Coexpression,109	SNAP25,CDKN1A,TENM4,FRMPD4,PRKAG2,RORA,BACH2,OTUD6B-AS1,KIF5C,LRRTM2,TUBB1,PDE4B,SH3BGRL2,SPX,BSN,NCKAP5,EID2B,RGS7,LZTS3,APC2,ATP6V1G2,UNC13A,LMO4,SEMA6D,PPP2R5B,FOS,MAPK8IP2,PGM2L1,MTURN,ENKUR,TGFBR3,BSCL2,PPP1R3F,PTP4A3,DNAJC6,EEF1A2,CDIP1,MAPRE3,CTXN2,PLPP3,TSPYL4,DDR2,CREB5,HDAC4,BRSK1,NYAP1,NOTCH1,BEX1,NTM,ANKRD11,PPM1H,LPAR1,CEND1,CRMP1,PRKCZ,NALCN,KIAA0513,FAM171A2,SV2A,SLITRK4,B4GALNT1,S…
395	RBSN	471.5	ARCHS4 Coexpression,503;GTEx Coexpression,440	DRAXIN,C2CD3,ABAT,LDLRAD4,KIF5C,LRRTM2,MCF2L2,COA5,APC2,ZNF320,ZNF483,PLA2G4C,ABCC9,MTURN,PPP1R3F,DNAJC6,CRYZL1,ZNF713,TYRO3,ZNF554,ZNF674,NLGN3,GNAZ,NTM,FOXG1,NALCN,HCAR1,ZNF665,SCN3B,ZNF785,MPP2,WWOX,ARNT2,PCDH9,NORAD,KCNIP4,NMNAT2,WTIP,EFR3B,POU6F1,MAPK10,NMNAT1,CNTN1,SPIRE2,CSPG5,TSPY26P,APBA1,FAM171B,NACAD,ADGRL3
396	E2F3	472.3	ARCHS4 Coexpression,439;Enrichr Queries,265;GTEx Coexpression,713	CCNF,BUB1B,CDC20,LACTB,ARHGDIB,MYB,NEK2,KPNA2,SKP2,JUNB,CDC25A,MTHFD2,LUCAT1,ADAM8,KIF20A,ATF4,NOTCH1,ANP32A,CDCA5,FPR2,HMMR,HIF1A,CCNB2,CCNB1,BCL2L11,PMAIP1,ECT2,RBM12,MAP2K6,EGR1,CDT1,SMAD3,GADD45A,PLK1,TNFRSF10C,TBCC,CDC6,NFKB1,SMAD7,NFKBIA,ID2,BHLHE40,TRMT12,MDM2,ST20,KIAA0825,INKA2,TOP2A,ARHGAP11A,CDKN1A,BTG2,CDKN1B,KIF14,CGAS,SIRPB2,TNFAIP3,MCM10,RCSD1,SIRPB1,GABRR2,EXO1,NUF2,UBTF,MYBL2,ZNF…
397	HES1	472.5	ARCHS4 Coexpression,1232;Enrichr Queries,147;ReMap ChIP-seq,295;GTEx Coexpression,216	TNC,ZC3HAV1L,PLAT,FGF2,RAPGEFL1,FAM110A,CDC20,FAM174B,FPGT,CYP1B1,JUNB,PHLDA1,CXADR,IGFBP5,IGFBP3,RPGRIP1L,MAPK8IP2,CGRRF1,SDCBP2,GEM,TM4SF1,COL4A1,CHMP4C,PRR16,PKP1,TRIB3,MIR210HG,PLPP3,CCNO,ATF3,EPHA2,NOTCH1,GPR87,INSIG1,NPR3,TACSTD2,IL20RB,HIF1A,EFNB2,SOCS2,HMOX1,PMAIP1,SFN,NGFR,EGR1,JAG1,JUND,SMAD3,GADD45B,GADD45A,CAV1,PTCH1,FN1,TINCR,NR1D1,NR2F2,SMAD7,TMSB4XP4,ABTB2,BMP4,NFKBIA,CXCL10,NR4A1,…
398	IKZF3	473	ARCHS4 Coexpression,416;Enrichr Queries,904;GTEx Coexpression,99	CYFIP2,HCP5,CDKN1A,BTG2,SAMD9L,CD83,ATP2A3,TNFAIP3,CGAS,RORA,JADE2,IKZF2,RCSD1,CTSS,BACH2,ZC3H12D,IFIH1,IL4I1,CASP8,EXO1,GRAP2,ARHGDIB,MYB,NFKBIZ,TNFSF10,RAC2,TNFSF11,FAM53B,MYBL2,CCR7,ZNF641,PPP1R16B,GBP5,BORA,XXYLT1-AS2,VASH2,EBF1,TRAF1,FOS,BTN3A2,TNFRSF1B,RUNX3,RBL2,DEPDC1B,PTP4A3,IL1B,FAM72D,GRAPL,DTL,FAM72B,FAM72A,DDR2,BLK,PIF1,ASS1P12,SEMA7A,SELPLG,SP140,SH2D2A,TSPAN33,MIR3142HG,C3,ORC1,TIF…
399	CUX1	474	Literature ChIP-seq,84;ARCHS4 Coexpression,1242;ENCODE ChIP-seq,63;Enrichr Queries,1282;ReMap ChIP-seq,66;GTEx Coexpression,107	IPO13,JRK,EHF,MRGPRF,BACH2,LACTB,IL4I1,ZEB1-AS1,ZC3H12A,ZXDC,FDXR,JUNB,HES7,STARD3,MIRLET7BHG,SOX12,DEPDC1B,RNF125,GPR161,DDIT3,CLDN7,SPIN2B,ADPRM,PRR11,CFB,TSPYL4,ATF4,PIF1,CDCA3,SHMT2,CDCA5,CAPN10-DT,HIF1A,SKA1,C3,FAM171A2,CHST11,GRPEL2,WBP2NL,RRS1,B3GALNT1,GSDMB,CREBBP,JUND,TSLP,FN1,NR1D1,NR2F2,GRIN2C,CP,EIF1,ABTB2,DCHS2,TNFSF4,SNAI1,DCHS1,HBP1,HNRNPA1L2,CDKN1A,WDR47,BTG2,CDKN1B,PHF23,BBC3,MYO…
400	CEBPA	474	Literature ChIP-seq,89;ARCHS4 Coexpression,1156;Enrichr Queries,653;ReMap ChIP-seq,102;GTEx Coexpression,370	CYFIP2,EHF,PANK1,HDAC11,FAM110A,VSIG2,ZXDC,ZC3H12A,DHX58,TNFSF10,CYP1B1,JUNB,TNS1,CXADR,NFKBIL1,TMEM170B,TM4SF1,PLPP6,RNF125,IFT81,DDIT3,SNHG10,NR2F2-AS1,CRYZL1,TRIB3,PLPP3,ATF3,HIF1A,C3,TRPM2,SLC19A3,HMOX1,PCK2,BBS1,CDT1,EGR1,PLK3,TMEM86A,XBP1,LINC01089,CDSN,JUND,FZD5,GADD45B,GADD45A,SIAH2,CYP4F3,FN1,TINCR,NR2F2,NR1D1,CP,ABTB2,VNN1,ID2,NMT2,CDKN1A,BTG2,ECM2,SERPINA1,CDKN1B,LINC01273,CTSS,HERPUD1…
401	ZBTB7A	475.6	ARCHS4 Coexpression,649;ENCODE ChIP-seq,30;Enrichr Queries,979;ReMap ChIP-seq,140;GTEx Coexpression,580	ZMYND8,ICAM4,ZDHHC1,AQP3,RAPGEFL1,CDC20,ADGRA2,DPF1,FDXR,FBXO6,CHAC1,BSN,SLC12A7,JUNB,HES7,STARD3,PAQR6,CXADR,UNC13A,UNC5B,SLC11A2,MTURN,ZNF16,SNHG12,KCTD11,RIN1,ZFPM1,ATF3,EPHA2,ATF4,SPTBN5,NYAP1,SHMT2,PPP1R35,ZNF391,PDGFB,CEND1,HIF1A,HELZ2,C3,FAM171A2,CHST11,RDH10,SFN,B4GALNT1,TSPAN2,N4BP3,RBM12,HOXC8,JAG2,TMEM184A,CDT1,EGR1,NGFR,LINC01089,CREBBP,JUND,GADD45B,FZD5,SIAH2,IGF2,NFATC2,TINCR,NR1D1,…
402	SOX10	476.3	ARCHS4 Coexpression,370;Enrichr Queries,579;ReMap ChIP-seq,287;GTEx Coexpression,669	GALNT15,TNC,FAM107A,ARHGAP39,PLAT,GXYLT2,PCAT1,CYP1B1,JUNB,PHLDA1,PHLDA3,GAS2L3,PAQR6,IGFBP5,UNC5B,SEMA6D,IGFBP3,APLP1,TM4SF1,MTURN,MAPK8IP1,ENKUR,EID3,COL4A2,COL4A1,GPR161,EEF1A2,NHLRC1,OBSL1,ATF3,BRSK1,SPTBN5,NOTCH1,TTYH2,USP54,LPAR1,ARHGAP18,SLC1A4,PLD1,MIR3142HG,FBLN5,SNHG26,TRPM2,BNC2-AS1,CASKIN2,RAB6B,PRELID3A,NGFR,EGR1,GPR17,CDK18,JAG1,PTCH1,CAV1,SH2D1B,FN1,CGN,NR2F2,CP,DCLK1,AIF1L,KIAA175…
403	ZBTB12	477	ARCHS4 Coexpression,1116;Enrichr Queries,204;GTEx Coexpression,111	JRK,ZMYND8,CELSR3,BACH2,CDC20,VSIG2,MYB,CYP1B1,SKP2,JUNB,PHLDA1,TSSK5P,PSPH,HES6,WNT5A,ZFP69B,SOX12,CDC25A,CDC25B,ATXN2L,SLC9A7,PAPPA,SPIN2B,TRIB3,NUPR1,KIF20A,ZNF674,ATF3,KCTD15,NOTCH1,ANP32A,LPAR1,SLC1A4,SLC1A5,C3,SOCS2,FAM171A2,PODXL,ZNF425,BMF,ZNF785,HOXC8,EGR1,CDT1,FZD2,SMAD3,GADD45B,RHBDD1,PLK1,ASNS,EIF2AK4,NR2F2,NR1D1,CXCL10,NR4A1,MEX3B,MEX3A,SLC6A9,TNFSF4,ID2,BHLHE40,MDM2,ULBP1,RCOR2,CDK1…
404	CEBPG	477.3	ARCHS4 Coexpression,273;Enrichr Queries,57;ReMap ChIP-seq,172;GTEx Coexpression,1407	CYFIP2,EIF4A1,EHF,TES,ZMYND8,HDAC11,LDLRAD3,ALDH1L2,FAM174B,VSIG2,SESN2,TNFSF10,GRB10,CHAC1,HADH,JUNB,PHLDA1,PSPH,MAP3K5,GABARAPL1,LMO4,IGFBP3,GPT2,IFRD1,CMBL,NEAT1,CDC25A,PCP2,ERN1,MTHFD2,DDIT3,NR2F2-AS1,CRYZL1,LINC00887,TRIB3,NHLRC1,MALAT1,TNIK,NUPR1,PLPP3,EIF1B,ATF3,KCTD15,ATF4,ZCCHC8,BRSK1,DLX2,SHMT2,ITPR1-DT,LSMEM1,INSIG1,XPC,SLC1A4,FPR2,SLC1A5,PLD1,HIF1A,C3,SOCS2,UGCG,NUAK2,HCAR1,ORC1,STC2,…
405	RFX5	477.4	ARCHS4 Coexpression,1252;ENCODE ChIP-seq,16;Enrichr Queries,602;ReMap ChIP-seq,89;GTEx Coexpression,428	HCP5,TES,PANK1,ZMYND8,CCNF,TESK1,ABAT,IKZF2,ZC3H12D,CDC20,IL4I1,TNFSF10,TNFSF11,FAM53B,TRIM26,CHAC1,JUNB,TSSK5P,MFSD2A,HES7,XXYLT1-AS2,METTL1,SLC11A2,RFX2,SOX12,TMEM170B,RUNX3,PPP1R3F,ZNF837,MTHFD2,PPP1R3E,TRIB3,RIN1,PRR11,TSPYL4,ATF3,ATF4,PIF1,ANP32A,SHMT2,SP140,MIR3142HG,HIF1A,PRKCZ,C3,CYP27B1,KCNQ1OT1,INPP5J,HMOX1,N4BP3,PCK2,TMEM184A,PLK3,SNHG1,EGR1,LINC01089,XBP1,PINLYP,JUND,FZD2,GADD45B,GADD…
406	BHLHE41	478	ARCHS4 Coexpression,209;GTEx Coexpression,747	MYLK2,CD83,HSPB8,LDLRAD4,FSD1L,OTUD6B-AS1,TMEM38A,COA5,PAQR6,ZNF680,PLA2G4C,APLP1,PGAM2,VASH1,MTURN,RHOB,PPP1R3F,MRAS,DNAJC6,B3GNT5,ALPK3,MAPRE3,RAPGEF5,CRYAB,JDP2,PPARD,SMTNL1,HBEGF,TTYH2,PDGFB,NALCN,DNAJB2,C3,TRPM2,PDLIM3,CCL2,MPP2,CDK18,WWOX,PCDH9,NORAD,TM6SF1,MERTK,EFR3B,PEX5L,NR4A3,LPAR5,NACAD,HCN2
407	HAND1	478.3	ARCHS4 Coexpression,128;Enrichr Queries,610;GTEx Coexpression,697	TES,MRGPRF,TNC,RORA,CYP1B1,SKP2,IGFBP5,UNC5B,IGFBP3,WNT5A,EML1,GEM,PGF,DISP1,COL4A2,COL4A1,EEF1A2,SLCO2A1,TYRO3,OBSL1,ATF3,ATF4,LPAR1,TWIST1,EFNB2,CNN1,FLRT2,STC2,TSPAN2,CGA,HOXC8,CPA4,EGR1,NGFR,FZD2,OPN3,FN1,IGF2,NR2F2,CCDC9B,GDF6,SMAD7,BMP4,CXCL10,BMP2,COL5A1,DCHS2,BAMBI,ID2,BHLHE40,SNAI1,DCHS1,RCOR2,SYNM,CDKN1A,TENM4,HSPB8,SIX1,TCF21,JPH2,HEY2,TNFAIP8L1,ANKRD1,EMILIN1,MYBL2,LBR,CGNL1,PLA2G4A,W…
408	ZNF441	479	ARCHS4 Coexpression,712;Enrichr Queries,349;GTEx Coexpression,376	SAMD9L,CRTC1,ANKRD36,CELSR3,VSIG2,SESN1,CYP1B1,ZNF569,JUNB,ZNF442,PNISR,MYLIP,ZNF680,ILF3-DT,ZNF10,NEAT1,TMEM170B,ZNF14,PGF,ERN1,RNF125,PPP1R3E,DDIT3,SCG5,TRIB3,MALAT1,ZNF554,SCG2,ATF3,SLC1A4,SOCS2,ZNF701,ZNF546,CPA4,BBS1,ZNF660,EGR1,GADD45B,GADD45A,OGA,ASNS,POU6F1,CXCL10,TMEM236,ZNF30,BHLHE40,SEC24B-AS1,BRWD1,HNRNPA1L2,TOP2A,CSRNP1,CDKN1A,BTG2,ZNF251,SPEF2,CXCL8,TNFAIP3,TMEM182,SLC7A11,N4BP2L2,H…
409	PPARD	479.3	Literature ChIP-seq,17;ARCHS4 Coexpression,1111;Enrichr Queries,424;GTEx Coexpression,365	WWC1,TNC,TESK1,RORA,AQP3,CYSRT1,ADGRA2,ZC3H12A,ARHGDIB,ARL6IP5,GRB10,CHAC1,PHLDA1,JUNB,CA13,TNS1,POSTN,MIGA2,UNC5B,IGFBP3,DIO2,TICAM1,SDCBP2,PGF,ATXN2L,COL4A1,DDIT3,TRIB3,ATF3,EPHA2,NOTCH1,INSIG1,HIF1A,FBLN5,SLC9A1,NUAK2,GRPEL2,INPP5J,HMOX1,SFN,N4BP3,PCK2,TMEM184A,EGR1,SMAD3,JUND,GADD45B,GADD45A,FN1,OSGIN1,NR1D1,NFKB1,NFKB2,SMAD7,NFKBIA,CXCL10,NR4A1,ID2,BHLHE40,CNTN1,MAFK,MXD1,SERINC2,CDKN1A,BTG2…
410	MYT1L	480	ARCHS4 Coexpression,112;Enrichr Queries,1218;GTEx Coexpression,110	CYFIP2,SNAP25,TENM4,FRMPD4,ANKRD36,RORA,CHD2,KIF5C,LRRTM2,DPF1,BSN,NCKAP5,MCF2L2,RGS7,LZTS3,KDM6B,ZNF483,ATP6V1G2,UNC13A,APLP1,MAPK8IP2,PGM2L1,MTURN,MAPK8IP1,DNAJC6,KCNQ3,ARHGEF4,MAPRE3,CTXN2,NPTXR,SCG2,TSPYL4,BRSK1,NYAP1,BEX1,BAIAP2-DT,ANKRD11,NTM,LPAR1,CEND1,CRMP1,PRKCZ,NALCN,FBXO41,KIAA0513,FAM171A2,SV2A,SLITRK5,SPOCK1,B4GALNT1,CSMD3,SCN3B,RAB6B,RUNX1T1,MOAP1,MPP2,ARNT2,LINC01122,CREBBP,PTPRN2…
411	GATA4	481.2	Literature ChIP-seq,79;ARCHS4 Coexpression,520;Enrichr Queries,547;ReMap ChIP-seq,93;GTEx Coexpression,1167	SLC46A3,VLDLR-AS1,EHF,TES,ZMYND8,ICAM4,CDC20,IL4I1,RASSF1,VSIG2,ADGRA2,MYB,ARL6IP5,CYP1B1,FBXO6,SLC12A7,JUNB,TNS1,HES7,CXADR,UNC5B,EBF1,SOX12,EML1,TM4SF1,RUNX2,MTHFD2,IFT81,CLDN7,NR2F2-AS1,TRIB3,ALPK3,NHLRC1,MGARP,PLPP3,EIF1B,OBSL1,ZFPM1,ATF3,EPHA2,ATF4,PIF1,TPH1,L3MBTL3,CDCA3,PDGFB,CAPN10-DT,LPAR1,TWIST1,C5,NUAK2,FLRT2,RDH10,SLAMF9,ZNF703,HMOX1,B4GALNT1,PCK2,PLK3,SNHG1,EGR1,XBP1,GSDMB,JAG1,JUND,…
412	ZNF726	481.5	ARCHS4 Coexpression,944;GTEx Coexpression,19	TOP2A,ARHGAP11A,ARHGAP11B,ZNF296,CRYBG1,CCNF,KIF14,HJURP,BUB1B,MCM10,IKZF2,CDC20,EXO1,MYBL2,SKP2,ZNF367,MCF2L2,DLGAP5,NDC1,ZNF320,UPF1,KCTD19,BORA,XXYLT1-AS2,PLA2G4C,CCNA2,ASPM,HPDL,DEPDC1B,DEPDC1,ZNF713,KIF20A,FAM72D,KIF20B,DTL,PRR11,ZNF554,FAM72B,ZNF674,FAM72A,PIF1,SEMA7A,RNASEH2A,CDCA5,HMMR,CENPA,SKA1,CCNB1,HCAR1,ORC1,PMAIP1,ECT2,ZNF665,BUB1,ZNF785,CDT1,SPRYD4,PLK1,CDC6,WTIP,CENPE,CENPF,KIF18A…
413	POU4F1	482	ARCHS4 Coexpression,140;Enrichr Queries,903;GTEx Coexpression,403	IPO13,PRDM8,ANKRD13B,BUB1B,RORA,BACH2,CELSR3,IL4I1,DPYSL4,KIF5C,VSIG2,MYB,TMEM38A,IGFBP5,IGFBP3,VASH2,EBF1,SOX12,CDC25A,CACNB1,DEPDC1B,SLC9A7,PAPPA,TNIK,ATF3,SEMA7A,DLX2,CDCA5,FOXG1,NTM,LPAR1,TWIST1,FBXO43,MIR3142HG,SOCS2,FAM171A2,ORC1,CLTCL1,EGR1,NGFR,OSBPL6,JAG1,NR2F2,ZFHX4,DCLK1,BMP4,CXCL10,NR4A1,BMP2,MEX3B,NR4A3,MEX3A,ZFAT,ID2,BHLHE40,TNFSF9,INTS7,FGFR3,RCOR2,SNAP25,DRAXIN,CDKN1A,PCDHGB6,TENM…
414	ZNF697	482	ARCHS4 Coexpression,1125;Enrichr Queries,29;GTEx Coexpression,292	CD83,TNC,NUDT6,PVR,VSIG2,ZC3H12A,SESN2,ARHGDIB,GRB10,CYP1B1,LINC01465,JUNB,PHLDA1,MFSD2A,LMO4,IGFBP3,GEM,MTHFD2,PAPPA,DDIT3,ADAM12,WDFY1,PRR16,TRIB3,STEAP1,PLPP3,ATF3,EPHA2,INSIG1,SDC2,LPAR1,TWIST1,ARHGAP18,ADAMTS12,HIF1A,EFNB2,SOCS2,CHST11,STC2,HMOX1,PMAIP1,RBM12,HOXC8,LAMC1-AS1,EGR1,PLK3,JAG1,SMAD3,GADD45B,CAV2,GADD45A,CAV1,FN1,ARHGAP29,EIF2AK4,GDF5,NFKB2,SMAD7,ABTB2,NFKBIA,CXCL10,ID2,BHLHE40,M…
415	ZNF788P	483	ARCHS4 Coexpression,898;Enrichr Queries,124;GTEx Coexpression,427	JRK,HJURP,BUB1B,RORA,CDC20,ZEB1-AS1,VSIG2,ZNF726,MYB,CYP1B1,CHAC1,PHLDA1,ZNF442,HES7,ZNF320,TLE2,ZNF14,CDC25A,DEPDC1B,RNF125,ZNF713,KIF20A,KIF20B,ZNF554,ZNF674,CDCA3,CDCA5,CAPN10-DT,HMMR,SKA1,SOCS2,UGCG,CCNB2,CCNB1,HCAR1,PODXL,PMAIP1,ECT2,ZNF665,ZNF785,CPA4,EGR1,CDT1,CAV1,PLK1,CDC6,GRIN2C,DCLK1,CXCL10,KIF18A,ZNF30,BHLHE40,NFE2L3,SPIRE2,UBAP1L,XAF1,HNRNPA1L2,TOP2A,ARHGAP11A,CXCL8,C2CD3,KIF14,MCM10…
416	ZNF251	483.3	ARCHS4 Coexpression,293;Enrichr Queries,462;GTEx Coexpression,695	CYFIP2,ANKRD36,ZMYND8,ARHGAP39,VSIG2,GRB10,KPNA2,JUNB,PHLDA1,ZNF436-AS1,PNISR,TLE2,GABARAPL1,KCTD19,CXADR,IGFBP5,IGFBP3,NEAT1,PGF,IFT81,DDIT3,MALAT1,SRSF5,ATF3,ZNF674,ANKRD36B,ATF4,SLC45A4,FOXG1,LPAR1,EFNB2,C3,HCAR1,STC2,HMOX1,BMF,ZBED5,ZNF785,CPA4,BBS1,ZNF660,EGR1,LINC01089,JAG1,SMAD3,PINLYP,GADD45B,GADD45A,PTCH1,ASNS,NR2F2,POU6F1,SMAD7,BMP4,NFKBIA,COL5A1,ID2,BHLHE40,SPIRE2,BRWD1,HNRNPA1L2,FGF12…
417	ETV6	484	ARCHS4 Coexpression,389;Enrichr Queries,721;ReMap ChIP-seq,185;GTEx Coexpression,641	IPO13,ANKRD13B,CD83,DENND5B,ZMYND8,HDAC11,ICAM4,RORA,BACH2,BEST4,OTUD6B-AS1,ARHGDIB,MYB,TNFSF10,JUNB,PHLDA1,PSPH,MAP3K5,TNS1,PPP1R16B,MYLIP,ATP6V1G2,CISH,XXYLT1-AS2,NFKBIL1,ARID5A,NEAT1,PRKAB1,RUNX3,RUNX2,PPP1R3F,SNHG12,CDIP1,LINC00921,MALAT1,ATF3,EPHA2,BLK,NYAP1,NOTCH1,DDX39B-AS1,PPP1R35,SP140,NPR3,LPAR1,SLC1A4,SLC1A5,HIF1A,MED12L,SOCS2,BCL2L11,CHST11,GABPB1-IT1,PMAIP1,TSPAN2,KCNN4,N4BP3,EGR1,PL…
418	ZKSCAN7	484.5	ARCHS4 Coexpression,850;GTEx Coexpression,119	DRAXIN,JRK,TMEM260,RAPGEFL1,C1GALT1C1,ZEB1-AS1,ING3,DNAJC3-DT,FPGT,MCF2L2,ZNF641,ZNF320,UPF1,KCTD19,KRT34,ZNF14,ZNF879,RBM12B,CRYZL1,ZNF713,ZNF780B,ZNF780A,ZNF554,ZNF674,ZNF594,CAPN10-DT,CRMP1,HCAR1,ZNF701,ZNF665,ZNF862,ZNF785,TRDMT1,ZNF585A,ZNF660,EGR1,ZNF582,HCG27,MIR4453HG,KLHL9,MAPK10,TMCO6,NMNAT1,TNFSF4,CAMK4,WDR5B,SPRY3,SPIRE2,ST20,SEC24B-AS1,KIAA0825
419	EN2	485	ARCHS4 Coexpression,130;Enrichr Queries,691;GTEx Coexpression,634	ANKRD13B,CRTC1,RORA,CELSR3,DPYSL4,VSIG2,KIF5C,MYB,CYP1B1,LZTS3,TLE2,ATP6V1G2,IGFBP5,UNC5B,IGFBP3,WNT5A,EBF1,SOX12,GPR161,ATF3,DLX2,FOXG1,NTM,LPAR1,TWIST1,EFNB2,STC2,ZNF703,PMAIP1,ASIC3,HOXC8,EGR1,NGFR,JAG1,PTCH1,RAB3IP,IGF2,NR2F2,GRIN2C,ZFHX4,DCLK1,SMAD7,BMP4,CXCL10,NR4A1,BMP2,NR4A3,MEX3A,ID2,ZNF30,BHLHE40,UBAP1L,RCOR2,SNAP25,DRAXIN,PTPRR,CDKN1A,BTG2,PCDHGB6,SIX1,ELFN1,SHF,KIAA1549,CSRP2,CA2,HEY2…
420	ZNF521	485.3	ARCHS4 Coexpression,351;Enrichr Queries,326;GTEx Coexpression,779	CRTC1,TNC,CELSR3,EDNRA,DPYSL4,ADGRA2,KIF5C,CYP1B1,PAMR1,PHLDA1,LZTS3,TNS1,TLE2,POSTN,ATP6V1G2,IGFBP5,IGFBP3,WNT5A,EBF1,GEM,COL4A2,COL4A1,IFT81,PLPP3,SDC2,NTM,LPAR1,FBLN5,EFNB2,C3,FLRT2,CPA4,EGR1,JAG1,VCAM1,CAV1,FN1,NR2F2,GRIN2C,ZFHX4,DCLK1,NFKB2,CXCL10,RGCC,MEX3A,COL5A1,RCAN2,ZNF30,BHLHE40,DCHS1,UBAP1L,FBXL7,SNAP25,DRAXIN,PTPRR,TENM4,SHF,TMEM47,CSRP2,KCNT2,HEY2,PDE4B,EMP1,PLA2G4A,ETV1,FOS,IL17RD,…
421	ZNF517	486	ARCHS4 Coexpression,659;Enrichr Queries,705;GTEx Coexpression,94	ANKRD13B,EIF4A1,CRTC1,ARHGAP39,VSIG2,SESN2,CHAC1,BSN,JUNB,LZTS3,KCTD19,ILF3-DT,SOX12,VASH1,MAPK8IP2,PPP1R3F,SLC9A3,ZNF837,PPP1R3E,ZNF713,CDIP1,TRIB3,KCTD11,ZNF554,ZFPM1,ZNF674,BRSK1,NYAP1,CEND1,HELZ2,FAM171A2,HCAR1,ZNF425,B4GALNT1,BMF,ZNF665,ASIC3,ZNF785,CPA4,BBS1,EGR1,CDT1,LINC01089,JUND,PINLYP,GADD45B,OSGIN1,MCC,POU6F1,SMAD7,ABTB2,CXCL10,COL5A1,ZFAT,ID2,BHLHE40,SPIRE2,TSPY26P,UBAP1L,DRAXIN,CDKN…
422	CAMTA2	486	ARCHS4 Coexpression,120;Enrichr Queries,1148;GTEx Coexpression,190	CYFIP2,SNAP25,PTPRR,CDKN1A,BTG2,CRTC1,TESK1,AATK,CELSR3,RAPGEFL1,HERPUD1,BSN,JUNB,RGS7,LZTS3,TNS1,KDM6B,GABARAPL1,PAQR6,ATP6V1G2,UNC13A,LMO4,TSC22D3,APLP1,PPP2R5B,FOS,MAPK8IP2,DUSP8,MTURN,RHOB,MAPK8IP1,ATXN2L,PPP1R3F,PTP4A3,DDIT3,PITPNM3,NOS1AP,CDIP1,MAPRE3,PLPP3,NPTXR,DDR2,PPP1R15A,BRSK1,HDAC5,NYAP1,NOTCH1,ANKRD11,PPM1H,ABHD8,CEND1,CRMP1,LRP3,PRKCZ,FBXO41,SLC9A1,DNAJB2,KIAA0513,FAM171A2,MNT,PARD…
423	ZNF605	486.3	ARCHS4 Coexpression,538;Enrichr Queries,676;GTEx Coexpression,245	JRK,CRTC1,ZMYND8,IKZF2,ALDH1L2,CELSR3,KIF5C,VSIG2,ZNF726,ZNF569,ZNF320,ZNF436-AS1,PNISR,TLE2,KCTD19,ZNF680,IGFBP5,ZNF10,SOX12,PGF,RNF125,IFT81,PPP1R3E,DDIT3,ZNF713,TRIB3,STEAP2,ZNF554,ATF3,ZNF674,CAPN10-DT,LPAR1,SOCS2,HCAR1,PMAIP1,ZNF665,ZNF785,PCK2,EGR1,LINC01089,MIR4453HG,GRIN2C,CXCL10,SLC6A9,ZNF30,BHLHE40,SPIRE2,UBAP1L,BRWD1,XAF1,HNRNPA1L2,DRAXIN,CDKN1A,ZNF251,TENM4,C2CD3,SLC7A11,VLDLR,EPM2AIP…
424	SOX6	487.3	ARCHS4 Coexpression,332;Enrichr Queries,678;ReMap ChIP-seq,56;GTEx Coexpression,883	IPO13,EHF,ZMYND8,ICAM4,ERFE,BACH2,MYB,MYOZ3,JUNB,NCKAP5,TNS1,HES7,ZNF436-AS1,ATP6V1G2,RSAD2,XXYLT1-AS2,NFKBIL1,SLC11A2,EBF1,SOX12,CMBL,IFT81,DDIT3,PPP1R3E,ZNF713,ALPK3,TRIB3,PLPP3,ATF4,PPP1R35,ITPR1-DT,FOXG1,LPAR1,HSD11B1,CHST11,FLRT2,STC2,ST3GAL3,EGR1,PLK3,CDT1,SNHG1,LINC01089,JUND,JAG1,GADD45A,NEBL,SIAH2,RAB3IP,FN1,NR2F2,SNHG4,DCLK1,SLC6A9,INTS7,TMCC2,MINCR,BTG2,CDKN1A,ZNF251,TENM4,TMEM182,RCSD…
425	THRB	488.7	ARCHS4 Coexpression,195;Enrichr Queries,733;GTEx Coexpression,538	FRMPD4,RORA,ABAT,BACH2,RGS4,VSIG2,GRAP2,TUBB1,CYP1B1,BSN,TNS1,ZNF320,UNC13A,IGFBP5,LMO4,SEMA6D,IGFBP3,EBF1,MAPK8IP2,RUNX2,MTURN,ENKUR,CRYZL1,SPIN2B,TNIK,PLPP3,ATF3,TPH1,LPAR1,EFNB2,FLRT2,RAB6B,MOAP1,EGR1,JAG1,SMAD3,CAV1,FN1,RAB27B,NR2F2,DCLK1,CXCL10,NR4A1,PEX5L,FGF14,RCAN2,BHLHE40,NOX4,TSPY26P,FBXL2,SNAP25,CDKN1A,SLC7A11,ADRA1B,TMEM47,PPP3CB,HEY2,PMEPA1,SH3BGRL2,SPX,MCF2L2,DENND2C,ZNF483,PTGIR,PL…
426	SALL3	489	ARCHS4 Coexpression,188;Enrichr Queries,939;GTEx Coexpression,340	HDAC11,FAM107A,TNC,ABAT,RORA,KIF5C,VSIG2,CXADR,APLP1,EBF1,VASH2,ASRGL1,MTURN,ENKUR,CDIP1,TNIK,PLPP3,NOTCH1,FOXG1,NTM,LPAR1,EFNB2,TRPM2,PODXL,PMAIP1,EGR1,LINC01122,PTPRN2,NEBL,PTCH1,NR2F2,ZFHX4,DCLK1,AIF1L,BMP2,ID2,BHLHE40,CSPG5,MAP3K10,FGFR3,RCOR2,FBXL7,CDKN1A,TENM4,SIX1,TMEM47,CSRP2,CA2,ITGB8,PHGDH,FGFBP3,MCF2L2,APC2,RNF208,TET1,ETV1,ELOVL6,FOS,IL17RD,TGFBR2,PTP4A3,CKS2,GLCCI1,DDR2,CREB5,CRB2,NL…
427	GTF2B	491.3	ARCHS4 Coexpression,284;ENCODE ChIP-seq,85;ReMap ChIP-seq,205;GTEx Coexpression,1391	EIF4A1,JRK,TES,ZMYND8,ICAM4,MT1X,NUDT6,BACH2,CDC20,LACTB,RASSF1,MYB,ARL6IP5,FAM53C,CHAC1,ATXN7L2,JUNB,MFSD2A,HES7,HES6,MIRLET7BHG,RSAD2,METTL1,SLC11A2,SOX12,MTHFD2,ZNF837,DDIT3,PPP1R3E,CLDN7,KIF20B,EIF1B,CDCA3,CDCA5,PPP1R35,CEND1,XPC,SLC5A3,CDKN2AIP,SNHG26,KCNQ1OT1,BLOC1S2,ZNF821,KCNN4,RBM12,PCK2,PLK3,CDT1,SNHG1,XBP1,LINC01089,JUND,GADD45B,GADD45A,SIAH2,PLK1,PILRB,NR1D1,SNHG4,VASN,EIF1,ACER2,FBXL…
428	ZIC3	491.3	Literature ChIP-seq,112;ARCHS4 Coexpression,548;Enrichr Queries,740;GTEx Coexpression,565	CRTC1,TNC,BUB1B,RORA,CELSR3,FGF5,KIF5C,ADGRA2,MYB,CYP1B1,BSN,LZTS3,HES7,TLE2,ATP6V1G2,CXADR,IGFBP3,WNT5A,VASH2,EBF1,CDC25A,COL4A2,PAPPA,LPAR1,TWIST1,SOCS2,PODXL,STC2,GRPEL2,HESX1,PMAIP1,B4GALNT1,CGA,ASIC3,EGR1,PLK3,JAG1,FZD2,PTCH1,RAB3IP,NR2F2,GRIN2C,DCLK1,AIF1L,BMP4,BCL9,BMP2,BAMBI,ID2,ZNF30,BHLHE40,UBAP1L,RCOR2,SNAP25,PTPRR,CDKN1A,TENM4,SIX1,SHF,TMEM47,CSRP2,CA2,HEY2,PHGDH,UPP1,NINL,CGNL1,DLGAP…
429	TEAD2	491.5	ARCHS4 Coexpression,781;Enrichr Queries,459;ReMap ChIP-seq,163;GTEx Coexpression,563	CYFIP2,SLC46A3,EHF,TES,SPAAR,MRGPRF,RAPGEFL1,CDC20,ADGRA2,VSIG2,CYP1B1,SLC12A7,JUNB,XXYLT1-AS2,CMBL,EML1,PRKAB1,TM4SF1,ZNF837,DDIT3,TYRO3,LUCAT1,KIF20A,RIN1,EIF1B,PRR11,ZFPM1,OBSL1,ATF3,KCTD15,ATF4,EPHA2,TRPM2,BLOC1S2,SNHG20,N4BP3,EGR1,JUND,FZD2,FZD5,PLK1,FN1,IGF2,CGN,NR2F2,AIF1L,MEX3A,ZFAT,ID2,FNDC10,LINC02603,TRMT12,DCHS1,RCOR2,FBXL7,TOP2A,SYNM,CDKN1A,BTG2,LINC01273,RCSD1,ZNF280D,JPH2,CSRP2,ANK…
430	DZIP1	492.3	ARCHS4 Coexpression,690;Enrichr Queries,650;GTEx Coexpression,137	ANKRD13B,TNC,PLAT,ABAT,KIF5C,DPF1,ARHGDIB,CYP1B1,RGS7,TNS1,UNC13A,IGFBP5,SEMA6D,IGFBP3,WNT5A,EBF1,RPGRIP1L,MAPK8IP2,ASRGL1,GEM,MAPK8IP1,BSCL2,COL4A2,COL4A1,CDIP1,PLPP3,TSPYL4,BRSK1,NYAP1,BEX1,ZNF391,SDC2,NTM,ABHD8,LPAR1,FBXO41,FBLN5,EFNB2,SOCS2,FLRT2,RAB6B,EGR1,ZFHX2,JAG1,FN1,AZIN2,NR2F2,DCLK1,CXCL10,COL5A1,BHLHE40,CNTN1,MAP3K10,TSPY26P,FBXL2,SYNM,CDKN1A,TENM4,RCSD1,CTSS,KIAA1549,LRRTM2,RAC2,PMEP…
431	ZNF696	493.3	ARCHS4 Coexpression,400;Enrichr Queries,478;GTEx Coexpression,602	MAP10,ANKRD13B,JRK,ZMYND8,CCNF,ARHGAP39,JADE2,LINC01465,ZNF324,JUNB,PHLDA1,TSSK5P,ZFP69B,SOX12,PGF,CDC25A,CDC25B,ZNF713,NHLRC1,TRIB3,KCTD11,ZNF554,ZFPM1,ZNF674,ATF3,KCTD15,SLC45A4,PIF1,NOTCH1,PPP1R35,SLC1A5,FAM171A2,HCAR1,STC2,RRS1,PMAIP1,ZNF425,ZNF785,EGR1,CDT1,JAG1,JUND,SMAD3,GADD45B,PTCH1,EIF2AK4,FANCF,SMAD7,COL5A1,ID2,ZNF30,BHLHE40,SPIRE2,DRAXIN,CDKN1A,BTG2,ZNF251,KIF14,GPR89B,BBC3,KIAA1549,M…
432	STAT2	494.6	ARCHS4 Coexpression,460;ENCODE ChIP-seq,59;Enrichr Queries,631;ReMap ChIP-seq,70;GTEx Coexpression,1253	EIF4A1,SAMD9L,EHF,ZMYND8,XYLT2,GUCA1B,ZC3HAV1L,ICAM4,PLAT,ACCS,FGF2,LACTB,IL4I1,DHX58,NPPA,TNFSF10,SMG7-AS1,FBXO6,SLC25A42,ZNF841,SNORA33,JUNB,PHLDA1,STARD3,PNISR,GBP5,CISH,RSAD2,METTL1,ARID5A,CMBL,NEAT1,TICAM1,PRKAB1,CDC25B,ERN1,CRYZL1,GSAP,LINC00921,MALAT1,ADAM8,SRSF5,NUPR1,CFB,LINS1,ATF3,LINC01011,RN7SL832P,SP140,XPC,SLC1A5,FPR2,HIF1A,RHOBTB1,HELZ2,C3,CNN1,CYP27B1,FAM111A-DT,CHST11,ORC1,BLOC1S…
433	IRF9	495.8	ARCHS4 Coexpression,497;Enrichr Queries,479;ReMap ChIP-seq,177;GTEx Coexpression,830	HCP5,EIF4A1,SAMD9L,ZMYND8,HDAC11,GIMAP2,GUCA1B,ICAM4,PAPPA-AS1,ZC3H12D,BEST4,ADGRA2,FAM174B,GRAP2,ARHGDIB,DHX58,SESN2,TUBB1,TNFSF10,CYP1B1,SLC12A7,JUNB,PHLDA1,PSPH,MAP3K5,GBP5,RSAD2,XXYLT1-AS2,IGFBP3,ARID5A,RFX1,SOX12,CMBL,NEAT1,MTHFD2,DDIT3,LINC00887,LUCAT1,ADAM8,TRIB3,MALAT1,NUPR1,CFB,ATF3,ZNF672,LINC01011,BRSK1,TTYH2,SHMT2,SP140,CDCA5,INSIG1,PPP1R35,FPR2,PLD1,KIAA0040,HELZ2,C3,SOCS2,NDOR1,SNHG…
434	KLF11	497.3	ARCHS4 Coexpression,911;Enrichr Queries,28;GTEx Coexpression,553	CYFIP2,CD83,RORA,BACH2,VSIG2,CYP1B1,CHAC1,JUNB,PHLDA1,TNS1,MYLIP,GABARAPL1,IGFBP5,IGFBP3,IFRD1,EBF1,GEM,PPP1R3F,MTHFD2,COL4A1,DDIT3,SCG5,CDIP1,TRIB3,PLPP3,ATF3,BRSK1,BEX1,INSIG1,HIF1A,EFNB2,SOCS2,FAM171A2,BCL2L11,ATXN7,STC2,HMOX1,PMAIP1,BMF,ASIC3,EGR1,CREBBP,JUND,SMAD3,GADD45B,GADD45A,CAV1,FN1,ASNS,PILRB,NR1D1,ADAP1,SMAD7,NFKBIA,CXCL10,NR4A1,NR4A3,BAMBI,ID2,BHLHE40,CNTN1,HBP1,MXD1,CSRNP1,CDKN1A,B…
435	ZNF844	497.5	ARCHS4 Coexpression,670;GTEx Coexpression,325	DET1,JRK,LENG8-AS1,C2CD3,ZBTB26,TMEM182,N4BP2L2,ZNF280D,ZEB1-AS1,DNAJC3-DT,FPGT,ZNF726,MCF2L2,ZNF442,ZNF320,KCTD19,PLA2G4C,ABCC9,ZNF14,ZNF16,ZNF879,RBM12B,ZNF713,ZNF514,ZNF780B,HNRNPH3,ZNF512,OBSL1,ZNF554,ZNF674,ZNF112,ZNF594,GK5,HCAR1,ZNF701,HCG11,ZNF665,ZNF785,ZNF585A,CREBBP,ZNF582,SPRYD4,WTIP,MLH3,BCL9,TMEM236,NMNAT1,SPIRE2,HBP1,MANSC1
436	ZNF285	501	ARCHS4 Coexpression,875;GTEx Coexpression,127	ANKRD13B,PTPRR,CRTC1,DENND5B,OTUD6B-AS1,SPTLC3,ZNF248,BSN,MCF2L2,EID2B,TIGD1,COA5,LZTS3,APC2,UPF1,KCTD19,PTGIR,ATP6V1G2,CDADC1,GSTO2,PLA2G4C,PPP2R5B,MAPK8IP2,RNF144A,PPP1R3F,ZNF713,ZNF510,TSPYL4,ZNF674,ZNF112,NIM1K,NTM,PPM1H,GPR85,KIAA0513,HCAR1,SV2A,B4GALNT1,ZNF665,ASIC3,MPP2,ADAM32,NMNAT2,GRIN2C,WTIP,EFR3B,POU6F1,CAMK4,ZNF30,CNTN1,TSPY26P,UBAP1L,YPEL4
437	PAX8	501.3	ARCHS4 Coexpression,527;Enrichr Queries,276;ReMap ChIP-seq,274;GTEx Coexpression,928	MYLK2,EHF,TES,CSF2,CRTC1,WWC1,TNC,ICAM4,RORA,SLC4A5,BEST4,PTTG1,VSIG2,CYP1B1,SLC26A11,CHAC1,JUNB,TNS1,CSGALNACT1,ZNF680,LINC02035,ILF3-DT,IGFBP5,LMO4,IGFBP3,DIO2,EBF1,PAX8-AS1,RFX1,NEAT1,KNSTRN,ZNF14,RUNX3,PGF,RUNX2,CDC25B,COL4A2,MYLK-AS1,SLCO2A1,EEF1A2,ADAM8,PLPP3,OBSL1,DGKI,ATF3,EPHA2,RNASEH2A,NOTCH1,SDC2,INSIG1,PDGFB,LPAR1,CEND1,FOXO6,PLA2G6,HIF1A,SLC5A3,HELZ2,C3,INPP5J,HMOX1,PMAIP1,N4BP3,RBM1…
438	PRDM5	501.5	Literature ChIP-seq,159;ARCHS4 Coexpression,1091;Enrichr Queries,611;GTEx Coexpression,145	LENG8-AS1,JRK,TES,TNC,ZC3HAV1L,RORA,GXYLT2,AQP3,VSIG2,FPGT,SESN1,GRB10,CYP1B1,TRIM26,TMEM38B,PSPH,TNS1,CA13,ZNF165,IGFBP5,LOXL1-AS1,SEMA6D,IGFBP3,WNT5A,IFRD1,EBF1,TMEM170B,COL4A2,IFT81,COL4A1,NR2F2-AS1,ZNF713,PLPP3,ATF3,ZNF674,TSPYL4,NOTCH1,SDC2,LPAR1,UGCG,BNC2-AS1,HCAR1,FLRT2,PODXL,KCNQ1OT1,ZNF665,ZBED5,RBM10,ZNF660,EGR1,JAG1,CAV2,BRPF3,CAV1,FN1,NR2F2,ADAP1,ZFHX4,DCLK1,CXCL10,COL5A1,BHLHE40,ACO1…
439	DNMT1	501.5	ARCHS4 Coexpression,992;GTEx Coexpression,11	TOP2A,ARHGAP11A,CCNF,KIF14,HJURP,BUB1B,MCM10,CDC20,PTTG1,EXO1,NUF2,NEK2,MYBL2,KPNA2,SKP2,POLE,DLGAP5,NDC1,GPR39,BORA,CDC25A,ATXN2L,CCNA2,ASPM,SGO2,DEPDC1B,DEPDC7,DEPDC1,CKS2,KIF20A,FAM72D,KIF20B,DTL,PRR11,FAM72B,FAM72A,SEMA7A,RNASEH2A,CDCA3,CDCA5,TTK,HMMR,FBXO43,CENPA,SKA1,AURKA,CCNB2,CCNB1,ORC1,E2F1,ECT2,BUB1,CDT1,PLK1,CDC6,ABTB2,CENPE,CENPF,KIF18A,CENPI,HYLS1,INTS7
440	ZNF217	502.3	Literature ChIP-seq,12;ARCHS4 Coexpression,1064;ENCODE ChIP-seq,28;Enrichr Queries,635;ReMap ChIP-seq,149;GTEx Coexpression,1126	CYFIP2,HCP5,EIF4A1,EHF,TES,PANK1,ZMYND8,ABAT,LDLRAD3,IKZF2,FAM110A,ZEB1-AS1,OTUD6B-AS1,MYB,CYP1B1,JUNB,NCKAP5,TNS1,HES7,CXADR,IFRD1,SLC11A2,TM4SF1,RUNX2,PPP1R3F,DEPDC1B,MTHFD2,HECW2,NR2F2-AS1,CDIP1,LINC00887,TRIB3,TTLL11,RIN1,PLPP3,OBSL1,ZFPM1,LINS1,ATF3,LLGL2,EPHA2,SLC45A4,ANP32A,SDC2,FOXG1,STC1,HIF1A,MED12L,UGCG,CHST11,STC2,RDH10,SLAMF9,ZNF703,TSPAN2,KCNN4,N4BP3,TMEM184A,B3GALNT1,EGR1,XBP1,JAG1…
441	AHDC1	503	ARCHS4 Coexpression,135;Enrichr Queries,1181;GTEx Coexpression,193	CDKN1A,BTG2,CRTC1,ZMYND8,RORA,ARHGAP39,JADE2,CHD2,AQP3,RAPGEFL1,JPH2,JUNB,TNS1,KDM6B,APC2,DENND2C,TMEM40,FOS,SOX12,TENT5B,DUSP8,MAPK8IP2,RHOB,MAPK8IP1,ALDH3A2,CACNB1,PTP4A3,PITPNM3,EEF1A2,PKP1,ARHGEF4,KCTD11,MAPRE3,CD47,PLPP3,OBSL1,EPHA2,DDR2,HDAC5,BRSK1,NOTCH1,NYAP1,TUFT1,GPR87,ANKRD11,NDUFA4L2,TACSTD2,GPR85,IL20RB,PARD6G,LRP3,SBSN,SLC9A1,DNAJB2,MNT,FAM171A2,ARVCF,SV2A,SLITRK4,CASKIN2,SLITRK5,SF…
442	KLF10	503.3	ARCHS4 Coexpression,4;Enrichr Queries,165;GTEx Coexpression,1341	MYLK2,CD83,MT1X,VSIG2,KIF5C,ZXDC,ZC3H12A,CYP1B1,JUNB,PHLDA1,IGFBP3,IFRD1,ARID5A,SOX12,TICAM1,GEM,TM4SF1,ZNF16,MTHFD2,DDIT3,SCG5,TRIB3,PLPP3,SCG2,ATF3,ATF4,EPHA2,BRSK1,INSIG1,TACSTD2,NALCN,HIF1A,EFNB2,C3,SOCS2,ZNF703,HMOX1,PMAIP1,RAB6B,EGR1,PLK3,XBP1,JAG1,JUND,SMAD3,GADD45B,GADD45A,CAV1,FN1,ASNS,NR1D1,EIF1,SMAD7,NFKBIA,CXCL10,NR4A1,NR4A3,ID2,BHLHE40,CNTN1,CSRNP1,CDKN1A,BTG2,TNFAIP3,SLC7A11,HERPUD1…
443	ZNF724	503.5	ARCHS4 Coexpression,1000;GTEx Coexpression,7	TOP2A,ARHGAP11A,ARHGAP11B,CCNF,KIF14,HJURP,BUB1B,MCM10,IKZF2,CDC20,EXO1,ZNF726,TNFSF11,MYBL2,ZNF367,MCF2L2,DLGAP5,POLH,NDC1,ZNF320,UPF1,KCTD19,BORA,XXYLT1-AS2,ZFP69B,VASH2,DARS2,CCNA2,ASPM,DEPDC1B,SLC9A7,DEPDC1,CKS2,ZNF713,KIF20A,FAM72D,KIF20B,SPACA6,DEPDC4,DTL,PRR11,ZNF554,FAM72B,ZNF674,FAM72A,PIF1,SEMA7A,RNASEH2A,CDCA5,HMMR,CENPA,MIR3142HG,FUT1,SKA1,AURKA,CCNB1,HCAR1,ORC1,IL21R,PMAIP1,ECT2,ZNF6…
444	ARID3A	503.6	ARCHS4 Coexpression,1124;ENCODE ChIP-seq,78;Enrichr Queries,622;ReMap ChIP-seq,120;GTEx Coexpression,574	IPO13,SLC46A3,TES,ZMYND8,ICAM4,ACCS,NUDT6,BACH2,RASSF1,VSIG2,ADGRA2,MYB,ARL6IP5,CYP1B1,JUNB,HES7,HES6,ATP6V1G2,XXYLT1-AS2,UNC5B,NFKBIL1,SOX12,HCFC2,ASRGL1,MAPK8IP1,PLPP6,DEPDC1B,RNF125,SNHG12,MTHFD2,ZNF837,SNHG10,PPP1R3E,CLDN7,NR2F2-AS1,CRYZL1,TRIB3,RIN1,ZFPM1,CES3,PRR11,ATF3,ATF4,EPHA2,PPP1R35,LPAR2,FPR2,SLC5A3,C3,CHST11,BLOC1S2,SNHG20,RRS1,HMOX1,ZNF701,B4GALNT1,RBM12,PCK2,PLK3,CDT1,SNHG1,EGR1,L…
445	E2F6	503.8	ARCHS4 Coexpression,378;ENCODE ChIP-seq,69;Enrichr Queries,312;ReMap ChIP-seq,174;GTEx Coexpression,1586	EIF4A1,ICAM4,CDC20,IL4I1,RASSF1,VSIG2,MYB,JUNB,HES7,IFRD1,SOX12,CMBL,DEPDC1B,ZNF837,MTHFD2,DDIT3,PPP1R3E,NR2F2-AS1,LINC00887,ALPK3,TRIB3,RIN1,PLPP3,OBSL1,ZFPM1,EIF1B,ATF3,KCTD15,ATF4,EPHA2,CDCA3,SHMT2,PPP1R35,CDCA5,CAPN10-DT,CEND1,HIF1A,CDKN2AIP,WBP2NL,HMOX1,KCNN4,HOXC8,ST3GAL3,JAG2,TMEM184A,PLK3,CDT1,EGR1,LINC01089,JUND,JAG1,GADD45B,GADD45A,NR2F2,NR1D1,CDC6,FBXL8,ID2,FNDC10,SNAI1,HBP1,RCOR2,MINC…
446	ZBTB21	504	ARCHS4 Coexpression,961;GTEx Coexpression,47	CSRNP1,EIF4A1,CDKN1A,ZNF571,USP37,TNFAIP3,CHD2,DUSP16,MEDAG,ZC3H12A,NFKBIZ,FAM53C,SNORA33,JUNB,ARFGEF3,COA5,RBM15,ARID5A,ETV3,GEM,PPP1R3F,PIGA,WDFY1,ALMS1-IT1,ATF3,NUP58,AVPI1,ATF4,PPP1R15A,CEBPD,CEBPG,SLC7A1,SLC5A3,PURB,UGCG,ARL13B,SERTAD1,ATXN7,NOCT,RBM12,LDLR,PLK3,JUND,ZNF141,GADD45B,RSRC2,NFKB1,PER2,NR4A3,BHLHE40,SNAI1,ZNF654,BRWD1
447	MAX	505	ARCHS4 Coexpression,184;ENCODE ChIP-seq,60;Enrichr Queries,1048;ReMap ChIP-seq,96;GTEx Coexpression,1137	EIF4A1,JRK,ZMYND8,CCNF,ICAM4,ACCS,BACH2,CDC20,FAM110A,RASSF1,VSIG2,MYB,ARL6IP5,FAM53B,ZNF841,SKP2,JUNB,HES7,HES6,MIRLET7BHG,CXADR,METTL1,SOX12,PRKAB1,DEPDC1B,IFT81,SNHG10,DDIT3,CLDN7,LINC00887,SPIN2B,TRIB3,KCTD11,GSAP,NHLRC1,KIF20A,RIN1,ZFPM1,EIF1B,CES3,ATF3,ATF4,EPHA2,L3MBTL3,CDCA3,SHMT2,PPP1R35,SH2D2A,PDGFB,CAPN10-DT,LPAR1,CEND1,PLA2G6,HIF1A,SKA1,C3,CYP27B1,UGCG,GRPEL2,HMOX1,B4GALNT1,RBM10,PREL…
448	E2F5	505.8	ARCHS4 Coexpression,1598;Enrichr Queries,20;ReMap ChIP-seq,224;GTEx Coexpression,181	IPO13,ZMYND8,XYLT2,PAPPA-AS1,BACH2,FAM110A,CDC20,IL4I1,RASSF1,ZEB1-AS1,VSIG2,MYB,ZNF841,ATXN7L2,SKP2,JUNB,ZNF436-AS1,XXYLT1-AS2,EBF1,RFX1,SOX12,CMBL,SNHG12,MTHFD2,PPP1R3E,TRIB3,PLPP3,ATF3,CDCA3,CDCA5,PPP1R35,LPAR1,HIF1A,SKA1,UGCG,KCNQ1OT1,KCNN4,N4BP3,ZBED5,RBM10,SNHG1,EGR1,ZNF141,JAG1,FZD5,PLK1,FN1,CDC6,RNF227,LPAR5,ID2,TRMT12,TOP2A,BTG2,CDKN1A,CDKN1B,SLC7A11,PPCDC,BBC3,IFIH1,ZNF280D,EPM2AIP1,PHG…
449	ZBTB16	505.8	ARCHS4 Coexpression,501;Enrichr Queries,214;ReMap ChIP-seq,279;GTEx Coexpression,1029	MAP10,MYLK2,CD83,GALNT15,FAM107A,BUB1B,MT1X,RORA,CDC20,CYSRT1,PTTG1,VSIG2,SESN1,SMG7-AS1,CYP1B1,MYOZ3,SLC25A42,TMEM38A,TMEM38B,ATXN7L2,KPNA2,JUNB,PHLDA1,TNS1,PAQR6,POSTN,IGFBP5,ADPRHL1,IGFBP3,EBF1,RFX1,CDC25B,CACNB1,VMAC,MTHFD2,COL4A1,SNHG10,WDFY1,ALPK3,ADPRM,CTXN2,PLPP3,PRR11,ZNF554,ATF3,ATF4,ANP32A,USP54,ABHD8,LPAR1,XPC,FBXO41,EFNB2,C3,HSD11B1,SOCS2,HCAR1,ZNF703,ALX3,ZKSCAN2,HMOX1,CPA4,LAMC1-AS…
450	MYOG	505.8	ARCHS4 Coexpression,360;ENCODE ChIP-seq,27;Enrichr Queries,557;GTEx Coexpression,1079	MYLK2,TNC,ZC3HAV1L,TM7SF2,VSIG2,MYB,MYOZ3,TMEM38A,TMEM38B,JUNB,PHLDA1,PHLDA3,STARD3,HES6,POSTN,IGFBP5,ADPRHL1,UNC5B,IGFBP3,EBF1,VASH2,NEAT1,PGF,RUNX2,CACNB1,EEF1A2,PKP1,ALPK3,MALAT1,ATF3,LINS1,RRAD,NPR3,GPR85,TWIST1,TMTC4,CLTCL1,CPA4,EGR1,OSBPL6,SMAD3,GADD45A,FN1,IGF2,B3GALT4,NR1D1,CXCL10,NR4A1,NR4A3,COL5A1,ID2,BHLHE40,SNAI1,CNIH2,CDKN1A,BTG2,HSPB8,SIX1,CXCL1,MYPN,MYOM3,JPH2,ANKRD1,PMEPA1,LMCD1,P…
451	NRF1	505.8	ARCHS4 Coexpression,329;ENCODE ChIP-seq,72;Enrichr Queries,1063;ReMap ChIP-seq,270;GTEx Coexpression,795	SLC46A3,EIF4A1,TES,ZMYND8,ICAM4,NUDT6,BACH2,CDC20,RASSF1,C1GALT1C1,ZXDC,MYB,DHX58,FAM53C,ARL6IP5,FAM53B,JUNB,HES7,STARD3,LINC02035,METTL1,SLC11A2,RFX2,SOX12,HCFC2,EID3,SNHG12,ZNF837,MTHFD2,IFT81,DDIT3,PPP1R3E,CLDN7,CRYZL1,TRIB3,KIF20A,RIN1,ZFPM1,EIF1B,ATF3,TSPYL4,ATF4,L3MBTL3,CDCA3,SHMT2,PPP1R35,ZNF391,SP140,CAPN10-DT,CEND1,ATXN7L3B,FPR2,HIF1A,SLC5A3,SKA1,HELZ2,CYP27B1,CHST11,SNHG20,RRS1,B4GALNT1…
452	E2F2	506.7	ARCHS4 Coexpression,176;Enrichr Queries,55;GTEx Coexpression,1289	ZNF296,CCNF,HJURP,BUB1B,ERFE,CDC20,PTTG1,VSIG2,GRAP2,MYB,NEK2,KPNA2,SKP2,KNSTRN,CDC25A,CDC25B,SGO2,DEPDC1B,MTHFD2,ADAM8,TRIB3,KIF20A,KIF20B,PRR11,ATF3,PIF1,CDCA3,CDCA5,INSIG1,LPAR2,SLC1A4,HMMR,SLC1A5,SKA1,SOCS2,CCNB2,CCNB1,ORC1,HMOX1,ECT2,EGR1,CDT1,SMAD3,GADD45B,GADD45A,SIAH2,PLK1,B3GALT4,CDC6,KIF18A,SLC6A9,ID2,BHLHE40,TMCC2,MXD1,TOP2A,ARHGAP11A,ARHGAP11B,CDKN1A,BTG2,PHF23,KIF14,MCM10,SLC7A11,SIR…
453	GCM1	507	ARCHS4 Coexpression,385;Enrichr Queries,227;GTEx Coexpression,909	EHF,TNC,RORA,VSIG2,GRAP2,ARHGDIB,TUBB1,MYB,CYP1B1,JUNB,ZNF320,ZNF165,RSAD2,IGFBP3,WNT5A,GEM,PGF,RUNX2,DDIT3,ADAM12,LUCAT1,ADAM8,PLPP3,ATF3,LPAR1,GPR85,LPAR2,FPR2,TRPM2,HESX1,HMOX1,CGA,CPA4,EGR1,SMAD3,OSBPL6,GADD45B,FZD5,GADD45A,TNFRSF10C,FN1,NFATC2,NR2F2,NR1D1,POU2F2,ESR2,SMAD7,CXCL10,NR4A1,NR4A3,ID2,BHLHE40,SNAI1,ST20,NABP1,KIAA0825,INKA2,CDKN1A,BTG2,ITGB3,SIRPB2,TNFAIP3,SLC7A11,SIRPB1,PPCDC,CAS…
454	IRX2	507.7	ARCHS4 Coexpression,790;Enrichr Queries,546;GTEx Coexpression,187	WWC1,TNC,RORA,RAPGEFL1,FAM110A,VSIG2,ARHGDIB,GRB10,CYP1B1,PHLDA1,CXADR,IGFBP5,UNC5B,IGFBP3,WNT5A,EBF1,SOX12,COL4A2,COL4A1,CHMP4C,SCG5,PKP1,SCG2,ATF3,BEX1,GPR87,NXPH4,LPAR1,TACSTD2,IL20RB,TWIST1,XKRX,EFNB2,SOCS2,FLRT2,STC2,EGR1,CDSN,FZD2,PTPRN2,CAV1,GREB1,FN1,RAB27B,TINCR,NR1D1,NR2F2,NR4A1,BMP2,MEX3A,RNF227,COL5A1,BAMBI,TRPV4,ID2,BHLHE40,CNTN1,FGFR3,RCOR2,DRAXIN,CDKN1A,BTG2,HSPB8,SIX1,RCSD1,SPTLC3…
455	PDX1	509.2	Literature ChIP-seq,151;ARCHS4 Coexpression,263;Enrichr Queries,956;ReMap ChIP-seq,254;GTEx Coexpression,922	MAP10,VLDLR-AS1,ZNF296,EHF,ZMYND8,GUCA1B,FAM107A,LDLRAD3,JADE2,AQP3,PPP2R1B,FAM174B,KIF5C,VSIG2,SESN2,DHX58,TUBB1,MYB,GRB10,HADH,JUNB,HES7,OSR2,MYLIP,GABARAPL1,UNC13A,ATP6V1G2,CD93,IGFBP5,CISH,METTL1,IGFBP3,IFRD1,WNT5A,EBF1,ANXA10,RFX1,NEAT1,TM4SF1,ERN1,PLPP6,CACNB2,DEPDC1B,NR2F2-AS1,SCG5,MALAT1,WDFY2,KIF20A,ZFPM1,SCG2,ATF3,KCTD16,ATF4,DLX2,BEX1,TTYH2,INSIG1,TWIST1,PLD1,FUT1,ARHGAP12,TBC1D8-AS1,N…
456	ZSCAN23	510.3	ARCHS4 Coexpression,468;Enrichr Queries,812;GTEx Coexpression,251	PRDM8,DUBR,TENM4,LRRK2,ZC3HAV1L,RORA,JRKL,LDLRAD4,ALDH1L2,EDA2R,BACH2,EPM2AIP1,ZEB1-AS1,FSD1L,KCNT2,ADGRA2,KIF5C,VSIG2,ITGB8,ZNF248,NCKAP5,POLH,ZNF320,ZNF483,PTGIS,CXADR,FAM24B,SEMA6D,WNT5A,TET1,FOS,IL17RD,GAS6-DT,PTP4A3,IFT81,PAPPA,RBM12B,PRR16,ZNF514,ZNF512,ANKRD36B,DGKI,ZNF112,DDR2,CREB5,LNP1,ZNF594,BEX1,LAMA1,ZNF391,FOXG1,LPAR1,CRMP1,FIGN,DLL1,GNG2,FAM111A-DT,FLRT2,SEC14L1P1,HCG11,CHML,ZNF665…
457	FOXP2	510.8	Literature ChIP-seq,71;ARCHS4 Coexpression,1122;ENCODE ChIP-seq,88;Enrichr Queries,739;ReMap ChIP-seq,198;GTEx Coexpression,847	EIF4A1,TES,MRGPRF,LDLRAD3,BACH2,ADGRA2,ZC3H12A,CYP1B1,FAM53B,CHAC1,JUNB,NCKAP5,TNS1,HES7,MIRLET7BHG,EBF1,SOX12,EML1,RUNX2,TM4SF1,MAPK8IP1,ZNF837,HECW2,PAPPA,CLDN7,ZNF713,TYRO3,TRIB3,RIN1,PLPP3,ZFPM1,ATF3,ATF4,BEX1,ANP32A,PPP1R35,CAPN10-DT,LPAR1,CEND1,PLA2G6,FLRT2,STC2,TSPAN2,JAG2,TMEM184A,PLK3,EGR1,LINC01089,JUND,JAG1,GADD45B,NEBL,IGF2,FN1,IL31RA,NFATC2,NR1D1,NR2F2,CCDC9B,GDF6,CP,DCLK1,DCHS1,HOXD…
458	NKX61	511	ARCHS4 Coexpression,248;GTEx Coexpression,774	PRDM8,PCSK1,SYNM,TES,HSPB8,MRGPRF,CELSR3,RTL3,JPH2,FAM174B,HADH,FGFBP3,ARFGEF3,UNC13A,TENT5B,EML1,CACNB2,FAM222A,SCG5,SCG2,BEX1,CRMP1,HDAC9,NTN1,CNN1,FENDRR,ARVCF,ALDH1B1,NNAT,ZNF503,TSPAN2,HES1,BCHE,RPH3AL,MYEF2,PTPRN2,GCH1,PCDH7,PTCH1,PLEKHA6,NMNAT2,SYT7,MYO1D,BCL9,KITLG,NFIA,TSPAN18,CNTN1,CNIH2,SIM1,SIGLEC6
459	ESR2	512.4	Literature ChIP-seq,13;ARCHS4 Coexpression,1082;Enrichr Queries,587;ReMap ChIP-seq,78;GTEx Coexpression,802	IPO13,HDAC11,ABAT,BACH2,RAPGEFL1,VSIG2,MYB,FDXR,CYP1B1,FBXO6,JUNB,TNS1,METTL1,SLC11A2,EBF1,RUNX3,RUNX2,ZNF837,DDIT3,NR2F2-AS1,ZNF713,LINC00887,KCTD11,TTLL11,MGARP,PLPP3,ATF3,EPHA2,PTGFR,LPAR1,CEND1,TWIST1,PLA2G6,HIF1A,CDKN2AIP,CYP27B1,STC2,ZNF703,HMOX1,N4BP3,HOXC8,CDK18,EGR1,LINC01089,CREBBP,XBP1,JUND,GADD45B,NEBL,SIAH2,GREB1,FN1,NFATC2,NR2F2,CGN,DCLK1,VASN,EIF1,ACER2,ID2,TOP2A,CSRNP1,CDKN1A,CDKN…
460	DBP	512.7	ARCHS4 Coexpression,568;Enrichr Queries,551;GTEx Coexpression,419	CRTC1,VSIG2,CSKMT,SESN1,BSN,JUNB,PHLDA1,RGS7,LZTS3,ZNF320,HES7,GABARAPL1,DGAT2,CISH,IGFBP5,IGFBP3,MAPK8IP2,DDIT3,ZNF713,CDIP1,NUPR1,RIN1,PLPP3,ZNF554,ATF3,NYAP1,NXPH4,INSIG1,ABHD8,GPR85,CEND1,PRKCZ,C3,SOCS2,FAM171A2,HCAR1,HMOX1,ZNF665,ZNF785,LRRC37A3,EGR1,JUND,GADD45B,GADD45A,NR1D1,SMAD7,NFKBIA,CXCL10,NR4A1,RGCC,ID2,BHLHE40,FNDC10,SPIRE2,PLCH2,FGFR3,WDR47,CDKN1A,BTG2,BHLHE41,HERPUD1,SHF,CA2,PMEPA…
461	IKZF4	513.3	ARCHS4 Coexpression,401;Enrichr Queries,499;GTEx Coexpression,640	RORA,IKZF2,BACH2,FAM110A,DPYSL4,KIF5C,VSIG2,ATXN7L2,JUNB,PHLDA1,TNS1,MIR4458HG,CXADR,CISH,IGFBP5,VASH1,IFT81,ALPK3,TTLL11,PLPP3,ATF3,NOTCH1,BEX1,FOXG1,LPAR1,SOCS2,BCL2L11,ZKSCAN2,SCN3B,ZNF785,ST3GAL3,ZNF660,EGR1,SMAD3,GADD45B,NFATC2,RAB27B,ZFHX4,SMAD7,BCL9,CXCL10,NR4A1,MEX3B,NR4A3,MEX3A,LPAR5,ID2,BHLHE40,TSPY26P,FBXL2,MXD1,DET1,DRAXIN,CDKN1A,BTG2,TENM4,TNFAIP3,SLC7A11,VLDLR,EPM2AIP1,PPP3CB,PDE4B,…
462	HOXD11	513.3	ARCHS4 Coexpression,455;Enrichr Queries,844;GTEx Coexpression,241	KCNG1,CDKN1A,TES,ZBTB26,MRGPRF,TNC,SIX1,TCF21,RORA,ADAMTSL5,ADGRA2,VSIG2,EXO1,MYB,CYP1B1,EMILIN1,PHGDH,MYBL2,ZNF248,SKP2,NINL,LBR,PAMR1,JUNB,POLE,ZNF320,OSR2,ABCC4,IGFBP5,TRPC4,UNC5B,IGFBP3,WNT5A,EBF1,PLA2G4A,FOS,IL17RD,PRLR,PGF,CDC25A,ACTA2,AR,PTP4A3,GPR161,ADAM12,DEPDC1,GAS1,CDC42EP1,ZNF512,DTL,SOCS2-AS1,ATF3,KCTD15,DDR2,ATF4,DLX2,FOXG1,LPAR1,TWIST1,LRP3,SLC7A1,SOCS2,CNN1,FENDRR,ZNF703,E2F1,CCL…
463	ZBTB46	513.7	ARCHS4 Coexpression,233;Enrichr Queries,351;GTEx Coexpression,957	ANKRD13B,CRTC1,TNC,RORA,CELSR3,BACH2,DPYSL4,VSIG2,KIF5C,GRB10,JUNB,LZTS3,TNS1,PPP1R16B,PNISR,TLE2,IGFBP5,UNC5B,IGFBP3,EBF1,VASH1,SOX12,PGF,MAPK8IP1,CACNB1,COL4A2,COL4A1,EEF1A2,PLPP3,OBSL1,ATF3,KCTD15,BRSK1,SEMA7A,NOTCH1,NYAP1,TMEM121B,ANKRD11,PDGFB,LPAR1,HELZ2,EFNB2,SOCS2,TRPM2,FAM171A2,PODXL,BMF,ASIC3,EGR1,JAG1,SMAD3,ZFHX2,GADD45B,CAV1,NFATC2,TINCR,NR2F2,GRIN2C,SYT7,NFKB1,SMAD7,CXCL10,MEX3A,COL5…
464	NFE2L3	513.7	ARCHS4 Coexpression,787;Enrichr Queries,62;GTEx Coexpression,692	HCP5,EIF4A1,ZNF296,SAMD9L,CD83,TNC,BUB1B,PLAT,FAM110A,VSIG2,ZNF726,TNFSF10,CYP1B1,JUNB,PHLDA1,RSAD2,IGFBP3,WNT5A,CDC25A,PLPP6,MTHFD2,COL4A1,CHMP4C,WDFY2,KIF20A,LINS1,ATF3,EPHA2,COX19,INSIG1,CDCA5,LPAR1,HMMR,SLC1A5,SEL1L3,XKRX,C3,SOCS2,PODXL,STC2,HMOX1,PMAIP1,ECT2,RBM12,CPA4,SNHG1,EGR1,TMEM86A,JAG1,GADD45B,ANKRD22,CAV1,FN1,CDC6,NFKB1,NFKBIA,FBXL8,CXCL10,BMP2,RNF227,COL5A1,BAMBI,ID2,BHLHE40,CNTN1,F…
465	TBX5	513.8	Literature ChIP-seq,110;ARCHS4 Coexpression,155;Enrichr Queries,619;GTEx Coexpression,1171	SLC46A3,OXTR,ZMYND8,CCNF,MRGPRF,ABAT,AQP3,EDNRA,RASSF1,ADGRA2,ZC3H12A,DPF1,ARL6IP5,CYP1B1,TNS1,PAQR6,UNC13A,NFKBIL1,EBF1,ADGRA3,CMBL,RUNX3,EML1,RUNX2,EID3,RNF125,MTHFD2,CRYZL1,TRIB3,RIN1,EIF1B,ATF3,CCNO,ATF4,LPAR1,TWIST1,CEND1,XPC,TMTC4,FLRT2,HMOX1,OTOF,B3GALNT1,EGR1,NGFR,PTPRN2,NEBL,FN1,IGF2,NFATC2,NR2F2,CDC6,VASN,ACER2,FBXL8,FBXL2,SIM1,RCOR2,FBXL7,BTG2,CDKN1B,TENM4,PRKAG2,TCF21,TMEM182,PPCDC,JP…
466	IRF2	514	ARCHS4 Coexpression,517;Enrichr Queries,506;ReMap ChIP-seq,164;GTEx Coexpression,869	SAMD9L,CD83,ZMYND8,GIMAP2,ICAM4,RORA,TM7SF2,BEST4,CYSRT1,CSKMT,GRAP2,ARHGDIB,TNFSF10,JUNB,PHLDA1,MAP3K5,HES7,GBP5,CISH,RSAD2,UNC5B,LMO4,NEAT1,MTHFD2,ZNF837,DDIT3,PPP1R3E,NR2F2-AS1,ADAM8,TRIB3,MALAT1,PLPP3,ZFPM1,ATF3,ATF4,ZNF672,LINC01011,RNASEH2A,NOTCH1,CDCA5,PPP1R35,ANKRD11,ABHD8,CEND1,FPR2,SLC1A5,FUT1,HIF1A,KIAA0040,C3,SOCS2,CNN1,NDOR1,ZNF821,KCNN4,HOXC8,ASIC3,EGR1,PLK3,CDT1,SNHG1,LINC01089,JUN…
467	PEG3	515	ARCHS4 Coexpression,192;GTEx Coexpression,838	SNAP25,TENM4,DENND5B,FRMPD4,ABAT,ASGR1,KIF5C,LRRTM2,BSN,EID2B,ZNF483,UNC13A,MTURN,MAPK8IP1,BSCL2,DNAJC6,CDIP1,MAPRE3,CTXN2,RAPGEF5,NPTXR,SCG2,TSPYL4,DGKI,KCTD16,BRSK1,NYAP1,BEX1,CRMP1,PRKCZ,NALCN,KIAA0513,SV2A,CSMD3,RAB6B,MOAP1,ARNT2,LINC01122,PTPRN2,IGF2,NMNAT2,DHRS2,SYT7,DCLK1,PEX5L,MORN4,FNDC10,CNTN1,TSPY26P,APBA1,ADGRL3
468	SP9	515.5	ARCHS4 Coexpression,506;GTEx Coexpression,525	DRAXIN,LINC01551,WDR47,FRMPD4,CHRM4,KIAA1549,DPYSL4,LRRTM2,DPF1,RGS7,PPP1R16B,CXADR,ITPKA,KCNQ3,ARHGEF4,ZNF512,NIM1K,DLX2,NYAP1,BAIAP2-DT,FOXG1,CRMP1,ATXN7L3B,DLL1,LMF1,GNG2,NNAT,OTOF,B4GALNT1,ZNF821,CSMD3,RUNX1T1,ATP2B1-AS1,ARNT2,LINC01122,PTPRN2,BMP8B,NMNAT2,DCLK1,KLHL9,MAPK10,MORN4,CSPG5,MAP3K10,TRIM36,APBA1,FAM171B,DCHS1,HCN2
469	HOXD9	517.7	ARCHS4 Coexpression,199;Enrichr Queries,901;GTEx Coexpression,453	KCNG1,ANKRD13B,CDKN1A,MRGPRF,TNC,SIX1,TCF21,ZNF280D,EDNRA,ADGRA2,VSIG2,UBTF,CYP1B1,EMILIN1,ZNF841,AMH,PAMR1,POLE,ZNF320,OSR2,EDN1,IGFBP5,VWF,TRPC4,UNC5B,IGFBP3,WNT5A,EBF1,FOS,SOX12,IL17RD,PRLR,DCN,ATXN2L,AR,PTP4A3,COL4A2,PAX8,COL4A1,GPR161,ADAM12,GAS1,ZNF514,CDC42EP1,ZNF512,OBSL1,SOCS2-AS1,ATF3,KCTD15,DDR2,ATF4,DLX2,FOXG1,LPAR1,TWIST1,LRP3,GLIS1,SOCS2,EFNB1,KCNQ1OT1,ZNF703,E2F1,ZNF503,MSX1,ZBED5,…
470	ZNF589	520.3	ARCHS4 Coexpression,496;Enrichr Queries,643;ReMap ChIP-seq,83;GTEx Coexpression,859	CYFIP2,HCP5,SPAAR,ZMYND8,ERFE,PAPPA-AS1,BACH2,ZC3H12D,VSIG2,FDXR,BSN,ZNF436-AS1,LINC02154,ATP6V1G2,CXADR,XXYLT1-AS2,NFKBIL1,CMBL,RUNX3,DDIT3,LUCAT1,GSAP,TRIB3,EIF1B,ATF4,PIF1,SP140,PPP1R35,PLA2G6,HSD11B1,SNHG20,HMOX1,KCNN4,RBM12,ZBED5,PCK2,LYPLAL1-DT,CDT1,EGR1,LINC01089,FZD5,GADD45B,PLK1,NR1D1,CDC6,GRIN2C,LPAR5,ZFAT,ID2,TRMT12,MATN1-AS1,GRAP,RCOR2,TOP2A,BTG2,LINC01273,LPCAT1,SMG9,RCSD1,PPCDC,BBC3…
471	CPEB1	521.5	ARCHS4 Coexpression,779;GTEx Coexpression,264	SPAG16,ANKRD13B,ARHGAP39,CELSR3,CYP51A1-AS1,FSD1L,OTUD6B-AS1,ZNF280B,ZNF320,UPF1,ZNF483,PTGIR,GSTO2,APLP1,PLA2G4C,NOG,TMC7,RPGRIP1L,MAPK8IP1,CLDN11,BSCL2,FAM222A,PSRC1,DNAJC6,SCG5,CD47,GNAZ,NYAP1,BEX1,TTYH2,GPR85,CRMP1,NALCN,DNAJB2,EXOSC6,SH3TC2,FAM184B,SLITRK4,SLITRK5,ASIC3,LRRC37A3,MPP2,ZFHX2,OSBPL6,AZIN2,EFR3B,RPGRIP1,PEX5L,NABP1,NACAD
472	WT1	522.8	Literature ChIP-seq,23;ARCHS4 Coexpression,485;Enrichr Queries,310;GTEx Coexpression,1273	CYFIP2,OXTR,ZMYND8,CCNF,MRGPRF,LDLRAD3,IKZF2,SLC4A5,BACH2,LACTB,EDNRA,VSIG2,MYB,ZC3H12A,TNFSF10,CYP1B1,FAM53B,FAM53A,ATXN7L2,SKP2,JUNB,NCKAP5,MFSD2A,TNS1,HES7,GABARAPL1,UNC5B,IFRD1,EBF1,MYO7B,RFX1,SOX12,HCFC2,EML1,RUNX2,MAPK8IP1,DEPDC1B,GPR161,PAPPA,KCNQ3,TYRO3,CDIP1,GSAP,MGARP,PLPP3,OBSL1,ZFPM1,ATF3,CCNO,EPHA2,LLGL2,PTGFR,LPAR1,TWIST1,HIF1A,PRKCZ,MED12L,CDKN2AIP,TMTC4,C3,FAM171A2,NUAK2,FLRT2,CHS…
473	SETBP1	524	ARCHS4 Coexpression,354;Enrichr Queries,623;GTEx Coexpression,595	CYFIP2,TES,DENND5B,ANKRD36,MRGPRF,TNC,RORA,BACH2,EDNRA,DPYSL4,KIF5C,FAM53C,CYP1B1,PHLDA1,TNS1,IGFBP5,SEMA6D,EBF1,COL4A2,COL4A1,IFT81,NR2F2-AS1,TNIK,PLPP3,DLX2,FOXG1,LPAR1,EFNB2,SOCS2,CNN1,FLRT2,CHST11,TSPAN2,EGR1,CREBBP,JAG1,SMAD3,PTCH1,FN1,NR2F2,MCC,ZFHX4,DCLK1,SMAD7,CXCL10,COL5A1,ID2,BHLHE40,DCHS1,MAFK,DRAXIN,CDKN1A,BTG2,TENM4,VLDLR,ZNF280D,TMEM47,JPH2,KIAA1549,FSD1L,PDE4B,PMEPA1,ITGB8,EMILIN1,…
474	TCF12	524.2	ARCHS4 Coexpression,333;ENCODE ChIP-seq,2;Enrichr Queries,1297;ReMap ChIP-seq,116;GTEx Coexpression,873	EIF4A1,ZNF296,ZMYND8,MRGPRF,LDLRAD3,BACH2,DPYSL4,ADGRA2,MYB,ARL6IP5,JUNB,HES7,MIRLET7BHG,SOX12,TM4SF1,RUNX2,ZNF837,IFT81,PAPPA,CLDN7,NR2F2-AS1,LINC00887,TRIB3,RIN1,PLPP3,ZFPM1,ATF4,EPHA2,LLGL2,SLC45A4,PTGFR,RRAD,CAPN10-DT,LPAR1,TWIST1,CEND1,ADAMTS12,HIF1A,NUAK2,FLRT2,KCNN4,HOXC8,TMEM184A,TNFSF18,PLK3,CDT1,EGR1,LINC01089,CREBBP,JUND,JAG1,GADD45B,TSLP,ABCA6,GADD45A,FN1,IL31RA,NR2F2,NR1D1,EIF2AK4,VA…
475	ZNF112	527	ARCHS4 Coexpression,186;GTEx Coexpression,868	WDR47,GRIK1,SHF,EPM2AIP1,KCNT2,ARHGDIB,RAC2,ZNF248,RGS7,ZNF320,TLE2,MIR4458HG,CXADR,ETV1,WDR35,IFT81,HECW2,ZNF879,ZNF510,DGKI,ZNF596,KCTD16,ZNF594,DLX2,FOXG1,CRMP1,PURB,IL1RL1,SPOCK1,ZNF425,ZNF785,ZNF585A,RUNX1T1,B3GALNT1,MOAP1,ZNF582,MYEF2,DAB2IP,EFR3B,ZFHX4,KLHL9,MAPK10,BCL9,NFIA,ZNF30,CNTN1,WDR5B,TRIM36,CDR2L,BRWD1,HNRNPA1L2,MDGA1,FGF12,ADGRL3
476	INSM2	527.7	ARCHS4 Coexpression,47;Enrichr Queries,1120;GTEx Coexpression,416	PRDM8,SNAP25,PCSK1,ANKRD13B,CDKN1A,TENM4,FRMPD4,RORA,ELFN1,CELSR3,RGS4,SHF,KIAA1549,DPYSL4,KIF5C,LRRTM2,DPF1,HEY2,BSN,RGS7,APC2,HES6,UNC5B,LRRIQ1,EBF1,FOS,SSTR1,SOX12,MAPK8IP2,GFRA2,PGM2L1,PTP4A3,FAM222A,DNAJC6,EEF1A2,KCNQ3,CDIP1,MAPRE3,GLCCI1,CTXN2,SCG2,TSPYL4,ATF3,CCNO,BRSK1,DLX2,NYAP1,BEX1,KHDRBS3,FOXG1,TMEM121B,LPAR1,CEND1,CRMP1,TWIST1,NTN1,TRPM2,FAM171A2,ARVCF,RASD1,SV2A,CAMK2N2,NNAT,E2F1,SL…
477	ZNF281	528	ARCHS4 Coexpression,336;Enrichr Queries,972;GTEx Coexpression,276	MAP10,BUB1B,TMEM260,LACTB,LINC01465,SKP2,KPNA2,JUNB,PHLDA1,CXADR,LMO4,WNT5A,IFRD1,ZFP69B,VASH2,CDC25A,MTHFD2,PAPPA,PLPP3,KIF20B,ZNF674,ATF3,INSIG1,FPR2,HMMR,HIF1A,UGCG,CCNB1,PODXL,HESX1,HMOX1,PMAIP1,ECT2,EGR1,OPN3,JUND,GADD45B,GADD45A,CAV1,FN1,TBCC,EIF2AK4,CDC6,SMAD7,NFKBIA,VNN1,TNFSF4,ID2,BHLHE40,MDM2,NFE2L3,NABP1,ST20,KIAA0825,ULBP1,TOP2A,CDKN1A,BTG2,CXCL8,CGAS,TNFAIP3,SLC7A11,PDE4B,LBR,DLGAP5,…
478	ZBTB2	528.3	ARCHS4 Coexpression,189;Enrichr Queries,162;GTEx Coexpression,1234	ZMYND8,JADE2,KIF5C,SESN2,MYB,CHAC1,LINC01465,KPNA2,JUNB,PHLDA1,LMO4,IFRD1,APLP1,MAPK8IP2,PGF,CDC25A,MAPK8IP1,MTHFD2,DDIT3,TRIB3,ADPRM,ATF3,KCTD15,ATF4,EPHA2,BEX1,INSIG1,CDCA5,EFNB2,SOCS2,STC2,RRS1,ZNF701,HMOX1,PMAIP1,RBM12,RAB6B,EGR1,PLK3,JAG1,JUND,SMAD3,GADD45B,GADD45A,RHBDD1,PLK1,HPS3,CDC6,NFKB1,SYT7,EIF1,SMAD7,NFKBIA,NR4A1,ID2,BHLHE40,MDM2,TRMT12,SPIRE2,ZNF654,ZNF773,TOP2A,ARHGAP11A,CSRNP1,CDK…
479	TEAD3	528.3	ARCHS4 Coexpression,522;Enrichr Queries,527;GTEx Coexpression,536	SYNM,CDKN1A,BTG2,TES,HSPB8,MRGPRF,TNC,JPH2,VSIG2,ADGRA2,PMEPA1,CYP1B1,EMILIN1,LBR,JUNB,PHLDA1,TNS1,PHLDA3,KDM6B,EDN1,PTGIS,IGFBP5,UNC5B,SPHK1,IGFBP3,BGN,FOS,TENT5B,EML1,GEM,PGF,TM4SF1,ACTA2,SLC7A5,PTP4A3,COL4A2,COL4A1,GPR161,CDC42EP1,PLPP3,OBSL1,KCTD15,ATF3,ATF4,DDR2,EPHA2,HBEGF,TAGLN,NOTCH1,CEBPD,LPAR1,SLC1A5,ADAMTS12,NTN1,EFNB2,CNN1,FENDRR,ALDH1B1,STC2,CASKIN2,HMOX1,TSPAN2,EGR1,FZD2,SMAD3,GADD4…
480	ZNF675	528.7	ARCHS4 Coexpression,740;Enrichr Queries,754;GTEx Coexpression,92	ZNF296,CCNF,HJURP,BUB1B,RORA,IKZF2,RAPGEFL1,PTTG1,VSIG2,ZNF726,CYP1B1,ZNF320,BORA,ZNF680,IGFBP3,ZNF14,SGO2,DEPDC1B,RNF125,ZNF713,KIF20B,ZNF554,ZNF674,CDCA5,GPR87,IL20RB,ARHGAP18,HIF1A,CCNB2,UGCG,HCAR1,ORC1,PMAIP1,ZNF701,ZNF665,ZNF785,CPA4,CDT1,EGR1,JAG1,ZNF141,SMAD3,PLK1,ARHGAP29,RAB27B,CXCL10,KIF18A,BHLHE40,CNTN1,NFE2L3,MDM2,SPIRE2,INTS7,TP73,TOP2A,CRYBG1,C2CD3,KIF14,TMEM182,SLC7A11,NUF2,PDE4B,I…
481	IRF8	528.8	Literature ChIP-seq,45;ARCHS4 Coexpression,452;Enrichr Queries,902;GTEx Coexpression,716	HCP5,SAMD9L,CD83,ZC3H12D,FPGT,ARHGDIB,TNFSF10,TRIM26,JUNB,PPP1R16B,GBP5,RSAD2,CD93,RUNX3,RUNX2,ATF3,BLK,SEMA7A,SP140,MIR3142HG,SEL1L3,C3,NCKIPSD,TRPM2,UGCG,HMOX1,BMF,EGR1,VCAM1,GADD45B,FN1,POU2F2,ZFHX4,NFKB1,NFKB2,NFKBIA,CXCL10,ID2,ZFAT,BHLHE40,TNFSF9,NABP1,GRAP,NFKBIE,XAF1,MXD1,RTP4,CDKN1A,BTG2,ATP2A3,TNFAIP3,RCSD1,CTSS,IFIH1,KYNU,NFKBIZ,RAC2,CASP1,MYBL2,CCR7,PHGDH,LBR,BTN3A2,FOS,TRAF1,TNFRSF1B,…
482	TP53	531.4	Literature ChIP-seq,9;ARCHS4 Coexpression,450;Enrichr Queries,826;ReMap ChIP-seq,49;GTEx Coexpression,1323	HCP5,EIF4A1,EHF,TES,PANK1,CCNF,ICAM4,RAPGEFL1,FAM110A,CDC20,OTUD6B-AS1,MYB,TNFSF10,FDXR,JUNB,SLC12A7,ZNF436-AS1,GABARAPL1,MIRLET7BHG,RUNX3,MTURN,PPP1R3F,MTHFD2,KCNQ3,LINC00887,KCTD11,NHLRC1,RIN1,SPATA18,CES3,LINS1,ATF3,ATF4,EPHA2,KCTD16,ANP32A,RRAD,SHMT2,CDCA5,CEND1,XPC,HIF1A,KIAA0040,SNHG17,NUAK2,BLOC1S2,HMOX1,SFN,KCNN4,ZBED5,CDT1,PLK3,SNHG1,EGR1,CREBBP,JUND,JAG1,GADD45B,GADD45A,PLK1,CYP4F3,FN1,…
483	HMX2	531.7	ARCHS4 Coexpression,247;Enrichr Queries,1289;GTEx Coexpression,59	ARHGAP11A,CDKN1A,CCNF,KIF14,HJURP,BUB1B,SIX1,MCM10,IKZF2,IFIH1,IL4I1,EXO1,VSIG2,MYB,UBTF,TNFSF11,CYP1B1,MYBL2,CCR7,JUNB,DLGAP5,PPP1R16B,OSR2,BORA,XXYLT1-AS2,VASH2,EBF1,TRAF1,FOS,RUNX3,CDC25A,CCNA2,DEPDC1B,PTP4A3,TRAF4,MTHFD2,FAM72D,DTL,PRR11,FAM72B,ATF3,FAM72A,BLK,PIF1,SEMA7A,DLX2,ANP32A,SHMT2,FOXG1,CDCA5,LPAR1,TWIST1,CRMP1,HMMR,CENPA,TSPAN33,MIR3142HG,USP18,SKA1,ORC1,TIFA,IL21R,ALX3,E2F1,RRS1,PM…
484	HOXD13	531.8	Literature ChIP-seq,100;ARCHS4 Coexpression,698;Enrichr Queries,687;GTEx Coexpression,642	PRDM8,TES,ZBTB26,MRGPRF,TNC,RORA,ADGRA2,VSIG2,MYB,CYP1B1,JUNB,HES7,OSR2,IGFBP5,IGFBP3,WNT5A,EBF1,EML1,RUNX3,RUNX2,CDC25A,AR,COL4A2,COL4A1,ATF3,KCTD15,CCNO,ATF4,DLX2,ANP32A,FOXG1,CDCA5,LPAR1,TWIST1,GLIS1,SOCS2,CNN1,ZNF703,TSPAN2,HOXC8,CPA4,EGR1,CDT1,JAG1,CAV1,PLK1,FN1,IGF2,NR2F2,CCDC9B,BMP4,CXCL10,BMP2,COL5A1,BHLHE40,DCHS1,HOXD4,FGFR3,SYNM,CDKN1A,BTG2,SIX1,MCM10,CA2,EXO1,TNFAIP8L1,ITGB8,EMILIN1,PH…
485	ZNF630	532	ARCHS4 Coexpression,858;GTEx Coexpression,206	LENG8-AS1,ZBTB26,TMEM260,ZEB1-AS1,ING3,UBTF,ZNF248,ZNF841,NINL,MCF2L2,TIGD1,ZNF442,ZNF320,PNISR,UPF1,KCTD19,GSTO2,PLA2G4C,ZNF14,RBM12B,ZNF713,SPIN2B,ZNF514,ZNF780B,RAD51-AS1,ZNF780A,ZNF512,SPACA6,RCCD1,ZNF554,ZNF674,NIM1K,CAPN10-DT,HCAR1,KCNQ1OT1,ZNF701,TSPAN2,ZNF665,ZNF862,ZNF785,RBM10,ZNF660,LINC01089,PINLYP,MIR4453HG,TMEM236,NMNAT1,SPIRE2,KIAA1614-AS1
486	ZMAT1	532.7	ARCHS4 Coexpression,981;Enrichr Queries,404;GTEx Coexpression,213	SLC46A3,SAMD9L,ANKRD36,RORA,IKZF2,SLC4A5,BACH2,VSIG2,TNFSF10,CYP1B1,SLC26A11,PHLDA1,TNS1,PNISR,MYLIP,IGFBP5,ZNF10,NEAT1,GEM,MTHFD2,ZNF713,MALAT1,GSAP,SRSF5,TNIK,PLPP3,OBSL1,ATF3,ZNF674,ANKRD36B,SHMT2,SDC2,INSIG1,FOXG1,LPAR1,SLC1A5,PLA2G6,SOCS2,KCNQ1OT1,INPP5J,ZBED5,ZNF785,LRRC37A3,BBS1,EGR1,PILRB,ZFHX4,DCLK1,CXCL10,RCAN2,BHLHE40,CPM,CDKN1A,BTG2,ZNF251,SPEF2,LRRK2,SLC7A11,VLDLR,N4BP2L2,TMEM47,ZNF2…
487	ZNF514	533	ARCHS4 Coexpression,788;Enrichr Queries,664;GTEx Coexpression,147	LENG8-AS1,CDKN1A,ZNF251,C2CD3,ANKRD36,ZBTB26,RORA,SLC7A11,ACCS,CHD2,N4BP2L2,ZNF280D,EPM2AIP1,NFKBIZ,ZNF248,ZNF841,NINL,MCF2L2,TIGD1,ZNF320,ZNF436-AS1,PNISR,TSC22D3,TET1,BTN3A3,FOS,NEAT1,NBPF1,PGF,TGFBR3,SLC7A5,PTP4A3,DDIT3,PPP1R3E,NR2F2-AS1,RBM12B,TRAF5,ZNF713,ZNF780B,MALAT1,SRSF5,RAD51-AS1,HNRNPH3,ZNF512,ANKRD36B,DDR2,ZNF594,PAPLN,LPAR1,ZNF2,CDKN2AIP,GK5,BCL2L11,HCAR1,DZANK1,KCNQ1OT1,TP53INP1,ZN…
488	ZFP14	533	ARCHS4 Coexpression,901;Enrichr Queries,465;GTEx Coexpression,233	SAMD9L,RORA,ABAT,IKZF2,BACH2,VSIG2,SESN1,CYP1B1,JUNB,PHLDA1,ZNF320,PNISR,KCTD19,ZNF680,RSAD2,IGFBP5,PGF,RNF125,PPP1R3E,HECW2,ZNF713,PLPP3,ZNF554,ATF3,ZNF674,LPAR1,SLC1A4,NALCN,CDKN2AIP,ARHGAP12,C3,HCAR1,DHRS7B,HMOX1,BMF,ZNF665,ZNF785,PRELID3A,MAP2K6,CPA4,EGR1,JAG1,VCAM1,GADD45B,PTCH1,OGA,NR2F2,POU6F1,CXCL10,ID2,ZNF30,BHLHE40,SPIRE2,NACAD,HNRNPA1L2,NFKBIB,DRAXIN,CDKN1A,BTG2,CDKN1B,ZNF251,BHLHE41,T…
489	ZNF737	534.5	ARCHS4 Coexpression,953;GTEx Coexpression,116	ZC3HAV1L,JADE2,N4BP2L2,EPM2AIP1,DNAJC3-DT,MCF2L2,TIGD1,MAP3K5,ZNF442,ZNF320,UPF1,ZNF483,CXADR,PROX2,ZNF14,PAX8,RBM12B,ZNF713,ZNF780B,RAD51-AS1,GLCCI1,ZNF780A,OBSL1,ZNF674,ZNF594,SDC2,ZNF391,CRMP1,PLA2G6,GNG2,HCAR1,FAM111A-DT,INPP5J,ZNF701,BMF,ZNF665,ZNF862,ZNF785,PLEKHH1,ZNF660,BMP8A,GVQW3,MLH3,ZNF33B,KLHL9,MAPK10,WDR5B,LINC00106,TRIM36,SEC24B-AS1,MAFK,SNTB1
490	FOXH1	535	ARCHS4 Coexpression,627;Enrichr Queries,683;GTEx Coexpression,295	ZMYND8,CCNF,CELSR3,TM7SF2,BEST4,VSIG2,KIF5C,MYB,JUNB,PNISR,LMO4,MYO7B,VASH2,ACSL5,SOX12,SDCBP2,CDC25A,SLC9A3,ERN2,SATB2-AS1,CLDN7,TYRO3,TRIB3,ADTRP,CES3,ATF3,LLGL2,PIF1,NOTCH1,BEX1,CDCA5,PODXL,STC2,HESX1,PMAIP1,EGR1,CDT1,GSDMB,SMAD3,ZFHX2,FZD5,GADD45B,PLK1,IGF2,CGN,NR1D1,CDC6,SMAD7,VIL1,BMP4,CXCL10,NR4A1,MEX3A,TMEM236,ID2,BHLHE40,SPIRE2,SNAI1,NFE2L3,SERINC2,FGFR3,RCOR2,NOX1,TP73,CDKN1A,CA2,MYBL2,…
491	PRDM12	535	ARCHS4 Coexpression,131;Enrichr Queries,1213;GTEx Coexpression,261	PRDM8,DRAXIN,KCNC4,SIX1,ABAT,DPYSL4,LRRTM2,DPF1,CYP1B1,FGFBP3,AMH,SKP2,EID2B,RGS7,APC2,HES6,TIGD2,IGFBP5,IGFBP3,NOG,EBF1,VASH2,NPIPP1,FOS,SOX12,MAPK8IP2,PTP4A3,TRAF4,DNAJC6,PITPNM3,NOS1AP,CDIP1,GAS1,MAPRE3,CTXN2,ZFPM1,TSPYL4,ATF3,CRB2,BRSK1,DLX2,NYAP1,BEX1,SHMT2,FOXG1,NXPH4,ABHD8,LPAR1,CEND1,CRMP1,FOXO6,NTN1,FBXO41,TRPM2,FAM171A2,SV2A,RAB26,CAMK2N2,ATOH8,SLITRK5,CSMD3,MSX1,RAB6B,MEST,MOAP1,NGFR,C…
492	BACH2	535	ARCHS4 Coexpression,622;Enrichr Queries,421;ReMap ChIP-seq,178;GTEx Coexpression,919	CYFIP2,EIF4A1,CD83,DENND5B,ZMYND8,GUCA1B,TNC,RORA,BACH2,ZC3H12D,OTUD6B-AS1,VSIG2,SESN1,ZXDC,ARHGDIB,SESN2,SMG7-AS1,TMEM38A,SNORA33,JUNB,PHLDA1,TNS1,PPP1R16B,GABARAPL1,LINC02035,IGFBP5,XXYLT1-AS2,IFRD1,EBF1,NEAT1,EID3,LUCAT1,TRIB3,MALAT1,TNIK,PLPP3,ABCG1,ATF3,LINC01852,BLK,LINC01011,BRSK1,LSMEM1,ITPR1-DT,SH2D2A,CAPN10-DT,LPAR1,SLC1A4,SLC1A5,PLA2G6,KIAA0040,SEL1L3,C3,EFNB2,BCL2L11,ORC1,CHST11,GABPB…
493	ARNT	536	Literature ChIP-seq,20;ARCHS4 Coexpression,1412;Enrichr Queries,1113;ReMap ChIP-seq,32;GTEx Coexpression,103	MAP10,ZNF296,TES,ZMYND8,HDAC11,ABAT,ICAM4,LDLRAD3,DPF1,ZC3H12A,MYB,TNFSF10,FAM53B,CYP1B1,JUNB,NCKAP5,TNS1,HES7,MIRLET7BHG,CXADR,METTL1,EBF1,SOX12,CMBL,RUNX2,MAPK8IP1,AR,PPP1R3E,HECW2,CLDN7,NR2F2-AS1,KCNQ3,CDIP1,LINC00887,TRIB3,OBSL1,KCTD15,ATF3,ATF4,EPHA2,L3MBTL3,NYAP1,BEX1,ANP32A,SHMT2,FOXG1,CEND1,PLA2G6,HIF1A,C3,UGCG,CYP27B1,NUAK2,FLRT2,CHST11,STC2,RRS1,HMOX1,KCNN4,N4BP3,HOXC8,CDK18,EGR1,XBP1,L…
494	ZNF578	536.3	ARCHS4 Coexpression,656;Enrichr Queries,840;GTEx Coexpression,113	VSIG2,FAM53A,LINC01465,ZNF320,KCTD19,IGFBP3,EBF1,RPGRIP1L,PGF,RNF125,IFT81,PAPPA,PRR16,ZNF713,ZNF674,LPAR1,GPR85,XPC,HCAR1,FLRT2,PODXL,WBP2NL,PMAIP1,ZNF701,ZNF665,CPA4,EGR1,ZNF141,PTPRN2,OSBPL6,NEBL,RHBDD1,FN1,EIF2AK4,CDC6,VASN,DCLK1,BMP4,CXCL10,COL5A1,DCHS2,BHLHE40,NABP1,ULBP1,FGF12,CDK15,DUBR,DYRK3,CDKN1A,JRKL,SLC7A11,VLDLR,EDA2R,SLC7A11-AS1,ZNF280C,PDE4B,AOX1,MCF2L2,POLH,DLGAP5,GPR135,PLEKHG4,…
495	ZNF66	537.5	ARCHS4 Coexpression,515;GTEx Coexpression,560	ZC3HAV1L,MCM10,IKZF2,IFIH1,EXO1,ZNF726,TNFAIP8L1,TNFSF11,MCF2L2,NDC1,ZNF320,UPF1,ZNF483,KCTD19,PTGIR,BORA,GSTO2,XXYLT1-AS2,NOG,PROX2,ZNF713,CD47,FAM72D,KIF20B,PRR11,FAM72B,ZNF674,FAM72A,GPR85,MIR3142HG,SKA1,EXOSC6,HCAR1,FAM111A-DT,TIFA,WBP2NL,IL21R,ZNF701,SLITRK5,SEC14L1P1,ZNF546,MSX1,ZNF665,RBM12,WTIP,EFR3B,NFKB1,RPGRIP1,MEX3A,CENPI
496	LHX1	537.5	ARCHS4 Coexpression,202;Enrichr Queries,873	ANKRD13B,DRAXIN,CDKN1A,BTG2,TENM4,TNC,SIX1,RORA,ELFN1,CELSR3,SHF,DPYSL4,KIF5C,CYP1B1,PHLDA1,GAL3ST4,APC2,IGFBP5,IGFBP3,WNT5A,NOG,EBF1,PPP2R5B,FOS,SOX12,CLDN11,PTP4A3,COL4A2,COL4A1,PAPPA,ATF3,DDR2,GNAZ,DLX2,KHDRBS3,NYAP1,BEX1,FOXG1,TMEM121B,LPAR1,TWIST1,CRMP1,NTN1,DLL1,EFNB2,TRPM2,FAM171A2,FLRT2,STC2,CAMK2N2,PMAIP1,MSX1,SCN3B,EGR1,NGFR,JAG1,FZD2,ZFHX2,PCDH7,FN1,NR2F2,POU2F2,ZFHX4,BMP2,MEX3A,NFIA,M…
497	RARA	540.8	Literature ChIP-seq,67;ARCHS4 Coexpression,1059;Enrichr Queries,393;ReMap ChIP-seq,190;GTEx Coexpression,995	CYFIP2,EIF4A1,ZMYND8,RASSF1,VSIG2,ZXDC,MYB,FBXO6,BSN,JUNB,TNS1,HES7,METTL1,RFX1,SOX12,KNSTRN,RUNX3,PRKAB1,MTURN,ZNF837,MIP,SNHG10,HECW2,PPP1R3E,CLDN7,LUCAT1,TRIB3,KCTD11,RIN1,ATF3,CFB,TSPYL4,ATF4,LLGL2,EPHA2,SLC45A4,PIF1,NYAP1,RRAD,PPP1R35,PDGFB,LPAR1,CEND1,FPR2,ADAMTS12,HIF1A,HSD11B1,CYP27B1,FAM171A2,WBP2NL,HMOX1,HOXC8,PLK3,CDT1,EGR1,SNHG1,LINC01089,CREBBP,JUND,FZD2,PTPRN2,GADD45B,FZD5,GADD45A,A…
498	PLAGL1	541	ARCHS4 Coexpression,305;Enrichr Queries,157;GTEx Coexpression,1161	IPO13,TNC,PLAT,RORA,ACCS,VSIG2,FAM174B,GRB10,CYP1B1,ZNF841,HADH,JUNB,PHLDA1,TNS1,PPP1R16B,POSTN,IGFBP5,IGFBP3,WNT5A,EBF1,ZNF10,ANXA10,TMEM170B,ASRGL1,GEM,PPP1R3F,CACNB2,COL4A2,COL4A1,SCG5,PLPP3,SCG2,ATF3,NPR3,LPAR1,PRKCZ,FBLN5,EFNB2,SOCS2,FLRT2,ZBED3,EGR1,JAG1,VCAM1,PTPRN2,GADD45B,CAV1,FN1,IGF2,NR2F2,ADAP1,VIL1,CXCL10,NR4A1,NR4A3,COL5A1,ID2,BHLHE40,CNTN1,SIM1,PCSK1,CDKN1A,BTG2,KCNC4,ATP2A3,VLDLR,…
499	ZNF132	541.7	ARCHS4 Coexpression,283;Enrichr Queries,839;GTEx Coexpression,503	MAP10,JRK,DENND5B,RORA,NUDT6,ALDH1L2,VSIG2,ZNF569,CYP1B1,ZNF324,ZNF565,ZNF320,RSAD2,IGFBP5,FAM24B,WNT5A,RPGRIP1L,ZNF14,KCTD11,SPATA18,ATF3,ZNF552,FBLN7,COX19,CCDC146,LPAR1,XKRX,TRPM2,FLRT2,STC2,ZKSCAN2,ZNF665,ZNF785,ZBED5,CPA4,EGR1,PTPRN2,SMAD3,JAG1,MIR4453HG,EIF2AK4,CXCL10,BMP2,ZNF30,BHLHE40,ZNF773,CDKN1A,CXCL8,TENM4,PINX1,TMEM47,EPM2AIP1,LBH,FSD1L,PMEPA1,AOX1,CCR7,ZNF248,PLEKHG1,FOS,GCNA,CLDN11…
500	ZHX2	542	ARCHS4 Coexpression,214;Enrichr Queries,513;ReMap ChIP-seq,153;GTEx Coexpression,1288	ZMYND8,HDAC11,ICAM4,BACH2,ZC3H12A,DHX58,FAM53B,JUNB,TNS1,METTL1,SOX12,MAPK8IP2,ZNF837,PPP1R3E,LINC00887,ALPK3,TRIB3,RIN1,PLPP3,OBSL1,ATF3,ATF4,EPHA2,CAPN10-DT,LPAR1,CEND1,PRKCZ,HIF1A,KIAA0040,C3,CYP27B1,CHST11,STC2,HMOX1,PCK2,TMEM184A,PLK3,CDT1,EGR1,LINC01089,CREBBP,JUND,JAG1,FZD5,GADD45B,GADD45A,GREB1,OSGIN1,IGF2,NR1D1,NR2F2,ABTB2,FBXL8,ID2,RCOR2,DET1,CSRNP1,CDKN1A,BTG2,CDKN1B,PHF23,ZFAND2A,LINC…
501	SREBF1	542.2	Literature ChIP-seq,140;ARCHS4 Coexpression,861;ENCODE ChIP-seq,75;Enrichr Queries,811;ReMap ChIP-seq,213;GTEx Coexpression,1153	IPO13,PANK1,ZMYND8,RASSF1,VSIG2,FDXR,TNFSF11,FBXO6,SKP2,JUNB,HES7,ZNF436-AS1,HES6,CXADR,RFX2,RFX1,TMEM170B,ZNF837,SNHG10,DDIT3,CRYZL1,LINC00887,TRIB3,MGARP,RIN1,PLPP3,ZFPM1,ATF3,LINS1,LLGL2,ATF4,GRPEL2-AS1,CDCA3,SHMT2,CDCA5,PLA2G6,HIF1A,PRKCZ,C3,FLRT2,KCNQ1OT1,RDH10,HMOX1,N4BP3,PRR22,JAG2,TMEM184A,EGR1,PLK3,CDT1,BBS1,NGFR,LINC01089,JUND,GADD45B,GADD45A,FN1,NR1D1,AIF1L,POU6F1,MEX3A,ID2,MINCR,SPAG1…
502	RAG1	542.3	ARCHS4 Coexpression,383;Enrichr Queries,378;GTEx Coexpression,866	CYFIP2,ANKRD13B,SAMD9L,CD83,TNC,ABAT,LDLRAD4,ACCS,IKZF2,BACH2,VSIG2,FPGT,MYB,TNFSF10,JUNB,TNS1,PPP1R16B,RSAD2,EBF1,LRRC37B,PAPPA,ATF3,LINC01852,NOTCH1,ANP32A,ARHGAP18,C3,SOCS2,INPP5J,HMOX1,BMF,CPA4,EGR1,VCAM1,FN1,HPS3,ARHGAP29,CXCL10,COL5A1,TNFSF4,BHLHE40,WDR5B,CNTN1,TOP2A,CXCL6,WDR47,CDKN1A,BTG2,TENM4,ITGB3,ATP2A3,TNFAIP3,TSPAN12,RCSD1,CTSS,PPP3CB,CA2,NFKBIZ,CASP1,PDE4B,UBTF,AOX1,CCR7,SCARF1,LBR…
503	ZNF79	543	ARCHS4 Coexpression,260;Enrichr Queries,43;GTEx Coexpression,1326	CYFIP2,EIF4A1,CCNF,LACTB,BEST4,VSIG2,CSKMT,SESN1,ZC3H12A,SESN2,FDXR,CHAC1,ZNF324,JUNB,TSSK5P,PHLDA3,HES7,GABARAPL1,METTL1,IFRD1,CMBL,ZNF14,PRKAB1,PGF,DDIT3,CDIP1,KCTD11,GRAPL,ATF3,EPHA2,SPTBN5,NOTCH1,XPC,SLC1A5,CYP27B1,BLOC1S2,RRS1,HMOX1,PMAIP1,MAP2K6,TMEM184A,EGR1,PLK3,CDT1,JUND,GADD45B,GADD45A,B3GALT4,TBCC,ASNS,SMAD7,ABTB2,ACER2,NFKBIA,CXCL10,ID2,BHLHE40,TRMT12,NFE2L3,MDM2,NABP1,TNFSF9,MXD1,INK…
504	KDM5B	543.4	Literature ChIP-seq,162;ARCHS4 Coexpression,798;ENCODE ChIP-seq,79;ReMap ChIP-seq,158;GTEx Coexpression,1520	CYFIP2,ZNF296,FRMPD4,DPYSL4,JUNB,HES7,MIRLET7BHG,CXADR,RFX2,SOX12,RFX1,PRKAB1,EID3,RNF125,DDIT3,CLDN7,NR2F2-AS1,PRR11,ATF4,SHMT2,CDCA5,PDGFB,ATXN7L3B,HIF1A,GRPEL2,RRS1,HMOX1,HOXC8,PRELID3A,JAG2,PLK3,NGFR,CREBBP,JUND,FZD2,FZD5,NEBL,FN1,NR2F2,NR1D1,EIF2AK4,CDC6,AIF1L,MEX3A,DCHS1,HBP1,WDR47,BTG2,PHF23,KCNC4,BHLHE41,LPCAT1,BBC3,MYOM3,ZNF280D,SHF,JPH2,CSRP2,ADAMTSL5,HEY2,NUF2,RRP12,FGFBP3,NINL,CGNL1,D…
505	ZKSCAN3	543.7	ARCHS4 Coexpression,579;Enrichr Queries,897;GTEx Coexpression,155	LENG8-AS1,ZMYND8,FAM107A,ZC3HAV1L,BACH2,KIF5C,VSIG2,FPGT,SESN1,ZNF726,DPF1,JUNB,PHLDA1,RGS7,TNS1,ZNF320,PNISR,KCTD19,LMO4,IGFBP3,MAPK8IP2,ASRGL1,PGF,VMAC,ZNF713,CDIP1,ZNF554,ATF3,ZNF674,BRSK1,NYAP1,NOTCH1,GPR85,ABHD8,CEND1,PRKCZ,HIF1A,RHOBTB1,SOCS2,HCAR1,FAM111A-DT,ZNF701,ZNF665,ZBED5,ZNF785,EGR1,JUND,PTCH1,FN1,HPS3,NR1D1,NR4A1,ID2,BHLHE40,WDR5B,SPIRE2,CSPG5,MAP3K10,NABP1,HBP1,MANSC1,BRWD1,DRAXIN…
506	ZNF263	545.2	Literature ChIP-seq,77;ARCHS4 Coexpression,1164;ENCODE ChIP-seq,23;Enrichr Queries,815;ReMap ChIP-seq,229;GTEx Coexpression,963	IPO13,EIF4A1,TES,ZMYND8,MYB,ZNF841,SLC12A7,JUNB,TSSK5P,STARD3,ATP6V1G2,NFKBIL1,IFRD1,EBF1,ZNF14,MTHFD2,DDIT3,TYRO3,TRIB3,RIN1,ZFPM1,EIF1B,ATF3,EPHA2,LLGL2,ATF4,SHMT2,SDC2,CEND1,XPC,PRKCZ,HIF1A,CDKN2AIP,C3,TRPM2,KCNQ1OT1,STC2,ZNF701,HMOX1,B4GALNT1,N4BP3,KCNN4,RBM12,HOXC8,RBM10,JAG2,TMEM184A,NGFR,CDK18,CDT1,EGR1,CREBBP,LINC01089,JUND,GADD45B,GADD45A,OSGIN1,NR1D1,AIF1L,MEX3A,SLC6A9,LPAR5,DCHS2,ID2,F…
507	TBXT	546.3	ARCHS4 Coexpression,792;Enrichr Queries,957;ReMap ChIP-seq,184;GTEx Coexpression,252	ZNF296,CD83,ZMYND8,CHRM4,HJURP,RORA,IKZF2,ZC3H12D,IL4I1,VSIG2,MYB,TNFSF11,CYP1B1,NEK2,MYOZ3,PHLDA1,LZTS3,TNS1,HES7,ZNF436-AS1,OSR2,TLE2,BORA,FAM24B,XXYLT1-AS2,LOXL1-AS1,IGFBP3,WNT5A,VASH2,EBF1,SOX12,RUNX3,ALDH3A2,SLC9A3,DEPDC1B,SATB2-AS1,MTHFD2,PPP1R3E,WDFY1,TYRO3,WDFY2,XIST,RIN1,ATF3,EPHA2,PIF1,SEMA7A,NOTCH1,CDCA3,ANP32A,FOXG1,LPAR1,TWIST1,MIR3142HG,CDKN2AIP,ARHGAP12,EFNB2,EFNB1,TRPM2,FAM171A2,N…
508	FOXD4L1	546.3	ARCHS4 Coexpression,825;Enrichr Queries,447;GTEx Coexpression,367	ANKRD13B,CRTC1,TNC,ABAT,CELSR3,KIF5C,VSIG2,ZC3H12A,CYP1B1,BSN,TSSK5P,LZTS3,TLE2,ATP6V1G2,PGF,ZNF554,ATF3,FOXG1,LSMEM1,NTM,LPAR1,TWIST1,PRKCZ,FUT1,SOCS2,TRPM2,HCAR1,STC2,B4GALNT1,ZNF821,ASIC3,EGR1,CDT1,JAG1,FZD2,GADD45B,TNFRSF9,RAB3IP,NR2F2,GRIN2C,GDF6,ZFHX4,NFKBIA,CXCL10,MEX3B,NR4A3,ID2,ZNF30,BHLHE40,UBAP1L,PLCH2,ZNF653,ULBP1,TP73,SNAP25,ARHGAP11B,PTPRR,BTG2,CXCL8,TNFAIP3,SHF,NFKBIZ,AMH,POLE,COA5…
509	ZFAT	546.3	ARCHS4 Coexpression,553;Enrichr Queries,1030;GTEx Coexpression,56	CD83,ZMYND8,WWC1,BUB1B,RORA,IKZF2,BACH2,ZC3H12D,IL4I1,GRB10,TNFSF11,BORA,XXYLT1-AS2,VASH2,RUNX2,DEPDC1B,SLC9A7,PAPPA,ADAM12,TNIK,PLPP3,ATF3,BLK,PIF1,SEMA7A,KHDRBS3,LPAR1,HMMR,MIR3142HG,PRKCZ,SKA1,KIAA0040,RHOBTB1,ARHGAP12,TRPM2,ORC1,PMAIP1,CGA,CDT1,EGR1,JAG1,PTPRN2,SMAD3,LVRN,TINCR,NR2F2,POU2F2,MCC,NFKB1,ABTB2,ACER2,ID2,BHLHE40,TNFSF9,INTS7,NFKBIE,XAF1,CDKN1A,CRYBG1,TENM4,IFIH1,EXO1,SPTLC3,KYNU,P…
510	DACH2	546.3	ARCHS4 Coexpression,205;Enrichr Queries,1076;GTEx Coexpression,358	SNAP25,PCSK1,TENM4,FRMPD4,TMEM47,RGS4,KCNT2,KIF5C,VSIG2,LRRTM2,DPF1,NCKAP5,MCF2L2,RGS7,UPF1,ZNF483,CXADR,UNC13A,IGFBP5,SEMA6D,EBF1,FOS,PGM2L1,BSCL2,PTP4A3,DNAJC6,KCNQ3,ZNF713,CTXN2,TSPYL4,KCTD16,DDR2,NYAP1,BEX1,BAIAP2-DT,FOXG1,LPAR1,CRMP1,HDAC9,NALCN,GNG2,SV2A,SLITRK5,CSMD3,SCN3B,RAB6B,RUNX1T1,ATP2B1-AS1,MOAP1,ARNT2,EGR1,MPP2,LINC01122,SPRYD3,PTPRN2,NORAD,PCDH9,ANGPT1,KCNIP4,NMNAT2,DCLK1,MAPK10,P…
511	ASCL1	546.5	ARCHS4 Coexpression,1245;Enrichr Queries,729;ReMap ChIP-seq,141;GTEx Coexpression,71	ANKRD13B,CRTC1,CHRM4,FAM107A,ABAT,RORA,ZDHHC1,CELSR3,TM7SF2,IL4I1,CYSRT1,DPYSL4,KIF5C,NPPA,DPF1,MYB,CYP1B1,CHAC1,JUNB,MFSD2A,LZTS3,PHLDA3,HES6,TLE2,UNC13A,IGFBP5,LOXL1-AS1,SEMA6D,IGFBP3,APLP1,WNT5A,EBF1,MAPK8IP2,RUNX3,MAPK8IP1,ENKUR,CDC25B,BSCL2,SNHG12,EEF1A2,ADAM12,SCG5,KCNQ3,CDIP1,PKP1,ADAM8,MALAT1,SRSF5,NPTXR,SCG2,OBSL1,ZFPM1,ATF3,ATF4,GNAZ,BRSK1,COX19,SPTBN5,DLX2,NYAP1,BEX1,RNASEH2A,NOTCH1,CD…
512	THAP2	547	ARCHS4 Coexpression,946;Enrichr Queries,239;GTEx Coexpression,456	ANKRD13B,ZNF571,DENND5B,RORA,CELSR3,BACH2,OTUD6B-AS1,VSIG2,ZNF569,CYP1B1,CHAC1,ZNF565,JUNB,PHLDA1,PSPH,MYLIP,CXADR,RSAD2,IGFBP3,IFRD1,CGRRF1,GEM,DDIT3,EIF1B,ATF3,INSIG1,SLC5A3,HIF1A,SOCS2,BCL2L11,PMAIP1,ASIC3,EGR1,ZFHX2,ZNF141,JAG1,GADD45B,GADD45A,RAB3IP,FN1,NFKBIA,CXCL10,NR4A1,NR4A3,ID2,ZNF30,BHLHE40,NABP1,MXD1,BRWD1,CDKN1A,BTG2,CXCL8,TNFAIP6,TNFAIP3,SLC7A11,CXCL3,EPM2AIP1,FSD1L,NFKBIZ,PDE4B,UBT…
513	SCRT2	548	ARCHS4 Coexpression,66;Enrichr Queries,1165;GTEx Coexpression,413	PRDM8,SNAP25,ANKRD13B,DRAXIN,PTPRR,CDKN1A,BTG2,PCDHGB6,CRTC1,ELFN1,CELSR3,SHF,KIAA1549,DPYSL4,KIF5C,DPF1,BSN,GAL3ST4,LZTS3,PPP1R16B,APC2,ATP6V1G2,UNC13A,APLP1,PPP2R5B,EBF1,ETV1,FOS,SOX12,MAPK8IP2,DUSP8,PTP4A3,DNAJC6,NOS1AP,ATF3,BRSK1,NYAP1,NTM,TMEM121B,PPM1H,LPAR1,CRMP1,PRKCZ,NTN1,KIAA0513,TRPM2,FAM171A2,ARVCF,GNG2,SV2A,RAB26,CAMK2N2,B4GALNT1,MSX1,SCN3B,RAB6B,RUNX1T1,EGR1,NGFR,PTPRN2,ZFHX2,DAB2IP…
514	SIX1	548.3	ARCHS4 Coexpression,348;Enrichr Queries,94;GTEx Coexpression,1203	MYLK2,TNC,EDNRA,VSIG2,CYP1B1,MYOZ3,TMEM38A,TMEM38B,JUNB,PHLDA1,OSR2,POSTN,IGFBP5,ADPRHL1,IGFBP3,WNT5A,EBF1,PGF,CACNB1,COL4A2,COL4A1,ADAM12,ALPK3,NUPR1,PLPP3,ATF3,LPAR1,TWIST1,RHOBTB1,EFNB2,SOCS2,FLRT2,STC2,CLTCL1,ZNF703,PMAIP1,CPA4,EGR1,JAG1,VCAM1,FZD2,GADD45B,GADD45A,CAV1,FN1,IGF2,NR2F2,LRRC66,ZFHX4,BMP4,CXCL10,BMP2,COL5A1,BAMBI,ID2,BHLHE40,CNTN1,CDKN1A,BTG2,SYNM,HSPB8,SLC7A11,MYPN,MYOM3,JPH2,AN…
515	PKNOX2	549.3	ARCHS4 Coexpression,1180;Enrichr Queries,324;GTEx Coexpression,144	FRMPD4,TNC,RORA,BACH2,RGS4,DPF1,GRB10,CYP1B1,BSN,TNS1,POSTN,UNC13A,IGFBP5,SEMA6D,IGFBP3,WNT5A,EBF1,MAPK8IP2,CACNB1,PPP1R3F,COL4A2,COL4A1,IFT81,EEF1A2,ADAM12,CDIP1,NUPR1,PLPP3,KCTD16,BRSK1,SDC2,NTM,ABHD8,LPAR1,CEND1,FBXO41,FBLN5,EFNB2,FAM171A2,FLRT2,B4GALNT1,SCN3B,RAB6B,ST3GAL3,MOAP1,EGR1,NGFR,SMAD3,FN1,NR2F2,MCC,DCLK1,POU6F1,CXCL10,NR4A1,COL5A1,ID2,BHLHE40,MAP3K10,SYNM,TENM4,C2CD3,KCNC4,TCF21,TME…
516	SREBF2	549.8	Literature ChIP-seq,104;ARCHS4 Coexpression,1436;ENCODE ChIP-seq,76;Enrichr Queries,1005;ReMap ChIP-seq,267;GTEx Coexpression,411	CYFIP2,JRK,ZMYND8,ZDHHC1,ERFE,RASSF1,FDXR,CHAC1,BSN,SLC12A7,JUNB,TNS1,HES7,HES6,ATP6V1G2,SLC11A2,MAPK8IP2,RUNX3,MAPK8IP1,SNHG10,NHLRC1,RIN1,PLPP3,ZFPM1,PRR11,ATF3,EPHA2,LLGL2,ATF4,NYAP1,CEND1,ATXN7L3B,PRKCZ,HIF1A,HELZ2,C3,FAM171A2,KCNQ1OT1,RRS1,B4GALNT1,JAG2,TMEM184A,BBS1,CDT1,EGR1,GPR17,SNHG1,LINC01089,CREBBP,XBP1,JUND,JAG1,GADD45B,FN1,CDC6,VASN,AIF1L,FBXL8,ID2,ZFAT,FNDC10,NMT2,HOXD4,RCOR2,KIAA0…
517	ALX4	551.7	ARCHS4 Coexpression,253;Enrichr Queries,576;GTEx Coexpression,826	ANKRD13B,OXTR,TENM4,TNC,SIX1,LDLRAD3,RORA,EDNRA,ADGRA2,CYP1B1,MYBL2,EMILIN1,POLE,TNS1,PLEKHG4,POSTN,IGFBP5,IGFBP3,WNT5A,EBF1,FOS,IL17RD,RUNX3,DCN,RUNX2,TGFBR2,ACTA2,TGFBR3,PTP4A3,COL4A2,COL4A1,PAPPA,ADAM12,PKP1,GAS1,MGARP,OBSL1,ATF3,KCTD15,DDR2,DLX2,TNXB,NXPH4,LPAR1,TWIST1,PARD6G,ADAMTS12,NTN1,EFNB1,HCAR1,PALMD,STC2,ZNF703,ATOH8,ALX3,ZNF503,MSX1,HOXC8,RUNX1T1,CPA4,JAG2,EGR1,NGFR,CDT1,VCAM1,FZD2,P…
518	OLIG1	552	ARCHS4 Coexpression,153;Enrichr Queries,695;GTEx Coexpression,808	CDKN1A,BTG2,CD83,TNFAIP6,HDAC11,FAM107A,AATK,ABAT,CTSS,PAIP2B,KIF5C,CA2,VSIG2,LRRTM2,PDE4B,CYP1B1,PHGDH,JUNB,ZNF488,MFSD2A,APC2,HES6,PAQR6,IGFBP5,IGFBP3,APLP1,ETV1,FOS,MTURN,RHOB,MAPK8IP1,CLDN11,PTP4A3,PSRC1,TYRO3,ARHGEF4,PLPP3,CRYAB,SCG2,ATF3,CERS1,TSPYL4,DDR2,CREB5,CRB2,NLGN3,KHDRBS3,NOTCH1,TTYH2,CEBPD,NTM,LPAR1,GPR85,CRMP1,CEND1,DLL1,NNAT,SPOCK1,HMOX1,CCL2,TSPAN2,PLEKHH1,ARNT2,EGR1,BCHE,GPR17,…
519	ZFP69	552	ARCHS4 Coexpression,300;GTEx Coexpression,804	PIF1,GPSM2,PIWIL4,KCNC4,BUB1B,RCSD1,ZEB1-AS1,FAM111A-DT,SFR1,ADAMTSL5,CHST11,CLTCL1,MYB,CCR7,ZNF665,SKP2,ZNF202,DTD2,POLH,ZNF587B,ZNF586,PRMT6,NDC1,B3GALNT1,BORA,FZD2,RHBDD1,ZFP69B,HPS3,BMP8B,NFATC2,ZNF14,WDR35,KLHL9,CENPI,TNFSF4,ZNF879,ZNF780A,PTPN7,GLCCI1,FAM72D,ZNF654,LNCTAM34A,PRR11,FAM72C,DTL,FAM72B,ZNF674
520	MYPOP	552	ARCHS4 Coexpression,813;GTEx Coexpression,291	CYFIP2,BRSK1,NYAP1,FRMPD4,CRTC1,TMEM121B,KCNC4,ABHD8,CEND1,AATK,LRP3,FBXO41,DNAJB2,FAM171A2,SV2A,DPF1,B4GALNT1,NT5M,BSN,SCN3B,RAB6B,RGS7,TPRN,MOAP1,UPF1,UNC13A,KCNIP4,PPP2R5B,RNF208,MAPK8IP2,ATXN2L,PPP1R3F,EEF1A2,NOS1AP,ITPKA,FNDC10,MAP3K10,CDIP1,APBA1,MAPRE3,ATP13A2,HCN2
521	EMX2	552.7	ARCHS4 Coexpression,768;Enrichr Queries,427;GTEx Coexpression,463	KCNG1,FAM107A,TNC,RORA,ZFHX4-AS1,KIF5C,CYP1B1,PAMR1,ZNF320,HES7,OSR2,IGFBP5,IGFBP3,WNT5A,DIO2,EBF1,GEM,COL4A2,COL4A1,GPR161,ADAM12,PLPP3,ATF3,DLX2,FOXG1,LPAR1,GPR85,TWIST1,EFNB2,FLRT2,ALX3,EGR1,LINC01122,VCAM1,OSBPL6,IGF2,NR2F2,ZFHX4,DCLK1,CXCL10,BMP2,NR4A3,MEX3A,COL5A1,DCHS2,ID2,BHLHE40,CNTN1,CSPG5,MAP3K10,NABP1,NOX4,HOXD4,CNIH2,FGFR3,SIX1,TMEM47,CA2,HEY2,MCF2L2,EDN1,PTGIR,TRPC4,NOG,ETV1,FOS,BTN…
522	TBX2	552.7	ARCHS4 Coexpression,1517;Enrichr Queries,80;GTEx Coexpression,61	TNC,PLAT,EDNRA,ADGRA2,CYP1B1,NCKAP5,JUNB,PHLDA1,TNS1,POSTN,CD93,IGFBP5,IGFBP3,WNT5A,EBF1,ACSL5,PGF,TM4SF1,CDC25B,DISP1,COL4A2,COL4A1,HECW2,SLCO2A1,NR2F2-AS1,PLPP3,ATF3,EPHA2,NOTCH1,CDCA3,LPAR1,TWIST1,FBLN5,EFNB2,SOCS2,PODXL,CASKIN2,HMOX1,ANKRD29,EGR1,NGFR,JAG1,FZD2,SMAD3,GADD45B,CAV2,CAV1,GREB1,FN1,IGF2,ARHGAP29,NR2F2,BMP4,CXCL10,NR4A1,RGCC,COL5A1,BAMBI,ID2,BHLHE40,SNAI1,CDKN1A,ECM2,TCF21,CLEC14A…
523	ZNF536	552.7	ARCHS4 Coexpression,148;Enrichr Queries,1046;GTEx Coexpression,464	ANKRD13B,DRAXIN,SYNM,WDR47,TENM4,TNC,AATK,RORA,ABAT,LDLRAD4,BACH2,KIAA1549,DPYSL4,KIF5C,BSN,NCKAP5,TNS1,APC2,PAQR6,IGFBP5,SEMA6D,APLP1,EBF1,TMC7,ETV1,FOS,MAPK8IP2,MTURN,PGM2L1,MAPK8IP1,PTP4A3,PSRC1,COL4A2,DNAJC6,RAPGEF5,DDR2,CREB5,NLGN3,GNAZ,BEX1,TTYH2,NTM,LPAR1,CRMP1,NALCN,HDAC9,NTN1,TMTC4,DNAJB2,GNG2,SH3TC2,FLRT2,SV2A,SPOCK1,SLITRK5,CSMD3,SCN3B,RAB6B,RUNX1T1,MPP2,CDK18,EGR1,ARNT2,PTPRN2,MYEF2,P…
524	SKIL	552.7	ARCHS4 Coexpression,1383;Enrichr Queries,187;GTEx Coexpression,88	TES,CD83,GXYLT2,EDNRA,CYP1B1,BSN,JUNB,PHLDA1,ATP6V1G2,CXADR,IGFBP3,IFRD1,ARID5A,VASH2,GEM,TM4SF1,MTHFD2,PLPP3,ATF3,INSIG1,PRKCZ,HIF1A,FBLN5,EFNB2,UGCG,BCL2L11,HMOX1,PMAIP1,EGR1,PLK3,SMAD3,JAG1,JUND,GADD45B,CAV2,GADD45A,CAV1,FN1,NFKB1,SMAD7,EIF1,NFKBIA,NR4A1,CXCL10,NR4A3,ID2,BHLHE40,SNAI1,CNTN1,MDM2,NABP1,MAFK,MXD1,CSRNP1,CDKN1A,BTG2,ECM2,TNFAIP3,SLC7A11,N4BP2L2,HERPUD1,ING3,KCNT2,CA2,NFKBIZ,PDE4B…
525	LMX1B	553.3	ARCHS4 Coexpression,127;Enrichr Queries,1038;GTEx Coexpression,495	KCNG1,DRAXIN,OXTR,CDKN1A,PCDHGB6,TENM4,SIX1,PRSS27,RORA,BACH2,KIAA1549,DPYSL4,SPTLC3,ZNF726,MYB,CYP1B1,MCF2L2,GAL3ST4,APC2,KCTD19,IGFBP5,UNC5B,WNT5A,EBF1,FOS,SOX12,ETV3,RUNX3,PGM2L1,PTP4A3,GAN,ZNF713,PKP1,GAS1,MGARP,SPACA6,ZNF554,ATF3,ZNF674,DDR2,EPHA2,LLGL2,DLX2,TUFT1,NTM,LPAR1,PARD6G,CRMP1,SBSN,NTN1,FUT1,TRPM2,FAM171A2,HCAR1,STC2,ZNF703,SPOCK1,HES1,MSX1,ZNF665,SCN3B,ALOXE3,ZNF785,JAG2,CA12,EGR1…
526	ZNF540	553.3	ARCHS4 Coexpression,718;Enrichr Queries,718;GTEx Coexpression,224	SNAP25,SYNM,ZNF571,CRTC1,RORA,LDLRAD4,CELSR3,BACH2,EPM2AIP1,KIF5C,SESN1,HEY2,CYP1B1,ZNF569,ZNF248,BSN,MCF2L2,RALGPS1,EID2B,LZTS3,TNS1,UPF1,ZNF483,ATP6V1G2,UNC13A,SEMA6D,TSC22D3,PLA2G4C,PPP2R5B,EBF1,ZNF10,MAPK8IP2,PGF,TGFBR3,CACNB2,PTP4A3,PPP1R3E,SCG5,ARHGEF3,ZNF713,MAPRE3,STEAP2,SCG2,TSPYL4,ZNF674,DDR2,CREB5,NYAP1,BEX1,PPM1H,LPAR1,CRMP1,NALCN,KIAA0513,FAM171A2,GNG2,HCAR1,SV2A,RAB26,TP53INP1,GCNT2…
527	ZMAT4	555	ARCHS4 Coexpression,307;Enrichr Queries,1131;GTEx Coexpression,227	PCSK1,SNAP25,DRAXIN,LINC01551,TENM4,FRMPD4,RGS4,CSRP2,KIF5C,VSIG2,LRRTM2,DPF1,NCKAP5,MCF2L2,RGS7,PPP1R16B,ZNF483,UNC13A,CXADR,IGFBP5,VASH2,RNF208,ETV1,FOS,PGM2L1,CACNB2,PTP4A3,DNAJC6,ITPKA,KCNQ3,CDIP1,CTXN2,DGKI,KCTD16,BRSK1,NIM1K,NYAP1,BEX1,BAIAP2-DT,FOXG1,NTM,ABHD8,LPAR1,CEND1,CRMP1,HDAC9,FBXO41,SV2A,SLITRK5,SPOCK1,CSMD3,SCN3B,RAB6B,RUNX1T1,ARNT2,EGR1,MPP2,LINC01122,SPRYD3,PTPRN2,PCDH9,PCDH7,KC…
528	HOXA9	555.3	ARCHS4 Coexpression,1202;Enrichr Queries,228;ReMap ChIP-seq,291;GTEx Coexpression,500	EHF,TNC,RORA,ALDH1L2,RAPGEFL1,BACH2,BEST4,FAM174B,VSIG2,SESN1,MYB,ARHGDIB,ARL6IP5,CYP1B1,NCKAP5,JUNB,CSGALNACT1,POSTN,CXADR,IGFBP5,IGFBP3,WNT5A,EBF1,RUNX2,PGF,ZNF16,CACNB1,SNHG12,COL4A2,COL4A1,CRYZL1,ADAM12,PKP1,ADAM8,NUPR1,ATF3,NOTCH1,GPR87,NPR3,IL20RB,TWIST1,ATXN7L3B,PLD1,SEL1L3,XKRX,SOCS2,UGCG,NUAK2,RDH10,ZNF703,SNHG20,PMAIP1,KCNN4,HOXC8,CPA4,ZBED3,TNFSF18,PLK3,EGR1,CDT1,XBP1,CDSN,JAG1,SMAD3,R…
529	SIX2	555.5	ARCHS4 Coexpression,477;Enrichr Queries,336;ReMap ChIP-seq,54;GTEx Coexpression,1355	ZMYND8,AQP3,VSIG2,FAM53B,CYP1B1,CHAC1,HES6,UNC5B,XXYLT1-AS2,EBF1,SOX12,RUNX3,RUNX2,NR2F2-AS1,LINC00887,ALPK3,GSAP,PLPP3,SPATA18,ATF3,RRAD,SH2D2A,ITPR1-DT,LPAR1,TWIST1,MIR3142HG,FAM171A2,FLRT2,STC2,ZNF703,TSPAN2,HOXC8,NGFR,CDK18,EGR1,GSDMB,JAG1,FZD2,GADD45B,NEBL,FN1,IGF2,NR2F2,SNHG4,MIR221,DCHS2,ID2,ITGBL1,HOXD4,RCOR2,CDKN1A,CDKN1B,TCF21,TMEM182,MYPN,MEDAG,THTPA,JPH2,PHGDH,IKBKE,RALGPS1,EMP1,FOS,W…
530	ZNF821	555.7	ARCHS4 Coexpression,238;Enrichr Queries,223;GTEx Coexpression,1206	ZMYND8,HDAC11,TM7SF2,CYP51A1-AS1,DPYSL4,KIF5C,VSIG2,SESN1,SESN2,DPF1,JUNB,PHLDA1,HES6,TLE2,GABARAPL1,CXADR,ATP6V1G2,GPT2,APLP1,LRRC37B,PGF,ATXN2L,PCP2,BSCL2,DDIT3,TRIB3,EIF1B,ATF3,TSPYL4,DLX2,BEX1,INSIG1,SLC1A4,ATXN7L3B,SLC1A5,SOCS2,STC2,WBP2NL,HMOX1,BMF,SCN3B,ASIC3,EGR1,MOAP1,ZFHX2,JAG1,JUND,FZD2,SMAD3,GADD45B,GADD45A,RAB3IP,FN1,AZIN2,ASNS,SMAD7,NR4A1,MEX3A,BAMBI,ID2,BHLHE40,MXD1,CNIH2,ZNF653,CS…
531	CCDC17	556	ARCHS4 Coexpression,245;GTEx Coexpression,867	LILRA6,SPAG17,DNAH1,SELPLG,SPEF2,RRAD,DNAH5,DNAH6,CCDC146,LPAR2,SIRPB2,ARHGAP39,TTC29,ZDHHC1,AQP3,BEST4,DCDC2B,NPHP1,CASP1,TNFAIP8L1,ZNF467,CFAP44,OVGP1,RSPH4A,HCG27,LRRIQ1,NSUN7,WNT9A,CGN,IQCD,ENKUR,ERN2,ELF3,KLHL6,TRPV4,AGBL2,ST20,CCDC190,SPATA18,TP73
532	DMRTA2	556.7	ARCHS4 Coexpression,172;Enrichr Queries,991;GTEx Coexpression,507	PRDM8,EHF,RORA,AQP3,CYSRT1,DPYSL4,VSIG2,KIF5C,CYP1B1,OSR2,ATP6V1G2,IGFBP5,IGFBP3,WNT5A,EBF1,SOX12,ATF3,CCNO,EPHA2,DLX2,BEX1,FOXG1,TMEM121B,TACSTD2,LPAR1,TWIST1,CDKN2AIP,EFNB2,SFN,N4BP3,TMEM184A,EGR1,FZD2,ZFHX2,IGF2,NR2F2,POU2F2,ZFHX4,BMP4,BMP2,MEX3B,MEX3A,LPAR5,BHLHE40,NACAD,CNIH2,FGFR3,SPAG17,DRAXIN,CRYBG1,TENM4,PRSS27,SIX1,ELFN1,KIAA1549,CSRP2,GAL3ST4,APC2,GSTO2,NOG,LRRIQ1,TMEM40,EMP1,FOS,RHOD,…
533	L3MBTL4	557	ARCHS4 Coexpression,730;GTEx Coexpression,384	MVK,TUFT1,GPR87,IL20RB,PARD6G,RORA,TMEM182,SBSN,NALCN,PSORS1C1,HCAR1,SPTLC3,DZANK1,ARL6IP5,HES1,ZNF665,ALOXE3,PRR22,MCF2L2,ANKMY1,TIGD1,MFSD2A,RALGPS2,UPF1,ZNF483,KCTD19,CXADR,GSTO2,PLA2G4C,ADAM32,TINCR,ETV3,KLF4,WTIP,RNF41,ALDH3A2,SH3RF2,RNF227,NMNAT1,GAN,ZNF713,PKP1,SPIN2B,WDFY2,ANKRD18A,NECTIN4,ZNF554,ZNF674
534	HNF4G	557.2	ARCHS4 Coexpression,704;ENCODE ChIP-seq,90;Enrichr Queries,535;ReMap ChIP-seq,188;GTEx Coexpression,1269	SLC46A3,EHF,PANK1,ABAT,ZC3H12D,VSIG2,MYB,TNFSF10,JUNB,NCKAP5,ZNF436-AS1,CXADR,MYO7B,ACSL5,RFX1,SOX12,CMBL,TM4SF1,RUNX2,SNHG10,CLDN7,TRIB3,CES3,ATF3,LINS1,EPHA2,LLGL2,SLC45A4,PDGFB,LPAR1,CDKN2AIP,C3,TRPM2,KCNQ1OT1,HMOX1,PCK2,PLK3,CDK18,CDT1,EGR1,BBS1,GSDMB,XBP1,LINC01089,JUND,FZD5,SIAH2,GREB1,CYP4F3,FN1,OSGIN1,CGN,NR1D1,NR2F2,CP,VASN,MEX3A,VNN1,CSRNP1,CDKN1A,BTG2,CDKN1B,SERPINA1,N4BP2L1,SLC7A11,CT…
535	ZNF793	558	ARCHS4 Coexpression,463;Enrichr Queries,682;GTEx Coexpression,529	ANKRD13B,ZNF571,CRTC1,RORA,IKZF2,CELSR3,BACH2,KIF5C,ZNF726,CYP1B1,ZNF569,TNS1,ZNF320,PNISR,KCTD19,IGFBP5,SEMA6D,ZNF10,SOX12,TMEM170B,RNF125,PPP1R3E,ZNF713,SRSF5,STEAP2,ZNF554,ZNF674,MED12L,C3,SOCS2,UGCG,HCAR1,TSPAN2,ZNF546,ZNF665,ASIC3,ZNF785,CPA4,LRRC37A3,BBS1,EGR1,FN1,GRIN2C,DCLK1,CXCL10,BMP2,COL5A1,BHLHE40,CNTN1,SPIRE2,MANSC1,UBAP1L,XAF1,CPM,DRAXIN,C2CD3,TMEM182,SLC7A11,SHF,EPM2AIP1,PDE4B,SH3B…
536	STAT4	558.3	Literature ChIP-seq,120;ARCHS4 Coexpression,271;Enrichr Queries,430;GTEx Coexpression,1412	SAMD9L,CD83,TES,CCNF,TNC,RORA,BACH2,ZC3H12D,CDC20,GRAP2,ARHGDIB,SESN2,FAM53C,TNFSF10,CYP1B1,TNFSF11,ATXN7L2,JUNB,MAP3K5,TNS1,HES7,GBP5,MYLIP,RSAD2,CISH,ADPRHL1,IGFBP3,ARID5A,RUNX3,GEM,ERN1,PPP1R3F,RNF125,WDFY1,ADAM8,NUPR1,ATF3,SLC45A4,L3MBTL3,SEMA7A,RNASEH2A,SH2D2A,SP140,LPAR2,SLC41A1,SLC1A4,HIF1A,C3,BCL2L11,HMOX1,KCNN4,CPA4,EGR1,VCAM1,SMAD3,GADD45B,KLRC2,GADD45A,TNFRSF9,SIAH2,PTCH1,FN1,EIF2AK4,N…
537	ZNF883	558.5	ARCHS4 Coexpression,727;GTEx Coexpression,390	NIM1K,BEX1,FOXG1,MIR137HG,GPR85,CRMP1,NALCN,CSRP2,DPYSL4,OTUD6B-AS1,LRRTM2,COA5,RGS7,RUNX1T1,B3GALNT1,ARNT2,BCHE,UPF1,LINC01122,CXADR,PCDH9,NORAD,APLP1,CRIPT,VASH2,TET1,ELOVL6,EFR3B,ZNF14,MAPK10,PPP1R3F,MRPL50,MORN4,NFIA,DNAJC6,PSAT1,IFT81,KCNQ3,CSPG5,CDIP1,TRIM36,APBA1,FAM171B,NACAD,PDE7B,TSPYL4,HCN2
538	HHEX	558.8	ARCHS4 Coexpression,1035;Enrichr Queries,374;ReMap ChIP-seq,203;GTEx Coexpression,623	CYFIP2,CD83,ZMYND8,MRGPRF,TNC,HNMT,PVR,SLC4A5,CELSR3,CYP51A1-AS1,LACTB,PPP2R1B,VSIG2,TUBB1,DPF1,ARHGDIB,MYB,TNFSF10,SMG7-AS1,CYP1B1,NEK2,SLC25A42,SKP2,SNORA33,JUNB,PHLDA1,CSGALNACT1,ZNF165,CXADR,RSAD2,CD93,XXYLT1-AS2,GPT2,IGFBP3,DIO2,PAX8-AS1,SOX12,NEAT1,MAPK8IP2,SDCBP2,TM4SF1,COL4A2,ZNF837,IFT81,COL4A1,PPP1R3E,SLCO2A1,CLDN7,WDFY1,GSAP,TRIB3,ADAM8,NUPR1,PLPP3,ATF3,ZCCHC8,NOTCH1,SDC2,NPR3,PDGFB,PL…
539	ZIC4	559.3	ARCHS4 Coexpression,72;Enrichr Queries,959;GTEx Coexpression,647	PRDM8,SNAP25,PTPRR,TENM4,CRTC1,TNC,SIX1,ABAT,CELSR3,SHF,RGS4,DPYSL4,KIF5C,CYP1B1,BSN,LZTS3,APC2,TLE2,ATP6V1G2,IGFBP5,WNT5A,APLP1,PPP2R5B,EBF1,ETV1,FOS,MAPK8IP2,IL17RD,DCN,MTURN,MAPK8IP1,CLDN11,PTP4A3,COL4A2,COL4A1,IFT81,PAPPA,CCDC74A,ADAM12,MAPRE3,DDR2,CRB2,BRSK1,DLX2,NYAP1,FOXG1,NTM,PPM1H,LPAR1,TWIST1,CEND1,CRMP1,NTN1,KIAA0513,TRPM2,EFNB1,ARVCF,FAM171A2,RAB26,SV2A,SPOCK1,MSX1,RAB6B,RUNX1T1,EGR1,…
540	NR0B1	560.8	Literature ChIP-seq,68;ARCHS4 Coexpression,621;Enrichr Queries,252;GTEx Coexpression,1302	PANK1,ZMYND8,TESK1,AQP3,RASSF1,DPYSL4,VSIG2,ADGRA2,MYB,FDXR,ARL6IP5,CYP1B1,FBXO6,ATXN7L2,SLC12A7,JUNB,LINC00654,GBP5,UNC13A,MYO7B,DDIT3,LINC00887,TRIB3,MGARP,ATF3,EPHA2,BEX1,CDCA3,ANP32A,LPAR1,PDGFB,TWIST1,CEND1,RDH10,STC2,HESX1,SLC19A3,HMOX1,EGR1,PLK3,PTPRN2,FN1,EIF1,ID2,NMT2,SIM1,RCOR2,PCSK1,CSRNP1,CDKN1A,BTG2,CDKN1B,TENM4,SLC7A11,TMEM47,SHF,CSRP2,C1QTNF6,ZNF280C,ANKRD1,RAC2,NDC1,DENND2C,EDN1,E…
541	ZNF165	560.8	ARCHS4 Coexpression,685;Enrichr Queries,1;ReMap ChIP-seq,131;GTEx Coexpression,1426	CD83,TES,MT1X,ERFE,CDC20,VSIG2,ZC3H12A,SMG7-AS1,CYP1B1,NEK2,TRIM26,CHAC1,LINC01465,KPNA2,JUNB,PHLDA1,GABARAPL1,IGFBP3,IFRD1,CDC25A,GEM,TM4SF1,FNDC8,CDC25B,DEPDC1B,MTHFD2,GPR161,DDIT3,CLDN7,SCG5,TRIB3,KIF20A,CES3,ATF3,EPHA2,DLX2,RRAD,CDCA5,INSIG1,HMMR,TMTC4,SEL1L3,EFNB2,SOCS2,UGCG,CCNB1,PODXL,STC2,WBP2NL,ALX3,HMOX1,PMAIP1,ECT2,CGA,CPA4,TMEM184A,CDT1,EGR1,JUND,GADD45B,GADD45A,ASNS,GDF5,EIF1,NFKBIA,…
542	SMAD9	561.7	ARCHS4 Coexpression,891;Enrichr Queries,72;GTEx Coexpression,722	ZBTB26,TNC,RORA,ABAT,JADE2,VSIG2,CYP1B1,PHLDA1,TNS1,POSTN,KCTD19,CXADR,IGFBP5,SEMA6D,IGFBP3,WNT5A,EBF1,PGF,COL4A2,IFT81,COL4A1,PAPPA,CRYZL1,ZNF713,PLPP3,ATF3,BEX1,SDC2,LPAR1,FBLN5,C3,SOCS2,INPP5J,HMOX1,CPA4,BBS1,EGR1,JAG1,SMAD3,GADD45B,CAV1,FN1,NR2F2,CCDC9B,MCC,DCLK1,SMAD7,BMP4,CXCL10,NR4A1,BMP2,COL5A1,BAMBI,ID2,RCAN2,BHLHE40,CNTN1,FGFR3,DRAXIN,SYNM,CDKN1A,BTG2,TENM4,ITGB3,BHLHE41,SLC7A11,VLDLR,T…
543	TERF2	561.8	ARCHS4 Coexpression,528;Enrichr Queries,1307;ReMap ChIP-seq,186;GTEx Coexpression,226	EIF4A1,DENND5B,ZMYND8,ZC3H12D,KIF5C,FAM174B,ZNF726,DPF1,ARHGDIB,DHX58,MYB,ARL6IP5,NEK2,BSN,KPNA2,JUNB,RGS7,ZNF320,PNISR,KCTD19,ATP6V1G2,APLP1,VASH2,TMEM170B,MAPK8IP2,KNSTRN,CACNB1,PPP1R3F,MTHFD2,PPP1R3E,EEF1A2,ZNF713,CDIP1,LINC00887,MALAT1,CTXN2,RIN1,ZNF554,ATF3,ZNF674,BLK,FBLN7,BRSK1,PIF1,ITPR1-DT,ANKRD11,SP140,PDGFB,TACSTD2,ABHD8,CEND1,ARHGAP18,SLC1A5,PLA2G6,HIF1A,FBXO41,FBLN5,KIAA0040,SKA1,SEL…
544	SKOR2	562	ARCHS4 Coexpression,198;GTEx Coexpression,926	ANKRD13B,BRSK1,HDAC5,PTPRR,NYAP1,CCNF,CRMP1,LRP3,ARHGAP39,CELSR3,SHF,FAM171A2,ARVCF,PARD6A,SESN2,ZNF703,E2F1,ZNF503,ZNF821,AMH,ASIC3,POLE,TSSK5P,TPRN,APC2,MPP2,UPF1,ZFHX2,RAB3IP,DAB2IP,AZIN2,TEX14,SOX12,GRIN2C,DUSP8,MAPK8IP2,LRRC37B,CDC25A,PDRG1,MAPK8IP1,ATXN2L,PCP2,CAMK4,CDC42EP1,ZNF653,MDGA1,OBSL1,CERS1
545	ZFP1	564.3	ARCHS4 Coexpression,587;Enrichr Queries,704;GTEx Coexpression,402	DENND5B,FRMPD4,ZMYND8,ABAT,IKZF2,C1GALT1C1,OTUD6B-AS1,KIF5C,VSIG2,SESN1,DPF1,KPNA2,JUNB,RGS7,CPA3,CXADR,PGF,PPP1R3F,CTXN2,TSPYL4,BRSK1,BEX1,FOXG1,LPAR1,CEND1,ATXN7L3B,SLC1A5,NALCN,HIF1A,EFNB2,SOCS2,B4GALNT1,ECT2,ZNF665,RAB6B,MOAP1,EGR1,CDT1,SMAD3,GADD45B,GADD45A,ASNS,ARHGAP29,CDC6,SMAD7,NFKBIA,NR4A1,ID2,BHLHE40,CNTN1,NABP1,HBP1,CDK15,TOP2A,CDKN1A,BTG2,WDR47,CDKN1B,FSD1L,CA2,LRRTM2,PHGDH,EID2B,COA…
546	ZNF439	566	ARCHS4 Coexpression,895;Enrichr Queries,282;GTEx Coexpression,521	CYFIP2,SAMD9L,RORA,CELSR3,BACH2,VSIG2,ARHGDIB,TNFSF10,CYP1B1,ZNF841,JUNB,PHLDA1,ZNF320,PNISR,MYLIP,TLE2,KCTD19,ZNF680,IGFBP5,IGFBP3,ZNF14,RNF125,ZNF713,SRSF5,ZNF554,ATF3,ZNF674,LPAR1,FUT1,EFNB2,SOCS2,HCAR1,PMAIP1,TSPAN2,ZNF665,ZNF785,ZBED5,CPA4,ZNF660,EGR1,LINC01089,ZNF141,OGA,MIR4453HG,CXCL10,COL5A1,ID2,BHLHE40,XAF1,HNRNPA1L2,CDKN1A,BTG2,ZNF251,CXCL8,N4BP2L2,EPM2AIP1,CA2,NFKBIZ,PDE4B,CCR7,ZNF248…
547	ZNF83	566	ARCHS4 Coexpression,762;Enrichr Queries,790;ReMap ChIP-seq,241;GTEx Coexpression,471	KCNG1,CSF2,ANKRD36,ZMYND8,XYLT2,GIMAP2,GUCA1B,HJURP,RORA,IKZF2,PAPPA-AS1,CELSR3,RASSF1,BEST4,FAM174B,TUBB1,FDXR,CYP1B1,SLC26A11,ZNF841,TNS1,ZNF320,ZNF436-AS1,PNISR,ZNF165,TLE2,RSAD2,XXYLT1-AS2,IGFBP3,IFRD1,ZNF10,RPGRIP1L,CMBL,NEAT1,PRKAB1,KNSTRN,PGF,MYLK-AS1,ZNF713,MALAT1,TRIB3,SRSF5,NUPR1,XIST,NPTXR,PLPP3,PRR11,ATF3,ANKRD36B,ZNF674,ZNF672,BRSK1,CDCA3,CAPN10-DT,LPAR1,PLD1,FUT1,HIF1A,RHOBTB1,HCAR1…
548	MYF5	566.7	ARCHS4 Coexpression,115;Enrichr Queries,417;GTEx Coexpression,1168	MYLK2,TNC,FGF5,VSIG2,MYB,CYP1B1,MYOZ3,TMEM38A,TMEM38B,JUNB,POSTN,IGFBP5,FAM24B,IGFBP3,WNT5A,EBF1,PGF,RUNX2,CACNB1,PRR16,ALPK3,ATF3,RRAD,FOXG1,NTM,LPAR1,TWIST1,ARHGAP18,HIF1A,GLIS1,SKA1,UGCG,STC2,CLTCL1,HESX1,HOXC8,CPA4,EGR1,OSBPL6,SMAD3,GADD45A,CAV2,CAV1,FN1,NR2F2,LRRC66,BMP4,CXCL10,NR4A1,BMP2,BHLHE40,SNAI1,ITGBL1,SIM1,ULBP1,CDK15,CDKN1A,PTPRR,TNFAIP6,SIX1,TNFAIP3,TCF21,CXCL1,SLC7A11,CXCL3,MYPN,E…
549	NPAS3	569.3	ARCHS4 Coexpression,118;Enrichr Queries,914;GTEx Coexpression,676	DRAXIN,PCDHGB6,TENM4,DENND5B,HDAC11,FAM107A,TNC,ABAT,RORA,BACH2,TMEM47,KIF5C,PDE4B,ITGB8,FGFBP3,MCF2L2,NCKAP5,APC2,IGFBP5,SEMA6D,EBF1,ETV1,FOS,MTURN,PGM2L1,ENKUR,ITPKB,TGFBR3,PTP4A3,ADAM12,ZNF713,CDIP1,TNIK,PLPP3,DGKI,DDR2,CREB5,CRB2,NLGN3,NIM1K,FOXG1,NTM,LPAR1,CRMP1,HDAC9,NTN1,GNG2,CHST11,CNR1,SLITRK4,SPOCK1,SLITRK5,HES1,CSMD3,RUNX1T1,ARNT2,EGR1,MPP2,WWOX,BCHE,PTPRN2,MYEF2,PCDH9,NORAD,NEBL,PCDH7…
550	HOXB3	569.7	ARCHS4 Coexpression,855;Enrichr Queries,215;GTEx Coexpression,639	TES,MRGPRF,TNC,RORA,VSIG2,ADGRA2,CYP1B1,JUNB,PHLDA1,TNS1,POSTN,IGFBP5,IGFBP3,WNT5A,EBF1,EML1,PGF,RUNX2,DISP1,ATXN2L,COL4A2,COL4A1,ADAM12,ATF3,ATF4,ANKRD11,LPAR1,TWIST1,EFNB2,SOCS2,CNN1,CHST11,BLOC1S2,STC2,ZNF703,TSPAN2,HOXC8,CPA4,EGR1,JAG1,FZD2,SMAD3,FN1,IGF2,NR2F2,CCDC9B,ZFHX4,SMAD7,BMP4,CXCL10,MEX3B,COL5A1,ID2,BHLHE40,DCHS1,HOXD4,SYNM,CDKN1A,SIX1,TCF21,JPH2,TNFAIP8L1,PDE4B,UBTF,PMEPA1,EMILIN1,L…
551	TIGD7	570.3	ARCHS4 Coexpression,807;Enrichr Queries,411;GTEx Coexpression,493	SLC46A3,ZBTB26,MT1X,TM7SF2,ZEB1-AS1,VSIG2,SESN1,MYB,CYP1B1,TMEM38B,ZNF565,PHLDA1,TNS1,MYLIP,PNISR,MIR4458HG,CXADR,IGFBP5,ZNF10,CGRRF1,ZNF14,PGF,ZNF16,BSCL2,PLPP6,DDIT3,SPIN2B,ALPK3,TRIB3,ZNF674,LPAR1,CDKN2AIP,EFNB2,SOCS2,STC2,PMAIP1,ZNF821,ZNF660,EGR1,MOAP1,JAG1,GADD45B,NR2F2,VASN,SMAD7,NFKBIA,BHLHE40,NFE2L3,HBP1,UBAP1L,BRWD1,DET1,GPSM2,CDKN1A,LINC01273,BHLHE41,EPM2AIP1,CSRP2,CA2,NFKBIZ,ZNF280C,P…
552	E2F8	571	ARCHS4 Coexpression,10;Enrichr Queries,144;GTEx Coexpression,1559	TOP2A,ARHGAP11A,MYLK2,GPSM2,CDKN1A,CCNF,KIF14,HJURP,SIX1,BUB1B,MCM10,SLC7A11,MYPN,CDC20,PTTG1,EXO1,MYB,NUF2,MYOZ3,NEK2,MYBL2,TMEM38A,KPNA2,SKP2,ZNF367,POLE,LBR,DLGAP5,NDC1,DENND2C,GAS2L3,BORA,DARS2,FOS,KNSTRN,CDC25A,CDC25B,CCNA2,SLC7A5,ASPM,SGO2,DEPDC1B,PTP4A3,PSRC1,MTHFD2,DEPDC1,CKS2,KIF20A,KIF20B,FAM72D,DTL,PRR11,FAM72C,ATF3,FAM72B,SMTNL1,DDR2,FAM72A,PIF1,RNASEH2A,CDCA3,CDCA5,TTK,HMMR,CENPA,SKA…
553	TFEB	571	Literature ChIP-seq,131;ARCHS4 Coexpression,799;Enrichr Queries,566;GTEx Coexpression,788	GIMAP2,RORA,BACH2,CELSR3,GRAP2,ARHGDIB,ZC3H12A,FAM53B,FBXO6,SLC26A11,ZNF324,JUNB,TNS1,GABARAPL1,LINC02035,MIGA2,UNC5B,HCFC2,TUG1,RUNX3,RUNX2,GEM,DDIT3,ADAM8,TTLL11,EIF1B,ATF3,ABCG1,EPHA2,ATF4,ZNF672,BLK,SLC45A4,ZCCHC8,DLX2,NOTCH1,INSIG1,LPAR1,PDGFB,FPR2,PLA2G6,ARHGAP12,C3,SOCS2,CCNB1,GRPEL2,HMOX1,BMF,MAP2K6,LRRC37A3,EGR1,JUND,SMAD3,GADD45B,GADD45A,ANKRD22,TNFRSF10C,NFATC2,HPS3,NR1D1,CGN,ADAP1,SMA…
554	TFCP2L1	571.7	ARCHS4 Coexpression,174;Enrichr Queries,423;GTEx Coexpression,1118	EHF,WWC1,AQP3,RAPGEFL1,VSIG2,CYP1B1,JUNB,PHLDA1,CA13,TNS1,IGFBP5,IGFBP3,SLC11A2,KNSTRN,SDCBP2,SLC9A3,ERN2,COL4A2,COL4A1,CLDN7,CHMP4C,NUPR1,PLPP3,ATF3,LLGL2,EPHA2,GPR87,LPAR1,IL20RB,EFNB2,C3,SOCS2,PODXL,INPP5J,HMOX1,KCNN4,CPA4,JAG2,EGR1,GADD45B,NEBL,CAV1,FN1,CGN,CXCL10,NR4A1,COL5A1,TRPV4,BHLHE40,CNTN1,SERINC2,FGFR3,CPM,CDKN1A,BTG2,CRYBG1,CA2,SH3BGRL2,PMEPA1,UPP1,CGNL1,EDN1,TSC22D3,EMP1,IL17RE,FOS,…
555	HNF4A	571.8	Literature ChIP-seq,121;ARCHS4 Coexpression,789;ENCODE ChIP-seq,89;Enrichr Queries,973;ReMap ChIP-seq,173;GTEx Coexpression,1286	CYFIP2,EHF,JRK,TES,MRGPRF,ABAT,ACCS,ZC3H12D,DPYSL4,MYB,FDXR,CYP1B1,JUNB,NCKAP5,HES7,STARD3,HES6,ZNF165,CXADR,UNC5B,SOX12,RFX1,EML1,DEPDC1B,RNF125,DDIT3,GPR161,CLDN7,TYRO3,ATF3,LINS1,TSPYL4,CFB,PIF1,CDCA3,CDCA5,PDGFB,IL20RB,XPC,ADAMTS12,HIF1A,PRKCZ,C3,C5,FLRT2,GRPEL2,ALX3,RRS1,SLC19A3,HMOX1,CGA,PRR22,ST3GAL3,PLK3,GPR17,GSDMB,JUND,JAG1,ZNF141,FZD5,ABCA6,CYP4F3,PLK1,FN1,IL31RA,NFATC2,CGN,NR1D1,NR2F2…
556	ZSCAN30	572	ARCHS4 Coexpression,835;GTEx Coexpression,309	ZNF251,C2CD3,KCNC4,TMEM182,N4BP2L2,SHF,ZNF280D,EPM2AIP1,SPTLC3,KYNU,ZNF248,MCF2L2,TIGD1,COA5,ZNF320,ZNF436-AS1,PNISR,TLE2,GSTO2,ETV1,ABCC9,RNF144A,PPP1R3E,ZNF713,ZNF780B,ZNF780A,ZNF510,ZNF112,ZNF596,ZNF594,CAPN10-DT,GK5,ARVCF,HCAR1,ZNF862,ZNF785,ASIC3,ZNF585A,RUNX1T1,ADAM32,TUBE1,GRIN2C,WTIP,MLH3,TNRC6C,ZNF30,UBAP1L,XAF1,MDGA1,CCDC171
557	ZNF501	572.3	ARCHS4 Coexpression,578;Enrichr Queries,317;GTEx Coexpression,822	ZNF571,FGF2,KIF5C,VSIG2,CYP1B1,ZNF569,CHAC1,ZNF565,ZNF442,ZNF680,CXADR,GPT2,ZNF10,ZNF14,KNSTRN,MTHFD2,PRR16,ZNF713,TRIB3,ATF3,TSPYL4,IL20RB,FUT1,EFNB2,SOCS2,STC2,ZNF701,ZNF425,ZNF665,N4BP3,HOXC8,ZNF785,CPA4,EGR1,ZNF660,PLK3,JAG1,ZNF141,PTPRN2,GADD45A,RHBDD1,RAB3IP,FN1,ASNS,EIF2AK4,VASN,DCLK1,CXCL10,SLC6A9,RCAN2,BHLHE40,BRWD1,ULBP1,SPAG16,DET1,CXCL8,TNFAIP3,TMEM182,JRKL,VLDLR,EDA2R,SPTLC3,PDE4B,IT…
558	SAFB2	572.5	ARCHS4 Coexpression,750;GTEx Coexpression,395	ANKRD13B,ANKRD11,CAPN10-DT,ATP2A3,CHD2,CELSR3,FLCN,PIDD1,MNT,NDOR1,RAB26,UBTF,ZNF248,NINL,ZNF862,ASIC3,POLE,RBM10,ZNF436-AS1,KDM6B,BBS1,PNISR,UPF1,ZNF483,TLE2,LINC01089,CREBBP,JUND,MIB2,ARID5A,PILRB,SOX12,TMEM175,POU6F1,NFKB2,ATXN2L,ITPKB,PPP1R3F,PPP1R3E,ZNF780B,SRSF5,HNRNPH3,UBAP1L,SPACA6,YPEL4
559	ZKSCAN1	572.8	ARCHS4 Coexpression,628;ENCODE ChIP-seq,102;Enrichr Queries,1202;ReMap ChIP-seq,206;GTEx Coexpression,726	TES,ZMYND8,ICAM4,ABAT,LDLRAD4,ADGRA2,TNFSF10,FBXO6,JUNB,HES7,CXADR,UNC5B,RFX2,SOX12,TMEM170B,PLPP6,ZNF837,IFT81,CLDN7,TYRO3,ZNF713,TRIB3,RIN1,PLPP3,ZFPM1,LLGL2,ATF4,EPHA2,BEX1,TTYH2,PPP1R35,SP140,XPC,ATXN7L3B,HIF1A,C3,C5,SLC19A3,KCNN4,PRR22,ZBED3,EGR1,PLK3,CDT1,XBP1,LINC01089,CREBBP,JUND,PTPRN2,GADD45B,CYP4F3,RAB27B,CGN,NR1D1,NR2F2,TRERF1,AIF1L,ACER2,FBXL8,MEX3B,ID2,ZFAT,SNAI1,WDR5B,MATN1-AS1,HBP…
560	NEUROD1	574.5	ARCHS4 Coexpression,516;Enrichr Queries,1111;ReMap ChIP-seq,121;GTEx Coexpression,550	PRDM8,ANKRD13B,CRTC1,CHRM4,ICAM4,CELSR3,TM7SF2,RGS4,RASSF1,BEST4,CYSRT1,KIF5C,FAM174B,SESN2,MYB,TUBB1,FBXO6,SLC25A42,HADH,JUNB,LZTS3,HES7,TLE2,ATP6V1G2,CISH,IGFBP5,NFKBIL1,APLP1,EBF1,SOX12,NEAT1,CACNB2,CLDN7,SCG5,TRIB3,MALAT1,ZFPM1,SCG2,ATF3,EPHA2,LINC01011,GNAZ,NYAP1,RNASEH2A,BEX1,SHMT2,DDX39B-AS1,PPP1R35,NXPH4,FOXG1,ABHD8,LPAR1,CEND1,SLC1A5,FUT1,C3,FAM171A2,TSPAN2,KCNN4,SCN3B,HOXC8,ASIC3,TMEM18…
561	HOXB6	576.3	ARCHS4 Coexpression,705;Enrichr Queries,231;GTEx Coexpression,793	TNC,MRGPRF,PLAT,PVR,BEST4,VSIG2,MYB,CYP1B1,JUNB,PHLDA1,POSTN,IGFBP5,IGFBP3,WNT5A,MYO7B,EBF1,ACSL5,PRKAB1,TM4SF1,RUNX2,SLC9A3,ERN2,COL4A2,SATB2-AS1,CLDN7,ADAM12,ADTRP,CES3,ATF3,LLGL2,EPHA2,ANKRD11,LPAR1,TWIST1,SLC1A5,EFNB2,C3,SOCS2,ZNF703,HMOX1,HOXC8,CPA4,EGR1,GSDMB,JAG1,FZD2,SMAD3,FZD5,GADD45B,CAV1,FN1,IGF2,CGN,NR2F2,SMAD7,VIL1,BMP4,CXCL10,BMP2,TMEM236,COL5A1,BAMBI,ID2,BHLHE40,CNTN1,HOXD4,SERINC2…
562	ZNF596	576.3	ARCHS4 Coexpression,918;Enrichr Queries,320;GTEx Coexpression,491	ANKRD36,RORA,CELSR3,BACH2,CYP51A1-AS1,ZC3H12D,VSIG2,SESN1,SESN2,ZNF569,CYP1B1,CHAC1,ZNF320,TLE2,KCTD19,ZNF680,UNC5B,SEMA6D,ZNF10,PGF,ATXN2L,PCP2,IFT81,DDIT3,ZNF713,ATF3,ZNF674,LPAR1,ARHGAP18,CDKN2AIP,SOCS2,HCAR1,HMOX1,PMAIP1,ZNF821,ZNF546,BMF,ZNF425,ZNF665,ASIC3,ZNF785,CPA4,LRRC37A3,EGR1,PINLYP,FN1,ASNS,GDF5,CXCL10,TMEM236,ID2,ZNF30,BHLHE40,NFE2L3,SPIRE2,UBAP1L,XAF1,ZNF653,CDKN1A,ZNF251,CXCL8,TNF…
563	FOXJ1	578.7	ARCHS4 Coexpression,173;Enrichr Queries,493;GTEx Coexpression,1070	SPAG17,CDKN1A,BTG2,SPEF2,HSPB8,TNC,ARHGAP39,SLC7A11,TTC29,ZDHHC1,AQP3,CA2,VSIG2,MYB,TNFAIP8L1,CYP1B1,JUNB,CGNL1,CFAP44,TNS1,OVGP1,HES6,IGFBP5,UNC5B,SPHK1,IGFBP3,LRRIQ1,RFX2,EMP1,IQCD,FOS,WNT9A,NSUN7,GEM,PGF,ENKUR,ACTA2,SLC7A5,ERN2,PTP4A3,ELF3,CCDC74A,CCDC190,MAPRE3,SPATA18,CRYAB,ATF3,DDR2,EPHA2,DNAH1,TAGLN,CEBPD,RRAD,DNAH5,DNAH6,CCDC146,PDGFB,LPAR1,NTN1,DLL1,EFNB2,C3,DZANK1,DCDC2B,NNAT,NPHP1,CCL2…
564	RUNX3	579.6	ARCHS4 Coexpression,926;ENCODE ChIP-seq,108;Enrichr Queries,628;ReMap ChIP-seq,152;GTEx Coexpression,1084	CYFIP2,HCP5,ZC3H12D,CDC20,IL4I1,LACTB,ZFHX4-AS1,MYB,ARL6IP5,FAM53B,CYP1B1,JUNB,HES7,GBP5,ATP6V1G2,NFKBIL1,RUNX3,ZNF14,RUNX2,EID3,MTHFD2,SPIN2B,NHLRC1,KIF20B,ATF3,LINC01852,SH2D2A,SP140,CDCA5,ITPR1-DT,LPAR1,MIR3142HG,SKA1,C3,HSD11B1,FAM171A2,CHST11,GRPEL2,HMOX1,B4GALNT1,KCNN4,PRELID3A,SNHG1,EGR1,BBS1,XBP1,LINC01089,ZNF141,GADD45B,GADD45A,FN1,NFATC2,TNFSF4,ID2,TNFSF9,NOX4,MATN1-AS1,TMCC2,GRAP,SPAG1…
565	E2F4	580.2	Literature ChIP-seq,60;ARCHS4 Coexpression,1459;ENCODE ChIP-seq,21;Enrichr Queries,924;ReMap ChIP-seq,207;GTEx Coexpression,810	IPO13,FAM110A,OTUD6B-AS1,MYB,ZC3H12A,FDXR,JUNB,HES7,ZNF10,SOX12,RFX1,HCFC2,PRKAB1,EML1,DEPDC1B,EID3,MTHFD2,DDIT3,CLDN7,PRR11,LINS1,ATF3,ATF4,PIF1,CDCA3,SHMT2,CDCA5,XPC,HIF1A,PRKCZ,SKA1,CHST11,KCNQ1OT1,BLOC1S2,SFN,HOXC8,ST3GAL3,PLK3,CREBBP,JUND,PLK1,RAB3IP,NR1D1,CDC6,NR2F2,EIF1,POU6F1,MEX3B,ZFAT,HNRNPA1L2,MESP1,WDR47,CDKN1A,CDKN1B,PHF23,KCNC4,SMG9,JRKL,BBC3,JPH2,ING3,CSRP2,NUF2,RRP12,ZNF248,FGFBP3…
566	HOXD4	580.3	ARCHS4 Coexpression,1039;Enrichr Queries,612;GTEx Coexpression,90	DUBR,DET1,CDKN1A,PCDHGB6,MRGPRF,TNC,SIX1,TCF21,HNMT,EDA2R,EDNRA,ADGRA2,VSIG2,CYP1B1,EMILIN1,JUNB,PHLDA1,OSR2,IGFBP5,TRPC4,IGFBP3,WNT5A,EBF1,BGN,ETV1,FOS,IL17RD,PRLR,PGF,DCN,RUNX2,TGFBR3,AR,PTP4A3,PAX8,COL4A2,COL4A1,GPR161,NR2F2-AS1,ADAM12,LINC01139,GAS1,ATF3,DDR2,LEPROT,L3MBTL3,TNXB,C1S,CEBPD,LPAR1,TACSTD2,TWIST1,EFNB2,BNC2-AS1,FLRT2,CASKIN2,ZNF703,ZNF503,CCL2,SEC14L1P1,HCG11,MSX1,ZNF665,N4BP3,HO…
567	NKX21	581	ARCHS4 Coexpression,430;GTEx Coexpression,732	CPM,DLX2,SDC2,LRRK2,FOXG1,LPCAT1,CRMP1,PLA2G6,ZDHHC1,PRKCZ,HDAC9,DLL1,SLC4A5,EPM2AIP1,MAT2A,INPP5J,PLEKHH1,SCARF1,CGNL1,MPZL2,CSGALNACT1,ANKRD29,TLE2,CXADR,SLC11A2,BMP8A,DIO2,PAX8-AS1,WNT9A,CGN,NEAT1,KNSTRN,GFRA2,RNF144B,PAX8,ELF3,IFT81,SLCO2A1,CRYZL1,TRIM36,SRSF5,GLCCI1,PLPP3,OBSL1,ADGRL2
568	ZNF780B	581.7	ARCHS4 Coexpression,589;Enrichr Queries,982;GTEx Coexpression,174	SAMD9L,ZNF251,DENND5B,ANKRD36,ZBTB26,RORA,TMEM182,SLC7A11,IKZF2,CHD2,N4BP2L2,ZNF280D,FLCN,EPM2AIP1,VSIG2,DNAJC3-DT,ITGB8,ZNF248,NINL,MCF2L2,RALGPS1,TIGD1,CFAP44,ZNF320,PNISR,ZNF483,ZNF680,GSTO2,TSC22D3,ZNF10,ABCC9,FOS,PGM2L1,PGF,PTP4A3,BBS10,PPP1R3E,RBM12B,ZNF713,ZNF514,SRSF5,RAD51-AS1,HNRNPH3,ZNF512,ZNF780A,ZNF674,DDR2,ZNF594,LPAR1,CDKN2AIP,GK5,HCAR1,KCNQ1OT1,TP53INP1,ZNF701,ZNF546,CSMD3,ZNF665,…
569	ZNF823	582	ARCHS4 Coexpression,1200;Enrichr Queries,48;GTEx Coexpression,498	EHF,MT1X,AQP3,CYSRT1,VSIG2,SESN1,MYB,CYP1B1,CHAC1,KPNA2,JUNB,PHLDA1,ZNF442,MYLIP,IGFBP3,TICAM1,SDCBP2,ZNF14,PGF,DDIT3,CLDN7,CHMP4C,TRIB3,ATF3,EPHA2,ZNF670,GPR87,INSIG1,TACSTD2,PLD1,EFNB2,SOCS2,UGCG,STC2,GRPEL2,ZNF703,HMOX1,PMAIP1,N4BP3,CPA4,TMEM184A,EGR1,FZD2,SMAD3,GADD45B,GADD45A,CGN,SMAD7,NFKBIA,CXCL10,MEX3B,LPAR5,BAMBI,ID2,BHLHE40,NFE2L3,MXD1,BRWD1,SERINC2,TOP2A,CSRNP1,CDKN1A,BTG2,CRYBG1,CXCL8…
570	MNX1	582.8	Literature ChIP-seq,53;ARCHS4 Coexpression,387;Enrichr Queries,899;GTEx Coexpression,992	SLC46A3,HDAC11,ICAM4,IKZF2,VSIG2,MYB,CYP1B1,TSSK5P,TNS1,HES7,HES6,UNC5B,SLC11A2,TMEM170B,HCFC2,EML1,PLPP6,EID3,MTHFD2,HECW2,CLDN7,TYRO3,TRIB3,ZFPM1,ATF3,CCNO,LLGL2,KCTD16,TTYH2,FOXG1,LPAR1,TWIST1,STC1,CDKN2AIP,TRPM2,CYP27B1,FAM171A2,STC2,RDH10,ZNF703,INPP5J,HOXC8,JAG2,EGR1,CDT1,XBP1,FZD2,PTPRN2,GADD45B,TSLP,PLK1,FN1,IL31RA,NR2F2,NR1D1,CDC6,GDF5,FBXL8,MEX3B,MEX3A,ID2,TNFSF4,GRAP,SIM1,RCOR2,PCSK1,C…
571	MESP2	583	ARCHS4 Coexpression,735;Enrichr Queries,539;GTEx Coexpression,475	EHF,FRMPD4,VSIG2,DPF1,MYB,CHAC1,JUNB,RGS7,CA13,HES6,KCTD19,IGFBP3,MYH16,PGF,FAM106A,KCNQ3,ZNF713,PKP1,ADAM8,NUPR1,CTXN2,ATF3,ZNF674,EPHA2,BRSK1,NYAP1,FOXG1,LPAR1,CEND1,SKA1,TRPM2,FAM171A2,HCAR1,STC2,HMOX1,B4GALNT1,ZNF665,RAB6B,PRELID3A,CPA4,EGR1,NGFR,LINC01122,SMAD3,PINLYP,GADD45B,NR1D1,SMAD7,BMP4,CXCL10,NR4A1,ID2,BHLHE40,FNDC10,SNAI1,NFE2L3,SPIRE2,FGFR3,MESP1,CDKN1A,BTG2,MIR137HG,ATP2A3,SIX1,SLC…
572	CREB5	584.3	ARCHS4 Coexpression,618;Enrichr Queries,73;GTEx Coexpression,1062	GIMAP2,TNC,PLAT,RORA,BACH2,VSIG2,ARHGDIB,TUBB1,CYP1B1,JUNB,PHLDA1,TNS1,IGFBP5,IGFBP3,EBF1,GEM,RUNX2,LUCAT1,ADAM8,PLPP3,ATF3,SLC45A4,FOXG1,LPAR1,LPAR2,FPR2,EFNB2,C3,NUAK2,HMOX1,PMAIP1,CPA4,EGR1,JAG1,SMAD3,GADD45B,GADD45A,CAV1,CYP4F3,TNFRSF10C,FN1,DCLK1,SMAD7,NFKBIA,CXCL10,NR4A1,NR4A3,COL5A1,ID2,BHLHE40,CNTN1,ST20,MXD1,KIAA0825,INKA2,CSRNP1,CDKN1A,BTG2,CXCL8,TNFAIP6,LRRK2,SIRPB2,TNFAIP3,CXCL1,SLC7A…
573	SP100	584.7	ARCHS4 Coexpression,534;Enrichr Queries,810;GTEx Coexpression,410	RTP4,HCP5,ANKRD13B,SAMD9L,CDKN1A,LRRK2,HDAC11,GIMAP2,TNC,CGAS,TNFAIP3,RCSD1,CTSS,ZC3H12D,IFIH1,CASP8,ARHGDIB,DHX58,NFKBIZ,TNFSF10,RAC2,CASP1,PDE4B,PHGDH,JUNB,GBP5,RSAD2,EMP1,BTN3A3,BTN3A2,FOS,TNFRSF1B,TGFBR2,PPP1R3F,RNF125,IL1B,WDFY1,ARHGEF4,CDIP1,MAPRE3,NUPR1,CD47,ATF3,CFB,DDR2,NYAP1,SELPLG,SP140,USP18,HELZ2,C3,FAM111A-DT,ZNF701,HMOX1,PMAIP1,CCL2,GBP2,MPP2,EGR1,GADD45B,MX2,CAV1,FN1,HPS3,KLF4,NFK…
574	ZNF135	585	ARCHS4 Coexpression,565;Enrichr Queries,889;GTEx Coexpression,301	DRAXIN,CDKN1A,ZNF251,SPEF2,TENM4,ANKRD36,RORA,GRIK1,LDLRAD4,BACH2,LACTB,EPM2AIP1,PDE4B,PMEPA1,ZNF248,NINL,MCF2L2,ARFGEF3,CGNL1,TNS1,RGS7,ZNF436-AS1,CSGALNACT1,PNISR,UPF1,ZNF483,KCTD19,PTGIS,IGFBP5,EBF1,ZNF10,SOX12,PGF,PTP4A3,IFT81,PPP1R3E,ZNF713,ZNF514,ZNF780B,MALAT1,SRSF5,HNRNPH3,ZNF512,SPACA6,OBSL1,ZNF674,DDR2,CREB5,KCTD16,ZNF112,ZNF594,BEX1,NTM,FOXG1,LPAR1,FOXO6,CRMP1,PLA2G6,HDAC9,SOCS2,TRPM2,…
575	ZNF337	585.3	ARCHS4 Coexpression,392;Enrichr Queries,439;GTEx Coexpression,925	CYFIP2,JRK,DENND5B,ANKRD36,HJURP,CELSR3,KIF5C,SESN1,SESN2,FDXR,JUNB,PNISR,TLE2,CMBL,NEAT1,ZNF14,PRKAB1,PGF,CDC25B,DDIT3,MALAT1,SRSF5,ATF3,NOTCH1,FOXG1,XPC,EFNB1,PODXL,PMAIP1,ZNF785,ZNF660,EGR1,BBS1,SMAD3,GADD45A,OGA,ASNS,PILRB,GRIN2C,ZNF30,BHLHE40,MDM2,UBAP1L,BRWD1,HNRNPA1L2,PTPRR,CDKN1A,BTG2,SYNM,TENM4,KIF14,CHD2,BBC3,SHF,PIDD1,EPM2AIP1,PMEPA1,ZNF248,NINL,SLC2A10,TSC22D3,ETV1,AEN,FOS,NBPF1,DDB2,…
576	CREB3L4	586	ARCHS4 Coexpression,780;Enrichr Queries,104;GTEx Coexpression,874	EHF,ZMYND8,WWC1,ABAT,TM7SF2,CDC20,FAM174B,VSIG2,MYB,CYP1B1,JUNB,HES6,GABARAPL1,IGFBP5,GPT2,PRLR,TM4SF1,VMAC,AR,MTHFD2,CLDN7,TRIB3,NUPR1,KIF20A,STEAP2,ATF3,ZNF552,LLGL2,CDCA5,INSIG1,HMMR,SLC1A5,SOCS2,CCNB2,CCNB1,FAM111A-DT,BMF,KCNN4,ECT2,CPA4,TMEM184A,EGR1,CDT1,XBP1,GREB1,PLK1,FN1,ASNS,CGN,CDC6,FBXL8,CXCL10,NR4A1,BAMBI,TRPV4,ID2,BHLHE40,CNTN1,TOP2A,MESP1,CDKN1A,BTG2,ATP2A3,SLC7A11,DUSP16,HERPUD1,N…
577	HOXC11	587	ARCHS4 Coexpression,715;Enrichr Queries,938;ReMap ChIP-seq,212;GTEx Coexpression,483	CSF3,CDKN1A,SIX1,RORA,VSIG2,MYB,MFSD3,CYP1B1,MYBL2,JUNB,PHLDA1,TSSK5P,POLH,PHLDA3,IGFBP5,IGFBP3,WNT5A,EBF1,DARS2,ETV1,FOS,ETV3,RUNX3,PRLR,RHOD,RUNX2,ZNF16,RHOB,GAS6-DT,SLC7A5,PTP4A3,RASAL2-AS1,PAPPA,ADAM12,PRR16,CDC42EP1,NHLRC1,RCCD1,DDR2,DLX2,TUFT1,NXPH4,LPAR1,TWIST1,XPC,SLC1A5,SBSN,SOCS2,RAB26,STC2,ZNF703,E2F1,ZNF503,CHML,MSX1,ALOXE3,HOXC8,LINC01204,RUNX1T1,CPA4,TMEM184A,LAMC1-AS1,EGR1,CDT1,XBP…
578	ZNF92	587.3	ARCHS4 Coexpression,1218;Enrichr Queries,919;ReMap ChIP-seq,51;GTEx Coexpression,161	CCNF,HDAC11,IKZF2,ERFE,ZC3H12D,ZNF726,MYB,ZC3H12A,DPF1,TNFSF11,FBXO6,MYOZ3,STARD3,MIRLET7BHG,UNC13A,CXADR,XXYLT1-AS2,SOX12,EML1,RUNX3,PLPP6,DEPDC1B,PAPPA,LUCAT1,KIF20B,PRR11,ZFPM1,EIF1B,EPHA2,PIF1,NYAP1,CDCA5,PDGFB,PLA2G6,MIR3142HG,HIF1A,SKA1,C3,FAM171A2,KCNN4,PRR22,JAG2,TMEM184A,NGFR,EGR1,LINC01089,JUND,ZNF141,GADD45B,NEBL,OSGIN1,IGF2,CDC6,MEX3A,ID2,TNFSF9,MATN1-AS1,TOP2A,CSRNP1,BTG2,LINC01273,M…
579	FOXO4	587.3	ARCHS4 Coexpression,833;Enrichr Queries,338;GTEx Coexpression,591	IPO13,HDAC11,FAM107A,TM7SF2,PAIP2B,ZFHX4-AS1,VSIG2,SESN1,FAM53B,JUNB,PHLDA1,TNS1,MYLIP,PAQR6,GABARAPL1,IGFBP5,IGFBP3,TMEM170B,MTURN,DDIT3,ADAM8,NUPR1,PLPP3,ATF3,SLC45A4,NOTCH1,TTYH2,ABHD4,INSIG1,LPAR1,FPR2,HIF1A,SOCS2,HMOX1,PMAIP1,BMF,PCK2,EGR1,JUND,SMAD3,GADD45B,GADD45A,TNFRSF10C,ADAP1,SMAD7,NFKBIA,NR4A1,PEX5L,BAMBI,ID2,BHLHE40,TMCC2,HBP1,MXD1,CDKN1A,BTG2,CDKN1B,MRPS14,LRRK2,AATK,SIRPB2,CTSS,SIR…
580	SCRT1	587.5	ARCHS4 Coexpression,28;Enrichr Queries,1147	SNAP25,ANKRD13B,CDKN1A,CRTC1,AATK,ELFN1,CELSR3,DPYSL4,KIF5C,BSN,APC2,UNC13A,ATP6V1G2,APLP1,EBF1,PPP2R5B,FOS,DUSP8,MAPK8IP2,MTURN,MAPK8IP1,CACNB1,PTP4A3,DNAJC6,PITPNM3,EEF1A2,ARHGEF4,MAPRE3,NPTXR,SCG2,BRSK1,DLX2,SEMA7A,NYAP1,TMEM121B,LPAR1,CRMP1,CEND1,LRP3,NTN1,FBXO41,DNAJB2,TRPM2,KIAA0513,FAM171A2,SV2A,CAMK2N2,SPOCK1,RAB6B,EGR1,PTPRN2,GDF15,NR1D1,NMNAT2,SYT7,DCLK1,MEX3A,RAB15,BHLHE40,MAP3K10,APBA…
581	TBX19	588.7	ARCHS4 Coexpression,830;Enrichr Queries,42;GTEx Coexpression,894	ZNF571,CD83,RORA,CELSR3,ZC3H12D,VSIG2,MYB,SLC26A11,CHAC1,JUNB,TNS1,HES6,KCTD19,IGFBP5,ARID5A,ZNF10,RUNX3,GEM,RUNX2,FAM106A,DDIT3,GPR161,SCG5,ZNF713,TRIB3,NUPR1,PLPP3,SCG2,ATF3,ZNF674,LPAR1,FOXO6,MEG9,HCAR1,HMOX1,PMAIP1,BMF,CGA,KCNN4,ZNF665,ZNF785,CPA4,JAG2,EGR1,CDK18,JAG1,VCAM1,SMAD3,PINLYP,GADD45B,GADD45A,FN1,NFATC2,PILRB,NR1D1,ABTB2,NFKBIA,CXCL10,NR4A1,NR4A3,SLC6A9,TMEM236,ID2,TNFSF4,BHLHE40,CN…
582	FOXL2	591.7	ARCHS4 Coexpression,772;Enrichr Queries,755;GTEx Coexpression,248	VLDLR-AS1,MRGPRF,RORA,DPYSL4,VSIG2,CYP1B1,TSSK5P,PAMR1,OSR2,IGFBP5,IGFBP3,WNT5A,EBF1,ZNF10,RUNX3,COL4A2,COL4A1,NR2F2-AS1,RIN1,OBSL1,ATF3,EPHA2,DLX2,FOXG1,LPAR1,FOXO6,TWIST1,SLC1A5,BNC2-AS1,FLRT2,KCNQ1OT1,STC2,PMAIP1,ZNF665,CPA4,ZNF660,EGR1,ZNF141,PTPRN2,FZD2,CAV1,GREB1,PLK1,FN1,IGF2,NR2F2,MCC,VASN,BMP4,NR4A1,CXCL10,BMP2,MEX3A,NR4A3,COL5A1,BAMBI,ID2,BHLHE40,CNTN1,TNFSF9,HOXD4,FGFR3,CDK15,DUBR,DET1…
583	ZIC5	592.3	ARCHS4 Coexpression,436;Enrichr Queries,766;GTEx Coexpression,575	CRTC1,TNC,BUB1B,RORA,CELSR3,CDC20,KIF5C,VSIG2,MYB,BSN,PHLDA1,LZTS3,TLE2,ATP6V1G2,UNC5B,IGFBP3,WNT5A,EBF1,VASH2,SOX12,CDC25A,ADAM12,KIF20B,ATF3,EPHA2,DLX2,PDGFB,LPAR1,TWIST1,HMMR,EFNB2,SOCS2,ORC1,PODXL,STC2,HESX1,PMAIP1,B4GALNT1,ASIC3,EGR1,JAG1,PTCH1,RAB3IP,NR2F2,CDC6,GRIN2C,ZFHX4,AIF1L,BMP4,MEX3A,ID2,ZNF30,BHLHE40,UBAP1L,FGFR3,RCOR2,SNAP25,PTPRR,CDKN1A,SIX1,SLC7A11,SHF,CSRP2,HEY2,MYBL2,PHGDH,DLGA…
584	MEF2A	594	Literature ChIP-seq,115;ARCHS4 Coexpression,890;ENCODE ChIP-seq,54;Enrichr Queries,1166;ReMap ChIP-seq,104;GTEx Coexpression,1235	ZMYND8,LDLRAD4,IKZF2,ZC3H12D,MYB,ARL6IP5,FAM53B,JUNB,SLC12A7,TNS1,HES7,ATP6V1G2,NFKBIL1,RFX1,RUNX3,MTHFD2,ALPK3,PLPP3,ZFPM1,ATF3,LINC01852,PDGFB,STC1,MIR3142HG,HIF1A,KCNN4,ZBED5,PRELID3A,EGR1,SNHG1,CDT1,LINC01089,CREBBP,JUND,JAG1,GADD45B,GADD45A,NEBL,SIAH2,FN1,OSGIN1,NR2F2,VASN,FBXL8,MIR221,ID2,NOX4,TNFSF9,HBP1,GRAP,RCOR2,CDKN1A,BTG2,ECM2,CDKN1B,ZFAND2A,BHLHE41,PRKAG2,TMEM182,SMG9,RCSD1,PPCDC,MYP…
585	YY1	594.7	Literature ChIP-seq,137;ARCHS4 Coexpression,935;ENCODE ChIP-seq,98;Enrichr Queries,1325;ReMap ChIP-seq,240;GTEx Coexpression,833	IPO13,CYFIP2,EIF4A1,ZMYND8,MT1X,ACCS,ZDHHC1,SLC4A5,BACH2,RASSF1,MYB,ZC3H12A,DHX58,ATXN7L2,SKP2,JUNB,HES7,ATP6V1G2,MIRLET7BHG,METTL1,NFKBIL1,RFX2,SOX12,RFX1,ZNF14,PRKAB1,ZNF16,EID3,PPP1R3E,DDIT3,CLDN7,NR2F2-AS1,TYRO3,SPIN2B,TRIB3,NHLRC1,KIF20A,PLPP3,ATF4,KCTD16,CDCA3,ANP32A,SDC2,CDCA5,SP140,LPAR1,PDGFB,CEND1,XPC,PLA2G6,HIF1A,MED12L,CDKN2AIP,KIAA0040,SKA1,C3,CYP27B1,INPP5J,B4GALNT1,N4BP3,HOXC8,ZBED…
586	NR5A1	595	ARCHS4 Coexpression,373;Enrichr Queries,965;GTEx Coexpression,447	TOP2A,CDKN1A,BTG2,SERPINA1,TSPAN12,DUSP16,ASGR1,TM7SF2,VSIG2,MYB,FDXR,AOX1,SLC26A11,MYBL2,JUNB,ZNF641,MAP3K5,MINAR1,GPT2,BTN3A3,BTN3A2,FOS,NBPF1,PGF,RHOB,TGFBR2,ERN1,ALDH3A2,TGFBR3,SLC7A5,PTP4A3,COL4A2,DDIT3,IL1RAPL2,LINC00887,LINC01537,MGARP,OBSL1,ABCG1,ATF3,ATF4,PPARD,DDR2,COX19,L3MBTL3,NOTCH1,CEBPD,VWCE,HIF1A,HSD11B1,C3,C5,E2F1,HMOX1,LDLR,PCK2,EGR1,CDT1,CREBBP,VCAM1,CD72,JUND,SMAD3,WHRN,GDF15,…
587	SOX3	595.3	ARCHS4 Coexpression,510;Enrichr Queries,943;GTEx Coexpression,333	SPAG16,DRAXIN,CDKN1A,TENM4,HDAC11,FAM107A,TNC,ABAT,ELFN1,TMEM47,FSD1L,CSRP2,DPYSL4,OTUD6B-AS1,CA2,HEY2,MYB,CYP1B1,PHGDH,FGFBP3,PHLDA1,NINL,CGNL1,HES6,IGFBP3,TSC22D3,APLP1,WNT5A,FOS,SOX12,IL17RD,ASRGL1,ENKUR,BSCL2,ACTA2,CCDC74A,EEF1A2,SCG5,CDIP1,MAPRE3,SCG2,OBSL1,ATF3,DDR2,NLGN3,CRB2,NYAP1,BEX1,LAMA1,FOXG1,LPAR1,CRMP1,TWIST1,FIGN,DLL1,DNAJB2,EFNB2,EFNB1,FAM171A2,ARVCF,PODXL,STC2,NNAT,CSMD3,MSX1,MP…
588	ZBTB1	595.7	ARCHS4 Coexpression,286;Enrichr Queries,814;GTEx Coexpression,687	ZMYND8,ZC3HAV1L,RORA,JADE2,IKZF2,CDC14A,ARHGDIB,JUNB,PHLDA1,PPP1R16B,PNISR,BORA,MYH16,FAM106A,RNF125,WDFY1,MALAT1,SRSF5,ATF3,ZCCHC8,PIF1,INSIG1,SH2D2A,SP140,ABHD8,XPC,PRKCZ,MIR3142HG,HIF1A,KIAA0040,ARHGAP12,SOCS2,FAM111A-DT,ATXN7,HESX1,ZNF665,EGR1,JAG1,JUND,SMAD3,GADD45B,FN1,HPS3,NR2F2,NFKB1,SMAD7,NFKBIA,NR4A1,NR4A3,ID2,BHLHE40,WDR5B,HBP1,ZNF654,BRWD1,CDKN1A,BTG2,CDKN1B,CRYBG1,TNFAIP3,JRKL,RCSD1,…
589	SATB1	596.5	ARCHS4 Coexpression,625;Enrichr Queries,380;ReMap ChIP-seq,289;GTEx Coexpression,1092	MAP10,CYFIP2,EIF4A1,GIMAP2,LDLRAD3,RORA,JADE2,LDLRAD4,ACCS,PVR,BACH2,RGS4,FGF5,ZC3H12D,SESN1,MYB,GRB10,TMEM38A,JUNB,PHLDA1,PPP1R16B,GBP5,CXADR,IGFBP5,LMO4,SEMA6D,IGFBP3,VASH2,NEAT1,KNSTRN,CACNB1,PPP1R3F,EEF1A2,KCNQ3,ALPK3,TNIK,SPATA18,PLPP3,DGKI,ATF3,EPHA2,TPH1,BEX1,INSIG1,LPAR1,ARHGAP18,SLC1A4,SLC1A5,FBXO43,HIF1A,XKRX,SOCS2,EFNB1,ZNF703,SLC19A3,HMOX1,PMAIP1,TSPAN2,ST3GAL3,MOAP1,GPR17,CDK18,EGR1,…
590	HES5	596.7	ARCHS4 Coexpression,631;Enrichr Queries,561;GTEx Coexpression,598	FAM107A,TNC,ABAT,BACH2,DPYSL4,VSIG2,DPF1,CYP1B1,JUNB,NCKAP5,MFSD2A,HES6,IGFBP5,IGFBP3,EBF1,SOX12,GEM,EEF1A2,CDIP1,NUPR1,PLPP3,ATF3,BRSK1,NYAP1,NOTCH1,FOXG1,GPR85,PDGFB,LPAR1,SLC1A4,EFNB2,EFNB1,FAM171A2,NUAK2,EGR1,JAG1,FZD2,SMAD3,GADD45B,IGF2,NR2F2,SMAD7,CXCL10,NR4A1,NR4A3,MEX3A,ID2,BHLHE40,FNDC10,CNTN1,CSPG5,MAP3K10,PLCH2,FGFR3,DRAXIN,CDKN1A,BTG2,ELFN1,CSRP2,CA2,HEY2,PHGDH,FGFBP3,MCF2L2,APC2,NOG,…
591	ZNF296	597	ARCHS4 Coexpression,1360;Enrichr Queries,45;GTEx Coexpression,386	HCP5,CCNF,BUB1B,MT1X,IKZF2,FAM110A,ZC3H12D,CDC20,VSIG2,ZC3H12A,MYB,CYP1B1,TRIM26,CHAC1,JUNB,PHLDA1,MFSD2A,HES6,BORA,IGFBP3,RUNX3,ATXN2L,MTHFD2,DDIT3,CLDN7,TRIB3,ADAM8,LINS1,ATF3,BLK,NOTCH1,SP140,CDCA5,INSIG1,PPP1R35,SLC1A5,HELZ2,SOCS2,NDOR1,ORC1,STC2,PMAIP1,HMOX1,N4BP3,CDT1,EGR1,GADD45B,GADD45A,PLK1,POU2F2,NFKB2,NFKBIA,CXCL10,LPAR5,ID2,BHLHE40,NFE2L3,TNFSF9,GRAP,NFKBIE,FGFR3,TP73,TOP2A,CSRNP1,CDK…
592	ZNF91	598.3	ARCHS4 Coexpression,536;Enrichr Queries,827;GTEx Coexpression,432	TOP2A,CYFIP2,SNAP25,PTPRR,CDKN1A,BTG2,WDR47,DENND5B,ANKRD36,MT1X,N4BP2L2,CELSR3,HERPUD1,SHF,ZNF280D,EPM2AIP1,FSD1L,CA2,SPTLC3,SESN1,ITGB8,ZNF248,BSN,JUNB,PHLDA1,MCF2L2,RALGPS1,TIGD1,LZTS3,PNISR,UPF1,GABARAPL1,ZNF483,CXADR,IGFBP5,IGFBP3,TSC22D3,ETV1,FOS,RHOB,ACTA2,CCNA2,TGFBR3,SLC7A5,ASPM,PTP4A3,PPP1R3E,ZNF780B,PLPP3,ZNF510,DDR2,PPP1R15A,ZNF594,CEBPD,INSIG1,FOXG1,PPM1H,CRMP1,HIF1A,GNG2,TP53INP1,GB…
593	BATF2	598.7	ARCHS4 Coexpression,341;Enrichr Queries,486;GTEx Coexpression,969	RTP4,CSRNP1,SAMD9L,CDKN1A,CD83,CXCL8,TNFAIP6,GIMAP2,ATP2A3,SIRPB2,TNFAIP3,CXCL1,CXCL3,CTSS,PPCDC,SIRPB1,IFIH1,IL4I1,CASP8,ARHGDIB,DHX58,NFKBIZ,CASP1,TNFSF10,FBXO6,CCR7,UPP1,GBP5,RSAD2,ARID5A,BTN3A3,BTN3A2,FOS,TRAF1,TNFRSF1B,ETV7,IL1A,CEACAM1,IL1B,ADAM8,NUPR1,ATF3,CFB,HBEGF,LILRA6,SELPLG,C1S,SP140,FPR2,USP18,KIAA0040,RELB,HELZ2,C3,HMOX1,PMAIP1,CCL2,ZNF467,APOL1,GBP2,CPA4,EGR1,VCAM1,GCH1,GADD45B,GD…
594	ZBED3	599.7	ARCHS4 Coexpression,1014;Enrichr Queries,115;GTEx Coexpression,670	SPAAR,GALNT15,HNMT,TM7SF2,VSIG2,SESN2,MYB,GRB10,CYP1B1,CHAC1,HADH,JUNB,PHLDA1,DGAT2,IGFBP5,UNC5B,IGFBP3,GPT2,EBF1,SOX12,PGF,CDC25B,ATXN2L,RNF125,COL4A1,MTHFD2,TRIB3,NUPR1,PLPP3,ATF3,KCTD15,LINC01852,ANP32A,SDC2,ANKRD11,NPR3,LPAR1,SLC1A4,SLC1A5,EFNB2,SOCS2,UGCG,CCNB1,HCAR1,STC2,CASKIN2,SLC19A3,HMOX1,PMAIP1,PCK2,EGR1,JAG1,SMAD3,GADD45B,CAV2,LVRN,FN1,ASNS,SMAD7,CXCL10,SLC6A9,BAMBI,ID2,BHLHE40,NMT2,A…
595	ZNF225	600	ARCHS4 Coexpression,793;GTEx Coexpression,407	MAP10,ZC3HAV1L,GPR89B,NUDT6,NTN1,EDA2R,RND1,WDCP,HCAR1,FPGT,ZNF726,ZNF701,SEC14L1P1,HES1,ZNF665,SKP2,ZNF785,MCF2L2,POLH,RUNX1T1,ZNF320,UPF1,KCTD19,BORA,SPRYD4,ZFP69B,DARS2,PROX2,TMC7,ABCC9,EIF2AK4,ZNF79,ZNF14,DDB2,KLHL9,BBS10,NMNAT1,RBM12B,WDR5B,ZNF713,ZNF780A,LNCTAM34A,ZNF554,ZNF773,ZNF674,ZNF112
596	ZBTB47	600.7	ARCHS4 Coexpression,225;Enrichr Queries,761;GTEx Coexpression,816	IPO13,MYLK2,SYNM,CDKN1A,BTG2,HSPB8,HDAC11,TESK1,AATK,LDLRAD4,MYPN,MYOM3,PAIP2B,JPH2,FSD1L,ADGRA2,PMEPA1,CYP1B1,TMEM38A,JUNB,TAPT1,COA5,TNS1,KDM6B,PAQR6,ADPRHL1,UNC5B,PLA2G4C,PGAM2,FOS,VASH1,TNFRSF1B,RUNX2,MTURN,RHOB,TGFBR2,MAPK8IP1,ACTA2,ITPKB,TGFBR3,CACNB1,PPP1R3F,PTP4A3,MRAS,COL4A1,EEF1A2,TYRO3,ALPK3,TTLL11,MAPRE3,CRYAB,DDR2,CREB5,SMTNL1,HDAC4,BRSK1,TAGLN,CEBPD,USP54,LPAR1,LRP3,FSTL3,DNAJB2,PDL…
597	ZNF835	601.3	ARCHS4 Coexpression,657;Enrichr Queries,1069;GTEx Coexpression,78	ANKRD13B,EIF4A1,CRTC1,WWC1,KIF5C,ZNF726,CYP1B1,BSN,LZTS3,TNS1,ZNF320,KCTD19,ATP6V1G2,CXADR,UNC13A,MAPK8IP2,PPP1R3F,CACNB2,ZNF713,ZNF554,ZNF674,GNAZ,NTM,LPAR1,CEND1,SEL1L3,SOCS2,TRPM2,FAM171A2,HCAR1,PODXL,B4GALNT1,N4BP3,ZNF665,ASIC3,ZNF785,CPA4,MOAP1,EGR1,PTPRN2,FN1,GRIN2C,DCLK1,POU6F1,CXCL10,COL5A1,TMEM236,ZNF30,BHLHE40,CNTN1,NFE2L3,SPIRE2,TSPY26P,UBAP1L,SNAP25,PTPRR,TENM4,VLDLR,SHF,ZNF248,MCF2L2…
598	TBX6	601.7	ARCHS4 Coexpression,997;Enrichr Queries,224;GTEx Coexpression,584	EHF,AQP3,BACH2,CYSRT1,VSIG2,ZNF726,JUNB,TNS1,CA13,ZNF320,TLE2,KCTD19,RSAD2,IGFBP5,UNC5B,IGFBP3,ARID5A,TICAM1,GEM,PGF,ZNF713,TRIB3,ADAM8,NUPR1,ZNF554,ATF3,ZNF674,EPHA2,LLGL2,SEMA7A,NOTCH1,GPR87,TACSTD2,LPAR1,C3,TRPM2,NUAK2,HCAR1,GRPEL2,HMOX1,SFN,BMF,N4BP3,KCNN4,ZNF665,ZNF785,TMEM184A,EGR1,CDK18,CDT1,GADD45B,GADD45A,FN1,IGF2,NR1D1,SMAD7,BMP4,NFKBIA,CXCL10,NR4A1,NR4A3,LPAR5,LPAR6,TRPV4,ID2,BHLHE40,S…
599	MECOM	602	Literature ChIP-seq,101;ARCHS4 Coexpression,1250;GTEx Coexpression,455	CYFIP2,SLC46A3,TES,XYLT2,ICAM4,JADE2,CDC14A,FAM110A,FAM174B,VSIG2,ARHGDIB,TNFSF10,FAM53C,ARL6IP5,FBXO6,SKP2,JUNB,PSPH,MAP3K5,TNS1,PPP1R16B,MYLIP,GAS2L3,UNC13A,CISH,CD93,GPT2,NFKBIL1,ARID5A,ACSL5,ANXA10,VASH1,RFX1,NEAT1,PRKAB1,RUNX3,PGF,RNF41,SLC9A3,ERN2,DEPDC1B,RNF125,IFT81,NUPR1,TNIK,ZFPM1,EIF1B,LLGL2,SLC45A4,PIF1,ABHD4,SHMT2,ARHGAP18,SLC1A4,FUT1,SLC9A1,SEL1L3,UGCG,NUAK2,CHST11,DHRS7B,SLAMF9,B4G…
600	ZNF318	602	ARCHS4 Coexpression,1052;Enrichr Queries,1286;ReMap ChIP-seq,24;GTEx Coexpression,46	TES,ZMYND8,HJURP,GUCA1B,BUB1B,JADE2,IKZF2,CDC14A,IL4I1,BEST4,PTTG1,ADGRA2,FAM174B,SESN1,MYB,TNFSF10,ARL6IP5,TNFSF11,NEK2,JUNB,PPP1R16B,PNISR,GABARAPL1,BORA,ATP6V1G2,ILF3-DT,XXYLT1-AS2,METTL1,NFKBIL1,VASH2,ZFP69B,ARID5A,NEAT1,TICAM1,CDC25A,MTURN,ATXN2L,SGO2,DEPDC1B,EID3,DDIT3,LINC00887,TRIB3,MALAT1,ATF3,CFB,ABCG1,BLK,PIF1,LINC01011,SEMA7A,NOTCH1,CDCA3,CDCA5,INSIG1,DDX39B-AS1,PPP1R35,ITPR1-DT,ANKRD…
601	KLF1	602.2	Literature ChIP-seq,88;ARCHS4 Coexpression,707;Enrichr Queries,658;ReMap ChIP-seq,143;GTEx Coexpression,1415	IPO13,EIF4A1,ZMYND8,HDAC11,ICAM4,ERFE,AQP3,CDC20,RASSF1,MYB,FAM53B,CHAC1,BSN,JUNB,TNS1,HES7,STARD3,HES6,PAQR6,MIRLET7BHG,RSAD2,PRKAB1,TM4SF1,DEPDC1B,ZNF837,MTHFD2,DDIT3,CLDN7,TRIB3,NHLRC1,KIF20B,ZFPM1,ATF3,ATF4,KCTD16,CDCA3,GRPEL2-AS1,RRAD,CDCA5,PPP1R35,CAPN10-DT,CEND1,C3,UGCG,HMOX1,KCNN4,N4BP3,PRR22,PCK2,TMEM184A,PLK3,CDT1,EGR1,SNHG1,LINC01089,JUND,GADD45A,SIAH2,NR2F2,CCDC9B,AIF1L,FBXL8,PEX5L,LP…
602	SP5	602.3	ARCHS4 Coexpression,611;Enrichr Queries,702;GTEx Coexpression,494	TNC,RORA,RAPGEFL1,FAM110A,VSIG2,MYB,CYP1B1,PHLDA1,OSR2,HES6,IGFBP5,IGFBP3,GPT2,WNT5A,EBF1,SOX12,CHMP4C,PKP1,OBSL1,ATF3,DLX2,SDC2,LPAR1,IL20RB,TWIST1,SLC1A5,SEL1L3,XKRX,EFNB2,C3,C5,STC2,CPA4,PCK2,EGR1,NGFR,TMEM86A,CDSN,FZD2,IGF2,TINCR,NR1D1,NR2F2,CP,DCLK1,BMP4,VIL1,CXCL10,BMP2,RNF227,BAMBI,ID2,BHLHE40,FGFR3,RCOR2,CDKN1A,BTG2,SERPINA1,SIX1,ASGR1,SPTLC3,CA2,CGNL1,EDN1,IL17RE,FOS,ETV3,DDB2,ACTA2,PTP4…
603	HOXC5	602.3	ARCHS4 Coexpression,1181;Enrichr Queries,484;GTEx Coexpression,142	DUBR,DET1,TNC,SIX1,TCF21,CDC20,ADGRA2,VSIG2,CYP1B1,MYBL2,PHLDA1,TSSK5P,OSR2,EDN1,IGFBP5,UNC5B,IGFBP3,WNT5A,NOG,EBF1,FOS,RHOD,PGF,DCN,RHOB,GAS6-DT,ACTA2,TGFBR3,PTP4A3,RASAL2-AS1,NR2F2-AS1,ADAM12,LINC01139,PRR16,GAS1,ATF3,DDR2,PTGFR,LEPROT,DLX2,TAGLN,CEBPD,NXPH4,LPAR1,TWIST1,XPC,SLC1A5,ADAMTS12,PRKCZ,UACA,FBLN5,CNN1,BNC2-AS1,FLRT2,STC2,ATOH8,ZNF703,E2F1,ZNF503,SEC14L1P1,HCG11,CHML,MSX1,ZNF665,HOXC8…
604	ZNF483	602.7	ARCHS4 Coexpression,388;Enrichr Queries,861;GTEx Coexpression,559	CYFIP2,ANKRD36,FRMPD4,TNC,FAM107A,RORA,CELSR3,CYP51A1-AS1,KIF5C,VSIG2,ZNF320,PNISR,UNC13A,IGFBP5,IGFBP3,ZNF10,IFT81,ZNF713,SCG5,TNIK,PLPP3,ATF3,ZNF674,DGKI,KCTD16,INSIG1,LPAR1,NALCN,MED12L,HCAR1,ZNF821,SCN3B,ASIC3,RAB6B,LRRC37A3,BBS1,ZNF660,EGR1,PTCH1,DCLK1,CXCL10,NR4A1,PEX5L,RCAN2,BHLHE40,CNTN1,FBXL2,SNAP25,SYNM,CDKN1A,BTG2,EPM2AIP1,CA2,ZNF248,NINL,MCF2L2,EID2B,ARFGEF3,TIGD1,UPF1,GSTO2,TSC22D3,T…
605	ATF1	602.8	ARCHS4 Coexpression,334;ENCODE ChIP-seq,107;Enrichr Queries,1057;ReMap ChIP-seq,100;GTEx Coexpression,1416	EIF4A1,ZMYND8,CDC20,LACTB,RASSF1,C1GALT1C1,FDXR,SKP2,JUNB,HES7,ZNF436-AS1,UNC13A,METTL1,XXYLT1-AS2,IFRD1,CMBL,MAPK8IP2,PRKAB1,MAPK8IP1,DEPDC1B,RNF125,ZNF837,MTHFD2,SNHG10,PPP1R3E,CLDN7,TRIB3,ADPRM,KIF20B,ZFPM1,CFB,ATF3,EPHA2,ATF4,SLC45A4,NYAP1,CDCA3,CDCA5,PPP1R35,SH2D2A,CEND1,IL20RB,XPC,HIF1A,C3,CYP27B1,CHST11,SNHG20,GRPEL2,SLAMF9,RRS1,HMOX1,CGA,RBM12,HOXC8,TMEM184A,CDT1,SNHG1,EGR1,XBP1,JUND,GADD…
606	ZNF423	603	ARCHS4 Coexpression,70;Enrichr Queries,542;GTEx Coexpression,1197	MYLK2,ANKRD13B,RORA,BACH2,CELSR3,ZFHX4-AS1,DPYSL4,ADGRA2,KIF5C,CYP1B1,MYOZ3,TMEM38A,TNS1,IGFBP5,EBF1,SOX12,MAPK8IP1,CACNB1,PPP1R3F,COL4A2,COL4A1,EEF1A2,PLPP3,OBSL1,NOTCH1,NYAP1,SDC2,NTM,LPAR1,FBLN5,EFNB2,FAM171A2,FLRT2,PODXL,ST3GAL3,CPA4,EGR1,JAG1,PTPRN2,CAV1,PTCH1,FN1,NR2F2,MCC,ZFHX4,DCLK1,SMAD7,AIF1L,CXCL10,BCL9,MEX3A,COL5A1,BHLHE40,DCHS1,FGFR3,RCOR2,DRAXIN,PCDHGB6,TENM4,SIX1,MYPN,TMEM47,PPP3CB…
607	FLYWCH1	603	ARCHS4 Coexpression,371;GTEx Coexpression,835	BRSK1,HDAC5,ZNF251,NYAP1,CRTC1,CEND1,AATK,LRP3,FBXO41,SHF,DNAJB2,KIAA0513,ARVCF,MNT,FAM53B,B4GALNT1,ZNF248,RUNX1T1,PNISR,TLE2,LINC01089,ILF3-DT,APLP1,DAB2IP,OGA,PPP2R5B,MIB2,DUSP8,MAPK8IP2,TMEM175,RALY-AS1,POU6F1,MAPK8IP1,TNRC6C,ITPKB,PPP1R3E,ARHGEF4,MAP3K10,INTS7,ATP13A2,MAFK,MAPRE3,UBAP1L,PLCH2,HNRNPA1L2,SLC24A5,HCN2
608	ZFP82	603.3	ARCHS4 Coexpression,1092;Enrichr Queries,285;GTEx Coexpression,433	RORA,BACH2,ZEB1-AS1,KIF5C,VSIG2,SESN1,ZNF569,CYP1B1,PHLDA1,KCTD19,CXADR,IGFBP5,IGFBP3,ZFP69B,SOX12,ZNF14,EML1,PGF,MTHFD2,CRYZL1,ZNF713,SPIN2B,TRIB3,ZNF554,ZNF674,ATF3,ABCG1,ZNF391,LPAR1,SLC1A5,SOCS2,HCAR1,PMAIP1,ZNF665,ZNF785,PRELID3A,CPA4,ZNF660,EGR1,PINLYP,GADD45B,GADD45A,ASNS,BMP4,NFKBIA,CXCL10,NR4A1,ID2,ZNF30,BHLHE40,NFE2L3,TSPY26P,XAF1,HNRNPA1L2,RCOR2,CSRNP1,DRAXIN,CDKN1A,BTG2,TNFAIP3,SLC7A1…
609	FOXP3	604.8	Literature ChIP-seq,102;ARCHS4 Coexpression,226;Enrichr Queries,725;GTEx Coexpression,1366	CYFIP2,CDKN1A,CSF2,CD83,CXCL8,CDKN1B,TNFAIP3,RORA,JADE2,IKZF2,SIRPB1,PPCDC,ZC3H12D,LBH,CASP8,GRAP2,TUBB1,MYB,RAC2,TNFSF10,MYBL2,CCR7,JUNB,SLC12A7,PPP1R16B,GBP5,CISH,TOP3A,ARID5A,GP1BA,BTN3A3,FOS,TRAF1,TNFRSF1B,ETV3,RUNX3,LIME1,WDR35,PGF,RUNX2,ETV7,RBL2,IL1A,PTP4A3,IL1B,ARHGEF3,ADAM8,ATF3,SELPLG,NOTCH1,SH2D2A,SP140,PDGFB,LPAR2,HIF1A,KIAA0040,FBLN5,RELB,C3,PRRG4,CCNB1,TIFA,E2F1,IL21R,HMOX1,CCL2,GBP…
610	ZNF544	605	ARCHS4 Coexpression,834;Enrichr Queries,681;GTEx Coexpression,300	CYFIP2,CCNF,BUB1B,MT1X,RORA,CDC20,PTTG1,VSIG2,ZNF726,CYP1B1,NEK2,PHLDA1,ZNF320,KCTD19,ZNF680,RPGRIP1L,CDC25A,ATXN2L,RNF125,ZNF713,ZNF554,ATF3,ZNF674,CDCA3,CDCA5,LPAR1,FBXO43,FUT1,SKA1,SEL1L3,EFNB2,CCNB2,CCNB1,HCAR1,PODXL,STC2,PMAIP1,ZNF701,ZNF821,ZNF665,ZNF785,LRRC37A3,EGR1,ZNF141,GADD45B,CAV1,PLK1,MIR4453HG,ASNS,PILRB,AIF1L,CXCL10,KIF18A,BHLHE40,MDM2,SPIRE2,INTS7,DNAL4,TP73,CDKN1A,BTG2,IFIH1,NUF…
611	EOMES	605.2	Literature ChIP-seq,106;ARCHS4 Coexpression,514;Enrichr Queries,670;ReMap ChIP-seq,282;GTEx Coexpression,1454	OXTR,TES,ZMYND8,IKZF2,BACH2,RASSF1,EDNRA,ZFHX4-AS1,PPP2R1B,DPYSL4,MYB,FDXR,CYP1B1,MYOZ3,JUNB,HES7,GBP5,GABARAPL1,CXADR,UNC5B,EBF1,RUNX3,PRKAB1,CLDN7,TYRO3,PLPP3,ZFPM1,ATF3,CCNO,EPHA2,ATF4,TPH1,CDCA3,SH2D2A,FOXG1,LPAR1,TWIST1,C3,BNC2-AS1,NUAK2,KCNQ1OT1,STC2,GRPEL2,HMOX1,RBM12,EGR1,XBP1,FZD2,FZD5,GADD45B,GADD45A,SH2D1B,FN1,NFATC2,NR2F2,EIF2AK4,CDC6,SNHG4,DCLK1,POU6F1,EIF1,MEX3A,ID2,ZFAT,SEC24B-AS1,…
612	ZNF554	605.3	ARCHS4 Coexpression,738;Enrichr Queries,298;GTEx Coexpression,780	DENND5B,RORA,TM7SF2,VSIG2,ZNF726,SESN2,CHAC1,BSN,LZTS3,ZNF320,TLE2,GABARAPL1,KCTD19,ATP6V1G2,MIR4458HG,UNC5B,CMBL,NEAT1,PGF,CACNB1,ERN1,PPP1R3F,DDIT3,EEF1A2,ZNF713,TRIB3,KCTD11,NUPR1,ATF3,ZNF674,SLC1A4,C3,HCAR1,STC2,HMOX1,PMAIP1,ZNF425,B4GALNT1,BMF,ZNF665,ZNF785,CPA4,MOAP1,EGR1,JAG1,JUND,GADD45B,GADD45A,ASNS,NR2F2,POU6F1,SMAD7,CXCL10,ID2,BHLHE40,SPIRE2,HBP1,MANSC1,UBAP1L,MXD1,SNAP25,CPM,DRAXIN,PT…
613	ZNF665	607	ARCHS4 Coexpression,974;Enrichr Queries,455;GTEx Coexpression,392	LENG8-AS1,SAMD9L,ZC3HAV1L,ZEB1-AS1,ADGRA2,VSIG2,ZNF726,CYP1B1,CHAC1,JUNB,PHLDA1,ZNF442,TNS1,ZNF320,KCTD19,RSAD2,IGFBP3,CMBL,ZNF14,PGF,COL4A1,NR2F2-AS1,WDFY1,ZNF713,PLPP3,ZNF554,ANKRD36B,ATF3,ZNF674,INSIG1,XPC,C3,SOCS2,BNC2-AS1,HCAR1,FAM111A-DT,STC2,ZNF701,ZNF785,CPA4,ZNF660,EGR1,JAG1,GADD45B,GADD45A,CAV1,FN1,HPS3,NR2F2,BMP4,NFKBIA,CXCL10,NR4A1,COL5A1,ID2,BHLHE40,CNTN1,SPIRE2,SEC24B-AS1,MANSC1,FBX…
614	HOXB8	607.3	ARCHS4 Coexpression,1070;Enrichr Queries,238;GTEx Coexpression,514	TNC,ARHGAP39,CELSR3,PAIP2B,VSIG2,CYP1B1,JUNB,PHLDA1,OSR2,PAQR6,IGFBP5,UNC5B,IGFBP3,APLP1,WNT5A,EBF1,VASH1,SOX12,MTURN,RUNX2,ATXN2L,COL4A1,ADAM12,ATF3,EPHA2,DLX2,TTYH2,LPAR1,TWIST1,SLC1A5,TMTC4,ARHGAP12,EFNB2,FAM171A2,STC2,ZNF703,HOXC8,CPA4,JAG2,CDK18,EGR1,NGFR,JAG1,FZD2,CAV1,FN1,IGF2,NR2F2,AIF1L,SMAD7,BMP4,CXCL10,PEX5L,SLC6A9,COL5A1,BAMBI,ID2,BHLHE40,NACAD,HOXD4,RCOR2,CDKN1A,BTG2,ITGB3,BHLHE41,SI…
615	GLIS3	607.7	ARCHS4 Coexpression,374;Enrichr Queries,335;GTEx Coexpression,1114	SPAG17,PCSK1,ZNF296,CDKN1A,TENM4,ITGB3,WWC1,TNC,TNFAIP3,PLAT,RORA,SLC7A11,RCSD1,BACH2,TMEM47,KYNU,ARHGDIB,RAC2,ITGB8,PMEPA1,CYP1B1,HADH,PHLDA1,TNS1,EDN1,IGFBP5,SLC2A10,IGFBP3,WNT5A,EBF1,EMP1,FOS,NEAT1,PGF,GEM,TM4SF1,RUNX2,TGFBR2,TGFBR3,ALDH3A2,PTP4A3,PAX8,COL4A2,ELF3,COL4A1,PAPPA,ADAM12,NUPR1,TNIK,PLPP3,SPATA18,ATF3,DDR2,CREB5,CHST3,LEPROT,SDC2,LPAR1,NEDD9,HDAC9,FBLN5,EFNB2,C3,ARL13B,MAT2A,CHST11…
616	SATB2	608.3	ARCHS4 Coexpression,669;Enrichr Queries,732;GTEx Coexpression,424	FRMPD4,ANKRD36,TNC,RORA,RGS4,BEST4,VSIG2,MYB,GRB10,PHLDA1,UNC13A,IGFBP5,LMO4,SEMA6D,IGFBP3,WNT5A,MYO7B,EBF1,ACSL5,RUNX2,SLC9A3,ERN2,SATB2-AS1,COL4A1,HECW2,CLDN7,KCNQ3,ADTRP,TNIK,PLPP3,CES3,DGKI,LLGL2,KHDRBS3,NTM,FOXG1,LPAR1,EFNB2,SOCS2,FLRT2,SCN3B,EGR1,JAG1,SMAD3,FZD5,BRPF3,FN1,CGN,NR2F2,ZFHX4,DCLK1,VIL1,PEX5L,TMEM236,COL5A1,ID2,BHLHE40,SPIRE2,SERINC2,NOX1,CDKN1A,BTG2,WDR47,TENM4,ZNF280D,KIAA1549…
617	NFE2	608.8	ARCHS4 Coexpression,848;ENCODE ChIP-seq,101;Enrichr Queries,783;ReMap ChIP-seq,114;GTEx Coexpression,1198	IPO13,EIF4A1,ZMYND8,ICAM4,IL4I1,RASSF1,MYB,DHX58,TNFSF10,CYP1B1,JUNB,HES7,RSAD2,METTL1,RFX1,SOX12,CMBL,HCFC2,RUNX3,SNHG12,MTHFD2,SNHG10,DDIT3,CLDN7,CRYZL1,TRIB3,NHLRC1,TTLL11,KIF20A,KIF20B,EIF1B,ATF3,TSPYL4,ATF4,NYAP1,CDCA3,PPP1R35,CAPN10-DT,LPAR2,CEND1,FPR2,PLA2G6,HIF1A,C3,CYP27B1,KCNQ1OT1,BLOC1S2,SNHG20,GRPEL2,WBP2NL,SLAMF9,HMOX1,KCNN4,ZBED3,PLK3,CDT1,SNHG1,EGR1,BBS1,LINC01089,JUND,ZNF141,GADD4…
618	ZBTB8A	609	ARCHS4 Coexpression,411;GTEx Coexpression,807	DRAXIN,LEPROT,C1S,C2CD3,UACA,FUT1,ZNF280D,GK5,EXOSC6,HCAR1,ARL13B,ZNF726,SLITRK5,HCG11,ZNF665,MCF2L2,ZNF785,TNS1,AOC3,ZNF320,LAMC1-AS1,UPF1,KCTD19,SPRYD4,CAV2,ABCA6,CAV1,PLA2G4C,EBF1,ARHGAP29,ABCC9,PODN,WTIP,BICC1,TGFBR2,TGFBR3,COL4A2,NMNAT1,KLF9,ZNF713,SPIRE2,MANSC1,SPACA6,ZNF554,FBXL7,ZNF674,DDR2
619	HOXB4	609.3	Literature ChIP-seq,160;ARCHS4 Coexpression,1311;Enrichr Queries,184;GTEx Coexpression,782	TES,ZMYND8,MRGPRF,TNC,PLAT,RTL3,SESN2,ARL6IP5,CYP1B1,NEK2,JUNB,PHLDA1,TSSK5P,HES7,CPA3,HES6,IGFBP5,UNC5B,IGFBP3,WNT5A,EBF1,ARID5A,EML1,GEM,PGF,RUNX2,CDC25A,DISP1,ATXN2L,DEPDC1B,COL4A2,COL4A1,ADAM12,CRYZL1,WDFY1,SRSF5,PRR11,ATF3,ATF4,ZCCHC8,DLX2,NOTCH1,RNASEH2A,ANP32A,PDGFB,LPAR1,TWIST1,ARHGAP18,HMMR,PLA2G6,ARHGAP12,EFNB2,CNN1,CHST11,DHRS7B,TSPAN2,B4GALNT1,HOXC8,CPA4,ZBED3,EGR1,NGFR,CDT1,JAG1,FZD2…
620	TBR1	609.7	ARCHS4 Coexpression,35;Enrichr Queries,1278;GTEx Coexpression,516	PRDM8,SNAP25,ANKRD13B,DRAXIN,TENM4,FRMPD4,RORA,CHD2,ELFN1,SLC4A5,RGS4,KIAA1549,DPYSL4,KIF5C,LRRTM2,DPF1,MCF2L2,NINL,GAL3ST4,RGS7,KDM6B,APC2,ATP6V1G2,LMO4,APLP1,EBF1,PPP2R5B,RNF208,FOS,DUSP8,PGM2L1,MAPK8IP1,PITPNM3,NOS1AP,ITPKA,KCNQ3,CTXN2,NPTXR,CCNO,KCTD16,DDR2,BRSK1,GNAZ,DLX2,KHDRBS3,NYAP1,FOXG1,ANKRD11,TMEM121B,NXPH4,ABHD8,LPAR1,CEND1,CRMP1,PPM1D,FBXO41,FAM171A2,SV2A,SLITRK4,CAMK2N2,NNAT,SLITRK…
621	CDX1	610	ARCHS4 Coexpression,308;Enrichr Queries,885;GTEx Coexpression,637	CDKN1A,BTG2,ATP2A3,RORA,AQP3,RAPGEFL1,EPB41L4B,BEST4,CA2,VSIG2,MYB,UPP1,JUNB,TPRN,GPR39,IGFBP5,MYO7B,ACSL5,FOS,CMBL,IL17RE,SDCBP2,PGF,SLC9A3,ERN2,CEACAM1,PTP4A3,ELF3,PAX8,COL4A2,CLDN15,SATB2-AS1,CLDN7,ADTRP,NUPR1,CES3,ATF3,LLGL2,DDR2,DLX2,TAGLN,REP15,LPAR1,TWIST1,ABHD17C,DLL1,SOCS2,HESX1,MSX1,MISP,CNNM4,PCK2,EGR1,GSDMB,FZD5,LUM,GDF15,AKR1C3,FN1,IGF2,CGN,NR2F2,KLF4,LRRC66,KLF2,VIL1,BMP4,MYO1D,CXCL…
622	NHLH1	610	ARCHS4 Coexpression,97;Enrichr Queries,616;GTEx Coexpression,1117	ANKRD13B,TNC,BACH2,CELSR3,TM7SF2,RGS4,FAM110A,DPYSL4,KIF5C,VSIG2,ARHGDIB,MYB,JUNB,HES6,IGFBP5,APLP1,EBF1,SOX12,RUNX2,ADAM8,SCG2,ATF3,GNAZ,KHDRBS3,NYAP1,ANP32A,TMEM121B,LPAR1,TRPM2,FAM171A2,EGR1,NGFR,SMAD3,ZFHX2,TNFRSF10C,NR2F2,POU2F2,ZFHX4,SYT7,NR4A1,NR4A3,MEX3A,BHLHE40,SNAI1,ST20,TMCC2,NACAD,PLCH2,CNIH2,KIAA0825,FGFR3,RCOR2,INKA2,SNAP25,DRAXIN,CDKN1A,BTG2,TENM4,SIRPB2,SLC7A11,ELFN1,SIRPB1,SHF,HE…
623	FOXE1	610.7	ARCHS4 Coexpression,363;Enrichr Queries,488;GTEx Coexpression,981	EHF,WWC1,TNC,SLC4A5,FGF5,VSIG2,GRB10,CYP1B1,CSGALNACT1,OSR2,IGFBP5,IGFBP3,WNT5A,DIO2,PAX8-AS1,KNSTRN,RUNX3,PGF,PAPPA,SLCO2A1,EEF1A2,PKP1,KCTD11,NUPR1,PLPP3,OBSL1,DGKI,ATF3,EPHA2,DLX2,SDC2,FOXG1,LPAR1,TWIST1,PLA2G6,SLC5A3,TRPM2,FLRT2,STC2,INPP5J,BMF,CPA4,JAG2,EGR1,SMAD3,CAV2,PTCH1,IGF2,NR2F2,GDF6,BMP4,CXCL10,BMP2,NR4A3,COL5A1,BHLHE40,CNTN1,NFE2L3,FGFR3,TENM4,SIX1,SLC7A11,ADRA1B,EPM2AIP1,CGNL1,EDN1…
624	ZNF347	611	ARCHS4 Coexpression,677;Enrichr Queries,896;GTEx Coexpression,260	LENG8-AS1,CDKN1A,SAMD9L,ZNF571,ZNF251,C2CD3,DENND5B,TNFAIP3,RORA,TMEM182,IKZF2,ZNF280D,ZEB1-AS1,ING3,VSIG2,PDE4B,ITGB8,ZNF569,ZNF841,PHLDA1,MCF2L2,ZNF442,RALGPS2,ZNF320,PNISR,UPF1,TLE2,ZNF680,GSTO2,TET1,ABCC9,ZNF14,PTP4A3,BBS10,ZNF879,NR2F2-AS1,RBM12B,ZNF713,ZNF514,ZNF780B,HNRNPH3,ZNF512,ZNF780A,TNIK,SPACA6,ZNF510,ZNF554,ANKRD36B,ZNF674,ZNF112,DDR2,CREB5,ZNF594,LPAR1,HDAC9,FUT1,PURB,C3,GK5,HCAR1,…
625	FEV	611	ARCHS4 Coexpression,365;Enrichr Queries,1016;GTEx Coexpression,452	PCSK1,SNAP25,CDKN1A,BTG2,MIR137HG,GRIK1,RGS4,FAM174B,VSIG2,HEY2,MYB,ARFGEF3,NKX3-1,TNS1,RGS7,GSTO2,IGFBP5,IGFBP3,APLP1,EBF1,VWA5A,ZNF10,FOS,SSTR1,RHOB,BSCL2,CACNB2,FAM222A,PTP4A3,PAX8,SCG5,STEAP2,SCG2,LINC01776,ATF3,DDR2,DLX2,BEX1,PDGFB,LPAR1,FOXO6,CRMP1,TWIST1,MEG9,TRPM2,RASD1,NNAT,PAK6,TSPAN2,MSX1,CPA4,EGR1,RPH3AL,PTPRN2,GCH1,PRRX1,GDF15,FN1,IGF2,PLEKHA6,NMNAT2,KLF4,TBX19,SYT7,SPATA2L,CXCL10,NR…
626	ARX	612	ARCHS4 Coexpression,507;Enrichr Queries,880;GTEx Coexpression,449	DUBR,DET1,VLDLR-AS1,SNAP25,PCSK1,CDKN1A,BTG2,PCDHGB6,TENM4,DENND5B,KCNC4,RORA,VLDLR,TMEM47,RGS4,EPM2AIP1,FAM174B,CYP1B1,NINL,TIGD1,ARFGEF3,UPF1,IGFBP5,TRPC4,SEMA6D,IGFBP3,WNT5A,EBF1,ETV1,FOS,RPGRIP1L,CACNB1,CACNB2,PTP4A3,NR2F2-AS1,EEF1A2,TYRO3,SCG5,OBSL1,SCG2,ATF3,DDR2,ZNF594,DLX2,BEX1,FOXG1,LRRC17,LPAR1,TWIST1,CRMP1,LRP3,EFNB1,BNC2-AS1,RASD1,GNG2,FLRT2,KCNQ1OT1,SPOCK1,MSX1,ACVR2B-AS1,TARID,RUNX1…
627	JAZF1	614.3	ARCHS4 Coexpression,280;Enrichr Queries,763;GTEx Coexpression,800	CDKN1A,BTG2,TES,WWC1,LRRK2,MRGPRF,TNC,ATP2A3,TNFAIP3,SIRPB2,RORA,SLC7A11,VLDLR,ERFE,BACH2,CTSS,SIRPB1,LBH,PDE4B,PMEPA1,CYP1B1,FAM53B,LBR,ERMAP,TNS1,CDADC1,GPT2,EBF1,PPP2R5B,EMP1,FOS,BPGM,PGM2L1,RNF41,TGFBR2,ACTA2,TGFBR3,PTP4A3,TRAF4,COL4A2,COL4A1,DNAJC6,CRYZL1,ARHGEF3,SCG5,SPIN2B,MGARP,SPACA6,PLPP3,KDM7A,DDR2,CREB5,LILRA6,TAGLN,BEX1,AMIGO2,LPAR1,NEDD9,FPR2,HDAC9,CNN1,KIAA0513,GNG2,CHST11,HMOX1,CC…
628	CTCF	615.8	Literature ChIP-seq,123;ARCHS4 Coexpression,641;ENCODE ChIP-seq,42;Enrichr Queries,1320;ReMap ChIP-seq,111;GTEx Coexpression,1458	IPO13,JRK,MRGPRF,ACCS,BACH2,ZC3H12D,CYP1B1,JUNB,HES7,STARD3,HES6,CXADR,UNC5B,PRKAB1,EML1,ZNF16,AR,DEPDC1B,HECW2,PRR16,NHLRC1,ADPRM,LINS1,ATF4,NYAP1,CDCA3,SHMT2,CDCA5,CAPN10-DT,HIF1A,SLC5A3,KIAA0040,FAM171A2,BLOC1S2,RRS1,HMOX1,SFN,HOXC8,JAG2,PLK3,NGFR,B3GALNT1,CDK18,CREBBP,JUND,PLK1,RAB3IP,NFATC2,NR1D1,CDC6,GRIN2C,EIF1,MEX3A,SLC6A9,MIR221,TNFSF4,WDR5B,SNAI1,NMT2,HNRNPA1L2,BTG2,CDKN1B,ZNF251,SPEF2,…
629	HOXB7	616.8	Literature ChIP-seq,148;ARCHS4 Coexpression,1441;Enrichr Queries,181;ReMap ChIP-seq,232;GTEx Coexpression,1082	EHF,ZMYND8,HDAC11,XYLT2,AQP3,FAM110A,ZC3H12D,PPP2R1B,VSIG2,CYP1B1,FAM53A,JUNB,MYO7B,EBF1,ACSL5,TM4SF1,RUNX2,ASRGL1,RNF125,ZNF837,MTHFD2,IFT81,HECW2,CLDN7,ZNF713,CES3,OBSL1,ATF3,KCTD15,LINS1,EPHA2,CDCA3,SDC2,LPAR1,TWIST1,ADAMTS12,MED12L,CDKN2AIP,SKA1,C5,CHST11,HMOX1,KCNN4,HOXC8,ZBED5,RBM10,PRELID3A,PCK2,EGR1,PLK3,NGFR,LINC01089,XBP1,GSDMB,FZD2,JAG1,GREB1,FN1,IGF2,NR2F2,POU6F1,ACER2,PEX5L,ID2,TNFSF…
630	ZNF660	617.7	ARCHS4 Coexpression,1006;Enrichr Queries,771;GTEx Coexpression,76	ANKRD36,ZBTB26,RORA,ZEB1-AS1,KIF5C,VSIG2,ZNF726,TNS1,ZNF320,PPP1R16B,PNISR,KCTD19,UNC13A,SEMA6D,EBF1,ZNF14,RUNX2,IFT81,NR2F2-AS1,ZNF713,TNIK,PLPP3,ZNF554,ANKRD36B,ZNF674,LPAR1,PSORS1C1,EFNB2,HCAR1,ZNF665,ZNF785,PRELID3A,CPA4,ZBED3,BBS1,EGR1,PINLYP,ZNF141,MIR4453HG,ZFHX4,DCLK1,BCL9,CXCL10,FGF14,MEX3A,TNFSF4,RCAN2,BHLHE40,SPIRE2,SEC24B-AS1,HNRNPA1L2,DUBR,DRAXIN,ZNF251,SLC7A11,ZNF280D,EPM2AIP1,KCNT2…
631	MSGN1	618	ARCHS4 Coexpression,1024;Enrichr Queries,401;GTEx Coexpression,429	KCNG1,EHF,ZNF571,AQP3,BACH2,CYSRT1,VSIG2,MYB,HES7,WNT5A,EBF1,RUNX3,PGF,SLCO2A1,KCTD11,SPATA18,ATF3,EPHA2,DLX2,NOTCH1,GPR87,TACSTD2,PDGFB,LPAR1,TWIST1,SKA1,TRPM2,SFN,N4BP3,KCNN4,CPA4,TMEM184A,EGR1,JAG1,SMAD3,GADD45A,RAB27B,NR2F2,SMAD7,BMP4,CXCL10,LPAR5,LPAR6,ID2,BHLHE40,SNAI1,TMEM19,MESP1,CDKN1A,BTG2,CRYBG1,TENM4,PRSS27,SIX1,SLC7A11,HEY2,ANKRD1,PDE4B,CCR7,ZHX2,EDN1,EDN2,VWF,NOG,TMEM40,EMP1,FOS,RHO…
632	ATOH1	618	ARCHS4 Coexpression,170;Enrichr Queries,787;GTEx Coexpression,897	WWC1,TNC,BEST4,VSIG2,ADGRA2,MYB,HES6,SEMA6D,IGFBP3,MYO7B,EBF1,ACSL5,SDCBP2,ERN2,SLC9A3,SATB2-AS1,CLDN7,ADTRP,CES3,ATF3,LLGL2,DLX2,RRAD,FOXG1,LPAR1,TWIST1,FOXO6,SLC9A1,SEL1L3,EFNB2,TRPM2,FLRT2,TNFSF18,EGR1,GSDMB,JAG1,PTPRN2,JUND,FZD5,IGF2,FN1,CGN,NR2F2,LRRC66,VASN,TMSB4XP4,VIL1,BMP4,CXCL10,KIAA1755,BMP2,TMEM236,BHLHE40,FGFR3,RCOR2,SERINC2,NOX1,PCSK1,CDKN1A,BTG2,SIX1,TCF21,CA2,EMILIN1,TPRN,UPF1,PLA…
633	PITX2	618.7	ARCHS4 Coexpression,361;Enrichr Queries,244;GTEx Coexpression,1251	MYLK2,CDKN1A,TNC,SIX1,RORA,VLDLR,GXYLT2,MYPN,MYOM3,JPH2,VSIG2,SESN1,GRB10,ANKRD1,PMEPA1,CYP1B1,MYOZ3,TMEM38A,TMEM38B,SKP2,LMCD1,OSR2,POSTN,IGFBP5,ADPRHL1,UNC5B,IGFBP3,WNT5A,PGAM2,EBF1,PLA2G4A,ETV1,FOS,DCN,CACNB1,ACTA2,TGFBR3,PTP4A3,COL4A2,COL4A1,GAS1,ALPK3,MGARP,PLPP3,ATF3,SMTNL1,DDR2,EPHA2,TAGLN,CEBPD,LPAR1,TWIST1,TTN,EFNB2,CNN1,PDLIM3,FLRT2,STC2,CLTCL1,MSX1,ACVR2B-AS1,MEST,RUNX1T1,EGR1,BRF2,JAG…
634	ZEB2	618.8	ARCHS4 Coexpression,1123;Enrichr Queries,580;ReMap ChIP-seq,92;GTEx Coexpression,680	EIF4A1,ZMYND8,LDLRAD4,PAPPA-AS1,ADGRA2,CYP1B1,JUNB,TNS1,HES7,PAQR6,ATP6V1G2,RSAD2,XXYLT1-AS2,NFKBIL1,EBF1,SOX12,CMBL,TMEM170B,MTURN,RUNX2,DDIT3,TYRO3,TRIB3,PLPP3,ATF3,EPHA2,SLC45A4,NYAP1,TTYH2,ITPR1-DT,LPAR1,TMTC4,C3,FLRT2,CHST11,SNHG20,HMOX1,KCNN4,CDK18,PLK3,CDT1,SNHG1,EGR1,JUND,JAG1,GADD45A,FN1,NR2F2,AIF1L,PEX5L,ID2,SNAI1,TMCC2,CDKN1A,BTG2,MRPS14,PHF23,ZFAS1,SMG9,RCSD1,N4BP2L2,CTSS,BBC3,TIGD1,E…
635	ZNF714	619	ARCHS4 Coexpression,1008;Enrichr Queries,666;GTEx Coexpression,183	ARHGAP11A,TOP2A,DRAXIN,USP37,CRYBG1,CCNF,KIF14,HJURP,ZC3HAV1L,BUB1B,MCM10,IKZF2,EXO1,ZNF726,NUF2,MYBL2,SKP2,KPNA2,ZNF367,LBR,MCF2L2,DLGAP5,NDC1,ZNF320,UPF1,KCTD19,BORA,ZNF680,CXADR,ZFP69B,EMP1,TET1,PROX2,CDC25A,TGFBR2,CCNA2,ASPM,HPDL,SGO2,DEPDC1B,PTP4A3,SLC9A7,DEPDC1,CKS2,ZNF713,FAM72D,KIF20B,PRR11,DTL,FAM72B,ZNF674,FAM72A,CDCA3,CDCA5,TTK,HMMR,CENPA,SLC7A1,NALCN,SKA1,AURKA,DNAJB2,CCNB2,CCNB1,HCAR…
636	TBX20	619.7	ARCHS4 Coexpression,217;Enrichr Queries,441;GTEx Coexpression,1201	CDKN1A,BTG2,TENM4,DENND5B,TNC,PRKAG2,SIX1,TCF21,TMEM182,RORA,GXYLT2,MYOM3,JPH2,EDNRA,LBH,NPPA,HEY2,ANKRD1,CYP1B1,CGNL1,POSTN,ADPRHL1,IGFBP5,UNC5B,IGFBP3,WNT5A,EBF1,ETV1,FOS,RHOB,ACTA2,TGFBR3,PTP4A3,MRAS,COL4A2,COL4A1,ADAM12,ALPK3,CRYAB,EIF1B,OBSL1,ATF3,DGKI,DDR2,CREB5,FOXG1,LPAR1,SLC41A1,TWIST1,ADAMTS12,NTN1,TTN,EFNB2,CNN1,FLRT2,SMIM30,MSX1,HOXC8,MEST,RUNX1T1,B3GALNT1,EGR1,VCAM1,PRRX1,NEBL,LUM,PC…
637	NFIC	619.8	ARCHS4 Coexpression,723;ENCODE ChIP-seq,6;Enrichr Queries,878;ReMap ChIP-seq,11;GTEx Coexpression,1481	ZMYND8,TESK1,ACCS,PPP2R1B,ADGRA2,ARL6IP5,MYOZ3,JUNB,MFSD2A,TNS1,ZNF436-AS1,MIRLET7BHG,XXYLT1-AS2,TM4SF1,PAPPA,LINC00887,LUCAT1,ALPK3,PLPP3,EPHA2,BEX1,CDCA3,ITPR1-DT,PDGFB,LPAR1,ADAMTS12,MIR3142HG,HSD11B1,NUAK2,ZNF703,SLC19A3,SFN,KCNN4,ZBED5,TMEM184A,TNFSF18,EGR1,XBP1,LINC01089,CREBBP,JAG1,JUND,GADD45B,TSLP,GADD45A,SIAH2,FN1,OSGIN1,NR1D1,CDC6,NR2F2,EIF2AK4,CP,VASN,ABTB2,MEX3A,MIR221,TNFSF4,ID2,HBP…
638	ZNF100	620	ARCHS4 Coexpression,948;Enrichr Queries,613;GTEx Coexpression,299	TOP2A,ARHGAP11A,USP37,KIF14,HJURP,BUB1B,MCM10,SLC7A11,IL4I1,SFR1,PTTG1,EXO1,SPDYE1,ZNF280C,NUF2,MYB,NEK2,MYBL2,ZNF367,LBR,MCF2L2,DLGAP5,ZNF320,UPF1,BORA,RBM15,ZNF680,GSTO2,VASH2,TET1,FOS,CDC25A,CCNA2,SGO2,SLC7A5,ASPM,DEPDC1B,PTP4A3,CKS2,DEPDC1,ZNF713,KIF20B,DTL,NUP58,ZNF674,ZNF596,DDR2,ZNF670,CDCA3,CDCA5,INSIG1,GPR85,TTK,HMMR,FBXO43,PPM1D,CENPA,SKA1,AURKA,DNAJB2,CCNB2,HCAR1,ORC1,TP53INP1,E2F2,ZNF…
639	L3MBTL1	620	ARCHS4 Coexpression,752;GTEx Coexpression,488	ANKRD13B,DRAXIN,NYAP1,C2CD3,CRTC1,ANKRD36,PPM1H,CRMP1,TMEM182,CELSR3,GK5,KIAA0513,FAM171A2,HCAR1,SPTLC3,CAMK2N2,ZNF821,ZNF248,BSN,ZNF665,ASIC3,MCF2L2,ZNF785,RALGPS1,EID2B,TIGD1,LINC00632,LZTS3,LRRC37A3,MPP2,KCTD19,UNC13A,GSTO2,PLA2G4C,ADAM32,NMNAT2,MAPK8IP2,WTIP,BSCL2,PPP1R3E,SPIRE2,ZNF713,MAPRE3,UBAP1L,FBXL2,YPEL4,ZNF674
640	TSC22D1	620	ARCHS4 Coexpression,230;Enrichr Queries,881;GTEx Coexpression,749	FAM107A,GRAP2,DPF1,TUBB1,JUNB,PHLDA1,GABARAPL1,IGFBP5,IGFBP3,MTURN,ENKUR,BSCL2,COL4A1,CRYZL1,CDIP1,PLPP3,EIF1B,LINS1,ATF3,TSPYL4,ATF4,BEX1,FOXG1,INSIG1,CEND1,NALCN,HIF1A,EFNB2,SOCS2,RAB6B,BBS1,MOAP1,EGR1,LINC01122,JAG1,JUND,GADD45B,GADD45A,CAV1,FN1,RAB27B,EIF1,NFKBIA,NR4A1,ID2,RCAN2,BHLHE40,CNTN1,TSPY26P,FBXL2,BMPR1B,CDKN1A,BTG2,HERPUD1,CA2,PMEPA1,SH3BGRL2,SPX,ZNF587B,TSC22D3,EMP1,TMEM40,GP1BA,FO…
641	ZNF704	620.7	ARCHS4 Coexpression,645;Enrichr Queries,446;GTEx Coexpression,771	DENND5B,RORA,BACH2,CELSR3,KIF5C,CYP1B1,PHLDA1,TNS1,GABARAPL1,IGFBP5,UNC5B,SEMA6D,IGFBP3,NR2F2-AS1,CRYZL1,PLPP3,DGKI,CCDC149,FOXG1,LPAR1,EFNB2,BCL2L11,EGR1,JAG1,NEBL,CAV1,PTCH1,FN1,NR2F2,MCC,DCLK1,SMAD7,CXCL10,BAMBI,RCAN2,ID2,BHLHE40,NOX4,DCHS1,BRWD1,CPM,SYNM,CDKN1A,BTG2,ECM2,ZNF251,TENM4,PHF23,SLC7A11,VLDLR,ZNF280D,TMEM47,KIAA1549,HEY2,RAC2,PMEPA1,ITGB8,ARFGEF3,CGNL1,PLEKHG1,PTGIS,EMP1,ETV1,ELOVL…
642	ZNF334	621.7	ARCHS4 Coexpression,467;Enrichr Queries,709;GTEx Coexpression,689	SPAAR,CRTC1,TNC,RORA,CELSR3,DPYSL4,KIF5C,VSIG2,ZNF320,PNISR,CXADR,RSAD2,IGFBP5,SEMA6D,SOX12,RPGRIP1L,PGF,IFT81,PPP1R3E,SRSF5,ATF3,BEX1,FOXG1,LPAR1,SOCS2,FLRT2,CPA4,LRRC37A3,BBS1,EGR1,PTPRN2,ZFHX4,DCLK1,CXCL10,NR4A1,BMP2,NR4A3,BHLHE40,SPIRE2,CNTN1,FGF12,TOP2A,SPAG16,ZNF251,SPEF2,CXCL8,CXCL1,TMEM47,EPM2AIP1,CSRP2,KCNT2,ZNF248,NINL,ARFGEF3,RALGPS1,UPF1,PTGIS,MMP1,ETV1,ELOVL6,FOS,IL17RD,TGFBR2,RNF144…
643	CC2D1A	622	ARCHS4 Coexpression,581;GTEx Coexpression,663	LRP3,ARHGAP39,ABHD17C,OPLAH,RAPGEFL1,DNAJB2,PIDD1,NDOR1,ARL13B,RAB26,CASKIN2,ARL6IP5,MISP,RALGPS1,CNNM4,RBM10,LINC00511,TPRN,JAG2,UPF1,MIGA2,GSTO2,CDC42BPG,MIB2,DAB2IP,PLEKHA6,PILRB,CGN,IL17RE,DUSP8,SDCBP2,ATXN2L,KLF5,DOLPP1,CLDN7,EEF1A2,SPIRE2,MAP3K10,ATP13A2,PLCH2,LLGL2
644	NCOA3	622.3	ARCHS4 Coexpression,675;Enrichr Queries,1039;ReMap ChIP-seq,235;GTEx Coexpression,540	TES,ZMYND8,HDAC11,ZBTB26,ARHGAP39,JADE2,IKZF2,PCAT1,ZC3H12D,CSKMT,FAM174B,TNFSF10,TNFSF11,KPNA2,JUNB,PHLDA1,BORA,MIGA2,XXYLT1-AS2,IGFBP3,IFRD1,SLC11A2,CMBL,NEAT1,GEM,TM4SF1,ERN1,MTHFD2,EEF1A2,WDFY1,MALAT1,NUPR1,PLPP3,PRR11,ATF3,LLGL2,ZCCHC8,PIF1,SP140,SDC2,ANKRD11,INSIG1,SLC1A5,FBXO43,MIR3142HG,HIF1A,SOCS2,HELZ2,C5,BCL2L11,ATXN7,GABPB1-IT1,STC2,PMAIP1,HMOX1,ZNF821,BMF,N4BP3,LYPLAL1-DT,TMEM184A,EG…
645	ZNF362	622.7	ARCHS4 Coexpression,650;Enrichr Queries,617;GTEx Coexpression,601	CRTC1,ZMYND8,DPYSL4,VSIG2,ADGRA2,SESN1,SESN2,CYP1B1,CHAC1,JUNB,PHLDA1,TNS1,GABARAPL1,IGFBP5,LMO4,LOXL1-AS1,VASH1,RFX1,SOX12,ATXN2L,NUPR1,PLPP3,OBSL1,KCTD15,TPH1,NOTCH1,INSIG1,SLC1A4,SOCS2,FAM171A2,HMOX1,TSPAN2,BMF,EGR1,CREBBP,JUND,FZD2,SMAD3,GADD45A,NR2F2,SMAD7,NFKBIA,MEX3B,FGF14,COL5A1,RCAN2,ID2,BHLHE40,NOX4,DCHS1,RCOR2,FBXL7,CDKN1A,BTG2,ECM2,TMEM47,CSRP2,HEY2,UBTF,PMEPA1,PHGDH,PTGIS,TSC22D3,BGN…
646	ZSCAN4	623	ARCHS4 Coexpression,1449;Enrichr Queries,109;GTEx Coexpression,311	EHF,ZNF296,RORA,PLAT,RAPGEFL1,FAM110A,VSIG2,MYB,CYP1B1,JUNB,MFSD2A,CXADR,RSAD2,IGFBP3,EBF1,RUNX3,PGF,RUNX2,EID3,DDIT3,PKP1,KCTD11,ATF3,EPHA2,DLX2,RRAD,GPR87,LPAR1,IL20RB,TWIST1,GLIS1,XKRX,C3,CCNB1,HCAR1,HESX1,PMAIP1,CPA4,JAG2,EGR1,CDSN,SMAD3,LVRN,FN1,TINCR,NR1D1,CXCL10,NR4A1,BMP2,NR4A3,RNF227,BHLHE40,SNAI1,PLCH2,CXCL6,CDKN1A,WDR47,CXCL8,HSPB8,BHLHE41,TNFAIP3,SPTLC3,HEY2,ANKRD1,AOX1,GAL3ST4,DLGAP5…
647	ZNF211	623	ARCHS4 Coexpression,806;Enrichr Queries,250;GTEx Coexpression,813	CYFIP2,MT1X,VSIG2,SESN1,CYP1B1,JUNB,PHLDA1,ZNF320,PNISR,MYLIP,GABARAPL1,MIGA2,CXADR,ZNF14,GEM,PGF,PPP1R3E,DDIT3,SRSF5,TNIK,ATF3,INSIG1,CAPN10-DT,SOCS2,BCL2L11,HMOX1,PMAIP1,ZNF785,ZBED5,RBM10,EGR1,LINC01089,JAG1,GADD45B,GADD45A,ASNS,SMAD7,EIF1,NFKBIA,CXCL10,BAMBI,ID2,BHLHE40,NFE2L3,HBP1,CDKN1A,BTG2,ZNF251,CXCL8,TNFAIP3,SLC7A11,N4BP2L2,FLCN,PIDD1,EPM2AIP1,ING3,NFKBIZ,ZNF248,UPP1,UPF1,TSC22D3,TMC7,F…
648	FOXO3	623.5	Literature ChIP-seq,54;ARCHS4 Coexpression,706;Enrichr Queries,651;GTEx Coexpression,1083	EHF,TES,GALNT15,ZMYND8,MT1X,RORA,ERFE,BACH2,RAPGEFL1,SESN1,ZXDC,MYB,JUNB,PHLDA1,TNS1,MAP3K5,CSGALNACT1,MYLIP,LINC02035,IGFBP3,PRLR,TM4SF1,ZNF16,ERN1,DEPDC1B,DDIT3,PAPPA,ADPRM,PLPP3,ATF3,ATF4,NOTCH1,ABHD4,INSIG1,SLC1A5,PLD1,HIF1A,BCL2L11,GABPB1-IT1,CLTCL1,ZNF703,HMOX1,ZBED5,TNFSF18,LAMC1-AS1,EGR1,CREBBP,JUND,SMAD3,JAG1,GADD45B,GADD45A,CAV1,SIAH2,FN1,OGA,NR2F2,NFKB1,SMAD7,NFKBIA,NR4A1,SLC6A9,ID2,BH…
649	SIX5	623.8	ARCHS4 Coexpression,1066;ENCODE ChIP-seq,97;Enrichr Queries,529;ReMap ChIP-seq,170;GTEx Coexpression,1257	IPO13,EIF4A1,ZNF296,ZMYND8,MRGPRF,RASSF1,VSIG2,ADGRA2,DPF1,MYB,FAM53C,CYP1B1,ATXN7L2,SKP2,JUNB,TNS1,ZNF436-AS1,HES6,ZNF165,ATP6V1G2,NFKBIL1,SOX12,RFX1,EID3,SNHG12,ZNF837,NR2F2-AS1,CLDN7,CRYZL1,PLPP3,EIF1B,OBSL1,ATF3,KCTD15,ATF4,CDCA3,SHMT2,CDCA5,PPP1R35,CAPN10-DT,CEND1,PRKCZ,C3,TRPM2,BLOC1S2,RDH10,TMEM184A,CDT1,SNHG1,EGR1,LINC01089,JAG1,JUND,FZD2,GADD45B,NR2F2,NR1D1,CCDC9B,MEX3A,ID2,HBP1,RCOR2,MI…
650	ZKSCAN4	625.3	ARCHS4 Coexpression,1238;Enrichr Queries,292;GTEx Coexpression,346	SLC46A3,CD83,BUB1B,RORA,ABAT,HNMT,PTTG1,VSIG2,SESN1,NEK2,KPNA2,PHLDA1,MYLIP,GABARAPL1,CMBL,CDC25A,GEM,PGF,SGO2,TYRO3,NHLRC1,ATF3,ASS1P12,CDCA5,PPP1R35,LPAR1,FBXO43,RHOBTB1,EFNB2,SOCS2,CCNB2,TRPM2,HMOX1,PMAIP1,ZNF546,BMF,RBM12,EGR1,FZD2,GADD45B,PLK1,NR1D1,FANCF,BMP4,NFKBIA,CXCL10,NR4A1,KIF18A,RGCC,ID2,BHLHE40,NFE2L3,SPIRE2,INTS7,HBP1,CSRNP1,CDKN1A,BTG2,CDKN1B,BHLHE41,TNFAIP3,SLC7A11,RCSD1,IFIH1,SP…
651	TBX4	626.7	ARCHS4 Coexpression,998;Enrichr Queries,789;GTEx Coexpression,93	EDNRA,VSIG2,ZNF726,TNFSF10,CYP1B1,NCKAP5,TNS1,CPA3,ZNF320,OSR2,KCTD19,CD93,IGFBP5,WNT5A,EBF1,PGF,CDC25B,DISP1,COL4A2,HECW2,SLCO2A1,ZNF713,PLPP3,ZNF554,ATF3,ZNF674,DLX2,FOXG1,LPAR1,TWIST1,KIAA0040,EFNB2,TRPM2,HCAR1,PODXL,ZNF665,HOXC8,ZNF785,ANKRD29,EGR1,NGFR,PTPRN2,GADD45B,CAV1,IGF2,NR2F2,SMAD7,NFKBIA,BMP4,CXCL10,RGCC,BHLHE40,SPIRE2,SIM1,CDKN1A,LRRK2,LPCAT1,TCF21,SIX1,CLEC14A,LBH,HEY2,MCF2L2,UPF1,…
652	MTF2	627.3	Literature ChIP-seq,3;ARCHS4 Coexpression,1529;GTEx Coexpression,350	CYFIP2,OXTR,AQP3,BACH2,IL4I1,EDNRA,DPYSL4,ADGRA2,VSIG2,MYB,CYP1B1,BSN,MFSD2A,HES7,STARD3,HES6,CXADR,UNC5B,EBF1,EML1,LRRC37B,MAPK8IP1,AR,PLPP6,DEPDC1B,HECW2,PAPPA,KCNQ3,PRR16,OBSL1,ZFPM1,ATF3,KCTD15,CCNO,L3MBTL3,CDCA3,SHMT2,RRAD,CDCA5,FOXG1,PDGFB,LPAR1,TWIST1,FLRT2,CHST11,RDH10,STC2,ALX3,RRS1,B4GALNT1,SCN3B,HOXC8,EGR1,PLK3,NGFR,B3GALNT1,JAG1,JUND,FZD2,NEBL,SIAH2,GREB1,RAB3IP,IGF2,NFATC2,RAB27B,NR2…
653	SP1	627.4	ARCHS4 Coexpression,1315;ENCODE ChIP-seq,17;Enrichr Queries,1097;ReMap ChIP-seq,75;GTEx Coexpression,633	SLC46A3,EIF4A1,ZNF296,ZMYND8,ABAT,ICAM4,NUDT6,FAM110A,RASSF1,DPYSL4,OTUD6B-AS1,DPF1,MYB,FAM53C,ARL6IP5,FAM53B,JUNB,HES7,GABARAPL1,ATP6V1G2,METTL1,NFKBIL1,IFRD1,RFX2,SOX12,RFX1,TM4SF1,PPP1R3F,EID3,ZNF837,DDIT3,SNHG10,CLDN7,NR2F2-AS1,CRYZL1,CDIP1,TRIB3,PRR11,LINS1,ATF3,ATF4,EPHA2,LLGL2,BEX1,CDCA3,ANP32A,CDCA5,PPP1R35,CAPN10-DT,CEND1,IL20RB,PLA2G6,HIF1A,TMTC4,C3,CYP27B1,NUAK2,KCNQ1OT1,ZNF701,SFN,HOX…
654	CHAMP1	628.5	ARCHS4 Coexpression,567;GTEx Coexpression,690	MAP10,ARHGAP11A,SEMA7A,ANP32A,SHMT2,CDCA5,CCNF,BUB1B,SLC7A1,E2F1,RRS1,UBTF,MYBL2,LINC01465,SKP2,RBM12,LINC02015,HOXC8,TSSK5P,POLE,POLH,LINC01204,E2F8,NDC1,PRMT6,CDT1,TIGAR,BORA,RHBDD1,PLK1,ZFP69B,DARS2,EIF2AK4,CDC25A,KLHL9,ATXN2L,CCNA2,TRAF4,CENPI,SLC9A7,TRMT5,MIR17HG,MDM2,TARDBP,LNCTAM34A,ULBP1,RCOR2,FAM72B
655	CTCFL	629	ARCHS4 Coexpression,737;ENCODE ChIP-seq,33;Enrichr Queries,637;ReMap ChIP-seq,222;GTEx Coexpression,1516	IPO13,EIF4A1,ZNF296,JRK,OXTR,ICAM4,ZDHHC1,ACCS,LACTB,RASSF1,VSIG2,DPF1,MYB,ZXDC,FAM53B,FBXO6,FAM53A,ATXN7L2,JUNB,LINC00654,TNS1,HES7,STARD3,KCTD19,METTL1,SOX12,RUNX3,PRKAB1,EML1,PLPP6,EID3,SNHG12,ZNF837,IFT81,SNHG10,CLDN7,TYRO3,ZNF713,KCTD11,TRIB3,RIN1,ZFPM1,EIF1B,CES3,ATF3,ATF4,EPHA2,LLGL2,NYAP1,CDCA3,SHMT2,RRAD,CDCA5,PPP1R35,LPAR1,CEND1,CDKN2AIP,KIAA0040,SKA1,TMTC4,HELZ2,CYP27B1,TRPM2,FAM171A2,…
656	SPI1	630.2	Literature ChIP-seq,80;ARCHS4 Coexpression,994;ENCODE ChIP-seq,95;Enrichr Queries,1249;ReMap ChIP-seq,179;GTEx Coexpression,1184	SLC46A3,EIF4A1,ZMYND8,XYLT2,ICAM4,ACCS,AQP3,FAM110A,IL4I1,LACTB,RASSF1,VSIG2,MYB,TNFSF10,CYP1B1,SKP2,ATXN7L2,JUNB,SLC12A7,PAQR6,ATP6V1G2,METTL1,NFKBIL1,IFRD1,RFX2,RFX1,CMBL,RUNX3,PRKAB1,FNDC8,PLPP6,SNHG12,MIP,DDIT3,PAPPA,TYRO3,ALPK3,PRR11,ATF3,LINS1,SLC45A4,PPP1R35,ITPR1-DT,CDCA5,LPAR2,ATXN7L3B,FPR2,C3,NUAK2,CHST11,RDH10,HMOX1,ZNF821,KCNN4,SCN3B,PCK2,PLK3,CDT1,EGR1,LINC01089,GADD45B,GADD45A,NR1D1…
657	TBP	630.2	Literature ChIP-seq,132;ARCHS4 Coexpression,1527;ENCODE ChIP-seq,44;ReMap ChIP-seq,199;GTEx Coexpression,1249	EIF4A1,ZNF296,ZMYND8,ICAM4,MT1X,IL4I1,RASSF1,C1GALT1C1,ZC3H12A,ARL6IP5,CYP1B1,JUNB,HES7,HES6,MIRLET7BHG,CXADR,ATP6V1G2,METTL1,IFRD1,SLC11A2,EBF1,SOX12,HCFC2,PRKAB1,EID3,ZNF837,DDIT3,PPP1R3E,CLDN7,TRIB3,KCTD11,RIN1,PLPP3,SPATA18,EIF1B,ATF4,EPHA2,KCTD16,L3MBTL3,CDCA3,ANP32A,PPP1R35,CDCA5,FOXG1,PDGFB,CEND1,ATXN7L3B,SLC5A3,SKA1,TMTC4,C3,BLOC1S2,ZNF703,RRS1,SFN,KCNN4,CGA,RBM12,PRR22,PRELID3A,PCK2,TNFS…
658	LYL1	631.4	Literature ChIP-seq,57;ARCHS4 Coexpression,544;Enrichr Queries,1145;ReMap ChIP-seq,127;GTEx Coexpression,1284	ICAM4,FAM110A,MYB,TNFSF10,CHAC1,JUNB,MFSD2A,XXYLT1-AS2,NFKBIL1,RFX1,PRKAB1,EML1,DEPDC1B,MTHFD2,SNHG10,GPR161,CLDN7,LINC00887,LUCAT1,ALPK3,TTLL11,ZFPM1,EIF1B,ATF3,SLC45A4,PDGFB,CAPN10-DT,LPAR2,FPR2,HELZ2,C3,TRPM2,SNHG20,HMOX1,KCNN4,CDT1,EGR1,XBP1,CREBBP,GADD45B,GADD45A,SIAH2,CYP4F3,LPAR5,MIR221,ZFAT,ID2,SNAI1,MATN1-AS1,TMCC2,FBXL2,CDK15,BTG2,CDKN1A,PRKAG2,SMG9,N4BP2L1,GRIK1,RCSD1,PPCDC,CTSS,GABRR2…
659	PKNOX1	633.3	ARCHS4 Coexpression,1078;Enrichr Queries,923;ReMap ChIP-seq,150;GTEx Coexpression,382	EHF,ZMYND8,GUCA1B,ICAM4,RORA,TMEM260,SLC4A5,CDC14A,BACH2,BEST4,ADGRA2,GRAP2,SESN2,TUBB1,MYB,FAM53C,GRB10,ZNF569,ATXN7L2,JUNB,PHLDA1,ZNF320,MYLIP,TLE2,KCTD19,XXYLT1-AS2,SLC11A2,RFX1,CMBL,NEAT1,KNSTRN,LRRC37B,PGF,PCP2,CACNB1,MTHFD2,DDIT3,NR2F2-AS1,ZNF713,TRIB3,MALAT1,TNIK,ZFPM1,ZNF554,ATF3,ZNF674,EPHA2,LINC01011,BRSK1,RNASEH2A,ANKRD11,INSIG1,CAPN10-DT,PDGFB,ABHD8,SLC1A5,PLA2G6,HIF1A,SLC5A3,C3,EFNB2…
660	HMX3	633.7	ARCHS4 Coexpression,549;Enrichr Queries,1288;GTEx Coexpression,64	ARHGAP11A,KIF14,BUB1B,SIX1,MCM10,RORA,IKZF2,ZC3H12D,IFIH1,IL4I1,EXO1,VSIG2,MYB,UBTF,FDXR,TNFSF11,CYP1B1,MYBL2,CCR7,TSSK5P,POLE,PPP1R16B,OSR2,UPF1,BORA,XXYLT1-AS2,IGFBP3,WNT5A,NOG,VASH2,EBF1,TRAF1,FOS,RUNX3,ATXN2L,DEPDC1B,PTP4A3,TRAF4,SLC9A7,FAM72D,DTL,PRR11,FAM72C,FAM72B,ATF3,FAM72A,BLK,PIF1,SEMA7A,DLX2,FOXG1,LPAR1,TWIST1,HMMR,SLC1A5,CENPA,TSPAN33,MIR3142HG,USP18,SKA1,TRPM2,NDOR1,ORC1,TIFA,IL21R,…
661	ZNF10	634.3	ARCHS4 Coexpression,823;Enrichr Queries,266;GTEx Coexpression,814	ZNF571,RORA,IKZF2,BACH2,VSIG2,SESN1,FAM53C,JUNB,PHLDA1,PNISR,MYLIP,GABARAPL1,CXADR,PRLR,BSCL2,IFT81,DDIT3,SCG5,ZNF713,MALAT1,SRSF5,ATF3,BEX1,SDC2,INSIG1,FOXO6,MEG9,EFNB2,SOCS2,BCL2L11,PMAIP1,CGA,CPA4,LRRC37A3,BBS1,EGR1,ZNF141,GADD45B,GADD45A,OGA,ASNS,PILRB,POU6F1,CXCL10,NR4A3,ID2,BHLHE40,MXD1,CSRNP1,WDR47,CDKN1A,BTG2,SLC7A11,VLDLR,N4BP2L2,EPM2AIP1,NFKBIZ,SH3BGRL2,PMEPA1,ZNF248,ARFGEF3,CFAP44,UPF1…
662	ZFP28	634.3	ARCHS4 Coexpression,362;Enrichr Queries,537;GTEx Coexpression,1004	ANKRD13B,SAMD9L,FRMPD4,RORA,BACH2,VSIG2,KIF5C,ZNF569,CYP1B1,CHAC1,TNS1,CXADR,UNC13A,IGFBP5,EBF1,GEM,PGF,BSCL2,COL4A2,IFT81,CRYZL1,PLPP3,ATF3,BEX1,ZNF391,LPAR1,NALCN,EFNB2,SOCS2,FLRT2,STC2,SCN3B,PRELID3A,CPA4,BBS1,EGR1,GADD45B,GADD45A,CAV1,FN1,DCLK1,POU6F1,CXCL10,NR4A1,COL5A1,RCAN2,BHLHE40,TSPY26P,NACAD,FBXL2,DUBR,CDKN1A,BTG2,WDR47,TNFAIP3,SLC7A11,VLDLR,IFIH1,EPM2AIP1,KCNT2,CA2,NFKBIZ,PDE4B,EID2B,…
663	ZBTB10	636.3	ARCHS4 Coexpression,1154;Enrichr Queries,293;GTEx Coexpression,462	ZNF296,CD83,RORA,RAPGEFL1,BACH2,EDNRA,VSIG2,GRB10,JUNB,PHLDA1,TNS1,MYLIP,IFRD1,EBF1,GEM,AR,NR2F2-AS1,TNIK,RIN1,PLPP3,STEAP2,ATF3,INSIG1,EFNB2,SOCS2,BCL2L11,PMAIP1,EGR1,JAG1,JUND,GADD45B,GADD45A,PTCH1,FN1,RAB27B,SMAD7,NFKBIA,CXCL10,NR4A1,NR4A3,LPAR5,ID2,BHLHE40,CNTN1,NOX4,MAFK,MXD1,BRWD1,FBXL7,CSRNP1,CDKN1A,BTG2,ECM2,CRYBG1,TNFAIP3,SLC7A11,CHD2,ZNF280D,TMEM47,CSRP2,HEY2,NFKBIZ,PDE4B,RAC2,PMEPA1,AR…
664	ZNF222	637.7	ARCHS4 Coexpression,1083;Enrichr Queries,41;GTEx Coexpression,789	ZNF571,MT1X,TMEM260,PTTG1,VSIG2,ARHGDIB,SESN2,FAM53C,TNFSF10,CYP1B1,CHAC1,JUNB,PSPH,ZNF320,GABARAPL1,CXADR,IFRD1,SLC11A2,ZNF10,ZNF14,GEM,PGF,DDIT3,TRIB3,KCTD11,EIF1B,ZNF674,ATF3,INSIG1,FPR2,C3,SOCS2,STC2,GRPEL2,ZNF701,HMOX1,PMAIP1,PCK2,CPA4,EGR1,JAG1,GADD45B,GADD45A,TNFRSF10C,TBCC,ASNS,SMAD7,NFKBIA,CXCL10,BAMBI,ID2,ZNF30,BHLHE40,NFE2L3,ST20,MXD1,KIAA0825,ZNF773,CDKN1A,BTG2,CXCL8,ZFAND2A,CGAS,SIRP…
665	ZNF311	637.7	ARCHS4 Coexpression,1189;Enrichr Queries,443;GTEx Coexpression,281	CYFIP2,ZMYND8,ZC3HAV1L,BUB1B,RORA,NUDT6,ADGRA2,VSIG2,FPGT,GRB10,CYP1B1,TRIM26,TNS1,CSGALNACT1,CXADR,IGFBP3,WNT5A,EBF1,VASH2,TMEM170B,RUNX3,PGF,PPP1R3F,COL4A2,IFT81,EEF1A2,ATF3,CFB,PTGFR,NTM,FOXG1,LPAR1,XPC,C3,SOCS2,TRPM2,BNC2-AS1,FAM111A-DT,STC2,ZNF665,CPA4,EGR1,JAG1,VCAM1,PTPRN2,GADD45B,FN1,NR2F2,DCLK1,BMP4,CXCL10,NR4A3,COL5A1,ID2,BHLHE40,NFE2L3,CDK15,DUBR,CDKN1A,JRKL,SLC7A11,EDA2R,IFIH1,C1QTNF6…
666	ZNF397	638	ARCHS4 Coexpression,971;GTEx Coexpression,305	ZNF594,DRAXIN,LENG8-AS1,ZBTB26,XPC,N4BP2L2,ZNF280D,ZEB1-AS1,HCAR1,FAM184B,KCNQ1OT1,FPGT,SLITRK4,ZNF701,PAK6,SLITRK5,HCG11,ZNF841,ZNF665,ZNF785,MCF2L2,TRDMT1,ZNF585A,ZNF320,UPF1,HPS3,PROX2,WTIP,ZNF14,MLH3,KLHL9,RBL2,BBS10,NMNAT1,RBM12B,WDR5B,ZNF713,SPIRE2,ZNF514,MANSC1,ZNF780A,ZNF512,ZNF654,ZNF554,ZNF674
667	ZNF34	638	ARCHS4 Coexpression,1060;Enrichr Queries,236;GTEx Coexpression,618	RORA,ARHGAP39,VSIG2,SESN1,ZNF726,JUNB,TNS1,MYLIP,TLE2,GABARAPL1,CXADR,EBF1,NEAT1,GEM,PGF,ZNF16,BSCL2,CACNB2,DDIT3,CRYZL1,EEF1A2,SCG5,EIF1B,SCG2,ATF3,SLC45A4,BEX1,INSIG1,LPAR1,EFNB2,SOCS2,PMAIP1,PRELID3A,CPA4,ZNF660,EGR1,JUND,SMAD3,GADD45B,GADD45A,PTCH1,POU6F1,SMAD7,EIF1,NFKBIA,CXCL10,NR4A1,ID2,BHLHE40,HBP1,UBAP1L,HNRNPA1L2,CSRNP1,CDKN1A,BTG2,CDKN1B,ZNF251,CXCL8,TNFAIP3,OPLAH,SHF,HEY2,PMEPA1,UPF1,…
668	SMAD1	638.2	Literature ChIP-seq,109;ARCHS4 Coexpression,884;Enrichr Queries,369;ReMap ChIP-seq,231;GTEx Coexpression,1598	EIF4A1,EHF,ZMYND8,ICAM4,IL4I1,VSIG2,FBXO6,JUNB,METTL1,SLC11A2,IFRD1,SOX12,RUNX2,ZNF16,IFT81,MIP,DDIT3,PPP1R3E,CLDN7,TRIB3,RIN1,PLPP3,ZFPM1,ATF3,ATF4,NYAP1,CDCA3,ANP32A,SHMT2,CDCA5,PPP1R35,LPAR1,CEND1,HIF1A,C3,CYP27B1,ZNF703,HMOX1,PLK3,CDT1,SNHG1,EGR1,BBS1,LINC01089,CREBBP,JUND,JAG1,CDSN,GADD45B,GADD45A,FN1,NR1D1,NR2F2,EIF1,FBXL8,MEX3A,SLC6A9,LPAR6,ID2,RCOR2,MINCR,BTG2,CDKN1A,CDKN1B,PHF23,LINC0127…
669	XBP1	639.3	ARCHS4 Coexpression,552;Enrichr Queries,679;ReMap ChIP-seq,268;GTEx Coexpression,1058	EIF4A1,ZMYND8,GUCA1B,ZC3HAV1L,ALDH1L2,RAB42,FAM174B,CSKMT,VSIG2,TUBB1,FAM53A,CHAC1,KPNA2,JUNB,PHLDA1,MYLIP,ZNF165,IGFBP3,CMBL,NEAT1,TMEM170B,TICAM1,CGRRF1,PRLR,ERN1,PLPP6,SNHG12,ZNF837,MTHFD2,DDIT3,EEF1A2,CLDN7,GSAP,NHLRC1,MALAT1,TRIB3,NUPR1,ZFPM1,ATF3,LLGL2,ATF4,LINC01011,ZNF670,PPP1R35,INSIG1,NPR3,ABHD8,SLC1A5,HIF1A,SEL1L3,SNHG17,SOCS2,STC2,ZNF703,HMOX1,PMAIP1,RBM12,N4BP3,PCK2,TMEM184A,BBS1,EGR…
670	ZNF641	640	ARCHS4 Coexpression,773;Enrichr Queries,543;GTEx Coexpression,604	CSRNP1,CDKN1A,BTG2,SAMD9L,TTN-AS1,CD83,CXCL8,LRRK2,GIMAP2,SIRPB2,TNFAIP3,RORA,TMEM260,SLC7A11,SIRPB1,PPCDC,CTSS,THTPA,GABRR2,VSIG2,ARHGDIB,NFKBIZ,TNFSF10,ITGB8,CYP1B1,JUNB,PHLDA1,MAP3K5,ZHX2,GABARAPL1,TSC22D3,FOS,TNFRSF1B,RHOB,TGFBR2,TGFBR3,SLC7A5,RNF144B,PTP4A3,DDIT3,ARHGEF3,LUCAT1,ADAM8,TNIK,PLPP3,ATF3,KDM7A,DDR2,LILRA6,SLC45A4,PPP1R15A,ASS1P12,L3MBTL3,SELPLG,NEDD9,FPR2,TP53INP1,ZNF701,HMOX1,PM…
671	ZNF575	641.3	ARCHS4 Coexpression,1145;Enrichr Queries,578;GTEx Coexpression,201	CYFIP2,EIF4A1,SAMD9L,CRTC1,MT1X,RASSF1,VSIG2,DPF1,ARHGDIB,FBXO6,CHAC1,JUNB,PHLDA1,RGS7,RSAD2,IGFBP3,PGF,PPP1R3F,SPIN2B,TRIB3,KCTD11,NUPR1,ZFPM1,ATF3,BRSK1,LPAR1,CEND1,SLC1A4,NALCN,TRPM2,FAM171A2,B4GALNT1,KCNN4,PRELID3A,CPA4,ST3GAL3,EGR1,JUND,FZD2,SMAD3,GADD45B,B3GALT4,NR1D1,ADAP1,POU6F1,SMAD7,NFKBIA,CXCL10,NR4A1,COL5A1,ID2,BHLHE40,MAP3K10,TSPY26P,RCOR2,CDKN1A,BTG2,ATP2A3,RCSD1,RAC2,PMEPA1,PHGDH,F…
672	ZNF445	644	ARCHS4 Coexpression,476;Enrichr Queries,1324;GTEx Coexpression,132	DRAXIN,LENG8-AS1,CDKN1A,BTG2,C2CD3,ANKRD36,GUCA1B,RORA,TMEM182,TMEM260,CHD2,BACH2,SHF,FLCN,EPM2AIP1,ZEB1-AS1,SPTLC3,KYNU,ZNF248,ZNF841,PHLDA1,MCF2L2,TIGD1,TNS1,ZNF320,PNISR,TLE2,GSTO2,TET1,ABCC9,FOS,RHOB,PTP4A3,RASA2,RBM12B,ZNF713,TYRO3,ZNF514,ZNF780B,RAD51-AS1,ZNF512,TNIK,SPACA6,ZNF510,ZNF554,ZNF674,DDR2,ZNF594,INSIG1,CAPN10-DT,GK5,ARVCF,HCAR1,MAT2A,KCNQ1OT1,TP53INP1,ZNF665,ZNF862,ZNF785,TRDMT1,…
673	ZNF841	645	ARCHS4 Coexpression,883;Enrichr Queries,289;GTEx Coexpression,763	LENG8-AS1,ANKRD36,TNC,RORA,VSIG2,SESN2,GRB10,JUNB,ZNF442,ZNF320,PNISR,ZNF680,IGFBP3,NEAT1,PGF,SNHG12,DDIT3,ZNF713,MALAT1,TRIB3,SRSF5,TNIK,ANKRD36B,ATF3,ZNF674,ZCCHC8,NOTCH1,INSIG1,STC1,HIF1A,HELZ2,EFNB2,C3,HCAR1,ATXN7,KCNQ1OT1,STC2,HMOX1,ZNF701,ZNF665,ZNF785,ZBED5,RBM10,CPA4,SNHG1,EGR1,ZNF141,JAG1,GADD45B,ABCA6,FN1,SMAD7,CXCL10,COL5A1,BHLHE40,MDM2,MXD1,BRWD1,CSRNP1,CDKN1A,BTG2,CXCL8,TNFAIP3,SLC7A…
674	ZNF90	645.3	ARCHS4 Coexpression,1307;Enrichr Queries,414;GTEx Coexpression,215	TOP2A,ARHGAP11A,KIF14,HJURP,ZC3HAV1L,BUB1B,MCM10,SLC7A11,IKZF2,IFIH1,CDC20,PTTG1,EXO1,KIF5C,VSIG2,ZNF726,HEY2,NUF2,MYBL2,POLH,DLGAP5,CGNL1,ZNF320,UPF1,BORA,ZNF680,XXYLT1-AS2,VASH2,TET1,PROX2,FOS,CDC25A,CCNA2,ASPM,DEPDC1B,PTP4A3,RNF125,PAX8,HNRNPH1,RBM12B,CKS2,ZNF713,GLCCI1,KIF20A,FAM72D,KIF20B,PRR11,DTL,ZNF554,FAM72B,ZNF674,FAM72A,DDR2,PIF1,CDCA3,CDCA5,TTK,HMMR,CENPA,SKA1,CCNB2,CCNB1,HCAR1,FAM111…
675	ZNF850	645.5	ARCHS4 Coexpression,588;GTEx Coexpression,703	PIF1,C2CD3,ZC3HAV1L,MIR3142HG,SKA1,IFIH1,GK5,EXOSC6,HCAR1,ZNF726,ZNF280C,HESX1,SEC14L1P1,ZNF665,RBM12,BUB1,MCF2L2,ZNF785,POLH,NDC1,ZNF320,KCTD19,BORA,SPRYD4,XXYLT1-AS2,DARS2,ABCC9,WTIP,NFKB1,DEPDC1B,NMNAT1,CENPI,RBM12B,WDFY1,ZNF713,SPIRE2,MANSC1,FAM72D,KIF20B,SPACA6,DTL,ZNF554,FAM72B,ZNF674,FAM72A
676	ZSCAN1	646.3	ARCHS4 Coexpression,494;Enrichr Queries,1187;GTEx Coexpression,258	TENM4,ABAT,CELSR3,TM7SF2,DPYSL4,KIF5C,CYP1B1,EID2B,ARFGEF3,APC2,UPF1,UNC13A,LRRIQ1,APLP1,MAPK8IP2,BSCL2,SLC7A5,SLC9A3,PTP4A3,COL4A2,CCDC74A,EEF1A2,SCG5,CDIP1,MAPRE3,SCG2,TSPYL4,CCNO,DDR2,EPHA2,FBLN7,BRSK1,NYAP1,BEX1,BAIAP2-DT,FOXG1,NTM,ABHD8,LPAR1,CRMP1,TWIST1,NTN1,SOCS2,TRPM2,FAM171A2,ARVCF,PARD6A,GNG2,FLRT2,SV2A,DZANK1,CAMK2N2,NNAT,SCN3B,MEST,LINC00632,CPA4,LRRC37A3,SPECC1,MPP2,EGR1,RPH3AL,PTPR…
677	HLX	648.3	ARCHS4 Coexpression,644;Enrichr Queries,180;GTEx Coexpression,1121	CD83,GIMAP2,TNC,ARHGDIB,CYP1B1,JUNB,PHLDA1,TNS1,CD93,IGFBP5,IGFBP3,EBF1,TICAM1,PGF,COL4A2,COL4A1,ADAM12,ADAM8,PLPP3,ATF3,NOTCH1,LPAR1,FPR2,EFNB2,C3,SOCS2,CHST11,HMOX1,KCNN4,EGR1,JAG1,VCAM1,GADD45B,GADD45A,CAV1,TNFRSF10C,FN1,NR2F2,SMAD7,NFKB2,NFKBIA,CXCL10,NR4A1,RGCC,COL5A1,ID2,BHLHE40,ST20,MXD1,CDKN1A,BTG2,CGAS,SIRPB2,TNFAIP3,RCSD1,SIRPB1,CTSS,NFKBIZ,CASP1,PDE4B,PMEPA1,UPP1,SPHK1,TSC22D3,EMP1,IRA…
678	ZNF382	649	ARCHS4 Coexpression,609;Enrichr Queries,615;GTEx Coexpression,723	SAMD9L,ZNF571,CRTC1,RORA,GXYLT2,CELSR3,VSIG2,SESN2,CYP1B1,ZNF569,BSN,LZTS3,ZNF320,PPP1R16B,TLE2,KCTD19,ATP6V1G2,TMEM170B,ZNF713,TNIK,ZNF554,ATF3,ZNF674,LPAR1,C3,HCAR1,FLRT2,HMOX1,PMAIP1,B4GALNT1,ZNF665,ASIC3,ZNF785,CPA4,EGR1,ZNF660,FN1,GRIN2C,CXCL10,TNFSF4,RCAN2,ZNF30,BHLHE40,SPIRE2,UBAP1L,SNAP25,PTPRR,CDKN1A,BTG2,C2CD3,BHLHE41,TNFAIP3,TMEM182,SLC7A11,SHF,PDE4B,MCF2L2,TIGD1,RALGPS2,UPF1,GSTO2,PLA…
679	ZNF474	649	ARCHS4 Coexpression,339;Enrichr Queries,305;GTEx Coexpression,1303	SPAG16,SPAG17,CDKN1A,SPEF2,RORA,ARHGAP39,LDLRAD4,VLDLR,TTC29,ZDHHC1,AQP3,CTSS,VSIG2,HEY2,ANKRD1,TNFAIP8L1,CCIN,NCKAP5,PAMR1,PHLDA1,GPR135,TNS1,CFAP44,EDN1,IGFBP5,IGFBP3,LRRIQ1,RFX2,IQCD,FOS,WNT9A,NSUN7,EML1,GEM,PGF,ENKUR,PTP4A3,COL4A2,COL4A1,ADAM12,PRR16,PABPC3,CCDC190,ADTRP,SPATA18,ATF3,DDR2,DNAH1,CEBPD,RRAD,DNAH5,DNAH6,CCDC146,LPAR1,HDAC9,FBLN5,FSTL3,C3,CNN1,STC2,ZNF703,NPHP1,DCDC2B,HMOX1,CCL2,…
680	ZNF571	649.3	ARCHS4 Coexpression,1215;Enrichr Queries,431;GTEx Coexpression,302	SAMD9L,RORA,IKZF2,PAIP2B,VSIG2,SESN1,ZNF569,CYP1B1,ZNF841,JUNB,PHLDA1,ZNF320,PNISR,MYLIP,ZNF680,IGFBP3,ZFP69B,ZNF10,ZNF14,GEM,PGF,IFT81,DDIT3,ATF3,LPAR1,FOXO6,STC1,MEG9,CDKN2AIP,SKA1,KCNQ1OT1,PMAIP1,CPA4,ZNF660,EGR1,JUND,ZNF141,JAG1,FZD5,NEBL,ASNS,MCC,CXCL10,NR4A3,ID2,ZNF30,BHLHE40,NABP1,BRWD1,SPAG16,CXCL8,TNFAIP3,N4BP2L1,SLC7A11,VLDLR,ZNF280D,EPM2AIP1,SPTLC3,UBTF,PMEPA1,ZNF248,MCF2L2,TIGD1,DENND…
681	PRDM14	649.4	Literature ChIP-seq,34;ARCHS4 Coexpression,428;Enrichr Queries,1130;ReMap ChIP-seq,82;GTEx Coexpression,1573	MRGPRF,FAM110A,CDC20,RASSF1,VSIG2,ADGRA2,MYB,ZC3H12A,DHX58,ZXDC,ARL6IP5,FBXO6,FAM53A,CHAC1,JUNB,NCKAP5,SLC12A7,LINC00654,HES7,ZNF436-AS1,KCTD19,PAQR6,CXADR,UNC5B,EBF1,ADGRA3,SOX12,KNSTRN,RUNX3,EML1,DEPDC1B,EID3,IFT81,NR2F2-AS1,LINC00887,ALPK3,TTLL11,RIN1,PLPP3,OBSL1,ATF3,ATF4,EPHA2,LLGL2,PIF1,CDCA3,TTYH2,SHMT2,CAPN10-DT,LPAR1,CEND1,PRKCZ,MED12L,CDKN2AIP,HELZ2,TRPM2,UGCG,KCNQ1OT1,RDH10,HESX1,OTOF,…
682	ZNF428	650	ARCHS4 Coexpression,319;Enrichr Queries,1343;GTEx Coexpression,288	ANKRD13B,DRAXIN,CDKN1A,BTG2,HDAC11,ELFN1,DPYSL4,VSIG2,KIF5C,DPF1,PHGDH,UPP1,JUNB,PHLDA1,COA5,APC2,LMO4,APLP1,RNF208,FOS,SOX12,RHOB,MAPK8IP1,PPP1R3F,SLC7A5,CDIP1,MAPRE3,DDR2,NLGN3,GNAZ,BRSK1,NIM1K,NYAP1,BEX1,BAIAP2-DT,SHMT2,FOXG1,ABHD8,CEND1,CRMP1,LRP3,SLC1A5,FAM171A2,ARVCF,CCDC85B,SV2A,CAMK2N2,SCN3B,RAB6B,MPP2,ARNT2,EGR1,LINC01122,JUND,ZFHX2,PCDH9,GDF15,ASNS,POU2F2,ZFHX4,KLF2,EIF1,MAPK10,MEX3A,MO…
683	HMGA1	650.3	ARCHS4 Coexpression,800;Enrichr Queries,1138;GTEx Coexpression,13	TOP2A,ARHGAP11A,ARHGAP11B,EIF4A1,CDKN1A,CRYBG1,CCNF,KIF14,HJURP,BUB1B,MCM10,CDC20,PTTG1,EXO1,ZNF726,NUF2,UBTF,PHGDH,MYBL2,KPNA2,ZNF367,JUNB,PHLDA1,DLGAP5,POLH,NDC1,BORA,DARS2,EMP1,FOS,TENT5B,CDC25A,CCNA2,ATXN2L,ASPM,HPDL,SLC7A5,DEPDC1B,MTHFD2,DEPDC1,CKS2,KIF20A,FAM72D,KIF20B,DTL,PRR11,FAM72B,ATF3,FAM72A,DDR2,EPHA2,PIF1,RNASEH2A,ANP32A,SHMT2,CDCA5,TTK,SLC3A2,HMMR,SLC1A5,CENPA,SLC7A1,SKA1,AURKA,CCN…
684	GTF2IRD2	651	ARCHS4 Coexpression,741;Enrichr Queries,323;GTEx Coexpression,889	LENG8-AS1,ZMYND8,ZDHHC1,BACH2,VSIG2,ZNF726,ZXDC,GRB10,JUNB,PHLDA1,TNS1,ZNF320,KCTD19,ILF3-DT,IFRD1,NEAT1,ZNF713,NUPR1,PLPP3,ZNF554,ATF3,ZNF674,INSIG1,LPAR1,SLC1A4,PRKCZ,SOCS2,BCL2L11,HCAR1,HMOX1,BMF,ZNF665,ZBED5,ZNF785,EGR1,CREBBP,SMAD3,GADD45B,CAV1,ASNS,NR2F2,CCDC9B,NFKB1,SMAD7,CXCL10,NR4A1,SLC6A9,ID2,BHLHE40,SPIRE2,NABP1,HBP1,MANSC1,BRWD1,DET1,CDKN1A,BTG2,C2CD3,TNFAIP3,SLC7A11,VLDLR,CHD2,N4BP2L…
685	ZNF57	651	ARCHS4 Coexpression,1409;Enrichr Queries,225;GTEx Coexpression,319	CD83,PANK1,RORA,MT1X,AQP3,RAPGEFL1,FAM110A,VSIG2,CYP1B1,KPNA2,JUNB,MFSD2A,CXADR,RSAD2,IFRD1,ZNF14,GEM,PGF,DDIT3,CHMP4C,SCG5,PKP1,TRIB3,KCTD11,ATF3,EPHA2,GPR87,IL20RB,XKRX,SOCS2,STC2,RRS1,HMOX1,PMAIP1,CPA4,EGR1,CDSN,GADD45B,GADD45A,TINCR,CDC6,NFKBIA,CXCL10,NR4A1,RGCC,RNF227,COL5A1,ID2,BHLHE40,CNTN1,NFE2L3,TNFSF9,CSRNP1,CDKN1A,BTG2,TNFAIP3,SLC7A11,SPTLC3,CA2,UPP1,DLGAP5,KDM6B,TSC22D3,IL17RE,FOS,ZDH…
686	ZNF594	651.3	ARCHS4 Coexpression,1081;Enrichr Queries,604;GTEx Coexpression,269	TOP2A,JRK,CDKN1A,SAMD9L,DENND5B,ANKRD36,ZBTB26,RORA,SLC7A11,ZNF280D,IFIH1,EPM2AIP1,KIF5C,DNAJC3-DT,ITGB8,PMEPA1,ZNF248,NINL,MCF2L2,TIGD1,ZNF320,ZNF436-AS1,PNISR,MYLIP,UPF1,ZNF483,ZNF680,ZFP69B,FOS,ZNF14,WDR35,PGF,RHOB,ASPM,IFT81,PPP1R3E,DDIT3,ZNF879,RBM12B,ZNF713,ZNF514,ZNF239,ZNF780B,ZNF512,ZNF780A,KIF20B,ZNF510,ATF3,TSPYL4,ZNF674,ZNF112,ZNF596,DDR2,CAPN10-DT,LPAR1,EFNB2,GK5,EXOSC6,HCAR1,MAT2A,T…
687	FEZF2	651.3	ARCHS4 Coexpression,541;Enrichr Queries,1240;GTEx Coexpression,173	PRDM8,SNAP25,PCSK1,TENM4,FAM107A,ELFN1,RGS4,CSRP2,DPYSL4,KIF5C,LRRTM2,DPF1,CYP1B1,MCF2L2,NINL,RGS7,HES6,IGFBP5,LMO4,NOG,LRRIQ1,DIO2,EBF1,RNF208,FOS,SOX12,MAPK8IP2,IL17RD,PGM2L1,PTP4A3,CCDC74A,NOS1AP,KCNQ3,ARHGEF4,NPTXR,KCTD16,DDR2,CRB2,BRSK1,DLX2,NYAP1,FOXG1,NTM,ABHD8,LPAR1,CEND1,FBXO41,EFNB1,FAM171A2,NUAK2,CCDC85B,NNAT,SPOCK1,SCN3B,RAB6B,ARNT2,EGR1,LINC01122,PTPRN2,ZFHX2,PCDH9,PCDH7,NR2F2,ADAP1,…
688	ZNF473	651.7	ARCHS4 Coexpression,512;Enrichr Queries,9;GTEx Coexpression,1434	CCNF,VSIG2,SESN2,MYB,SMG7-AS1,NEK2,CHAC1,SKP2,JUNB,PHLDA1,KCTD19,METTL1,IFRD1,CDC25A,GEM,PGF,FNDC8,EID3,MTHFD2,DDIT3,TRIB3,KIF20A,SPATA18,ATF3,ATF4,SHMT2,CDCA5,CCDC146,SLC1A5,CDKN2AIP,CCNB1,STC2,RRS1,HMOX1,PMAIP1,CPA4,EGR1,CDT1,CCDC17,CREBBP,JAG1,SMAD3,GADD45B,GADD45A,PLK1,OSGIN1,ASNS,CDC6,NR4A1,ID2,BHLHE40,MDM2,MXD1,TOP2A,CSRNP1,SPAG17,CDKN1A,SPEF2,ZFAND2A,KIF14,TNFAIP3,MCM10,SLC7A11,TTC29,EXO1,…
689	TRAFD1	652.7	ARCHS4 Coexpression,200;Enrichr Queries,685;GTEx Coexpression,1073	RTP4,HCP5,CSRNP1,ZNF296,CDKN1A,BTG2,SAMD9L,CD83,TNFAIP3,SIRPB2,CTSS,SIRPB1,FAM110A,IFIH1,DHX58,NFKBIZ,RAC2,CASP1,TNFSF10,PDE4B,FBXO6,CCR7,JUNB,GBP5,RSAD2,TOP3A,ARID5A,PLA2G4A,GP1BA,FOS,TRAF1,TNFRSF1B,DDB2,RHOB,ETV7,PTP4A3,MTHFD2,ARHGEF3,ADAM8,CD47,LINS1,ATF3,CFB,DDR2,PPP1R15A,LILRA6,SELPLG,SP140,FPR2,USP18,KIAA0040,RELB,HELZ2,C3,UGCG,E2F2,HMOX1,PMAIP1,CCL2,GBP2,ZNF586,EGR1,GCH1,GADD45B,GDF15,MX2,…
690	ZNF671	653.3	ARCHS4 Coexpression,640;Enrichr Queries,402;GTEx Coexpression,918	CYFIP2,CRTC1,WWC1,ZBTB26,CELSR3,BACH2,RASSF1,VSIG2,SESN1,ARHGDIB,TNFSF10,CYP1B1,CHAC1,ZNF841,JUNB,TLE2,RSAD2,ZNF14,PPP1R3E,DDIT3,ATF3,EPHA2,ZNF391,CAPN10-DT,LPAR1,C3,SOCS2,STC2,HMOX1,PMAIP1,BMF,ASIC3,PCK2,CPA4,EGR1,JAG1,FZD2,GADD45B,FN1,ASNS,TINCR,GRIN2C,CXCL10,ID2,ZNF30,BHLHE40,UBAP1L,MXD1,XAF1,ZNF653,ZNF773,CDKN1A,BTG2,CXCL8,BHLHE41,SLC7A11,RCSD1,SHF,PDE4B,RAC2,PMEPA1,ZNF248,TSC22D3,PPP2R5B,ETV…
691	ZFP90	653.7	ARCHS4 Coexpression,473;Enrichr Queries,593;GTEx Coexpression,895	CD83,ANKRD36,TNC,BACH2,DPYSL4,VSIG2,KIF5C,SESN1,JUNB,CXADR,IGFBP3,APLP1,MTURN,PGF,MAPK8IP1,MTHFD2,IFT81,NUPR1,TSPYL4,ATF3,GNAZ,NOTCH1,BEX1,FOXG1,PDGFB,LPAR1,NALCN,EFNB2,SOCS2,PRELID3A,EGR1,SMAD3,GADD45B,ASNS,ZFHX4,NFKB1,SMAD7,PEX5L,MEX3A,COL5A1,ID2,BHLHE40,CNTN1,TSPY26P,NACAD,BRWD1,CNIH2,TOP2A,DRAXIN,CDKN1A,BTG2,CDKN1B,TENM4,TNFAIP3,DUSP16,IFIH1,FSD1L,NFKBIZ,PMEPA1,PHGDH,EID2B,COA5,TSC22D3,EMP1,F…
692	TIGD3	654.3	ARCHS4 Coexpression,696;Enrichr Queries,166;GTEx Coexpression,1101	CCNF,CDC20,VSIG2,ARHGDIB,TUBB1,JUNB,HES6,DGAT2,RSAD2,UNC5B,NEAT1,PGF,MTHFD2,ADAM8,TRIB3,PLPP3,ATF3,SLC45A4,SEMA7A,TMEM121B,CDCA5,LPAR2,FPR2,SKA1,EFNB2,SOCS2,TRPM2,NUAK2,CHST11,HMOX1,EGR1,CDT1,GADD45B,GADD45A,PLK1,CYP4F3,TNFRSF10C,CGN,CDC6,NFKBIA,CXCL10,NR4A1,MEX3A,BHLHE40,CNTN1,ST20,MXD1,KIAA0825,FGFR3,RCOR2,INKA2,TOP2A,CDKN1A,BTG2,SIRPB2,CXCL3,SIRPB1,CTSS,RND1,NUF2,RAC2,MYBL2,UPP1,TOP3A,FOS,TNFR…
693	IRX6	654.7	ARCHS4 Coexpression,805;Enrichr Queries,900;GTEx Coexpression,259	CPM,SYNM,CDKN1A,SPAAR,ECM2,FAM107A,TESK1,RORA,DPYSL4,SPTLC3,HEY2,CYP1B1,TNS1,PHLDA3,OSR2,DGAT2,PTGIS,IGFBP3,EBF1,IL17RE,FOS,ETV3,RUNX3,DCN,PTP4A3,MRAS,GAN,PKP1,CRYAB,KDM7A,ATF3,DDR2,SLCO4A1-AS1,TUFT1,NXPH4,NTM,LPAR1,ADCY4,IL20RB,PARD6G,TWIST1,CRMP1,LRP3,SBSN,NTN1,XKRX,EFNB2,EFNB1,TRPM2,PALMD,STC2,CASKIN2,SLC19A3,MSX1,GABRE,ALOXE3,CPA4,JAG2,AOC3,EGR1,NGFR,TMEM86A,CDSN,PCDH9,PRRX1,LVRN,GDF15,CAV2,P…
694	ZNF730	655	ARCHS4 Coexpression,1209;GTEx Coexpression,101	TOP2A,ZNF473,CDCA3,PANK1,CDCA5,HJURP,BUB1B,TTK,HMMR,FBXO43,AURKA,CDC20,CCNB2,CSRP2,ORC1,PTTG1,NUF2,WBP2NL,SMG7-AS1,NEK2,ZNF546,KPNA2,BUB1,ZNF785,DLGAP5,RIBC2,CXADR,PLK1,VASH2,TET1,ELOVL6,IQCD,IL17RD,CDC25A,SGO2,CENPF,DEPDC1B,KIF18A,SLFNL1,CKS2,HYLS1,ZNF514,INTS7,ZNF780A,KIF20B,DTL,CDKN3
695	PHOX2A	656.3	ARCHS4 Coexpression,296;Enrichr Queries,937;GTEx Coexpression,736	PCSK1,ANKRD13B,CDKN1A,TENM4,KCNC4,MIR137HG,TESK1,ATP2A3,SIX1,TCF21,GRIK1,CELSR3,TM7SF2,RGS4,KIAA1549,DPYSL4,VSIG2,MYB,FDXR,AOX1,CYP1B1,EMILIN1,AMH,JUNB,MAP3K5,STARD3,UNC5B,IGFBP3,WNT5A,EBF1,FOS,SOX12,GFRA2,BSCL2,FAM222A,PTP4A3,PAX8,IL1RAPL2,EEF1A2,LINC00887,MGARP,GLCCI1,ZNF512,SCG2,ATF3,DDR2,EPHA2,DLX2,NOTCH1,CEBPD,FOXG1,LPAR1,TWIST1,CRMP1,LRP3,NTN1,MEG9,ARVCF,RAB26,ALX3,E2F1,MSX1,LDLR,HOXC8,EGR1…
696	ZNF154	656.3	ARCHS4 Coexpression,600;Enrichr Queries,624;GTEx Coexpression,745	PRDM8,RORA,IKZF2,BACH2,ADGRA2,VSIG2,CYP1B1,TNS1,CSGALNACT1,ZNF320,PNISR,GBP5,KCTD19,VASH1,RUNX2,CACNB2,PAPPA,ZNF713,ZNF554,DGKI,ZNF674,LPAR1,C3,HCAR1,INPP5J,ZNF665,ZNF785,CPA4,BBS1,EGR1,VCAM1,SMAD3,CCDC9B,BCL9,CXCL10,COL5A1,BHLHE40,SPIRE2,TSPY26P,DCHS1,CPM,SYNM,ZNF251,C2CD3,ITGB3,LRRK2,TNFAIP3,CGAS,TMEM182,EPM2AIP1,PDE4B,ZNF248,MCF2L2,RALGPS1,EID2B,TIGD1,UPF1,PTGIS,PLA2G4C,IRAK3,ABCC9,FOS,TNFRSF1…
697	ZFP37	656.7	ARCHS4 Coexpression,869;Enrichr Queries,328;GTEx Coexpression,773	ANKRD36,TNC,RORA,CELSR3,KIF5C,VSIG2,GRB10,CYP1B1,PHLDA1,TNS1,CXADR,RSAD2,IGFBP5,UNC5B,IGFBP3,EML1,GEM,PGF,COL4A1,IFT81,CRYZL1,ZNF713,ATF3,ZNF674,BEX1,INSIG1,FOXG1,LPAR1,EFNB2,SOCS2,FLRT2,HMOX1,ZNF425,ZNF785,PRELID3A,ZNF660,EGR1,JAG1,CAV1,FN1,ASNS,ARHGAP29,NR2F2,ZFHX4,DCLK1,BMP4,CXCL10,NR4A1,ID2,ZNF30,BHLHE40,TSPY26P,UBAP1L,HNRNPA1L2,FGF12,DRAXIN,CDKN1A,BTG2,TNFAIP3,SLC7A11,TMEM47,CA2,PDE4B,ZNF248…
698	ZNF789	657.3	ARCHS4 Coexpression,679;Enrichr Queries,341;GTEx Coexpression,952	ANKRD36,ZMYND8,HJURP,CDC20,VSIG2,TNFSF10,SKP2,JUNB,ZNF320,PNISR,KCTD19,NEAT1,PGF,ATXN2L,PPP1R3E,DDIT3,ZNF713,GSAP,MALAT1,SRSF5,KIF20A,KIF20B,ZNF554,ATF3,ZNF674,PIF1,CDCA3,CDCA5,INSIG1,CAPN10-DT,HMMR,FUT1,SOCS2,CCNB1,BCL2L11,HCAR1,PMAIP1,ZNF665,ZNF785,RBM10,EGR1,CDT1,LINC01089,GADD45B,PLK1,MIR4453HG,OGA,ASNS,PILRB,ID2,BHLHE40,SPIRE2,HBP1,MXD1,BRWD1,CDKN1A,C2CD3,MCM10,CHD2,N4BP2L2,IFIH1,PIDD1,NFKBI…
699	ATF5	657.3	ARCHS4 Coexpression,459;Enrichr Queries,117;GTEx Coexpression,1396	CDC20,IL4I1,PPP2R1B,VSIG2,SESN2,CYP1B1,CHAC1,JUNB,PHLDA1,SLC12A7,RSAD2,IGFBP3,TICAM1,ATXN2L,COL4A2,MTHFD2,COL4A1,DDIT3,TRIB3,NUPR1,PLPP3,CFB,ATF3,ATF4,SEMA7A,SHMT2,INSIG1,SLC1A4,SLC1A5,HSD11B1,C3,SOCS2,C5,STC2,HMOX1,PMAIP1,KCNN4,PCK2,EGR1,JUND,GADD45B,GADD45A,CAV1,CYP4F3,FN1,OSGIN1,ASNS,CP,NFKB2,NFKBIA,CXCL10,NR4A1,SLC6A9,ID2,BHLHE40,CNTN1,TNFSF9,NFKBIE,TOP2A,CDKN1A,BTG2,SERPINA1,SLC7A11,ASGR1,CT…
700	SRY	658.5	Literature ChIP-seq,86;ARCHS4 Coexpression,1365;Enrichr Queries,962;GTEx Coexpression,221	CYFIP2,JRK,PANK1,ZMYND8,HDAC11,MRGPRF,ICAM4,RAPGEFL1,BACH2,IL4I1,ADGRA2,VSIG2,MYB,ZC3H12A,DHX58,TNFSF10,FAM53C,TNFSF11,CYP1B1,FBXO6,TRIM26,FAM53A,JUNB,NCKAP5,HES7,STARD3,HES6,UNC13A,RSAD2,NFKBIL1,EBF1,RFX2,RFX1,SOX12,RUNX3,PRKAB1,RUNX2,MAPK8IP1,AR,PAPPA,CLDN7,CRYZL1,KCNQ3,NHLRC1,GSAP,RIN1,ZFPM1,ATF3,TSPYL4,LLGL2,FOXG1,PDGFB,LPAR1,TWIST1,IL20RB,LPAR2,CEND1,XPC,ADAMTS12,HIF1A,SLC5A3,SKA1,XKRX,NUAK2…
701	ZNF219	659	ARCHS4 Coexpression,765;Enrichr Queries,559;GTEx Coexpression,653	TOP2A,CYFIP2,SYNM,CDKN1A,BTG2,TES,MRGPRF,BHLHE41,BBC3,TM7SF2,JPH2,DPYSL4,SESN1,MFSD3,EMILIN1,PHGDH,JUNB,PHLDA1,PHLDA3,TPRN,TLE2,FOS,SOX12,TENT5B,EML1,PGF,RHOB,ACTA2,SLC7A5,PTP4A3,COL4A2,TRAF4,EEF1A2,TRIB3,NUPR1,RIN1,OBSL1,KCTD15,NUP58,ATF3,ATF4,DDR2,AVPI1,EPHA2,CRB2,NOTCH1,ANP32A,CEBPD,ANKRD11,LRP3,SLC1A5,NTN1,RELB,SOCS2,CNN1,FENDRR,EFNB1,FAM171A2,ARVCF,PODXL,CASKIN2,TP53INP1,ZNF503,E2F2,TSPAN2,K…
702	SP2	659.8	ARCHS4 Coexpression,919;ENCODE ChIP-seq,86;Enrichr Queries,831;ReMap ChIP-seq,284;GTEx Coexpression,1179	SLC46A3,EIF4A1,JRK,ZMYND8,CCNF,CDC20,C1GALT1C1,RASSF1,FAM53C,JUNB,TNS1,ZNF436-AS1,UNC13A,METTL1,RFX2,RFX1,ZNF16,PPP1R3F,ZNF837,PPP1R3E,DDIT3,SNHG10,CRYZL1,LUCAT1,PRR11,ATF3,ATF4,CDCA3,ANP32A,LPAR2,FPR2,HIF1A,SNHG17,TMTC4,C3,CYP27B1,SNHG20,SFN,ZBED5,EGR1,SNHG1,CREBBP,JUND,ZNF141,GADD45B,GADD45A,NR1D1,EIF1,ID2,HBP1,TMCC2,SIM1,MINCR,TOP2A,CDKN1A,BTG2,ZNF251,PHF23,ZFAND2A,PPCDC,EPM2AIP1,ADAMTSL5,C1QT…
703	PA2G4	660	ARCHS4 Coexpression,404;GTEx Coexpression,916	ARHGAP11A,EIF4A1,RNASEH2A,ANP32A,SHMT2,CDCA5,PINX1,CCNF,HJURP,BUB1B,MCM10,HMMR,SLC1A5,CENPA,SKA1,CDC20,CCNB1,ORC1,EXO1,E2F1,RRS1,MYBL2,ZNF367,BUB1,DLGAP5,NDC1,CDT1,BORA,PLK1,DARS2,CDC6,CDC25A,CCNA2,ASPM,CENPF,CENPI,MTHFD2,KIF20B,FAM72D,DTL
704	EN1	662	ARCHS4 Coexpression,270;Enrichr Queries,785;GTEx Coexpression,931	MYLK2,ANKRD13B,DRAXIN,DENND5B,TNC,SIX1,RORA,SLC7A11,ELFN1,KIAA1549,DPYSL4,KIF5C,DPF1,CYP1B1,TMEM38A,GAL3ST4,DENND2C,OSR2,POSTN,IGFBP5,LMO4,IGFBP3,WNT5A,EBF1,FOS,SOX12,ETV3,RUNX3,PGM2L1,ZNF16,PTP4A3,ADAM12,PKP1,GAS1,NHLRC1,ATF3,SMTNL1,DDR2,DLX2,BEX1,TUFT1,FOXG1,NTM,ZBTB43,LPAR1,TWIST1,CRMP1,SBSN,NTN1,EFNB2,FLRT2,ZNF703,NNAT,CCL2,ZNF503,MSX1,SCN3B,ALOXE3,HOXC8,RUNX1T1,ZBED3,EGR1,OSBPL6,BRF2,CDSN,VC…
705	MAFG	662.5	ARCHS4 Coexpression,1266;Enrichr Queries,138;ReMap ChIP-seq,273;GTEx Coexpression,973	IPO13,CSF2,ZMYND8,TESK1,ZC3HAV1L,BACH2,IL4I1,VSIG2,TUBB1,SESN2,GRB10,TMEM38A,CHAC1,SLC12A7,JUNB,PHLDA1,TSSK5P,GABARAPL1,LINC02035,RSAD2,XXYLT1-AS2,IFRD1,CMBL,NEAT1,CGRRF1,CACNB1,ATXN2L,MTHFD2,DDIT3,EEF1A2,ALPK3,TRIB3,MALAT1,MGARP,ATF3,LINC01852,ATF4,EPHA2,ZNF672,LINC01011,LSMEM1,INSIG1,SLC1A5,PLD1,HIF1A,HSD11B1,STC2,CLTCL1,SNHG20,PMAIP1,HMOX1,KCNN4,LINC02577,ST3GAL3,LYPLAL1-DT,EGR1,PLK3,SMAD3,JUN…
706	MNT	662.8	ARCHS4 Coexpression,1254;Enrichr Queries,540;ReMap ChIP-seq,90;GTEx Coexpression,767	ZNF296,LENG8-AS1,TES,ZMYND8,CHRM4,HDAC11,TM7SF2,RASSF1,CYSRT1,ZC3H12A,SESN2,ZNF324,JUNB,PHLDA1,PHLDA3,HES7,GABARAPL1,ZNF680,MIGA2,CISH,METTL1,SOX12,RFX1,NEAT1,CDC25B,PCP2,SNHG10,DDIT3,CLDN7,NR2F2-AS1,TRIB3,MALAT1,ADAM8,RIN1,OBSL1,ATF3,ATF4,EPHA2,LLGL2,SLC45A4,LINC01011,RNASEH2A,NOTCH1,CDCA3,SHMT2,CDCA5,ANKRD11,INSIG1,PDGFB,CAPN10-DT,ABHD8,FPR2,SLC1A5,PLA2G6,EFNB2,CYP27B1,NDOR1,BCL2L11,CASKIN2,ZNF…
707	ZNF107	663	ARCHS4 Coexpression,582;Enrichr Queries,647;GTEx Coexpression,760	TOP2A,ARHGAP11A,HCP5,ZNF296,SAMD9L,ATP2A3,KIF14,HJURP,BUB1B,MCM10,SLC7A11,RCSD1,IKZF2,ZC3H12D,IFIH1,CASP8,EXO1,MYB,NUF2,TNFSF10,ITGB8,MYBL2,CCR7,SKP2,LBR,DLGAP5,TIGD1,RALGPS2,BORA,ZNF680,VASH2,TET1,BTN3A2,FOS,CDC25A,CCNA2,ASPM,SGO2,DEPDC1B,PTP4A3,HNRNPH1,DEPDC1,CKS2,CDC42EP1,KIF20B,DTL,PRR11,LINS1,ATF3,DDR2,BLK,SP140,INSIG1,TTK,HMMR,HIF1A,SKA1,AURKA,DNAJB2,CCNB1,PODXL,TIFA,IL21R,PMAIP1,BMF,ECT2,B…
708	NKX31	663.5	ARCHS4 Coexpression,443;GTEx Coexpression,884	PRDM8,MESP1,EHF,USP54,WWC1,GPR85,GLIS1,HERPUD1,TM7SF2,SOCS2,GK5,FAM111A-DT,FAM184B,FAM174B,SLITRK4,GCNT2,PMEPA1,SLITRK5,KCNN4,PLEKHH1,CGNL1,ARFGEF3,CFAP44,ZNF320,ABCC4,GREB1,NOG,TBC1D8,BTN3A2,SYT7,FBXL8,AR,COL7A1,TRPV4,NABP1,NUPR1,BMPR1B,STEAP1,STEAP2,SOCS2-AS1
709	ZNF595	663.5	ARCHS4 Coexpression,968;Enrichr Queries,359	CYFIP2,CDKN1A,CXCL8,ANKRD36,ZMYND8,TNC,TNFAIP3,RORA,SLC7A11,BACH2,CASP8,CA2,VSIG2,ZNF280B,TNFSF10,PDE4B,PMEPA1,CYP1B1,CCR7,UPP1,PHLDA1,DLGAP5,ZNF320,UPF1,ZHX2,EDN1,ZNF680,RSAD2,IGFBP3,FOS,CMBL,NBPF1,PGF,TGFBR2,SLC7A5,ASPM,PTP4A3,RNF125,IL1B,ZNF713,MALAT1,ZNF554,ATF3,ZNF674,DDR2,CREB5,LPAR1,NEDD9,HDAC9,USP18,SKA1,DNAJB2,HCAR1,ORC1,TP53INP1,PMAIP1,CCL2,CHML,GABRE,ZNF665,CPA4,EGR1,JAG1,ZNF141,SMAD3,…
710	ZNF133	663.7	ARCHS4 Coexpression,692;Enrichr Queries,560;GTEx Coexpression,739	ANKRD36,ZMYND8,TNC,CELSR3,VSIG2,SESN1,GRB10,ZNF442,PNISR,TLE2,PGF,CDC25B,PPP1R3E,DDIT3,CRYZL1,ZNF713,TRIB3,SRSF5,ATF3,ZNF674,ANP32A,INSIG1,ANKRD11,FOXG1,EFNB2,HCAR1,RRS1,PMAIP1,ZNF785,RBM10,EGR1,LINC01089,CREBBP,JAG1,JUND,FZD2,SMAD3,GADD45B,GADD45A,PTCH1,FN1,ASNS,NFKB1,POU6F1,SMAD7,ABTB2,NFKBIA,ZNF30,BHLHE40,HBP1,PLCH2,UBAP1L,FBXL2,BRWD1,HNRNPA1L2,DRAXIN,CDKN1A,ZNF251,TNFAIP3,SLC7A11,SHF,ZNF280D,…
711	BARHL2	664.3	ARCHS4 Coexpression,41;Enrichr Queries,1252;GTEx Coexpression,700	PRDM8,SNAP25,ANKRD13B,DRAXIN,PTPRR,TENM4,CRTC1,SIX1,RORA,ELFN1,CELSR3,SHF,DPYSL4,KIF5C,BSN,GAL3ST4,LZTS3,APC2,TLE2,ATP6V1G2,LRRIQ1,APLP1,PPP2R5B,EBF1,ETV1,FOS,SOX12,DUSP8,MAPK8IP2,RUNX3,MAPK8IP1,PTP4A3,ADAM12,ATF3,CCNO,BRSK1,DLX2,KHDRBS3,NYAP1,FOXG1,TMEM121B,PPM1H,LPAR1,TWIST1,CEND1,CRMP1,NTN1,KIAA0513,TRPM2,ARVCF,FAM171A2,RAB26,SV2A,CAMK2N2,MSX1,ASIC3,RAB6B,RUNX1T1,EGR1,ZFHX2,PRRX1,DAB2IP,NMNAT2…
712	HOXB2	666.3	ARCHS4 Coexpression,1068;Enrichr Queries,148;GTEx Coexpression,783	TES,MRGPRF,TNC,PLAT,RTL3,RGS4,VSIG2,ARHGDIB,CYP1B1,JUNB,PHLDA1,POSTN,IGFBP5,IGFBP3,WNT5A,EBF1,EML1,GEM,PGF,TM4SF1,ATXN2L,COL4A2,COL4A1,ADAM12,ATF3,ATF4,SH2D2A,PPP1R35,LPAR1,TWIST1,PRKCZ,EFNB2,SOCS2,CNN1,FLRT2,STC2,ZNF703,PMAIP1,TSPAN2,HOXC8,CPA4,EGR1,JAG1,FZD2,GADD45B,CAV1,FN1,NR2F2,SMAD7,BMP4,CXCL10,RGCC,COL5A1,BAMBI,ID2,BHLHE40,CNTN1,DCHS1,MAFK,SYNM,CDKN1A,BTG2,SIX1,JPH2,CSRP2,CASP8,CA2,ANKRD1,…
713	ZNF48	666.7	ARCHS4 Coexpression,505;Enrichr Queries,976;GTEx Coexpression,519	ANKRD13B,DRAXIN,PTPRR,PHF23,TNC,ELFN1,CELSR3,BACH2,BBC3,TM7SF2,PPP3CB,DPYSL4,VSIG2,KIF5C,PHGDH,BSN,ZNF324,JUNB,NINL,EID2B,DLGAP5,KDM6B,APC2,PLEKHG4,NFKBIL1,DHPS,PPP2R5B,FOS,SOX12,IL17RD,CDC25A,RNF41,PDRG1,ATXN2L,PPP1R3F,CACNB2,SLC7A5,TRAF4,EEF1A2,SPIN2B,NUPR1,ZNF554,ZNF510,JDP2,ATF4,DDR2,CREB5,LLGL2,PPP1R15A,CRB2,GNAZ,NOTCH1,PDGFB,SLC1A5,HELZ2,KIAA0513,FAM171A2,ARVCF,SV2A,CCDC85B,RRS1,ZNF425,B4GA…
714	ZNF585B	667	ARCHS4 Coexpression,1002;Enrichr Queries,746;GTEx Coexpression,253	CDKN1A,BTG2,ZNF571,ZNF251,CXCL8,C2CD3,ZBTB26,KCNC4,TMEM182,JADE2,SLC7A11,BACH2,SLC4A5,EPM2AIP1,PAIP2B,VSIG2,SPTLC3,KYNU,ZNF569,ZNF248,CHAC1,ZNF841,NINL,PHLDA1,MCF2L2,TIGD1,ZNF320,KDM6B,PNISR,GABARAPL1,ZNF680,GSTO2,TSC22D3,ZNF10,ABCC9,SOX12,FOS,WDR35,RUNX2,RHOB,TGFBR3,SLC7A5,PTP4A3,IFT81,ZNF879,ZNF780B,RAD51-AS1,ZNF512,NUPR1,PLPP3,ZNF510,ZNF112,DDR2,ZNF594,ZNF391,LPAR1,C3,FLRT2,STC2,TP53INP1,HMOX1…
715	TRPS1	667	ARCHS4 Coexpression,726;Enrichr Queries,675;GTEx Coexpression,600	EHF,OXTR,CDKN1A,CRYBG1,DENND5B,WWC1,TNC,XYLT2,RORA,SLC7A11,MYB,PDE4B,ITGB8,PMEPA1,CYP1B1,PHLDA1,TNS1,IGFBP5,IGFBP3,WNT5A,EBF1,TMEM40,EMP1,ZNF10,ETV1,FOS,TENT5B,PRLR,GEM,RUNX2,RHOB,TGFBR2,TGFBR3,RNF144B,MRPL50,PTP4A3,ELF3,COL4A1,BHLHE40-AS1,ARHGEF3,TNIK,PLPP3,EPHA2,DDR2,CREB5,ZNF552,TNXB,GPR87,TACSTD2,LPAR1,HDAC9,HIF1A,PURB,HCAR1,CHST11,STC2,HES1,HES2,MPZL2,RUNX1T1,TMEM184A,CA12,EGR1,XBP1,JAG1,VCA…
716	ZNF366	667	ARCHS4 Coexpression,1127;Enrichr Queries,665;GTEx Coexpression,209	CDKN1A,SPAAR,CD83,CXCL8,GALNT15,ITGB3,LRRK2,CLEC14A,SLC7A11,ADGRA2,KYNU,ARHGDIB,TNFSF10,PDE4B,UBTF,CYP1B1,SCARF1,SLC12A7,MCF2L2,TNS1,CSGALNACT1,PPP1R16B,GBP5,PLEKHG1,CD93,VWF,RSAD2,PLA2G4C,EBF1,EMP1,ABCC9,FOS,VASH1,TNFRSF1B,DCN,TGFBR2,TGFBR3,ACTA2,PTP4A3,RNF125,COL4A1,IL3RA,RHOJ,ZNF713,LINC01537,ST6GALNAC3,PLPP3,ZNF674,DDR2,PDGFB,ADCY4,NEDD9,FBLN5,DLL4,HCAR1,PALMD,SLC19A3,S1PR1,CCL2,GBP2,ZNF665,A…
717	ZNF713	667.3	ARCHS4 Coexpression,872;Enrichr Queries,562;GTEx Coexpression,568	IPO13,HDAC11,RORA,ABAT,BACH2,OTUD6B-AS1,VSIG2,ZNF726,MYB,ZNF569,CYP1B1,NCKAP5,JUNB,PHLDA1,PSPH,ZNF320,PAQR6,KCTD19,APLP1,VASH1,EML1,MTURN,PGF,TTLL11,ZNF554,ZNF674,DLX2,TTYH2,LPAR1,TMTC4,EFNB2,HCAR1,ZKSCAN2,BMF,ZNF665,ZNF785,CPA4,CDK18,EGR1,SMAD3,GADD45B,AZIN2,NFATC2,NR2F2,CXCL10,NR4A1,PEX5L,MEX3B,ID2,BHLHE40,SPIRE2,NACAD,HBP1,SPAG16,CPM,BTG2,CXCL8,C2CD3,BHLHE41,SLC7A11,VLDLR,FSD1L,PDE4B,ITGB8,NIN…
718	ZNF548	667.3	ARCHS4 Coexpression,899;Enrichr Queries,749;GTEx Coexpression,354	ZNF571,HDAC11,ABAT,RORA,BACH2,RASSF1,ZNF841,JUNB,PHLDA1,TNS1,ZNF320,PNISR,IFRD1,EBF1,RPGRIP1L,ZNF14,BSCL2,WDFY1,ZNF713,ATF3,ZNF674,ZCCHC8,CCDC149,ABHD8,LPAR1,SOCS2,HCAR1,ATXN7,PMAIP1,ZNF701,ZBED5,ZNF785,CPA4,EGR1,PTPRN2,JAG1,JUND,SMAD3,PINLYP,GADD45B,ABCA6,GADD45A,ARHGAP29,NFKB2,NFKBIA,NR4A1,FBXL8,BHLHE40,HBP1,MANSC1,MXD1,BRWD1,ZNF773,CSRNP1,BTG2,C2CD3,TNFAIP3,ING3,SCARF1,MCF2L2,UPF1,PLEKHG1,PTGI…
719	STAT6	668.3	Literature ChIP-seq,30;ARCHS4 Coexpression,909;Enrichr Queries,1026;GTEx Coexpression,708	IPO13,CYFIP2,TES,DENND5B,HDAC11,RORA,JADE2,CDC14A,BACH2,DPYSL4,OTUD6B-AS1,KIF5C,GRAP2,ARHGDIB,ARL6IP5,FAM53B,ZNF569,SLC26A11,HADH,JUNB,TNS1,CISH,ARID5A,MAPK8IP2,BSCL2,VMAC,PPP1R3F,HECW2,EEF1A2,CDIP1,ADAM8,MALAT1,WDFY2,ATF3,LINS1,SLC45A4,NYAP1,NOTCH1,BEX1,SLC1A5,FPR2,HMMR,NALCN,HIF1A,MED12L,C3,CHST11,RRS1,HMOX1,ST3GAL3,EGR1,GPR17,JUND,SMAD3,PTPRN2,GADD45B,CAV1,FN1,TNFRSF10C,RAB27B,NFKB1,NFKB2,NFKB…
720	HOXB13	671	ARCHS4 Coexpression,763;Enrichr Queries,575;ReMap ChIP-seq,251;GTEx Coexpression,1095	PRDM8,MAP10,EHF,TES,TNC,ABAT,SLC4A5,TM7SF2,EDNRA,FAM174B,VSIG2,ZC3H12A,MYB,TNFSF10,GRB10,FAM53B,CYP1B1,TMEM38B,SNORA33,JUNB,CSGALNACT1,HES7,GBP5,OSR2,KCTD19,MIRLET7BHG,IGFBP5,LOXL1-AS1,IGFBP3,IFRD1,WNT5A,RPGRIP1L,ASRGL1,PGF,ERN1,ALDH3A2,AR,IFT81,PKP1,SRSF5,NUPR1,PLPP3,STEAP1,STEAP2,CES3,CCNO,ATF3,ATF4,DLX2,ITPR1-DT,FOXG1,LPAR1,TWIST1,GLIS1,SOCS2,C3,UGCG,NUAK2,FAM111A-DT,HOXC8,CPA4,SNHG1,EGR1,XBP1…
721	ZNF320	671.7	ARCHS4 Coexpression,882;Enrichr Queries,922;GTEx Coexpression,211	CYFIP2,CPM,JRK,CDKN1A,ZNF571,ZNF251,ZBTB26,PRSS27,ABAT,ZNF280D,EPM2AIP1,VSIG2,ZNF726,TNFSF10,TNFAIP8L1,PMEPA1,ZNF248,ZNF841,NINL,MCF2L2,RALGPS2,TNS1,PNISR,UPF1,KCTD19,ZNF680,FOS,ZNF14,NBPF1,PGF,PTP4A3,RBM12B,ZNF713,ZNF514,ZNF780B,SRSF5,RAD51-AS1,HNRNPH3,ZNF512,RCCD1,PRR11,ZNF554,ZNF674,ZNF112,DDR2,ZNF552,ZNF594,INSIG1,GPR85,GK5,EFNB2,HCAR1,PODXL,KCNQ1OT1,TP53INP1,PMAIP1,ZNF701,ZNF665,ZNF862,ZNF78…
722	ZNF143	672	ARCHS4 Coexpression,1570;ENCODE ChIP-seq,77;Enrichr Queries,970;ReMap ChIP-seq,165;GTEx Coexpression,578	IPO13,ZMYND8,ICAM4,BACH2,RASSF1,DPF1,MYB,FAM53C,FBXO6,SKP2,JUNB,SLC12A7,HES7,STARD3,LINC02035,METTL1,UNC5B,IFRD1,SLC11A2,RFX2,ADGRA3,SOX12,EML1,ZNF837,MTHFD2,DDIT3,CLDN7,PRR16,LUCAT1,TRIB3,KCTD11,NHLRC1,ADPRM,RIN1,KIF20B,EIF1B,CES3,ATF3,ATF4,EPHA2,CDCA3,TTYH2,SHMT2,CDCA5,PPP1R35,CAPN10-DT,CEND1,FPR2,HIF1A,SKA1,C3,CYP27B1,FAM171A2,NUAK2,SNHG20,HMOX1,ZNF701,B4GALNT1,KCNN4,PRELID3A,TMEM184A,PLK3,CDT…
723	TIGD2	673.7	ARCHS4 Coexpression,424;Enrichr Queries,151;GTEx Coexpression,1446	SLC46A3,EIF4A1,SAMD9L,PANK1,VSIG2,SESN1,SKP2,JUNB,PHLDA1,MYLIP,RSAD2,LMO4,IGFBP3,GPT2,IFRD1,PGF,CDC25A,EID3,MTHFD2,TRIB3,NUPR1,PLPP3,ATF3,SHMT2,INSIG1,LPAR1,ARHGAP18,HMMR,RHOBTB1,HSD11B1,EFNB2,SOCS2,UGCG,C5,BCL2L11,HMOX1,PMAIP1,ZKSCAN2,RBM12,PCK2,EGR1,JAG1,GADD45B,GADD45A,CYP4F3,IL31RA,CDC6,SMAD7,NFKBIA,CXCL10,ID2,BHLHE40,NFE2L3,NABP1,ARHGAP11A,CSRNP1,CDKN1A,BTG2,TNFAIP3,SLC7A11,ASGR1,IFIH1,CSRP2…
724	ZNF354A	673.7	ARCHS4 Coexpression,1335;Enrichr Queries,125;GTEx Coexpression,561	GIMAP2,TMEM260,VSIG2,ARHGDIB,FAM53C,CYP1B1,CHAC1,JUNB,PHLDA1,CXADR,RSAD2,IGFBP3,IFRD1,ZNF14,GEM,PGF,PLPP6,MTHFD2,DDIT3,LUCAT1,TRIB3,NUPR1,ATF3,ATF4,FBLN7,INSIG1,LPAR1,SLC1A4,FPR2,SOCS2,UGCG,STC2,ZNF701,HMOX1,CPA4,EGR1,JAG1,GADD45B,GADD45A,TNFRSF10C,FN1,TBCC,ASNS,NFKBIA,CXCL10,NR4A1,BAMBI,ID2,BHLHE40,CNTN1,NFE2L3,ST20,NABP1,MXD1,KIAA0825,INKA2,CDKN1A,BTG2,CGAS,SIRPB2,TNFAIP3,SLC7A11,VLDLR,SIRPB1,H…
725	ZNF528	674	ARCHS4 Coexpression,717;Enrichr Queries,833;GTEx Coexpression,472	CDKN1A,SAMD9L,ZNF251,ANKRD36,RORA,TMEM182,VLDLR,N4BP2L2,SHF,TMEM47,ZNF280D,EPM2AIP1,VSIG2,SPTLC3,PDE4B,PMEPA1,CYP1B1,ZNF248,ZNF841,NINL,MCF2L2,TIGD1,ZNF320,CSGALNACT1,PNISR,UPF1,TLE2,ZNF680,IGFBP5,GSTO2,IGFBP3,TSC22D3,ETV1,FOS,RPGRIP1L,ZNF14,RHOB,CACNB2,PTP4A3,ZNF879,ZNF713,ZNF780B,ZNF112,ZNF596,DDR2,ZNF594,TAGLN,SDC2,AMIGO2,LPAR1,C3,SOCS2,ARVCF,HCAR1,TP53INP1,SPOCK1,HMOX1,ZNF701,GBP2,ZNF665,ZNF7…
726	HOXB1	674	ARCHS4 Coexpression,849;Enrichr Queries,793;GTEx Coexpression,380	EHF,CDKN1A,CRYBG1,TENM4,PRSS27,RORA,TSPAN12,TTC29,AQP3,RAPGEFL1,BACH2,CELSR3,TMEM47,CYSRT1,MYB,CYP1B1,PHLDA1,DENND2C,EDN1,IGFBP3,WNT5A,EBF1,TMEM40,EMP1,TET1,FOS,IL17RD,SDCBP2,RHOD,RHOB,HPDL,PTP4A3,ATF3,EPHA2,DDR2,CRB2,DLX2,NOTCH1,IL12A-AS1,LAMA1,GPR87,TACSTD2,LPAR1,IL20RB,PARD6G,TWIST1,NTN1,DLL1,PRRG4,EFNB2,NUAK2,CHST11,SFN,MSX1,N4BP3,HES2,HOXC8,MEST,MPZL2,RUNX1T1,TMEM184A,EGR1,FZD2,SMAD3,PRRX1,G…
727	USF1	674.4	ARCHS4 Coexpression,983;ENCODE ChIP-seq,84;Enrichr Queries,1006;ReMap ChIP-seq,171;GTEx Coexpression,1128	IPO13,EIF4A1,ZNF296,ZMYND8,ICAM4,ACCS,NUDT6,BACH2,VSIG2,MYB,DHX58,JUNB,SLC12A7,HES7,HES6,METTL1,SLC11A2,ZNF10,SOX12,HCFC2,RUNX3,SNHG12,ZNF837,IFT81,MTHFD2,DDIT3,CLDN7,SPIN2B,TRIB3,NHLRC1,TTLL11,EIF1B,ATF3,ATF4,EPHA2,BEX1,CDCA3,CDCA5,PPP1R35,CAPN10-DT,PDGFB,LPAR2,CEND1,FPR2,PLA2G6,HIF1A,C3,CYP27B1,NUAK2,STC2,SNHG20,WBP2NL,ALX3,RRS1,HESX1,HMOX1,HOXC8,PCK2,ZBED3,TMEM184A,CDT1,SNHG1,EGR1,LINC01089,JU…
728	VAX2	674.7	ARCHS4 Coexpression,606;Enrichr Queries,688;GTEx Coexpression,730	KCNG1,SNAP25,PTPRR,CDKN1A,TENM4,CRTC1,SIX1,RORA,ARHGAP39,CELSR3,TM7SF2,SHF,KIAA1549,VSIG2,HEY2,CYP1B1,JUNB,LZTS3,PHLDA3,OSR2,HES6,TLE2,ATP6V1G2,IGFBP5,GSTO2,IGFBP3,PPP2R5B,EBF1,ETV1,FOS,RUNX3,RHOD,PGF,SLC7A5,PTP4A3,ITPKA,ATF3,DDR2,DLX2,FOXG1,PPM1H,LPAR1,TWIST1,CRMP1,LRP3,NTN1,KIAA0513,ARVCF,FAM171A2,RASD1,MAT2A,RAB26,STC2,SPOCK1,MSX1,HOXC8,MEST,PRR22,RUNX1T1,CPA4,ZBED3,EGR1,NGFR,ARNT2,PRRX1,GDF15…
729	ZNF627	674.7	ARCHS4 Coexpression,876;Enrichr Queries,389;GTEx Coexpression,759	LENG8-AS1,SAMD9L,ZBTB26,BACH2,ZEB1-AS1,VSIG2,SESN1,SESN2,CYP1B1,CHAC1,JUNB,PHLDA1,ZNF442,MYLIP,CXADR,IGFBP3,IFRD1,ZNF14,PGF,BSCL2,IFT81,DDIT3,WDFY1,ZNF713,TRIB3,ADPRM,EIF1B,ANKRD36B,ATF3,ABCG1,BEX1,INSIG1,XPC,ATXN7L3B,TMTC4,EFNB2,SOCS2,UGCG,FAM111A-DT,STC2,HMOX1,ZNF665,ZBED5,CPA4,ZNF660,EGR1,GADD45B,GADD45A,OGA,ASNS,SMAD7,NFKBIA,NR4A1,BAMBI,ID2,BHLHE40,WDR5B,SEC24B-AS1,HBP1,MAFK,MXD1,BRWD1,CSRNP1…
730	OVOL2	675	ARCHS4 Coexpression,1358;Enrichr Queries,796;ReMap ChIP-seq,223;GTEx Coexpression,323	EHF,CDKN1A,C2CD3,WWC1,SIX1,RORA,RAPGEFL1,FAM110A,CA2,VSIG2,MYB,PMEPA1,CYP1B1,CA13,CXADR,GSTO2,IGFBP5,IGFBP3,IL17RE,FOS,ETV3,SDCBP2,PGF,HPDL,PTP4A3,ELF3,EEF1A2,CLDN7,CHMP4C,PKP1,LUCAT1,TRIB3,ATF3,LLGL2,DDR2,TUFT1,GPR87,TACSTD2,LPAR1,PPM1H,IL20RB,PARD6G,TWIST1,ABHD17C,SBSN,DLL1,SEL1L3,XKRX,EFNB2,SOCS2,RASD1,STC2,NNAT,ATOH8,PAK6,HES2,MPZL2,RIBC2,TMEM184A,CA12,EGR1,JAG1,FZD2,GDF15,ANKRD22,CDC42BPG,RA…
731	ALX1	675	ARCHS4 Coexpression,1547;Enrichr Queries,360;GTEx Coexpression,118	TNC,CDC20,EDNRA,ADGRA2,VSIG2,CYP1B1,LINC01465,PSPH,OSR2,POSTN,IGFBP5,IGFBP3,WNT5A,EBF1,RUNX3,RUNX2,PAPPA,PRR16,TRIB3,STEAP1,ATF3,EPHA2,PTGFR,DLX2,FOXG1,LPAR1,TWIST1,XPC,SLC1A5,EFNB2,SOCS2,FLRT2,PMAIP1,HOXC8,CPA4,EGR1,VCAM1,RHBDD1,CAV1,FN1,EIF2AK4,NR2F2,CDC6,GDF5,ZFHX4,VASN,BMP4,CXCL10,NR4A3,COL5A1,BAMBI,ID2,BHLHE40,HOXD4,SIM1,ULBP1,CDK15,CDKN1A,BTG2,SIX1,SLC7A11,EDA2R,HEY2,POLH,MRPS24,PLA2G4A,ETV…
732	TEAD1	675.3	ARCHS4 Coexpression,731;Enrichr Queries,997;ReMap ChIP-seq,3;GTEx Coexpression,970	JRK,EHF,TES,ZMYND8,BACH2,ADGRA2,ARL6IP5,MYOZ3,TNS1,GABARAPL1,HCFC2,EML1,TM4SF1,PLPP6,EID3,SNHG10,NR2F2-AS1,CRYZL1,LUCAT1,GSAP,RIN1,PLPP3,ATF3,EPHA2,LPAR1,ADAMTS12,PRKCZ,MIR3142HG,HIF1A,TRPM2,NUAK2,FLRT2,RRS1,TSPAN2,HOXC8,TNFSF18,EGR1,LINC01089,JAG1,GADD45B,GADD45A,FN1,EIF2AK4,NR2F2,CGN,CDC6,CP,ABTB2,MEX3A,MIR221,ITGBL1,DET1,DUBR,CSRNP1,CDKN1A,BTG2,CDKN1B,MIR137HG,SMG9,SLC7A11,MYPN,JPH2,SPTLC3,C1Q…
733	GSX1	676	ARCHS4 Coexpression,328;Enrichr Queries,1353;GTEx Coexpression,347	PCSK1,KCNC4,MIR137HG,SIX1,GRIK1,ABAT,LDLRAD3,RAB42,MYB,LRRTM2,ZNF569,SLC26A11,ZNF488,NCKAP5,EID2B,GAL3ST4,EBF1,FOS,RPGRIP1L,PRKAB1,BSCL2,ERN2,BBS10,DNAJC6,CDIP1,MAPRE3,CTXN2,SCG2,CES3,TSPYL4,ATF3,DLX2,NYAP1,BEX1,FOXG1,LPAR1,CRMP1,TWIST1,ATXN7L3B,NTN1,HDAC9,DLL1,GNG2,SV2A,CAMK2N2,DCDC2B,CSMD3,MSX1,HOXC8,MOAP1,EGR1,BCHE,GPR17,PTPRN2,NORAD,PCDHGC3,IGF2,NR2F2,DOHH,TBX18,MORN4,NFIA,VMA21,BHLHE40,ZNF74…
734	PROX2	676.7	ARCHS4 Coexpression,680;Enrichr Queries,510;GTEx Coexpression,840	SLC46A3,LENG8-AS1,ZC3HAV1L,RORA,ABAT,IKZF2,BACH2,KIF5C,VSIG2,MYB,TNFSF10,CHAC1,SKP2,BSN,TNS1,ZNF442,ZNF320,KCTD19,BORA,RSAD2,VASH2,DIO2,ZNF14,PGF,CACNB2,DEPDC1B,SLC9A7,WDFY1,ZNF713,ZNF674,ATF3,ZCCHC8,LPAR1,MIR3142HG,MED12L,C3,TRPM2,HCAR1,FAM111A-DT,BMF,ZNF665,ZNF785,MAP2K6,CPA4,EGR1,NGFR,CDK18,PINLYP,GREB1,SMAD7,CXCL10,NR4A1,NR4A3,BHLHE40,SEC24B-AS1,XAF1,PCSK1,DET1,CDKN1A,TENM4,SLC7A11,N4BP2L2,SP…
735	ZNF343	677	ARCHS4 Coexpression,713;Enrichr Queries,661;GTEx Coexpression,657	LENG8-AS1,CD83,ZMYND8,ABAT,JADE2,BACH2,TM7SF2,ZC3H12D,KCTD19,GPT2,ASRGL1,RUNX2,ZNF16,ENKUR,CDC25B,BSCL2,PLPP6,DDIT3,ADAM12,ZNF713,CDIP1,TNIK,ADPRM,ZNF554,KCTD15,ATF4,ZCCHC8,FOXG1,ABHD8,LPAR1,SLC1A5,PRKCZ,TRPM2,BCL2L11,HCAR1,PODXL,ZNF665,ZNF785,LAMC1-AS1,EGR1,PTPRN2,JAG1,OSBPL6,FZD2,SMAD3,GADD45B,GREB1,NR2F2,ADAP1,BHLHE40,ZNF654,MXD1,HNRNPA1L2,ZNF773,DET1,CDKN1A,BTG2,CXCL8,SLC7A11,FLCN,EXO1,ZNF248…
736	RFX2	677.3	ARCHS4 Coexpression,777;Enrichr Queries,344;ReMap ChIP-seq,123;GTEx Coexpression,1465	ZNF296,BACH2,VSIG2,DPF1,CYP1B1,JUNB,TNS1,ZNF165,KCTD19,RFX1,EID3,ZNF837,IFT81,CRYZL1,ZNF713,RIN1,SPATA18,PLPP3,LINS1,TSPYL4,ATF3,LINC01852,EPHA2,SHMT2,LPAR1,LPAR2,CEND1,HELZ2,C3,HMOX1,TSPAN2,PRR22,BBS1,EGR1,XBP1,PTPRN2,JAG1,GADD45B,GADD45A,FN1,NFATC2,NR1D1,AIF1L,FNDC10,HNRNPA1L2,KIAA0825,CDK15,SPAG16,SPAG17,CDKN1A,BTG2,SPEF2,PHF23,ZFAND2A,KIF14,SLC7A11,ASGR1,THTPA,ADAMTSL5,TNFAIP8L1,L3HYPDH,GPR13…
737	ZNF470	677.3	ARCHS4 Coexpression,525;Enrichr Queries,772;GTEx Coexpression,735	ANKRD13B,ZNF571,CXCL8,C2CD3,RORA,TMEM182,LDLRAD4,SLC7A11,VLDLR,OTUD6B-AS1,KIF5C,VSIG2,SPTLC3,PDE4B,ZNF569,ZNF841,MCF2L2,EID2B,ARFGEF3,TIGD1,COA5,ZNF320,UPF1,KCTD19,ZNF680,GSTO2,IGFBP3,GPT2,PLA2G4C,ZFP69B,ZNF10,TET1,ABCC9,FOS,WDR35,MTURN,PGM2L1,PGF,PTP4A3,RNF125,DNAJC6,ZNF879,ZNF713,ZNF554,TSPYL4,ATF3,ZNF674,ZNF112,DDR2,GNAZ,ZNF594,NTM,LPAR1,NALCN,HDAC9,SLC5A3,SOCS2,GK5,HCAR1,PODXL,STC2,SPOCK1,PMA…
738	HOXA1	677.3	ARCHS4 Coexpression,842;Enrichr Queries,133;GTEx Coexpression,1057	TNC,RORA,AQP3,BACH2,CDC20,CYSRT1,VSIG2,MYB,CYP1B1,SKP2,PHLDA1,IGFBP5,IGFBP3,WNT5A,EBF1,TICAM1,PGF,CDC25A,COL4A2,COL4A1,ATF3,EPHA2,DLX2,NOTCH1,SHMT2,GPR87,CDCA5,TACSTD2,LPAR1,TWIST1,SLC1A5,EFNB2,CCNB1,ZNF703,HMOX1,PMAIP1,SFN,HOXC8,CPA4,TMEM184A,EGR1,JAG1,FZD2,SMAD3,GADD45B,CAV1,PLK1,FN1,IGF2,NR2F2,CDC6,SMAD7,BMP4,CXCL10,BMP2,LPAR5,COL5A1,ID2,BHLHE40,CNTN1,SNAI1,FGFR3,SERINC2,CDKN1A,BTG2,CRYBG1,PRS…
739	HDX	678	ARCHS4 Coexpression,1015;Enrichr Queries,504;GTEx Coexpression,515	SAMD9L,ANKRD36,TNC,IKZF2,BACH2,EDNRA,ZEB1-AS1,KIF5C,DHX58,TNFSF10,CYP1B1,TNS1,CXADR,RSAD2,WNT5A,EBF1,GEM,ATXN2L,IFT81,PAPPA,NR2F2-AS1,SPIN2B,TNIK,EIF1B,ATF3,BEX1,LPAR1,HELZ2,FLRT2,HMOX1,PMAIP1,ZNF665,PRELID3A,CPA4,ZNF660,EGR1,JAG1,FN1,ZFHX4,CXCL10,FGF14,NR4A3,BAMBI,RCAN2,ID2,BHLHE40,XAF1,RTP4,ECM2,TNFAIP3,SLC7A11,TMEM47,IFIH1,CSRP2,FSD1L,HEY2,PDE4B,UBTF,ITGB8,UPF1,EDN1,PTGIS,ETV1,ELOVL6,FOS,ACTA2…
740	ZNF394	679	ARCHS4 Coexpression,227;Enrichr Queries,516;GTEx Coexpression,1294	CSRNP1,CDKN1A,BTG2,CDKN1B,ZFAND2A,GIMAP2,TNFAIP3,RCSD1,SIRPB1,PPCDC,HERPUD1,ZC3H12D,RASSF1,CASP8,GRAP2,SESN1,NFKBIZ,ARHGDIB,RAC2,PDE4B,JUNB,PHLDA1,EID2B,KDM6B,MYLIP,GABARAPL1,TSC22D3,IFRD1,ARID5A,FOS,TNFRSF1B,ZNF14,RHOB,ERN1,SLC7A5,RNF125,MTHFD2,DDIT3,LUCAT1,ADAM8,ATF3,ATF4,DDR2,PPP1R15A,SELPLG,DGCR11,CEBPD,SH2D2A,INSIG1,SP140,LPAR2,SLC3A2,HIF1A,TMEM71,RELB,SOCS2,SERTAD1,MAT2A,HMOX1,DNAJB9,PMAIP1…
741	SIX4	679.7	ARCHS4 Coexpression,633;Enrichr Queries,135;GTEx Coexpression,1271	MYLK2,TNC,RORA,VSIG2,MYB,CYP1B1,MYOZ3,TMEM38A,TMEM38B,JUNB,PHLDA1,POSTN,IGFBP5,IGFBP3,WNT5A,ADGRA3,PGF,CACNB1,COL4A2,COL4A1,PAPPA,ALPK3,PLPP3,SPATA18,ATF3,EPHA2,LPAR1,STC1,SEL1L3,EFNB2,SOCS2,FLRT2,STC2,CLTCL1,PMAIP1,ECT2,EGR1,CCDC17,JAG1,FZD2,GADD45B,GADD45A,CAV1,PTCH1,FN1,NR2F2,LRRC66,BMP4,CXCL10,NR4A1,COL5A1,BAMBI,ID2,BHLHE40,CNTN1,NFE2L3,TOP2A,CDKN1A,BTG2,HSPB8,SIX1,SLC7A11,MYPN,MYOM3,JPH2,ANK…
742	LIN28B	680	ARCHS4 Coexpression,203;Enrichr Queries,365;GTEx Coexpression,1472	TOP2A,CDKN1A,KIF14,BUB1B,RORA,MCM10,SLC7A11,TTC29,CA2,KIF5C,VSIG2,EXO1,HEY2,MYB,GRB10,MYBL2,PHGDH,SKP2,DLGAP5,NDC1,KCTD19,CXADR,IGFBP5,IGFBP3,WNT5A,VASH2,EBF1,TET1,TEX14,ETV1,ELOVL6,IQCD,FOS,TENT5B,CDC25A,CCNA2,DEPDC1B,PTP4A3,EID3,COL4A1,DEPDC1,PABPC3,TNIK,DTL,ATF3,DDR2,ZNF473,LAMA1,LPAR1,TWIST1,CRMP1,TTK,FIGN,HMMR,HDAC9,EFNB2,SOCS2,CCNB1,ORC1,PODXL,PMAIP1,CHML,BUB1,MEST,RIBC2,RUNX1T1,EGR1,JAG1,G…
743	ZNF284	680.3	ARCHS4 Coexpression,808;Enrichr Queries,590;GTEx Coexpression,643	HCP5,SAMD9L,ZNF571,HDAC11,ZC3HAV1L,RORA,VSIG2,TNFSF10,CHAC1,SKP2,TNS1,ZNF320,KCTD19,BORA,IGFBP5,ZNF10,TMEM170B,ZNF14,ASRGL1,ZNF713,ZNF674,LINS1,ATF3,ZCCHC8,COX19,KHDRBS3,LPAR1,GPR85,XPC,SKA1,C3,UGCG,HCAR1,FAM111A-DT,ZNF701,HMOX1,PMAIP1,ZNF546,ZNF665,ZNF785,CPA4,EGR1,JAG1,ZNF141,NR2F2,SMAD7,CXCL10,COL5A1,ID2,BHLHE40,NFE2L3,ZNF654,ZNF773,CDKN1A,SLC7A11,VLDLR,UBTF,MCF2L2,POLH,UPF1,PTGIR,GSTO2,TSC22D…
744	MXD1	681.3	ARCHS4 Coexpression,892;Enrichr Queries,21;GTEx Coexpression,1131	SAMD9L,CD83,VSIG2,GRAP2,ZC3H12A,SESN2,TNFSF10,CYP1B1,CHAC1,JUNB,PHLDA1,GABARAPL1,RSAD2,IFRD1,GEM,MTHFD2,DDIT3,LUCAT1,ADAM8,TRIB3,NUPR1,ATF3,SLC45A4,SH2D2A,INSIG1,LPAR2,FPR2,HIF1A,HELZ2,C3,UGCG,BCL2L11,HMOX1,PMAIP1,EGR1,PLK3,JAG1,JUND,GADD45B,GADD45A,CYP4F3,FN1,TNFRSF10C,ASNS,SMAD7,NFKBIA,CXCL10,NR4A1,NR4A3,ID2,BHLHE40,CNTN1,NABP1,CSRNP1,CDKN1A,BTG2,CXCL8,LRRK2,TNFAIP3,SIRPB2,CXCL1,SLC7A11,CTSS,SI…
745	ZNF425	682	ARCHS4 Coexpression,732;Enrichr Queries,23;GTEx Coexpression,1291	CYFIP2,ABAT,TM7SF2,VSIG2,SESN1,SESN2,TNFSF10,CHAC1,SLC12A7,JUNB,PHLDA1,ZNF320,HES6,KCTD19,RSAD2,UNC5B,IGFBP3,IFRD1,PGF,ZNF16,CACNB1,PPP1R3F,DDIT3,ZNF713,NHLRC1,TRIB3,NUPR1,ZNF554,ZNF674,ATF3,ATF4,ABHD4,INSIG1,LSMEM1,EFNB2,BCL2L11,HCAR1,STC2,HMOX1,PMAIP1,BMF,ZNF665,PCK2,CPA4,EGR1,JAG1,JUND,PINLYP,GADD45B,GADD45A,FN1,ASNS,ABTB2,CXCL10,BAMBI,ID2,BHLHE40,SPIRE2,NABP1,TSPY26P,HBP1,MANSC1,MXD1,INKA2,SY…
746	BARHL1	682	ARCHS4 Coexpression,93;Enrichr Queries,1225;GTEx Coexpression,728	SNAP25,PTPRR,CRTC1,SIX1,AATK,ELFN1,CELSR3,SHF,DPYSL4,VSIG2,KIF5C,BSN,LZTS3,APC2,HES6,TLE2,PAQR6,ATP6V1G2,APLP1,PPP2R5B,EBF1,ETV1,FOS,MAPK8IP2,DUSP8,RUNX3,MTURN,MAPK8IP1,PTP4A3,DNAJC6,MAPRE3,ATF3,CRB2,BRSK1,DLX2,NYAP1,PPM1H,LPAR1,CRMP1,CEND1,NTN1,DLL1,PRKCZ,DNAJB2,KIAA0513,TRPM2,ARVCF,FAM171A2,RAB26,SV2A,NNAT,MSX1,ASIC3,RAB6B,RUNX1T1,EGR1,NGFR,PTPRN2,PRRX1,DAB2IP,PLEKHA6,NR2F2,NMNAT2,GRIN2C,POU2F2…
747	ZNF471	682.3	ARCHS4 Coexpression,956;Enrichr Queries,770;GTEx Coexpression,321	DUBR,ZNF251,C2CD3,ZBTB26,KCNC4,RORA,N4BP2L1,TMEM182,SLC7A11,ZNF280D,TMEM47,EPM2AIP1,VSIG2,SPTLC3,KYNU,PDE4B,ITGB8,CYP1B1,ZNF248,NINL,MCF2L2,ZNF587B,CGNL1,TIGD1,TNS1,ZNF436-AS1,PNISR,ZNF483,IGFBP5,GSTO2,SEMA6D,EBF1,ABCC9,SOX12,FOS,ACTA2,TGFBR3,PTP4A3,IFT81,CRYZL1,ZNF879,ADAM12,ZNF713,ZNF514,ZNF780B,HNRNPH3,ZNF512,ZNF780A,SPACA6,DDR2,CREB5,ZNF594,PTGFR,LPAR1,CRMP1,FBLN5,GK5,HCAR1,FLRT2,KCNQ1OT1,TP5…
748	ZNF496	682.3	ARCHS4 Coexpression,863;Enrichr Queries,432;GTEx Coexpression,752	LENG8-AS1,JRK,ANKRD36,ZMYND8,ZBTB26,ZDHHC1,RAPGEFL1,BACH2,CELSR3,VSIG2,SESN2,ARL6IP5,ZNF202,SLC12A7,JUNB,PHLDA1,TNS1,PNISR,LMO4,GPT2,SOX12,CDC25A,ATXN2L,IFT81,MTHFD2,TRIB3,PLPP3,OBSL1,ATF3,KCTD15,EPHA2,NOTCH1,SHMT2,SLC1A4,SLC1A5,SOCS2,BCL2L11,PODXL,KCNQ1OT1,ZNF665,PCK2,ZNF660,EGR1,CDT1,CREBBP,SMAD3,GADD45B,FN1,ASNS,NR1D1,SMAD7,NR4A1,BCL9,SLC6A9,ID2,BHLHE40,DCHS1,TMEM19,RCOR2,CSRNP1,CDKN1A,BTG2,ZN…
749	ZNF512	682.7	ARCHS4 Coexpression,472;Enrichr Queries,1319;GTEx Coexpression,257	TOP2A,DUBR,ZNF251,CDKN1B,ZMYND8,ZBTB26,TNFAIP3,BACH2,ZNF280D,IFIH1,EPM2AIP1,KIAA1549,ZEB1-AS1,DPYSL4,KCNT2,VSIG2,ZNF280C,PHGDH,ZNF248,PNISR,CXADR,ELOVL6,FOS,WDR35,NBPF1,IFT81,HNRNPH1,NR2F2-AS1,CRYZL1,RBM12B,EEF1A2,ZNF514,ZNF780B,SRSF5,HNRNPH3,SPACA6,DDR2,PPP1R15A,ZNF594,BEX1,FOXG1,ZBTB43,CRMP1,ATXN7L3B,SLC1A5,TMTC4,ARVCF,GNG2,MAT2A,KCNQ1OT1,DHRS7B,CCL2,ZNF665,ZNF785,ZBED5,BBS1,ZNF660,EGR1,LINC010…
750	SP110	683	ARCHS4 Coexpression,331;Enrichr Queries,872;GTEx Coexpression,846	RTP4,CDKN1A,SAMD9L,CD83,LRRK2,GIMAP2,TNC,CGAS,SIRPB2,TNFAIP3,RCSD1,SIRPB1,PPCDC,CTSS,IFIH1,CASP8,GRAP2,ARHGDIB,DHX58,NFKBIZ,RAC2,CASP1,TNFSF10,PDE4B,JUNB,GBP5,RSAD2,ARID5A,EMP1,FOS,TNFRSF1B,IL1B,ADAM8,NUPR1,CD47,ATF3,CFB,DDR2,LILRA6,SELPLG,SP140,FPR2,USP18,KIAA0040,TMEM71,HELZ2,C3,HMOX1,PMAIP1,CCL2,GBP2,ZNF586,EGR1,GCH1,GADD45B,TNFRSF9,MX2,HCG27,TNFRSF10C,ANXA2R,KLF4,KLF2,NFKBIA,CXCL10,BHLHE40,GR…
751	SNAI3	683	ARCHS4 Coexpression,840;Enrichr Queries,500;GTEx Coexpression,709	CSRNP1,CDKN1A,BTG2,ATP2A3,SIRPB2,TNFAIP3,RCSD1,SIRPB1,PPCDC,CTSS,BBC3,CA2,VSIG2,GRAP2,ARHGDIB,TUBB1,RAC2,CYP1B1,FBXO6,CCR7,CHAC1,JUNB,PHLDA1,HES6,DGAT2,CISH,SPHK1,GPT2,ARID5A,EMP1,GP1BA,FOS,TNFRSF1B,PGF,ACTA2,SLC7A5,PTP4A3,LUCAT1,ADAM8,TRIB3,ATF3,DDR2,HBEGF,LILRA6,SLC45A4,SELPLG,NOTCH1,LSMEM1,PDGFB,LPAR2,FPR2,TMEM71,RELB,SOCS2,TRPM2,E2F2,HMOX1,ZNF467,ZNF586,JAG2,RBM38,EGR1,NGFR,GADD45B,GADD45A,GD…
752	ZNF385B	684.7	ARCHS4 Coexpression,402;Enrichr Queries,774;GTEx Coexpression,878	CYFIP2,SNAP25,PTPRR,DENND5B,FRMPD4,HSPB8,RORA,SLC7A11,SHF,PPP3CB,OTUD6B-AS1,CA2,VSIG2,PDE4B,BSN,CGNL1,LZTS3,NKX3-1,ATP6V1G2,UNC13A,IGFBP5,IGFBP3,EBF1,ETV1,FOS,MAPK8IP2,MTURN,PPP1R3F,AR,PTP4A3,DNAJC6,EEF1A2,MAPRE3,RAPGEF5,STEAP2,ATF3,DDR2,CREB5,KCTD16,BRSK1,TNXB,NTM,PPM1H,LPAR1,CEND1,PRKCZ,HDAC9,DNAJB2,KIAA0513,FLRT2,STC2,SPOCK1,B4GALNT1,RAB6B,CPA4,EGR1,BCHE,MPP2,PTPRN2,PCDH9,ANGPT1,NEBL,PCDH7,CAV…
753	ZNF324	685.3	ARCHS4 Coexpression,537;Enrichr Queries,438;GTEx Coexpression,1081	EIF4A1,ZNF296,CCNF,ARHGAP39,TM7SF2,VSIG2,ZC3H12A,SESN2,TRIM26,CHAC1,JUNB,PHLDA1,TSSK5P,ZNF565,MIRLET7BHG,IFRD1,ARID5A,PGF,DDIT3,TRIB3,RIN1,ZNF554,ZFPM1,LINS1,ATF3,KCTD15,EPHA2,ZNF672,PPP1R35,LPAR2,SLC1A4,SLC1A5,HMOX1,ZNF425,TMEM184A,EGR1,CDT1,JUND,FZD2,GADD45B,GADD45A,OSGIN1,B3GALT4,TBCC,SMAD7,NFKBIA,CXCL10,NR4A1,KIAA1755,ID2,BHLHE40,ANKRD18B,PLCH2,ZNF653,CDKN1A,BTG2,PHF23,ATP2A3,TNFAIP3,CLEC14A,…
754	ZNF2	686	ARCHS4 Coexpression,1053;Enrichr Queries,319	CSRNP1,CPM,CDKN1A,BTG2,KIF14,TNFAIP3,RORA,BACH2,VSIG2,SESN1,NFKBIZ,PDE4B,UBTF,PMEPA1,CHAC1,JUNB,PHLDA1,MCF2L2,TNS1,KDM6B,ZNF320,UPF1,ZHX2,KCTD19,GSTO2,GPT2,TSC22D3,PLA2G4C,ETV1,FOS,PGF,RHOB,TGFBR3,PTP4A3,BBS10,ZNF713,ZNF554,ATF3,JDP2,ZNF674,DDR2,HBEGF,INSIG1,LPAR1,ARHGAP12,SOCS2,EXOSC6,BCL2L11,HCAR1,SERTAD1,BMF,ZNF665,LDLR,GPR155,ZNF785,CPA4,RBM38,EGR1,SMAD3,GADD45B,GADD45A,GDF15,PTCH1,FN1,DAB2IP…
755	TBPL2	686	ARCHS4 Coexpression,815;GTEx Coexpression,557	C2CD3,TUFT1,ITGB3,PARD6G,PRSS27,RORA,SBSN,TSPAN33,RAPGEFL1,BEST4,GRAP2,TUBB1,SH3BGRL2,SPX,NT5M,ALOXE3,CA12,PTGIR,CXADR,CDSN,CAVIN2,TMEM40,TINCR,GP1BA,NR1D1,IL17RE,ELOVL7,ETV3,WNT16,MCC,KLF4,WTIP,EIF1,ENKUR,SLC9A3,KLF5,RNF227,GAN,SATB2-AS1,C1QTNF12,PPP1R3E,ZNF713,PKP1,ADTRP,NOX1,AVPI1
756	SOHLH1	686.3	ARCHS4 Coexpression,196;Enrichr Queries,1185;GTEx Coexpression,678	PCSK1,SNAP25,CDKN1A,FRMPD4,CRTC1,AATK,RGS4,KIF5C,VSIG2,DPF1,BSN,MCF2L2,JUNB,PAQR6,UNC13A,LMO4,IGFBP3,APLP1,RNF208,FOS,MAPK8IP2,DUSP8,RUNX3,PGF,MTURN,CDC25B,MAPK8IP1,PTP4A3,PITPNM3,IL1RAPL2,NOS1AP,ITPKA,EEF1A2,CDIP1,ARHGEF4,MAPRE3,NPTXR,DTL,CCNO,KCTD16,DDR2,FBLN7,BRSK1,NYAP1,FOXG1,ABHD8,LPAR1,CEND1,FBXO41,DNAJB2,TRPM2,KIAA0513,FAM171A2,RASD1,SV2A,SCN3B,RAB6B,HES2,EGR1,LINC01122,GDF15,SYT7,MAPK10,C…
757	FBXL19	686.5	ARCHS4 Coexpression,952;GTEx Coexpression,421	BRSK1,NYAP1,FOXG1,ABHD8,CEND1,LRP3,ARHGAP39,PRKCZ,FBXO41,FAM171A2,PARD6A,NDOR1,DPF1,UBTF,PAK6,RAB6B,TSSK5P,RGS7,ARNT2,UPF1,LINC01122,ZFHX2,DAB2IP,AZIN2,RNF208,SOX12,MAPK8IP2,ASRGL1,MAPK8IP1,MAPK10,BSCL2,ATXN2L,ITPKA,FNDC10,TYRO3,ARHGEF4,MAP3K10,APBA1,ATP13A2,DNAL4,RCOR2,HCN2
758	ZNF808	686.7	ARCHS4 Coexpression,758;Enrichr Queries,998;GTEx Coexpression,304	LENG8-AS1,CDKN1A,BTG2,ZNF571,TTN-AS1,CXCL8,ANKRD36,FAM107A,TNFAIP3,RORA,TMEM182,LDLRAD4,N4BP2L2,ZC3H12D,KIF5C,VSIG2,FPGT,ZNF726,DPF1,SESN2,ZNF841,MCF2L2,TIGD1,TNS1,ZNF442,APC2,ZNF320,PNISR,ZNF483,GSTO2,IGFBP3,PROX2,FOS,MAPK8IP2,ASRGL1,PGF,BSCL2,TGFBR3,VMAC,PTP4A3,RNF125,RBM12B,ARHGEF3,ZNF713,CDIP1,CDC42EP1,MAPRE3,ZNF780B,MALAT1,TNIK,ZNF674,DDR2,GNAZ,BRSK1,NYAP1,BEX1,NOTCH1,ABHD8,LPAR1,CEND1,GK5,T…
759	ZNF416	687.7	ARCHS4 Coexpression,967;Enrichr Queries,137;GTEx Coexpression,959	RORA,PTTG1,VSIG2,SESN1,SESN2,ZNF569,CHAC1,ZNF324,SKP2,JUNB,PHLDA1,PSPH,ZNF320,MYLIP,IGFBP3,ZNF14,GEM,PGF,CDC25A,ZNF16,DDIT3,PKP1,NHLRC1,TRIB3,KCTD11,ATF3,DLX2,GPR87,INSIG1,LPAR1,IL20RB,SLC1A4,C3,SOCS2,HMOX1,PMAIP1,RBM12,CPA4,EGR1,CDSN,JAG1,GADD45B,GADD45A,ASNS,TBCC,TINCR,CXCL10,NR4A1,BCL9,RNF227,BAMBI,ID2,BHLHE40,CNTN1,NABP1,ZNF773,CDKN1A,BTG2,PINX1,TNFAIP3,SLC7A11,DUSP16,HERPUD1,DUSP14,IFIH1,ZNF…
760	NPAS1	688	ARCHS4 Coexpression,1100;Enrichr Queries,523;GTEx Coexpression,441	TNC,RAPGEFL1,CELSR3,RGS4,DPYSL4,VSIG2,DPF1,CYP1B1,JUNB,HES6,TLE2,IGFBP5,LMO4,UNC5B,IGFBP3,SOX12,PGF,CDC25A,EEF1A2,TRIB3,RIN1,NPTXR,PLPP3,ATF3,TSPYL4,KCTD16,BRSK1,DLX2,SEMA7A,RRAD,LPAR1,SLC1A5,FBXO41,SEL1L3,XKRX,PODXL,STC2,ZNF703,RAB6B,CPA4,EGR1,NGFR,CDT1,CDSN,FZD2,GADD45B,ASNS,TINCR,CXCL10,NR4A1,BMP2,RNF227,COL5A1,ID2,BHLHE40,FNDC10,MAP3K10,FGFR3,SERINC2,WDR47,CDKN1A,BTG2,MIR137HG,ATP2A3,ELFN1,CA…
761	CREB3	688.5	ARCHS4 Coexpression,1174;Enrichr Queries,851;ReMap ChIP-seq,81;GTEx Coexpression,648	EHF,CSF2,SPAAR,ZMYND8,TESK1,BUB1B,PAPPA-AS1,IL4I1,RASSF1,FAM174B,ARHGDIB,NPPA,MYB,TUBB1,TNFSF10,FDXR,JUNB,PHLDA1,PSPH,MFSD2A,GABARAPL1,CISH,XXYLT1-AS2,SLC11A2,RFX1,CMBL,CGRRF1,NEAT1,PRKAB1,PGF,IFT81,DDIT3,CRYZL1,TRIB3,MALAT1,TNIK,NUPR1,RIN1,EIF1B,OBSL1,CFB,ATF3,ATF4,ZNF672,LINC01011,NOTCH1,ANP32A,GPR87,INSIG1,PPP1R35,ARHGAP18,HMMR,PLA2G6,PLD1,SLC5A3,HIF1A,HSD11B1,SOCS2,CHST11,SNHG20,HMOX1,PMAIP1,…
762	ZNF432	688.7	ARCHS4 Coexpression,759;Enrichr Queries,67;GTEx Coexpression,1240	SAMD9L,ZNF571,ANKRD36,MT1X,RORA,FAM174B,VSIG2,SESN2,GRB10,CHAC1,ZNF841,JUNB,PHLDA1,ZNF442,ZNF320,KCTD19,IGFBP5,ZNF14,GEM,PGF,ERN1,PLPP6,DDIT3,ZNF713,TRIB3,KCTD11,MALAT1,ZNF554,CCNO,ATF3,ZNF674,INSIG1,STC1,HIF1A,MEG9,EFNB2,C3,UGCG,HCAR1,STC2,HMOX1,PMAIP1,ZNF665,ZNF785,CPA4,EGR1,JAG1,SMAD3,GADD45A,CAV1,FN1,GVQW3,SMAD7,NFKBIA,FBXL8,CXCL10,NR4A1,NR4A3,ID2,BHLHE40,CNTN1,MXD1,ZNF654,XAF1,CSRNP1,CDKN1A,…
763	PATZ1	689	ARCHS4 Coexpression,786;Enrichr Queries,769;GTEx Coexpression,512	TOP2A,CDKN1A,BTG2,ZNF251,CDKN1B,ZMYND8,JADE2,BACH2,CELSR3,EPM2AIP1,DPYSL4,MYB,UBTF,PDE4B,PHGDH,NINL,JUNB,PHLDA1,TNS1,ZNF320,ZNF436-AS1,KDM6B,PNISR,UPF1,ILF3-DT,SOX12,FOS,CDC25A,RHOB,ITPKB,SLC7A5,PTP4A3,PAX8,TRAF4,ZNF514,ZNF780B,SRSF5,RAD51-AS1,ZNF512,OBSL1,ATF3,KCTD15,DDR2,ZNF594,NOTCH1,ANP32A,SDC2,PLA2G6,SOCS2,MNT,FAM171A2,ARVCF,BCL2L11,PODXL,INPP5J,N4BP3,ZNF862,PLEKHH1,BBS1,EGR1,LINC01089,JAG1,…
764	ZNF529	691.3	ARCHS4 Coexpression,745;Enrichr Queries,981;GTEx Coexpression,348	CYFIP2,ANKRD13B,CDKN1A,BTG2,ZNF571,CRTC1,DENND5B,RORA,N4BP2L2,ZNF280D,EPM2AIP1,OTUD6B-AS1,VSIG2,SESN1,CYP1B1,ZNF569,ZNF248,MCF2L2,EID2B,TIGD1,COA5,LZTS3,ZNF320,PPP1R16B,MYLIP,UPF1,KCTD19,ATP6V1G2,ZNF680,GSTO2,IFRD1,PLA2G4C,ZNF10,PGM2L1,RHOB,RNF144A,PTP4A3,PPP1R3E,DDIT3,ZNF713,CD47,TNIK,ZNF554,TSPYL4,ATF3,ZNF674,NTM,PPM1H,CRMP1,NEDD9,NALCN,HDAC9,EFNB2,HCAR1,DZANK1,TP53INP1,PMAIP1,ZNF701,B4GALNT1,Z…
765	HOXA10	691.3	ARCHS4 Coexpression,753;Enrichr Queries,93;GTEx Coexpression,1228	MYLK2,TNC,CDC20,VSIG2,ADGRA2,MYB,GRB10,CYP1B1,MYOZ3,TMEM38A,CHAC1,TMEM38B,OSR2,IGFBP5,IGFBP3,WNT5A,EBF1,CDC25A,RUNX2,COL4A2,COL4A1,ADAM12,TRIB3,NUPR1,KIF20A,ATF3,INSIG1,NPR3,LPAR1,TWIST1,RHOBTB1,EFNB2,SOCS2,ZNF703,CLTCL1,HMOX1,PMAIP1,HOXC8,CPA4,EGR1,CDT1,SMAD3,GADD45B,GADD45A,CAV1,PLK1,FN1,IGF2,NR2F2,LRRC66,ZFHX4,SMAD7,BMP4,CXCL10,COL5A1,BAMBI,ID2,BHLHE40,HOXD4,DET1,CDKN1A,BTG2,CDKN1B,SIX1,MYPN,M…
766	ZBTB33	691.6	ARCHS4 Coexpression,1400;ENCODE ChIP-seq,116;Enrichr Queries,1347;ReMap ChIP-seq,234;GTEx Coexpression,361	EIF4A1,ZNF296,JRK,CCNF,IKZF2,ACCS,RAPGEFL1,CDC20,IL4I1,ZNF726,JUNB,HES7,ZNF165,CXADR,METTL1,SOX12,RFX1,PRKAB1,TM4SF1,PLPP6,SNHG12,ZNF837,CLDN7,TTLL11,KIF20A,EIF1B,TSPYL4,ATF3,LINS1,ATF4,SLC45A4,CDCA3,PPP1R35,CDCA5,IL20RB,XPC,HIF1A,CYP27B1,BLOC1S2,SNHG20,GRPEL2,RRS1,RBM12,PCK2,TMEM184A,EGR1,PLK3,SNHG1,LINC01089,JUND,GADD45B,RAB27B,TINCR,NR2F2,CDC6,EIF1,MIR221,ID2,ZNF30,WDR5B,HBP1,MINCR,INKA2,TP73,…
767	NKX26	692.5	ARCHS4 Coexpression,156;GTEx Coexpression,1229	HDAC5,TAGLN,MRGPRF,PRKAG2,SLC41A1,TMEM182,GXYLT2,ADAMTS12,NTN1,TTN,CNN1,JPH2,LBH,ADGRA2,NPPA,ANKRD1,SMIM30,EMILIN1,CGNL1,IL11,FZD2,ADPRHL1,NEBL,UNC5B,IGFBP3,FN1,MIB2,VASN,SMAD7,BMP2,ACTC1,COL5A1,COL4A2,BAMBI,CCDC8,TSPAN18,ITGBL1,DCHS1,ALPK3,CRYAB,EIF1B,FGF12,OBSL1,DGKI
768	HSF1	692.6	Literature ChIP-seq,142;ARCHS4 Coexpression,1500;ENCODE ChIP-seq,43;ReMap ChIP-seq,249;GTEx Coexpression,1529	JRK,ZMYND8,TM7SF2,IL4I1,CYSRT1,CSKMT,DHX58,TUBB1,ZC3H12A,SMG7-AS1,SLC26A11,JUNB,PHLDA1,PSPH,HES7,MIRLET7BHG,ADGRA3,RFX1,NEAT1,PGF,CDC25B,ATXN2L,VMAC,ZNF837,GPR161,LINC00887,KCTD11,ADAM8,MALAT1,TRIB3,RIN1,ZFPM1,TSPYL4,ATF3,SLC45A4,COX19,BRSK1,RNASEH2A,NOTCH1,CDCA3,SHMT2,PPP1R35,NXPH4,ABHD8,CEND1,SLC5A3,NDOR1,HMOX1,PMAIP1,SFN,ASIC3,JAG2,TMEM184A,PLK3,CDT1,LINC01089,ZFHX2,JUND,GADD45B,PTCH1,PLK1,OSG…
769	FOXN4	692.7	ARCHS4 Coexpression,7;Enrichr Queries,501;GTEx Coexpression,1570	KCNG1,CCNF,HJURP,BUB1B,RORA,ABAT,CDC20,DPYSL4,VSIG2,MYB,SMG7-AS1,CYP1B1,NEK2,KPNA2,HES6,KCTD19,GAS2L3,IGFBP5,UNC5B,IGFBP3,KNSTRN,CDC25A,SGO2,DEPDC1B,EID3,EEF1A2,KIF20A,ATF3,CCNO,PIF1,RNASEH2A,CDCA3,NXPH4,TMEM121B,FOXG1,LPAR1,CCNB2,CCNB1,STC2,ECT2,CPA4,EGR1,NGFR,GADD45B,GREB1,PLK1,FN1,IGF2,NR2F2,SYT7,CXCL10,KIF18A,MEX3A,COL5A1,BHLHE40,CNIH2,FGFR3,RCOR2,TP73,TOP2A,ARHGAP11B,CDKN1A,TENM4,KIF14,SIX1,…
770	NR5A2	693.5	ARCHS4 Coexpression,1051;Enrichr Queries,448;ReMap ChIP-seq,201;GTEx Coexpression,1074	JRK,EHF,ZMYND8,HDAC11,TNC,RORA,AQP3,BACH2,IL4I1,CYSRT1,FAM174B,VSIG2,MYB,GRB10,ARL6IP5,CYP1B1,JUNB,PHLDA1,CA13,TNS1,IGFBP5,SEMA6D,IGFBP3,IFRD1,WNT5A,EBF1,CMBL,PRLR,TM4SF1,RUNX2,ERN1,PLPP6,NR2F2-AS1,ZNF713,PKP1,NUPR1,PLPP3,OBSL1,ZNF554,CCNO,ATF3,CFB,EPHA2,NYAP1,NOTCH1,INSIG1,LSMEM1,PDGFB,ABHD8,LPAR1,STC1,ATXN7L3B,FUT1,C3,EFNB2,SOCS2,HSD11B1,NDOR1,NUAK2,HCAR1,FLRT2,INPP5J,SFN,BMF,ZNF821,KCNN4,ZNF66…
771	NHLH2	693.7	ARCHS4 Coexpression,244;Enrichr Queries,1132;GTEx Coexpression,705	PRDM8,SNAP25,ANKRD13B,DRAXIN,PTPRR,CDKN1A,BTG2,TENM4,TNC,CELSR3,SHF,DPYSL4,KIF5C,MYB,NCKAP5,ARFGEF3,LZTS3,APC2,ATP6V1G2,CXADR,IGFBP5,UNC5B,APLP1,PPP2R5B,EBF1,ETV1,FOS,PGM2L1,PTP4A3,SCG2,EIF1B,ATF3,DDR2,DLX2,BEX1,TMEM121B,PPM1H,LPAR1,CRMP1,PRKCZ,DLL1,KIAA0513,GNG2,RAB26,CAMK2N2,NNAT,SPOCK1,B4GALNT1,MSX1,RUNX1T1,EGR1,NGFR,PTPRN2,MYEF2,PCDH7,RAB3IP,DAB2IP,NMNAT2,NR2F2,GRIN2C,ZFHX4,DCLK1,MEX3B,NR4A3,…
772	ASCL3	694.3	ARCHS4 Coexpression,543;Enrichr Queries,915;GTEx Coexpression,625	SPAG17,EHF,CDKN1A,SPEF2,TNFAIP6,WWC1,ATP2A3,TNC,PLAT,TTC29,AQP3,VSIG2,MYB,TNFSF10,ANKRD1,TNFAIP8L1,SH3BGRL2,PHLDA1,CFAP44,EDN1,POSTN,DGAT2,SLC11A2,FOS,RUNX2,DCN,DISP1,SLC7A5,IL1A,ERN2,PTP4A3,ELF3,TRAF4,IL1B,TRIB3,ADAM8,CCDC190,KIF20A,SPATA18,ATF3,CCNO,JDP2,ZNF552,DDR2,DNAH5,DNAH6,CCDC146,TACSTD2,LPAR1,SLC1A5,USP18,SEL1L3,C3,TRPM2,RDH10,DCDC2B,HESX1,HMOX1,CCL2,KCNN4,XDH,HES2,CPA4,EGR1,NGFR,PLK3,CC…
773	MBD4	694.8	ARCHS4 Coexpression,1219;ENCODE ChIP-seq,115;Enrichr Queries,1002;ReMap ChIP-seq,250;GTEx Coexpression,888	IPO13,EIF4A1,JRK,ZC3H12D,CDC20,SKP2,SNORA33,TNS1,STARD3,ZNF165,CXADR,ATP6V1G2,METTL1,NFKBIL1,ACSL5,TM4SF1,MAPK8IP1,PLPP6,DEPDC1B,SNHG12,MTHFD2,SNHG10,DDIT3,GSAP,NHLRC1,KIF20A,RIN1,KIF20B,EIF1B,OBSL1,TSPYL4,ATF4,SLC45A4,ANP32A,SP140,ZNF391,HIF1A,UGCG,C5,RDH10,SNHG20,GRPEL2,ZNF701,CGA,RBM12,SNHG1,EGR1,BBS1,XBP1,JUND,GADD45B,FZD5,GADD45A,SIAH2,PLK1,FN1,IGF2,CDC6,SNHG4,CP,EIF1,ACER2,ID2,SNAI1,WDR5B,S…
774	POU2AF1	695	ARCHS4 Coexpression,1227;GTEx Coexpression,163	BLK,PIF1,SEMA7A,SP140,IKZF2,CENPA,TSPAN33,MIR3142HG,SKA1,ZC3H12D,IFIH1,IL4I1,ORC1,EXO1,KYNU,TIFA,IL21R,TNFSF11,PMAIP1,MYBL2,CCR7,BUB1,CDT1,GOLGA6L17P,BORA,XXYLT1-AS2,VASH2,ADAM32,TRAF1,POU2F2,WTIP,ADAP1,FNDC8,DEPDC1B,MEX3B,SLFNL1,IFT81,TNFSF9,GRAP,NUPR1,FAM72D,NFKBIE,DTL,FAM72B,FAM72A
775	NEUROD2	698	Literature ChIP-seq,117;ARCHS4 Coexpression,1079;Enrichr Queries,1179;GTEx Coexpression,417	PRDM8,SLC46A3,MYLK2,CRTC1,TNC,GUCA1B,RORA,LDLRAD3,ABAT,CELSR3,BACH2,DPYSL4,ZC3H12A,DHX58,SLC26A11,FAM53A,BSN,PHLDA1,LZTS3,ZNF320,TLE2,ATP6V1G2,RSAD2,LMO4,SEMA6D,RPGRIP1L,MAPK8IP2,NEAT1,TUG1,PRKAB1,GEM,MTHFD2,EEF1A2,ADAM12,KCNQ3,WDFY1,MALAT1,ATF3,CFB,CCNO,TSPYL4,ATF4,EPHA2,LLGL2,SLC45A4,ZCCHC8,DLX2,NOTCH1,TTYH2,ABHD4,SHMT2,NTM,FOXG1,PDGFB,LPAR1,GPR85,PRKCZ,PLCXD2,FBXO41,EFNB2,TRPM2,HCAR1,WBP2NL,SL…
776	ZNF558	698.3	ARCHS4 Coexpression,756;Enrichr Queries,425;GTEx Coexpression,914	ZBTB26,RORA,VSIG2,GRB10,CYP1B1,ZNF841,ZNF202,JUNB,PHLDA1,ZNF320,PNISR,KCTD19,IGFBP5,IGFBP3,IFRD1,EBF1,NEAT1,ZNF14,RNF125,MTHFD2,DDIT3,ZNF713,TRIB3,NUPR1,ZNF554,ATF3,ZNF674,ANKRD36B,ATF4,ZCCHC8,INSIG1,LPAR1,SLC1A4,SOCS2,HCAR1,STC2,HMOX1,PMAIP1,ZNF665,ZBED5,ZNF785,PCK2,CPA4,EGR1,SMAD3,GADD45B,FN1,ASNS,CXCL10,COL5A1,ID2,BHLHE40,SPIRE2,XAF1,CDKN1A,BTG2,SLC7A11,N4BP2L2,ZNF280D,CASP8,PMEPA1,PHGDH,ZNF24…
777	ZBTB4	698.7	ARCHS4 Coexpression,368;Enrichr Queries,884;GTEx Coexpression,844	CDKN1A,BTG2,ZNF251,CDKN1B,CRTC1,ZMYND8,MRGPRF,TESK1,TNFAIP3,AATK,RORA,JADE2,ZNF280D,LACTB,ADGRA2,SESN1,PMEPA1,RRP12,ZNF248,JUNB,ZNF587B,TNS1,KDM6B,PNISR,MYLIP,UPF1,GABARAPL1,IGFBP5,TSC22D3,PPP2R5B,SOX12,FOS,MTURN,RHOB,TGFBR2,MAPK8IP1,ITPKB,TGFBR3,PTP4A3,PITPNM3,CRYZL1,ARHGEF3,ZNF514,MAPRE3,ZNF512,PLPP3,NPTXR,ATF3,DDR2,BRSK1,NOTCH1,NYAP1,SHMT2,INSIG1,CEND1,FBXO41,DNAJB2,KIAA0513,MNT,S1PR1,GBP2,LUR…
778	ZNF442	698.7	ARCHS4 Coexpression,1020;Enrichr Queries,58;GTEx Coexpression,1018	LENG8-AS1,SAMD9L,ZNF571,CD83,RORA,ZEB1-AS1,VSIG2,SESN2,MYB,TNFSF10,CYP1B1,CHAC1,ZNF841,JUNB,PHLDA1,KCTD19,RSAD2,IGFBP3,EBF1,GEM,PGF,MTHFD2,DDIT3,NR2F2-AS1,WDFY1,ZNF713,TRIB3,KCTD11,NUPR1,ADPRM,ANKRD36B,ATF3,ZNF674,SDC2,LPAR1,C3,SOCS2,TRPM2,BCL2L11,HCAR1,STC2,HMOX1,PMAIP1,ZNF665,ZNF785,CPA4,ZNF660,EGR1,NGFR,GADD45B,GADD45A,FN1,ASNS,CXCL10,NR4A1,BAMBI,ID2,BHLHE40,SPIRE2,NABP1,ZNF654,MXD1,XAF1,RTP4,…
779	NR2E1	700	ARCHS4 Coexpression,804;Enrichr Queries,961;GTEx Coexpression,335	CDKN1A,BTG2,WDR47,TENM4,FAM107A,SIX1,ABAT,RORA,SLC7A11,ZNF280D,TMEM47,DPF1,HEY2,LRRTM2,GRB10,CYP1B1,MCF2L2,APC2,PPP1R16B,PLEKHG1,IGFBP5,WNT5A,EBF1,RNF208,FOS,ASRGL1,PTP4A3,PSRC1,IFT81,ITPKA,KCNQ3,ARHGEF4,CDIP1,TNIK,PLPP3,ATF3,DDR2,CREB5,CRB2,NLGN3,NIM1K,DLX2,NOTCH1,BAIAP2-DT,FOXG1,ABHD8,LPAR1,CRMP1,SLC1A4,NTN1,LMF1,EFNB2,S1PR1,MSX1,RUNX1T1,ARNT2,EGR1,BCHE,LINC01122,JAG1,FZD2,PTPRN2,PCDH9,PRRX1,PC…
780	CREB1	700.5	Literature ChIP-seq,72;ARCHS4 Coexpression,1337;ENCODE ChIP-seq,99;Enrichr Queries,1244;ReMap ChIP-seq,195;GTEx Coexpression,1256	EIF4A1,EHF,ZMYND8,HDAC11,CCNF,TESK1,MRGPRF,BACH2,RASSF1,MYB,FDXR,TRIM26,FAM53A,CHAC1,SKP2,JUNB,HES7,CXADR,UNC13A,METTL1,UNC5B,IFRD1,SLC11A2,RFX2,EBF1,ZNF10,SOX12,RFX1,TMEM170B,MAPK8IP2,PRKAB1,MAPK8IP1,PPP1R3F,EID3,ZNF837,MTHFD2,PPP1R3E,DDIT3,CLDN7,PRR16,CDIP1,TRIB3,KCTD11,RIN1,PRR11,ATF3,TSPYL4,ATF4,EPHA2,LLGL2,CDCA3,CDCA5,PPP1R35,SH2D2A,CEND1,PLA2G6,HIF1A,TMTC4,C3,CYP27B1,NUAK2,RRS1,ZNF701,OTOF,…
781	ZNF781	700.7	ARCHS4 Coexpression,900;Enrichr Queries,717;GTEx Coexpression,485	ANKRD13B,PTPRR,ZNF571,CRTC1,RORA,TMEM182,CELSR3,BACH2,SHF,ZNF280D,VSIG2,HEY2,PDE4B,ITGB8,CYP1B1,ZNF569,AOX1,ZNF248,EID2B,TIGD1,LZTS3,TNS1,CSGALNACT1,DENND2C,TLE2,ZNF483,KCTD19,PTGIR,ATP6V1G2,IGFBP5,SEMA6D,PPP2R5B,EBF1,ETV1,FOS,RHOB,TGFBR3,VMAC,PTP4A3,PAPPA,ST6GALNAC3,PLPP3,DDR2,LNP1,BEX1,NTM,ZNF391,PPM1H,LPAR1,FIGN,FPR2,HDAC9,SOCS2,GK5,KIAA0513,ARVCF,GNG2,FLRT2,WBP2NL,S1PR1,B4GALNT1,ZNF425,ZNF665…
782	ZNF141	701	ARCHS4 Coexpression,1192;Enrichr Queries,776;GTEx Coexpression,135	TOP2A,LENG8-AS1,ZNF571,ANKRD36,TNFAIP3,N4BP2L1,RORA,VLDLR,CHD2,IKZF2,N4BP2L2,ZNF280D,EPM2AIP1,VSIG2,MYB,PDE4B,CYP1B1,ZNF248,ZNF841,MCF2L2,TIGD1,TNS1,HES7,ZNF320,PNISR,UPF1,ZNF483,ZNF680,ZNF674-AS1,ZNF10,TET1,PROX2,FOS,ZNF14,ASPM,PTP4A3,RNF125,NR2F2-AS1,RBM12B,CKS2,ZNF713,ZNF514,ALMS1-IT1,MALAT1,ZNF780B,SRSF5,RAD51-AS1,HNRNPH3,ZNF512,KIF20B,ANKRD36B,ZNF674,DDR2,ZCCHC8,ZNF594,CAPN10-DT,CRMP1,HDAC9,…
783	ZBTB5	701.3	ARCHS4 Coexpression,1195;Enrichr Queries,487;GTEx Coexpression,422	EHF,AQP3,RAPGEFL1,CYSRT1,SESN1,SESN2,CYP1B1,JUNB,PHLDA1,TSSK5P,SOX12,TICAM1,PGF,CDC25A,ATXN2L,CHMP4C,PKP1,PLPP3,ATF3,EPHA2,ATF4,NOTCH1,GPR87,INSIG1,TACSTD2,LPAR1,IL20RB,HIF1A,EFNB2,UGCG,BCL2L11,HMOX1,PMAIP1,SFN,N4BP3,RBM12,TMEM184A,EGR1,JAG1,SMAD3,GADD45B,GADD45A,PTCH1,SMAD7,ABTB2,NFKBIA,BCL9,CXCL10,NR4A1,ID2,BHLHE40,HBP1,MXD1,CSRNP1,CDKN1A,BTG2,CRYBG1,CDKN1B,TNFAIP3,HERPUD1,NFKBIZ,UBTF,KDM6B,DEN…
784	TET3	702	ARCHS4 Coexpression,1309;ReMap ChIP-seq,296;GTEx Coexpression,501	BTG2,SEMA7A,CDKN1B,CRYBG1,TUFT1,GPR87,IL20RB,PARD6G,RORA,SBSN,IKZF2,SLC7A1,RAPGEFL1,FAM110A,XKRX,SPTLC3,UBTF,ALOXE3,GAL3ST4,CPA4,KDM6B,UPF1,MYLIP,CREBBP,CDSN,CDC42BPG,TINCR,IL17RE,ETV3,WNT16,KLF4,ATXN2L,KLF5,RNF227,GAN,COL7A1,TRIM35,CHMP4C,PKP1,NECTIN4
785	MSANTD1	703	ARCHS4 Coexpression,940;GTEx Coexpression,466	LNP1,DRAXIN,LINC01551,NYAP1,BEX1,TXNL4B,BAIAP2-DT,FOXG1,ABHD8,PRKCZ,NUDT6,ZC3H12D,ZNF280D,PARD6A,CASP8,HCAR1,LRRTM2,DPF1,OTOF,CSMD3,SKP2,RGS7,CA13,PPP1R16B,ATP2B1-AS1,ARNT2,UPF1,LINC01122,PTPRN2,TNFRSF9,GPT2,PLA2G4C,RPGRIP1L,WTIP,EFR3B,BSCL2,MRAS,MORN4,ITPKA,KCNQ3,ZNF713,MAP3K10,CDIP1,MAPRE3,TSPYL4
786	ZNF782	703.3	ARCHS4 Coexpression,886;Enrichr Queries,388;GTEx Coexpression,836	LENG8-AS1,CDKN1A,ZNF571,CXCL8,ANKRD36,DENND5B,ZBTB26,GUCA1B,TNFAIP3,SLC7A11,CHD2,N4BP2L2,ZNF280D,EPB41L4B,PAIP2B,ING3,VSIG2,SESN1,NFKBIZ,PMEPA1,CYP1B1,ZNF248,ZNF841,ZNF202,ZNF367,TIGD1,CFAP44,TNS1,MYLIP,PNISR,ZNF680,FAM24B,TSC22D3,TBC1D8,ZNF10,FOS,NEAT1,TMEM170B,RBL2,TGFBR3,PLPP6,ASPM,PTP4A3,RBM12B,ZNF514,ZNF780B,MALAT1,RAD51-AS1,GLCCI1,RCCD1,ZNF510,ANKRD36B,ZNF596,DDR2,ZCCHC8,ZNF594,INSIG1,CCDC1…
787	ZFHX2	704.3	ARCHS4 Coexpression,45;Enrichr Queries,592;GTEx Coexpression,1476	CYFIP2,ANKRD13B,ZMYND8,WWC1,ABAT,CELSR3,BACH2,DPYSL4,KIF5C,VSIG2,DPF1,CHAC1,BSN,JUNB,PHLDA1,NCKAP5,TNS1,PNISR,IGFBP5,UNC5B,APLP1,SOX12,COL4A2,COL4A1,IFT81,PLPP3,ATF3,KHDRBS3,NOTCH1,BEX1,TMEM121B,LPAR1,SOCS2,FAM171A2,WBP2NL,ZNF821,SCN3B,EGR1,SMAD3,GADD45B,GADD45A,PTCH1,FN1,AZIN2,NFATC2,NR1D1,POU2F2,ZFHX4,SYT7,SMAD7,BCL9,NR4A1,MEX3B,NR4A3,MEX3A,ID2,BHLHE40,SPIRE2,NACAD,CNIH2,DNAL4,RCOR2,DRAXIN,CDKN…
788	GABPA	704.7	Literature ChIP-seq,25;ARCHS4 Coexpression,1482;ENCODE ChIP-seq,74;Enrichr Queries,1380;ReMap ChIP-seq,259;GTEx Coexpression,1008	IPO13,EIF4A1,EHF,LACTB,RASSF1,ZEB1-AS1,MYB,FDXR,CYP1B1,JUNB,HES7,GABARAPL1,METTL1,UNC5B,EBF1,ZNF837,GPR161,PAPPA,CLDN7,TRIB3,GSAP,TTLL11,RIN1,OBSL1,ATF3,ATF4,L3MBTL3,CDCA3,CDCA5,PPP1R35,CAPN10-DT,CEND1,TWIST1,PLA2G6,HIF1A,SLC5A3,TMTC4,CYP27B1,CHST11,KCNQ1OT1,STC2,HMOX1,TSPAN2,RBM12,TMEM184A,PLK3,CDT1,SNHG1,EGR1,LINC01089,JUND,JAG1,GADD45B,ABCA6,FN1,OSGIN1,NR2F2,VASN,FBXL8,PEX5L,SLC6A9,ZFAT,HBP1,P…
789	ARID5B	705.3	ARCHS4 Coexpression,593;Enrichr Queries,333;GTEx Coexpression,1190	MT1X,RORA,GXYLT2,FGF5,SESN1,CYP1B1,TMEM38B,JUNB,PHLDA1,TNS1,ZNF442,MYLIP,OSR2,GABARAPL1,IGFBP5,LMO4,IGFBP3,WNT5A,CDC25A,ALPK3,ADPRM,PLPP3,ATF3,ANP32A,INSIG1,HIF1A,SOCS2,UGCG,CLTCL1,HMOX1,PMAIP1,HOXC8,LAMC1-AS1,EGR1,JAG1,SMAD3,GADD45B,GADD45A,CAV1,FN1,NR2F2,SMAD7,NFKBIA,CXCL10,NR4A1,ID2,BHLHE40,CNTN1,NABP1,HBP1,ULBP1,CSRNP1,CDKN1A,BTG2,TNFAIP3,NFKBIZ,PDE4B,UBTF,PMEPA1,MYBL2,UPF1,EDN1,TSC22D3,EMP1,…
790	SETDB1	705.7	Literature ChIP-seq,44;ARCHS4 Coexpression,1525;ENCODE ChIP-seq,55;Enrichr Queries,1279;ReMap ChIP-seq,106;GTEx Coexpression,1225	JRK,TES,TESK1,ABAT,IL4I1,JUNB,ZNF165,RFX2,ZNF10,ZNF14,PRKAB1,ZNF16,DEPDC1B,RNF125,MTHFD2,CDIP1,NHLRC1,PRR11,TSPYL4,ATF4,ZNF391,IL20RB,ATXN7L3B,KCNQ1OT1,GRPEL2,RRS1,CGA,PRR22,HOXC8,PRELID3A,JAG2,PLK3,CREBBP,FZD2,ABCA6,PLK1,NR1D1,NR2F2,CGN,AIF1L,EIF1,ABTB2,MEX3A,ZNF30,FNDC10,SNAI1,ST20,HBP1,HOXD4,PLCH2,CDKN1A,CDKN1B,SPEF2,ZNF280D,JPH2,CSRP2,ADAMTSL5,ZNF280B,ZNF280C,NUF2,ZNF248,FGFBP3,DLGAP5,TIGD1,G…
791	ZNF114	706	ARCHS4 Coexpression,1047;Enrichr Queries,8;GTEx Coexpression,1063	TNC,SLC4A5,CDC20,VSIG2,MYB,CYP1B1,NEK2,CHAC1,PSPH,CSGALNACT1,ZNF320,ZNF165,KCTD19,ZNF680,IGFBP3,GPT2,DIO2,KNSTRN,CDC25A,PGF,DEPDC1B,DDIT3,ZNF713,TRIB3,KIF20A,PLPP3,ZNF554,DGKI,ATF3,ZNF674,SDC2,INSIG1,LPAR1,SLC1A4,HMMR,PLA2G6,FUT1,SKA1,C3,SOCS2,HCAR1,PODXL,STC2,INPP5J,HMOX1,PMAIP1,KCNN4,ZNF665,CPA4,EGR1,CDT1,JAG1,GADD45B,GREB1,FN1,CXCL10,COL5A1,BAMBI,ID2,BHLHE40,CNTN1,SPIRE2,SEC24B-AS1,FGFR3,TOP2A…
792	ZFP2	706.7	ARCHS4 Coexpression,1223;Enrichr Queries,366;GTEx Coexpression,531	ANKRD13B,RORA,ABAT,IKZF2,BACH2,VSIG2,SESN1,TNFSF10,CYP1B1,TNS1,SEMA6D,IGFBP3,EBF1,GEM,PGF,CACNB2,CRYZL1,ZNF713,NUPR1,PLPP3,ATF3,ZNF674,ZNF391,LPAR1,EFNB2,SOCS2,HCAR1,HMOX1,TSPAN2,ZNF665,ASIC3,ZNF785,MAP2K6,BBS1,EGR1,CAV1,ZFHX4,DCLK1,POU6F1,AIF1L,BMP4,CXCL10,NR4A1,ID2,RCAN2,ZNF30,BHLHE40,TSPY26P,UBAP1L,HNRNPA1L2,ZNF773,CDKN1A,BTG2,ZNF251,VLDLR,ZNF280D,CA2,UBTF,ZNF248,MCF2L2,EID2B,COA5,UPF1,TSC22D3…
793	ZNF75A	706.7	ARCHS4 Coexpression,1170;Enrichr Queries,802;GTEx Coexpression,148	EIF4A1,CDKN1A,ZNF251,CXCL8,ZMYND8,TNFAIP3,RORA,SLC7A11,JADE2,CHD2,BACH2,SHF,EPM2AIP1,VSIG2,CSKMT,NFKBIZ,UBTF,CYP1B1,ZNF202,JUNB,TIGD1,COA5,ZNF320,HES7,PNISR,PLEKHG4,ZNF680,RBM15,TSC22D3,ZNF674-AS1,ZNF10,FOS,ZNF14,RHOB,ITPKB,PAX8,PPP1R3E,DDIT3,ZNF879,ZNF780B,MALAT1,RAD51-AS1,GLCCI1,ZNF554,ZNF510,ATF3,ZNF112,ZNF596,DDR2,PPP1R15A,ZNF594,CAPN10-DT,LPAR1,GPR85,HIF1A,RELB,SOCS2,STC2,SNHG20,TP53INP1,INP…
794	ZNF709	709.7	ARCHS4 Coexpression,475;Enrichr Queries,629;GTEx Coexpression,1025	SPAG16,BTG2,ZNF571,WDR47,TNFAIP3,RORA,IKZF2,BACH2,CYP51A1-AS1,EPM2AIP1,FSD1L,ING3,VSIG2,SESN1,MYB,PDE4B,SMG7-AS1,ZNF569,ZNF248,TIGD1,GPR135,ZNF442,TNS1,ZNF320,UPF1,ZNF680,CXADR,ZNF10,TET1,ELOVL6,IQCD,FOS,ZNF14,LRRC37B,RHOB,ATXN2L,PCP2,CACNB2,PTP4A3,HNRNPH1,ZNF780B,ZNF780A,ATF3,ZNF596,DDR2,CREB5,ZNF473,ZNF594,TNXB,ANKRD11,GNG2,WBP2NL,TP53INP1,ZNF701,ZNF821,ZNF546,ZNF665,LDLR,ZNF345,RIBC2,CPA4,ZNF5…
795	SP4	711	ARCHS4 Coexpression,1408;ENCODE ChIP-seq,114;Enrichr Queries,978;ReMap ChIP-seq,264;GTEx Coexpression,791	IPO13,EIF4A1,ZNF296,ZMYND8,IKZF2,NUDT6,BACH2,RASSF1,MYB,FBXO6,ZNF841,SNORA33,JUNB,HES7,KCTD19,CXADR,EBF1,SOX12,HCFC2,ZNF14,ZNF837,PPP1R3E,DDIT3,CLDN7,CDIP1,KCTD11,RIN1,EIF1B,ATF3,ATF4,CDCA3,TTYH2,SHMT2,CDCA5,ZNF391,PPP1R35,CEND1,XPC,HIF1A,CDKN2AIP,C3,NUAK2,SNHG20,GRPEL2,CDT1,SNHG1,EGR1,LINC01089,JUND,ZNF141,GADD45B,NFATC2,NR1D1,SNHG4,VASN,ABTB2,ACER2,FBXL8,MEX3A,ID2,ST20,RCOR2,HNRNPA1L2,KIAA0825,…
796	AKAP8	711	ARCHS4 Coexpression,396;Enrichr Queries,1250;GTEx Coexpression,487	TOP2A,EIF4A1,CSRNP1,CDKN1A,ZNF296,CDKN1B,HDAC11,FAM107A,TNFAIP3,CGAS,CHD2,CDC20,ZC3H12D,ZXDC,NFKBIZ,UBTF,RRP12,KPNA2,LBR,JUNB,APC2,KDM6B,PNISR,TSC22D3,APLP1,ARID5A,RNF208,FOS,CDC25A,MTURN,ATXN2L,CCNA2,RNF125,DNAJC6,MTHFD2,HNRNPH1,CDIP1,SRSF5,HNRNPH3,TSPYL4,DDR2,ZCCHC8,NLGN3,PPP1R15A,BRSK1,BEX1,BAIAP2-DT,ANKRD11,SP140,GPR85,ABHD8,NALCN,RELB,MNT,MAT2A,RRS1,CSMD3,B3GALNT1,ARNT2,EGR1,LINC01122,CREBBP…
797	PROX1	711	ARCHS4 Coexpression,686;Enrichr Queries,583;ReMap ChIP-seq,125;GTEx Coexpression,1450	EHF,TES,PANK1,ZBTB26,MRGPRF,TNC,RORA,ABAT,JADE2,HNMT,RAPGEFL1,BACH2,FAM174B,VSIG2,PHLDA1,NCKAP5,PHLDA3,TNS1,HES7,GABARAPL1,PAQR6,CISH,IGFBP5,UNC5B,SEMA6D,IGFBP3,WNT5A,EBF1,ACSL5,PAX8-AS1,NEAT1,TM4SF1,CDC25B,MIP,COL4A1,SNHG10,SCG5,PKP1,MALAT1,TNIK,PLPP3,SCG2,CFB,ATF3,EPHA2,NOTCH1,PDGFB,LPAR1,SLC1A4,SLC1A5,KIAA0040,TMTC4,HSD11B1,EFNB2,SOCS2,C3,EFNB1,C5,NUAK2,FLRT2,PMAIP1,SFN,PLK3,EGR1,LINC01089,SMA…
798	MAZ	711.6	ARCHS4 Coexpression,1067;ENCODE ChIP-seq,53;Enrichr Queries,1275;ReMap ChIP-seq,112;GTEx Coexpression,1051	EIF4A1,ZNF296,HDAC11,ICAM4,ABAT,ERFE,RAPGEFL1,CDC20,RASSF1,FAM53C,FBXO6,ATXN7L2,JUNB,TSSK5P,HES7,UNC13A,METTL1,SOX12,TMEM170B,KNSTRN,ASRGL1,ZNF837,IFT81,PPP1R3E,CLDN7,CDIP1,TRIB3,RIN1,ZFPM1,EIF1B,CCNO,LINS1,EPHA2,LLGL2,ATF4,NYAP1,CDCA3,ANP32A,SHMT2,RRAD,PPP1R35,CAPN10-DT,CEND1,C3,HELZ2,CYP27B1,FAM171A2,CHST11,STC2,ZNF703,KCNN4,N4BP3,RBM12,RBM10,PCK2,TMEM184A,PLK3,CDT1,EGR1,LINC01089,CREBBP,XBP1,J…
799	ZNF519	712.7	ARCHS4 Coexpression,880;Enrichr Queries,253;GTEx Coexpression,1005	CCNF,HJURP,BUB1B,CDC20,PTTG1,VSIG2,MYB,NEK2,KPNA2,HES7,TLE2,BORA,VASH2,CDC25A,SGO2,DEPDC1B,ZNF713,KIF20A,KIF20B,ZNF674,RNASEH2A,CDCA3,CDCA5,INSIG1,HMMR,SKA1,CCNB2,CCNB1,HCAR1,ECT2,ZNF665,ZNF785,MAP2K6,EGR1,CDT1,PLK1,CDC6,GRIN2C,POU6F1,KIF18A,ID2,ZNF30,BHLHE40,CNTN1,UBAP1L,HNRNPA1L2,TOP2A,ARHGAP11A,SNAP25,GPSM2,PTPRR,CDKN1A,C2CD3,KIF14,MCM10,TMEM182,SHF,ZNF280D,EXO1,SPTLC3,KYNU,NUF2,PHGDH,MYBL2,ZN…
800	ELK4	713.2	ARCHS4 Coexpression,1292;ENCODE ChIP-seq,113;Enrichr Queries,1245;ReMap ChIP-seq,124;GTEx Coexpression,792	EIF4A1,JRK,TES,ACCS,RASSF1,C1GALT1C1,ZEB1-AS1,JUNB,HES7,ZNF165,ATP6V1G2,CXADR,NFKBIL1,PRKAB1,TM4SF1,PPP1R3F,PLPP6,ZNF837,DDIT3,CLDN7,CDIP1,KCTD11,RIN1,KIF20B,EIF1B,ATF3,ATF4,KCTD16,LLGL2,NYAP1,BEX1,CDCA5,PPP1R35,CAPN10-DT,XPC,ATXN7L3B,HIF1A,CDKN2AIP,SNHG17,C3,BLOC1S2,SNHG20,RRS1,SFN,HOXC8,EGR1,CDT1,LINC01089,CREBBP,JUND,GADD45B,GADD45A,SIAH2,OSGIN1,PILRB,CDC6,EIF1,ACER2,LPAR5,ZFAT,TRMT12,TNFSF9,S…
801	ZFP57	713.3	ARCHS4 Coexpression,1429;Enrichr Queries,98;GTEx Coexpression,613	TNC,PLAT,ICAM4,LDLRAD4,PAIP2B,RASSF1,VSIG2,ARHGDIB,MYB,GRB10,CYP1B1,CHAC1,JUNB,PHLDA1,PAQR6,POSTN,CXADR,RSAD2,IGFBP5,IGFBP3,APLP1,WNT5A,VASH1,MTURN,GEM,PGF,COL4A2,COL4A1,ADAM12,NHLRC1,NUPR1,ATF3,EPHA2,TTYH2,LPAR1,TMTC4,C3,SOCS2,CCNB1,HMOX1,CPA4,CDK18,EGR1,VCAM1,GADD45B,FN1,IGF2,ASNS,AIF1L,BMP4,NFKBIA,CXCL10,NR4A1,PEX5L,COL5A1,ID2,BHLHE40,CNTN1,NACAD,SPAG16,TOP2A,CDKN1A,BTG2,MRPS14,ITGB3,CXCL1,SLC…
802	HIF3A	713.7	ARCHS4 Coexpression,1258;Enrichr Queries,132;GTEx Coexpression,751	MRGPRF,TNC,FAM107A,RORA,BACH2,VSIG2,CYP1B1,JUNB,TNS1,ZNF320,IGFBP5,SEMA6D,IGFBP3,DIO2,EML1,CACNB2,COL4A2,COL4A1,NUPR1,PLPP3,ATF3,NOTCH1,PDGFB,LPAR1,CNN1,TRPM2,BLOC1S2,CPA4,GPR17,EGR1,VCAM1,GADD45B,ABCA6,CAV1,PTCH1,FN1,IGF2,SH2D1B,NR2F2,NFKBIA,BMP4,CXCL10,NR4A1,COL5A1,BHLHE40,CNTN1,DCHS1,FGFR3,FBXL7,CPM,SYNM,CDKN1A,BTG2,HSPB8,TNFAIP3,SLC7A11,VLDLR,JPH2,PHGDH,CGNL1,UPF1,PTGIS,VWF,TSC22D3,NOG,EMP1,F…
803	HIVEP1	715.3	ARCHS4 Coexpression,535;Enrichr Queries,496;GTEx Coexpression,1115	CSRNP1,CDKN1A,BTG2,CD83,CRYBG1,HDAC11,TNFAIP3,RORA,SLC7A11,IKZF2,CHD2,BACH2,IFIH1,ZC3H12D,KYNU,NFKBIZ,PDE4B,ITGB8,PMEPA1,JUNB,PHLDA1,TIGD1,COA5,TNS1,MAP3K5,KDM6B,ZHX2,EDN1,FOS,TRAF1,TICAM1,ETV3,GCNA,DDB2,RHOB,ETV7,SLC7A5,PTP4A3,WDFY1,ATF3,KDM7A,DDR2,HBEGF,PPP1R15A,NOTCH1,INSIG1,LPAR1,NEDD9,MIR3142HG,SLC7A1,HIF1A,RELB,SOCS2,ATXN7,TIFA,IL21R,PMAIP1,LDLR,EGR1,CREBBP,JAG1,SMAD3,GADD45B,GADD45A,ABCA6,…
804	ZNF774	715.3	ARCHS4 Coexpression,466;Enrichr Queries,569;GTEx Coexpression,1111	CYFIP2,SLC46A3,MYLK2,RORA,ABAT,PAIP2B,KIF5C,VSIG2,ZNF726,TNFSF10,TMEM38A,TMEM38B,JUNB,TNS1,ZNF320,MYLIP,KCTD19,MIR4458HG,PGF,CACNB1,ERN1,EEF1A2,ZNF713,ALPK3,TNIK,PLPP3,ZNF554,ZNF674,LPAR1,SLC1A4,HCAR1,CLTCL1,ZNF703,BMF,ZNF665,ZNF785,EGR1,TMEM86A,JAG1,GADD45B,GADD45A,PTCH1,MCC,BHLHE40,SPIRE2,MANSC1,BTG2,C2CD3,BHLHE41,TNFAIP3,TMEM182,SLC7A11,MYPN,MYOM3,HERPUD1,PPP3CB,PDE4B,MCF2L2,ARFGEF3,CGNL1,TIGD…
805	TFAP2E	716	ARCHS4 Coexpression,1090;Enrichr Queries,352;GTEx Coexpression,706	PRDM8,KCNG1,ANKRD13B,CRTC1,CELSR3,BACH2,RTL3,VSIG2,ZC3H12A,ARHGDIB,CYP1B1,BSN,JUNB,LZTS3,MFSD2A,OSR2,TLE2,ATP6V1G2,UNC5B,IGFBP3,RUNX3,SRSF5,ATF3,EPHA2,DLX2,NXPH4,SH2D2A,LPAR1,TACSTD2,TWIST1,PRKCZ,C3,TRPM2,B4GALNT1,ASIC3,HOXC8,CPA4,EGR1,NGFR,PTPRN2,JUND,GADD45A,GRIN2C,SYT7,SMAD7,CXCL10,NR4A1,BMP2,NR4A3,ZNF30,BHLHE40,UBAP1L,PLCH2,CNIH2,FGFR3,TP73,SNAP25,PTPRR,CDKN1A,BTG2,KCNC4,RCSD1,SHF,PDE4B,RAC2,…
806	NR2F6	716.8	ARCHS4 Coexpression,639;Enrichr Queries,829;ReMap ChIP-seq,107;GTEx Coexpression,1292	PANK1,ZMYND8,HDAC11,ICAM4,ARHGAP39,CELSR3,CDC20,CYSRT1,FAM174B,TUBB1,JUNB,PHLDA3,HES7,CXADR,GPT2,IGFBP3,ACSL5,SOX12,NEAT1,TM4SF1,PGF,PLPP6,SNHG10,CLDN7,TRIB3,MALAT1,NUPR1,MIR210HG,RIN1,CES3,OBSL1,CFB,ATF3,LLGL2,ATF4,EPHA2,SEMA7A,NOTCH1,ANKRD11,ABHD8,SLC1A5,MIR3142HG,ARHGAP12,C3,SOCS2,CCNB2,CCNB1,NDOR1,TBC1D8-AS1,KCNQ1OT1,STC2,CASKIN2,HMOX1,BMF,PCK2,TMEM184A,EGR1,PLK3,CDT1,XBP1,GSDMB,LINC01089,JUN…
807	OTX2	718.5	ARCHS4 Coexpression,1046;Enrichr Queries,870;ReMap ChIP-seq,225;GTEx Coexpression,733	EHF,ZNF571,TES,CRTC1,ZMYND8,PLCE1-AS1,TNC,GUCA1B,RORA,NUDT6,PCAT1,CELSR3,BACH2,FGF5,RGS4,LACTB,PTTG1,KIF5C,VSIG2,MYB,CYP1B1,SKP2,PSPH,LZTS3,TLE2,ATP6V1G2,CXADR,IGFBP5,IGFBP3,WNT5A,DIO2,EBF1,ANXA10,GEM,TM4SF1,COL4A2,PAPPA,ADAM12,RN7SL832P,GPR87,FOXG1,LPAR1,ARHGAP18,TWIST1,SLC5A3,GLIS1,ARHGAP12,EFNB2,CCNB2,CCNB1,FLRT2,CHST11,PODXL,PMAIP1,ECT2,ASIC3,CPA4,EGR1,OSBPL6,FZD2,SMAD3,JAG1,FZD5,NEBL,LPP-AS2…
808	ZSCAN9	719.5	ARCHS4 Coexpression,465;GTEx Coexpression,974	ZCCHC8,ZNF473,ZNF594,WDR47,DLX2,BEX1,PPP1R35,ZMYND8,ZBTB26,CRMP1,ATXN7L3B,DLL1,TMTC4,EPM2AIP1,GNG2,FSD1L,DPYSL4,NNAT,ZNF546,ZNF821,ZNF345,ZNF202,GPR135,UPF1,PNISR,CXADR,MIR4453HG,PILRB,RSRC2,ZFHX4,ATXN2L,BSCL2,MEX3A,MORN4,ZNF879,RBM12B,KCNQ3,ARHGEF4,TRIM36,HNRNPH3,ZNF512,FGFR3,EIF1B,ZNF596
809	HOXA4	719.7	ARCHS4 Coexpression,1246;Enrichr Queries,96;GTEx Coexpression,817	MYLK2,MRGPRF,TNC,BACH2,RTL3,ADGRA2,VSIG2,CYP1B1,JUNB,PSPH,TNS1,OSR2,POSTN,IGFBP5,IGFBP3,WNT5A,EBF1,EML1,CACNB2,EEF1A2,NUPR1,ATF3,ATF4,NXPH4,LPAR1,TWIST1,EFNB2,SOCS2,CNN1,FLRT2,CHST11,STC2,ZNF703,TSPAN2,HOXC8,CPA4,EGR1,NGFR,JAG1,SMAD3,GADD45B,GADD45A,CAV1,FN1,IGF2,NR2F2,SMAD7,BMP4,CXCL10,COL5A1,BHLHE40,CNTN1,SNAI1,HOXD4,SYNM,CDKN1A,BTG2,HSPB8,BHLHE41,TNFAIP3,SIX1,CXCL3,JPH2,PMEPA1,EDN1,PTGIS,PGAM2…
810	TBX10	722	ARCHS4 Coexpression,393;Enrichr Queries,667;GTEx Coexpression,1106	SLC46A3,KCNG1,MESP1,CDKN1A,TNC,ATP2A3,RAPGEFL1,EPB41L4B,BEST4,CA2,VSIG2,MYBL2,JUNB,TPRN,DGAT2,IGFBP5,MYO7B,ACSL5,FOS,CMBL,IL17RE,SDCBP2,RUNX3,ACTA2,SLC7A5,SLC9A3,PTP4A3,CEACAM1,CLDN15,COL4A2,C1QTNF12,CLDN7,ADTRP,CES3,FJX1,ATF3,DDR2,EPHA2,CREB5,LLGL2,DLX2,TAGLN,NOTCH1,REP15,CDCA5,NXPH4,LPAR1,PRKCZ,C3,TRPM2,CBS,ATOH8,E2F2,MISP,PCK2,CPA4,EGR1,NGFR,CDT1,GSDMB,PTPRN2,GDF15,MX2,CDC42BPG,AKR1C3,FN1,IGF2…
811	MAFA	722.7	ARCHS4 Coexpression,345;Enrichr Queries,494;GTEx Coexpression,1329	MYLK2,PCSK1,SYNM,CDKN1A,BTG2,CHRM4,BHLHE41,ATP2A3,SIX1,MYPN,MYOM3,JPH2,VSIG2,FAM174B,CYP1B1,MYOZ3,TMEM38A,TMEM38B,HADH,JUNB,TNS1,IGFBP5,ADPRHL1,UNC5B,SPHK1,IGFBP3,PGAM2,WNT9A,FOS,CACNB1,TGFBR3,FAM222A,PTP4A3,EEF1A2,SCG5,ALPK3,TRIB3,ZFPM1,SCG2,ATF3,SMTNL1,DLX2,CEBPD,LPAR1,FOXO6,TTN,EFNB2,SOCS2,DLL4,TRPM2,PDLIM3,RASD1,STC2,CLTCL1,ATOH8,GCNT4,MSX1,EGR1,NGFR,RPH3AL,BRF2,JUND,GADD45B,GDF15,CAVIN4,IGF2…
812	TLX3	722.7	ARCHS4 Coexpression,144;Enrichr Queries,1290;GTEx Coexpression,734	SNAP25,ANKRD13B,PTPRR,CRTC1,SIX1,TCF21,ARHGAP39,CELSR3,SHF,DPYSL4,KIF5C,MYB,CYP1B1,AMH,LZTS3,APC2,TLE2,ATP6V1G2,WNT5A,PPP2R5B,EBF1,ETV1,FOS,SOX12,RUNX3,MAPK8IP1,PTP4A3,GNAZ,DLX2,NYAP1,FOXG1,NXPH4,PPM1H,LPAR1,TWIST1,CRMP1,FOXO6,LRP3,KIAA0513,TRPM2,ARVCF,FAM171A2,RASD1,RAB26,SV2A,CAMK2N2,E2F1,ZNF503,MSX1,ASIC3,RUNX1T1,JAG2,EGR1,NGFR,CDT1,GDF15,DAB2IP,IGF2,NR2F2,NMNAT2,GRIN2C,KLF4,POU2F2,MEIS3,TBX18…
813	ZBTB3	723	ARCHS4 Coexpression,852;Enrichr Queries,134;GTEx Coexpression,1183	ZMYND8,CCNF,JADE2,TM7SF2,PAIP2B,VSIG2,SESN1,ZNF726,ARHGDIB,SESN2,CYP1B1,FBXO6,JUNB,PHLDA1,ZNF320,MYLIP,KCTD19,RSAD2,GPT2,PGF,DDIT3,ZNF713,ZNF554,ATF3,ZNF674,ATF4,FUT1,SOCS2,BCL2L11,HCAR1,ZNF701,HMOX1,PMAIP1,ZNF665,ZNF785,EGR1,JUND,FZD2,SMAD3,GADD45B,TNFRSF10C,TBCC,NR1D1,CDC6,NFKB2,SMAD7,NFKBIA,CXCL10,NR4A1,ID2,BHLHE40,NFE2L3,SPIRE2,ST20,NABP1,HBP1,MXD1,INKA2,TOP2A,CDKN1A,BTG2,HILPDA,ATP2A3,SIRPB2…
814	ZNF813	724	ARCHS4 Coexpression,1086;GTEx Coexpression,362	ARHGAP11A,PIF1,KIF14,ZC3HAV1L,MCM10,SLC1A5,CENPA,SKA1,HCAR1,FAM111A-DT,EXO1,ZNF701,SEC14L1P1,RBM12,SKP2,ZNF665,MCF2L2,ZNF785,POLH,TIGD1,NDC1,ZNF320,UPF1,KCTD19,BORA,GSTO2,RHBDD1,HPS3,DARS2,WTIP,NFKB1,KLHL9,CENPE,ASPM,NMNAT1,CENPI,MIR17HG,ZNF713,FAM72D,KIF20B,LNCTAM34A,PRR11,ZNF554,FAM72B,ZNF674
815	MSANTD3	724.5	ARCHS4 Coexpression,187;GTEx Coexpression,1262	LEPROT,CXCL8,TNFAIP6,ITGB3,LSMEM1,ARHGAP18,CXCL3,PVR,TSPAN33,RHOBTB1,FGF5,FAM110A,CA2,VSIG2,GRAP2,TUBB1,BNIP1,RRS1,SH3BGRL2,SMIM30,SPX,NT5M,HOXC8,ZNF367,LINC01204,ST3GAL3,PROSER2,TIGAR,PTGIR,CAVIN2,SPHK1,PRMT3,FN1,TMEM40,RAB27B,GP1BA,EIF2AK4,ELOVL7,LNCSRLR,MLH3,ENKUR,TNIP3,TNFSF4,PRR16,STEAP1,ZNF697,TOMM5
816	PROP1	724.7	ARCHS4 Coexpression,1029;Enrichr Queries,686;GTEx Coexpression,459	CDKN1A,BTG2,TENM4,SLC7A11,CELSR3,VSIG2,DNAJC3-DT,HEY2,MYB,ANKRD1,FAM53A,JUNB,HES6,EDN1,UNC13A,GSTO2,IGFBP3,EBF1,ZNF10,ETV1,RFX1,FOS,TMEM175,DCN,BSCL2,PTP4A3,PAX8,IL1B,SCG5,ZNF780B,SCG2,ZNF554,LINC01776,ATF3,DDR2,DLX2,BEX1,TNXB,KHDRBS3,CEBPD,NTM,LPAR1,FOXO6,CRMP1,TWIST1,MEG9,TRPM2,RASD1,STC2,NNAT,ALX3,HESX1,CCL2,ZNF546,MSX1,CGA,HES2,LINC00632,CPA4,ST3GAL3,EGR1,ZNF660,RPH3AL,SMAD3,GADD45B,PCDH9,GDF…
817	LHX5	725	ARCHS4 Coexpression,152;Enrichr Queries,1254;GTEx Coexpression,769	PRDM8,ANKRD13B,DRAXIN,PTPRR,CDKN1A,TENM4,SIX1,RORA,ELFN1,CELSR3,SHF,DPYSL4,KIF5C,ARFGEF3,RALGPS1,GAL3ST4,LZTS3,APC2,HES6,TLE2,ATP6V1G2,UNC5B,LRRIQ1,PPP2R5B,EBF1,ETV1,SOX12,IL17RD,PTP4A3,CCDC74A,ATF3,CRB2,GNAZ,DLX2,KHDRBS3,BEX1,FOXG1,TMEM121B,PPM1H,LPAR1,TWIST1,CRMP1,ATXN7L3B,NTN1,DLL1,KIAA0513,TRPM2,FAM171A2,ARVCF,SV2A,CAMK2N2,B4GALNT1,MSX1,RUNX1T1,NGFR,PTPRN2,ZFHX2,DAB2IP,NMNAT2,NR2F2,GRIN2C,POU…
[truncated: 815 more rows]
