# Supplementary material for: Time-course transcriptomics reveals the impact of Treponema pallidum on microvascular endothelial cell function and phenotype
Source: Front Microbiol. 2025 Oct 6;16:1649738. doi: 10.3389/fmicb.2025.1649738 (PMC12535989; doi:10.3389/fmicb.2025.1649738)
Supplement: Supplementary file 6 [file Table_6.XLSX]

## Sheet: Supplementary Table 6
Supplementary Table 6. Sigora pathway overrepresentation analysis of up- and downregulated DE genes at the 45-minute timepoint. Pathways with a Bonferroni-corrected p-value < 0.05 were considered significant. The q-value for Bonferroni correction was 0.05.
comparison	direction	pathwayId	pathwayName	pValue	pValueAdjusted	genes	numCandidateGenes	numBgGenes	geneRatio	totalGenes	topLevelCategory
Tp_vs_control_0.75	Up	R-HSA-383280	Nuclear Receptor transcription pathway	1.912e-05	0.01914	NR4A1;NR4A2;NR4A3	3	10	0.3	11	Gene expression
