# Supplementary material for: Time-course transcriptomics reveals the impact of Treponema pallidum on microvascular endothelial cell function and phenotype
Source: Front Microbiol. 2025 Oct 6;16:1649738. doi: 10.3389/fmicb.2025.1649738 (PMC12535989; doi:10.3389/fmicb.2025.1649738)
Supplement: Supplementary file 10 [file Table_10.XLSX]

## Sheet: Supplementary Table 10
Supplementary Table 10. Molecular signature database hallmark gene set overrepresentation analysis of DE genes at the 45-minute timepoint. Pathways with an adjusted p-value < 0.05 were considered significant. Hallmark gene sets may be concurrently up- and down-regulated.
comparison	direction	pathwayId	pathwayName	pValue	pValueAdjusted	genes	numCandidateGenes	numBgGenes	geneRatio	totalGenes	topLevelCategory
Tp_vs_control_0.75	Up	TNFA SIGNALING VIA NFKB	TNFA SIGNALING VIA NFKB	4.48712e-08	7.17939e-07	NR4A3;EFNA1;HES1;GADD45B;NR4A2;ID2;NR4A1;EGR1	7	10	0.7	11	Signaling
Tp_vs_control_0.75	Up	TGF BETA SIGNALING	TGF BETA SIGNALING	0.00018554	0.00148432	ID1;ID3;ID2	3	10	0.3	11	Signaling
Tp_vs_control_0.75	Down	TNFA SIGNALING VIA NFKB	TNFA SIGNALING VIA NFKB	0.0463697	0.0463697	NR4A3;EFNA1;HES1;GADD45B;NR4A2;ID2;NR4A1;EGR1	1	1	1	11	Signaling
